# Supplementary material for: Curcuma longa and Boswellia serrata Extracts Modulate Different and Complementary Pathways on Human Chondrocytes In Vitro: Deciphering of a Transcriptomic Study
Source: Front Pharmacol. 2022 Aug 11;13:931914. doi: 10.3389/fphar.2022.931914 (PMC9403192; doi:10.3389/fphar.2022.931914)
Supplement: Supplementary file 4 [file DataSheet4.XLSX]

## Sheet: 24hCL2vsCTRL
id	baseMean	lfcSE	stat	log2FoldChange	pvalue	padj	FC	Symbol	EntrezID	GeneName
ENSG00000181019	3345.55	0.0707585	25.9491	1.83612	1.86111e-148	3.60609e-144	3.57048	NQO1	1728	NAD(P)H quinone dehydrogenase 1
ENSG00000170801	253.169	0.120869	19.2128	2.32223	2.89375e-82	2.80346e-78	5.00106	HTRA3	94031	HtrA serine peptidase 3
ENSG00000198732	2867.21	0.0492581	-18.6873	-0.920502	6.28104e-78	4.05671e-74	0.528325	SMOC1	64093	SPARC related modular calcium binding 1
ENSG00000144579	1539.02	0.0557381	-18.2892	-1.01941	1.00824e-74	4.15224e-71	0.493319	CTDSP1	58190	CTD small phosphatase 1
ENSG00000175426	253.101	0.0916861	-18.2859	-1.67656	1.07149e-74	4.15224e-71	0.312827	PCSK1	5122	proprotein convertase subtilisin/kexin type 1
ENSG00000163931	3272.65	0.0529474	18.256	0.966609	1.85321e-74	5.98462e-71	1.95424	TKT	7086	transketolase
ENSG00000072210	2337.87	0.0415188	18.0147	0.747948	1.49448e-72	4.13673e-69	1.6794	ALDH3A2	224	aldehyde dehydrogenase 3 family member A2
ENSG00000131459	1807.76	0.0388601	-17.0708	-0.663372	2.44848e-65	5.93022e-62	0.631401	GFPT2	9945	glutamine-fructose-6-phosphate transaminase 2
ENSG00000141753	771.962	0.122985	-16.7853	-2.06433	3.12804e-63	6.73432e-60	0.239097	IGFBP4	3487	insulin like growth factor binding protein 4
ENSG00000114270	1662.14	0.117189	-16.682	-1.95495	1.7721e-62	3.43362e-59	0.25793	COL7A1	1294	collagen type VII alpha 1 chain
ENSG00000177943	244.805	0.0969429	-16.3412	-1.58417	5.02146e-60	8.84507e-57	0.333517	MAMDC4	158056	MAM domain containing 4
ENSG00000160111	837.632	0.0790249	-15.9822	-1.26299	1.70135e-57	2.74711e-54	0.41668	CPAMD8	27151	C3 and PZP like alpha-2-macroglobulin domain containing 8
ENSG00000041982	11471.3	0.0907465	-15.9612	-1.44843	2.37946e-57	3.54649e-54	0.366421	TNC	3371	tenascin C
ENSG00000100292	49378.6	0.239784	15.9491	3.82432	2.89235e-57	4.00301e-54	14.1656	HMOX1	3162	heme oxygenase 1
ENSG00000133048	122613	0.0754284	-15.5458	-1.1726	1.69842e-54	2.1939e-51	0.443622	CHI3L1	1116	chitinase 3 like 1
ENSG00000198467	1042.03	0.0456853	-15.4333	-0.705073	9.77951e-54	1.1843e-50	0.613411	TPM2	7169	tropomyosin 2
ENSG00000143819	483.07	0.0927706	15.3017	1.41955	7.44737e-53	8.48825e-50	2.67502	EPHX1	2052	epoxide hydrolase 1
ENSG00000136810	2763.2	0.0471262	14.8312	0.698938	9.20689e-50	9.9107e-47	1.62331	TXN	7295	thioredoxin
ENSG00000139278	1878.08	0.0732451	-14.7375	-1.07945	3.7035e-49	3.77679e-46	0.47321	GLIPR1	11010	GLI pathogenesis related 1
ENSG00000142657	2133.66	0.0674366	14.6442	0.987558	1.46626e-48	1.42052e-45	1.98283	PGD	5226	phosphogluconate dehydrogenase
ENSG00000023330	809.495	0.0415324	14.4071	0.598363	4.6668e-47	4.3059e-44	1.514	ALAS1	211	5'-aminolevulinate synthase 1
ENSG00000133216	381.438	0.0985031	-14.3546	-1.41397	9.969e-47	8.74591e-44	0.375277	EPHB2	2048	EPH receptor B2
ENSG00000148700	475.744	0.0733533	-14.3518	-1.05275	1.03817e-46	8.74591e-44	0.482048	ADD3	120	adducin 3
ENSG00000023909	1436.3	0.111198	14.249	1.58446	4.54681e-46	3.52396e-43	2.99895	GCLM	2730	glutamate-cysteine ligase modifier subunit
ENSG00000172638	1046.91	0.0488811	-14.2457	-0.696344	4.77061e-46	3.5552e-43	0.617134	EFEMP2	30008	EGF containing fibulin extracellular matrix protein 2
ENSG00000106624	3883.67	0.0687569	-14.1857	-0.975368	1.1227e-45	8.0568e-43	0.50861	AEBP1	165	AE binding protein 1
ENSG00000071242	549.384	0.0964827	-13.9085	-1.34193	5.62599e-44	3.89319e-41	0.394493	RPS6KA2	6196	ribosomal protein S6 kinase A2
ENSG00000109814	6150.71	0.0648591	13.8971	0.901354	6.59509e-44	4.40643e-41	1.86782	UGDH	7358	UDP-glucose 6-dehydrogenase
ENSG00000161011	44323.5	0.100315	13.8484	1.3892	1.30041e-43	8.28418e-41	2.61933	SQSTM1	8878	sequestosome 1
ENSG00000110697	876.894	0.0719688	-13.8471	-0.996556	1.3254e-43	8.28418e-41	0.501195	PITPNM1	9600	phosphatidylinositol transfer protein membrane associated 1
ENSG00000131389	1078.97	0.0622099	13.7504	0.855414	5.0616e-43	3.0648e-40	1.80928	SLC6A6	6533	solute carrier family 6 member 6
ENSG00000167996	138641	0.0683706	13.7473	0.939911	5.28591e-43	3.10363e-40	1.91841	FTH1	2495	ferritin heavy chain 1
ENSG00000184226	658.165	0.0862116	13.7438	1.18487	5.54999e-43	3.16284e-40	2.27343	PCDH9	5101	protocadherin 9
ENSG00000225614	704.897	0.120985	13.7167	1.65952	8.06723e-43	4.46602e-40	3.15911	ZNF469	84627	zinc finger protein 469
ENSG00000214548	1654.62	0.0942191	-13.648	-1.28591	2.07419e-42	1.11637e-39	0.410113	MEG3	55384	maternally expressed 3
ENSG00000064886	22551.4	0.0364175	-13.6169	-0.495893	3.17913e-42	1.66483e-39	0.709123	CHI3L2	1117	chitinase 3 like 2
ENSG00000069535	1814.82	0.080089	-13.6072	-1.08979	3.62734e-42	1.84956e-39	0.46983	MAOB	4129	monoamine oxidase B
ENSG00000006118	1041.41	0.0798756	-13.5054	-1.07875	1.4536e-41	7.22177e-39	0.473439	TMEM132A	54972	transmembrane protein 132A
ENSG00000179820	2128.32	0.0577053	13.4395	0.775532	3.54731e-41	1.71832e-38	1.71182	MYADM	91663	myeloid associated differentiation marker
ENSG00000108448	405.508	0.108349	13.376	1.44928	8.35169e-41	3.94689e-38	2.73071	TRIM16L	147166	tripartite motif containing 16 like
ENSG00000257923	1548.92	0.0403609	-13.3547	-0.539009	1.11162e-40	5.12826e-38	0.688243	CUX1	1523	cut like homeobox 1
ENSG00000187957	1057.34	0.0821196	-13.2858	-1.09102	2.7997e-40	1.26156e-37	0.469429	DNER	92737	delta/notch like EGF repeat containing
ENSG00000148346	22741	0.0401237	-13.2798	-0.532836	3.03089e-40	1.33469e-37	0.691195	LCN2	3934	lipocalin 2
ENSG00000122641	5015.7	0.0789795	-13.2739	-1.04837	3.27871e-40	1.41174e-37	0.483514	INHBA	3624	inhibin subunit beta A
ENSG00000065833	477.605	0.0931234	13.2674	1.23551	3.57761e-40	1.50695e-37	2.35464	ME1	4199	malic enzyme 1
ENSG00000198431	5086.29	0.108461	13.0956	1.42036	3.49031e-39	1.4389e-36	2.67652	TXNRD1	7296	thioredoxin reductase 1
ENSG00000115380	640.813	0.0569616	-13.0563	-0.74371	5.84845e-39	2.36082e-36	0.597202	EFEMP1	2202	EGF containing fibulin extracellular matrix protein 1
ENSG00000143127	9424.39	0.0590266	-13.0199	-0.768522	9.42537e-39	3.66173e-36	0.587018	ITGA10	8515	integrin subunit alpha 10
ENSG00000038427	119.905	0.116971	-13.0197	-1.52293	9.44913e-39	3.66173e-36	0.347977	VCAN	1462	versican
ENSG00000151929	2893.27	0.0507896	13.0013	0.66033	1.20319e-38	4.57117e-36	1.58044	BAG3	9531	BAG cochaperone 3
ENSG00000084636	410.679	0.0807823	-12.9924	-1.04956	1.35078e-38	5.03321e-36	0.483116	COL16A1	1307	collagen type XVI alpha 1 chain
ENSG00000005243	137.956	0.0908669	-12.9677	-1.17834	1.86488e-38	6.81773e-36	0.441861	COPZ2	51226	COPI coat complex subunit zeta 2
ENSG00000101846	551.252	0.0790228	-12.9347	-1.02214	2.86695e-38	1.0287e-35	0.492386	STS	412	steroid sulfatase
ENSG00000133110	101.721	0.149106	-12.93	-1.92793	3.04922e-38	1.07421e-35	0.262805	POSTN	10631	periostin
ENSG00000134531	4973.66	0.0357492	12.848	0.459307	8.82183e-38	3.05235e-35	1.37488	EMP1	2012	epithelial membrane protein 1
ENSG00000172500	654.741	0.0568863	-12.8403	-0.730438	9.74769e-38	3.31353e-35	0.602721	FIBP	9158	FGF1 intracellular binding protein
ENSG00000128016	1397.17	0.0704455	12.8351	0.904172	1.04316e-37	3.48487e-35	1.87147	ZFP36	7538	ZFP36 ring finger protein
ENSG00000120708	1598.41	0.0518214	-12.7714	-0.661833	2.36731e-37	7.77441e-35	0.632075	TGFBI	7045	transforming growth factor beta induced
ENSG00000125730	1647.55	0.0566536	-12.7685	-0.723381	2.45872e-37	7.94002e-35	0.605676	C3	718	complement C3
ENSG00000167123	2164.22	0.117842	-12.7451	-1.5019	3.32162e-37	1.05508e-34	0.353087	CERCAM	51148	cerebral endothelial cell adhesion molecule
ENSG00000188157	688.794	0.0915755	-12.7208	-1.16492	4.5308e-37	1.41595e-34	0.44599	AGRN	375790	agrin
ENSG00000162366	114.688	0.133236	-12.7135	-1.6939	4.97409e-37	1.52981e-34	0.30909	PDZK1IP1	10158	PDZK1 interacting protein 1
ENSG00000162576	349.577	0.107962	-12.6949	-1.37057	6.3079e-37	1.90972e-34	0.38674	MXRA8	54587	matrix remodeling associated 8
ENSG00000249992	234.059	0.121653	-12.6166	-1.53484	1.71012e-36	5.09774e-34	0.345116	TMEM158	25907	transmembrane protein 158
ENSG00000063660	1849.86	0.0562805	12.5671	0.707283	3.20251e-36	9.40179e-34	1.63273	GPC1	2817	glypican 1
ENSG00000108509	1334.89	0.045309	-12.5589	-0.569029	3.55351e-36	1.02765e-33	0.67407	CAMTA2	23125	calmodulin binding transcription activator 2
ENSG00000258498	215.281	0.119968	-12.5185	-1.50183	5.91236e-36	1.68467e-33	0.353106	DIO3OS	64150	DIO3 opposite strand upstream RNA
ENSG00000149968	1.35304e+06	0.0455315	-12.5064	-0.569437	6.8837e-36	1.93302e-33	0.67388	MMP3	4314	matrix metallopeptidase 3
ENSG00000152127	2237.96	0.0418697	12.4843	0.522715	9.09212e-36	2.5167e-33	1.43666	MGAT5	4249	alpha-1,6-mannosylglycoprotein 6-beta-N-acetylglucosaminyltransferase
ENSG00000165323	165.463	0.137436	-12.46	-1.71246	1.23359e-35	3.36648e-33	0.30514	FAT3	120114	FAT atypical cadherin 3
ENSG00000102359	1511.17	0.0698846	-12.4206	-0.868011	2.01942e-35	5.43449e-33	0.547902	SRPX2	27286	sushi repeat containing protein X-linked 2
ENSG00000113384	2042.22	0.0341086	12.4023	0.423026	2.53823e-35	6.73708e-33	1.34074	GOLPH3	64083	golgi phosphoprotein 3
ENSG00000087086	56001	0.1158	12.3525	1.43041	4.72297e-35	1.23665e-32	2.69524	FTL	2512	ferritin light chain
ENSG00000095752	48.3053	0.215013	-12.3405	-2.65336	5.48276e-35	1.41645e-32	0.15895	IL11	3589	interleukin 11
ENSG00000117594	1222.3	0.0775534	-12.3199	-0.955448	7.07985e-35	1.80499e-32	0.515681	HSD11B1	3290	hydroxysteroid 11-beta dehydrogenase 1
ENSG00000153823	2653.4	0.120269	-12.2553	-1.47393	1.57427e-34	3.96144e-32	0.360001	PID1	55022	phosphotyrosine interaction domain containing 1
ENSG00000173918	876.825	0.138263	-12.2394	-1.69225	1.91481e-34	4.75659e-32	0.309444	C1QTNF1	114897	C1q and TNF related 1
ENSG00000173432	830.503	0.0762269	-12.2288	-0.932167	2.18019e-34	5.34726e-32	0.524071	SAA1	6288	serum amyloid A1
ENSG00000196878	9693.43	0.0549533	-12.2082	-0.67088	2.81064e-34	6.80736e-32	0.628123	LAMB3	3914	laminin subunit beta 3
ENSG00000160285	809.937	0.0619234	-12.1559	-0.752737	5.33449e-34	1.27606e-31	0.593477	LSS	4047	lanosterol synthase
ENSG00000147872	1616.82	0.0602282	12.1203	0.729987	8.24089e-34	1.94726e-31	1.65862	PLIN2	123	perilipin 2
ENSG00000189134	103.278	0.116804	11.9683	1.39794	5.21088e-33	1.21646e-30	2.63524	NKAPL	222698	NFKB activating protein like
ENSG00000186594	1049.21	0.121685	11.9579	1.4551	5.90105e-33	1.36118e-30	2.74175	MIR22HG	84981	MIR22 host gene
ENSG00000115641	884.751	0.0510611	-11.9331	-0.609319	7.95183e-33	1.81264e-30	0.655506	FHL2	2274	four and a half LIM domains 2
ENSG00000255248	3386.34	0.0656104	11.9273	0.782553	8.53234e-33	1.92236e-30	1.72017	MIR100HG	399959	mir-100-let-7a-2-mir-125b-1 cluster host gene
ENSG00000160255	140.813	0.0944711	-11.8926	-1.1235	1.2936e-32	2.88101e-30	0.458978	ITGB2	3689	integrin subunit beta 2
ENSG00000143382	159.794	0.100237	-11.8627	-1.18908	1.84843e-32	4.0699e-30	0.438582	ADAMTSL4	54507	ADAMTS like 4
ENSG00000004799	462.798	0.175909	11.8586	2.08603	1.94245e-32	4.22887e-30	4.24577	PDK4	5166	pyruvate dehydrogenase kinase 4
ENSG00000091136	286.171	0.116819	-11.8536	-1.38473	2.0603e-32	4.43559e-30	0.382962	LAMB1	3912	laminin subunit beta 1
ENSG00000105825	1256.92	0.0888036	-11.8373	-1.0512	2.50302e-32	5.32952e-30	0.482568	TFPI2	7980	tissue factor pathway inhibitor 2
ENSG00000087842	238.357	0.104801	11.8242	1.23919	2.92559e-32	6.16154e-30	2.36066	PIR	8544	pirin
ENSG00000171298	1540.29	0.0499034	-11.7893	-0.588327	4.43184e-32	9.23348e-30	0.665114	GAA	2548	alpha glucosidase
ENSG00000102226	1843	0.0436811	-11.7808	-0.514597	4.90441e-32	1.01093e-29	0.699988	USP11	8237	ubiquitin specific peptidase 11
ENSG00000025708	2061.97	0.0727524	-11.7711	-0.856375	5.50149e-32	1.12207e-29	0.552339	TYMP	1890	thymidine phosphorylase
ENSG00000144857	963.465	0.0355093	-11.7581	-0.417522	6.41783e-32	1.29533e-29	0.74871	BOC	91653	BOC cell adhesion associated, oncogene regulated
ENSG00000162804	1141.16	0.0850648	-11.717	-0.996705	1.04286e-31	2.08315e-29	0.501143	SNED1	25992	sushi, nidogen and EGF like domains 1
ENSG00000164283	298.675	0.206366	-11.7051	-2.41553	1.20007e-31	2.37272e-29	0.187435	ESM1	11082	endothelial cell specific molecule 1
ENSG00000137745	20155.5	0.0991097	-11.6703	-1.15664	1.80849e-31	3.53953e-29	0.448557	MMP13	4322	matrix metallopeptidase 13
ENSG00000196154	164.669	0.101379	-11.5715	-1.17311	5.74794e-31	1.11372e-28	0.443465	S100A4	6275	S100 calcium binding protein A4
ENSG00000140416	1451.68	0.104869	-11.5671	-1.21303	6.04765e-31	1.16019e-28	0.431362	TPM1	7168	tropomyosin 1
ENSG00000173599	1920.06	0.0651783	-11.5387	-0.752076	8.41393e-31	1.59832e-28	0.593749	PC	5091	pyruvate carboxylase
ENSG00000113719	1910.61	0.0466244	-11.5332	-0.537729	8.97298e-31	1.68797e-28	0.688854	ERGIC1	57222	endoplasmic reticulum-golgi intermediate compartment 1
ENSG00000197182	334.268	0.171684	11.5155	1.97702	1.1027e-30	2.05442e-28	3.9368	MIRLET7BHG	400931	MIRLET7B host gene
ENSG00000049130	527.706	0.0791154	11.4572	0.90644	2.16443e-30	3.9941e-28	1.87441	KITLG	4254	KIT ligand
ENSG00000172260	48.8382	0.12943	-11.43	-1.47938	2.96135e-30	5.41312e-28	0.358643	NEGR1	257194	neuronal growth regulator 1
ENSG00000132635	383.889	0.060026	-11.4281	-0.685982	3.02742e-30	5.48217e-28	0.621583	PCED1A	64773	PC-esterase domain containing 1A
ENSG00000184106	63.6517	0.137364	11.3587	1.56027	6.7139e-30	1.20452e-27	2.94909	TREML3P
ENSG00000011028	3252.75	0.0633831	-11.2805	-0.714994	1.63774e-29	2.91127e-27	0.609208	MRC2	9902	mannose receptor C type 2
ENSG00000151726	526.057	0.0595676	11.2471	0.669963	2.39316e-29	4.19292e-27	1.59103	ACSL1	2180	acyl-CoA synthetase long chain family member 1
ENSG00000125037	1058.55	0.0365333	11.2468	0.410882	2.40201e-29	4.19292e-27	1.3295	EMC3	55831	ER membrane protein complex subunit 3
ENSG00000006210	131.881	0.156456	-11.2167	-1.75492	3.37532e-29	5.8393e-27	0.29629	CX3CL1	6376	C-X3-C motif chemokine ligand 1
ENSG00000185215	3880.81	0.10386	-11.2103	-1.1643	3.62938e-29	6.22326e-27	0.446182	TNFAIP2	7127	TNF alpha induced protein 2
ENSG00000113739	462.213	0.0668673	-11.186	-0.747976	4.77623e-29	8.11792e-27	0.595438	STC2	8614	stanniocalcin 2
ENSG00000154864	180.553	0.102901	-11.1745	-1.14987	5.43694e-29	9.16054e-27	0.450666	PIEZO2	63895	piezo type mechanosensitive ion channel component 2
ENSG00000100299	781.604	0.051367	-11.1552	-0.573007	6.75783e-29	1.12879e-26	0.672214	ARSA	410	arylsulfatase A
ENSG00000146678	823.114	0.191754	-11.12	-2.1323	1.00294e-28	1.66094e-26	0.228094	IGFBP1	3484	insulin like growth factor binding protein 1
ENSG00000118496	1358.14	0.0931067	11.0973	1.03323	1.29311e-28	2.12333e-26	2.0466	FBXO30	84085	F-box protein 30
ENSG00000075223	2167.01	0.115673	-11.0916	-1.28299	1.37835e-28	2.24427e-26	0.410942	SEMA3C	10512	semaphorin 3C
ENSG00000143641	4349.48	0.0531703	-11.0866	-0.589477	1.45744e-28	2.35328e-26	0.664584	GALNT2	2590	polypeptide N-acetylgalactosaminyltransferase 2
ENSG00000100243	6782.04	0.0629926	-11.0592	-0.696649	1.9782e-28	3.16774e-26	0.617004	CYB5R3	1727	cytochrome b5 reductase 3
ENSG00000091640	629.657	0.0423282	-11.0526	-0.467836	2.13011e-28	3.36012e-26	0.723048	SPAG7	9552	sperm associated antigen 7
ENSG00000136244	3084.29	0.220268	-11.0525	-2.4345	2.13303e-28	3.36012e-26	0.184988	IL6	3569	interleukin 6
ENSG00000205581	1107.4	0.051602	-11.0311	-0.569228	2.70448e-28	4.22596e-26	0.673977	HMGN1	3150	high mobility group nucleosome binding domain 1
ENSG00000132475	6878.28	0.0414162	-10.9953	-0.455383	4.02656e-28	6.24149e-26	0.729317	H3-3B	3021	H3.3 histone B
ENSG00000110090	557.448	0.0571799	10.9642	0.626931	5.68108e-28	8.73624e-26	1.54428	CPT1A	1374	carnitine palmitoyltransferase 1A
ENSG00000101825	77.2221	0.163804	-10.958	-1.79496	6.08454e-28	9.283e-26	0.28818	MXRA5	25878	matrix remodeling associated 5
ENSG00000266714	807.3	0.101226	-10.9529	-1.10872	6.43525e-28	9.74136e-26	0.463704	MYO15B	80022	myosin XVB
ENSG00000142089	3066.18	0.0687909	-10.9294	-0.751846	8.33649e-28	1.25215e-25	0.593843	IFITM3	10410	interferon induced transmembrane protein 3
ENSG00000127415	268.107	0.0840397	-10.9019	-0.916193	1.12877e-27	1.68238e-25	0.529906	IDUA	3425	alpha-L-iduronidase
ENSG00000186591	1851.86	0.0545371	10.8965	0.594262	1.19813e-27	1.77213e-25	1.5097	UBE2H	7328	ubiquitin conjugating enzyme E2 H
ENSG00000132031	609.219	0.0896957	-10.8921	-0.976979	1.25645e-27	1.84431e-25	0.508042	MATN3	4148	matrilin 3
ENSG00000099998	28.1443	0.217194	-10.8901	-2.36526	1.28535e-27	1.87255e-25	0.194083	GGT5	2687	gamma-glutamyltransferase 5
ENSG00000068366	2951.11	0.0531791	-10.8857	-0.57889	1.34922e-27	1.95094e-25	0.669479	ACSL4	2182	acyl-CoA synthetase long chain family member 4
ENSG00000171617	93.6912	0.102427	-10.8788	-1.11429	1.45467e-27	2.08783e-25	0.46192	ENC1	8507	ectodermal-neural cortex 1
ENSG00000134853	1012.37	0.0600986	-10.8568	-0.652477	1.85189e-27	2.63839e-25	0.636187	PDGFRA	5156	platelet derived growth factor receptor alpha
ENSG00000179869	454.769	0.149083	-10.8548	-1.61827	1.89183e-27	2.67563e-25	0.325726	ABCA13	154664	ATP binding cassette subfamily A member 13
ENSG00000158296	109.096	0.135714	-10.8435	-1.47162	2.14134e-27	3.00657e-25	0.360578	SLC13A3	64849	solute carrier family 13 member 3
ENSG00000221926	163.441	0.109092	10.8335	1.18185	2.38752e-27	3.32809e-25	2.26867	TRIM16	10626	tripartite motif containing 16
ENSG00000135299	796.986	0.0594724	-10.8135	-0.643102	2.97256e-27	4.11403e-25	0.640335	ANKRD6	22881	ankyrin repeat domain 6
ENSG00000196924	35095.3	0.0664012	-10.7747	-0.715453	4.53223e-27	6.22812e-25	0.609014	FLNA	2316	filamin A
ENSG00000220205	819.877	0.0456873	-10.7669	-0.49191	4.93348e-27	6.73176e-25	0.711083	VAMP2	6844	vesicle associated membrane protein 2
ENSG00000215183	4666.43	0.135118	-10.7567	-1.45342	5.51064e-27	7.46673e-25	0.365155	MSMP	692094	microseminoprotein, prostate associated
ENSG00000005884	3323.8	0.114447	-10.7471	-1.22998	6.1148e-27	8.2278e-25	0.426325	ITGA3	3675	integrin subunit alpha 3
ENSG00000153246	636.65	0.0667287	-10.7331	-0.716209	7.1136e-27	9.50573e-25	0.608695	PLA2R1	22925	phospholipase A2 receptor 1
ENSG00000059145	835.691	0.0962144	10.7319	1.03256	7.20863e-27	9.56674e-25	2.04566	UNKL	64718	unk like zinc finger
ENSG00000172183	576.613	0.0621884	-10.7291	-0.667227	7.4298e-27	9.79319e-25	0.629716	ISG20	3669	interferon stimulated exonuclease gene 20
ENSG00000198542	94.6927	0.124314	-10.7049	-1.33077	9.65243e-27	1.26369e-24	0.397555	ITGBL1	9358	integrin subunit beta like 1
ENSG00000115318	1064.39	0.1211	-10.6768	-1.29296	1.3066e-26	1.68778e-24	0.408112	LOXL3	84695	lysyl oxidase like 3
ENSG00000145040	42.1164	0.168525	-10.6748	-1.79896	1.33616e-26	1.70452e-24	0.287382	UCN2	90226	urocortin 2
ENSG00000028277	198.269	0.144984	-10.6747	-1.54766	1.33716e-26	1.70452e-24	0.342065	POU2F2	5452	POU class 2 homeobox 2
ENSG00000196754	202.02	0.123221	-10.6349	-1.31044	2.04974e-26	2.57895e-24	0.403197	S100A2	6273	S100 calcium binding protein A2
ENSG00000185201	1023.75	0.0832082	-10.5609	-0.878755	4.52216e-26	5.65299e-24	0.543836	IFITM2	10581	interferon induced transmembrane protein 2
ENSG00000168477	1727.21	0.14546	-10.5575	-1.53569	4.69026e-26	5.82555e-24	0.344914	TNXB	7148	tenascin XB
ENSG00000072195	186.985	0.108642	-10.5434	-1.14546	5.44774e-26	6.68072e-24	0.452047	SPEG	10290	striated muscle enriched protein kinase
ENSG00000115107	1333.09	0.0763445	-10.5333	-0.804162	6.06506e-26	7.39098e-24	0.572695	STEAP3	55240	STEAP3 metalloreductase
ENSG00000163131	692.755	0.0773937	-10.5262	-0.814658	6.54557e-26	7.92669e-24	0.568543	CTSS	1520	cathepsin S
ENSG00000178814	141.54	0.0897058	-10.5194	-0.943651	7.03273e-26	8.46373e-24	0.519916	OPLAH	26873	5-oxoprolinase, ATP-hydrolysing
ENSG00000171903	79.1914	0.137253	10.5047	1.44181	8.21456e-26	9.82502e-24	2.71661	CYP4F11	57834	cytochrome P450 family 4 subfamily F member 11
ENSG00000197903	240.817	0.106141	10.5018	1.11467	8.47922e-26	1.00793e-23	2.16545	H2BC12	85236	H2B clustered histone 12
ENSG00000116016	9382.52	0.0463418	-10.4973	-0.486462	8.89275e-26	1.05065e-23	0.713774	EPAS1	2034	endothelial PAS domain protein 1
ENSG00000185885	372.42	0.0699429	-10.478	-0.732862	1.09012e-25	1.28014e-23	0.601709	IFITM1	8519	interferon induced transmembrane protein 1
ENSG00000165495	194.89	0.112644	-10.463	-1.17859	1.27741e-25	1.49103e-23	0.441782	PKNOX2	63876	PBX/knotted 1 homeobox 2
ENSG00000011465	103122	0.0448294	-10.4404	-0.468036	1.6216e-25	1.87682e-23	0.722948	DCN	1634	decorin
ENSG00000104687	782.749	0.117646	10.44	1.22823	1.6273e-25	1.87682e-23	2.3428	GSR	2936	glutathione-disulfide reductase
ENSG00000183963	2519.64	0.0762959	-10.4067	-0.793989	2.31099e-25	2.64957e-23	0.576747	SMTN	6525	smoothelin
ENSG00000172613	197.498	0.119862	10.4017	1.24676	2.4358e-25	2.77624e-23	2.37309	RAD9A	5883	RAD9 checkpoint clamp component A
ENSG00000083312	2262.14	0.0792685	10.3858	0.823268	2.87679e-25	3.25969e-23	1.76941	TNPO1	3842	transportin 1
ENSG00000171603	4783.53	0.0565273	-10.384	-0.586981	2.93136e-25	3.30221e-23	0.665735	CLSTN1	22883	calsyntenin 1
ENSG00000109099	5287.72	0.0614937	10.376	0.638061	3.18709e-25	3.56954e-23	1.55624	PMP22	5376	peripheral myelin protein 22
ENSG00000166394	280.179	0.0748076	-10.3722	-0.775916	3.31964e-25	3.69663e-23	0.584018	CYB5R2	51700	cytochrome b5 reductase 2
ENSG00000092445	142.288	0.0946015	10.3697	0.980992	3.40489e-25	3.76989e-23	1.97382	TYRO3	7301	TYRO3 protein tyrosine kinase
ENSG00000101384	4692.16	0.0537808	-10.3668	-0.557534	3.51163e-25	3.86598e-23	0.679463	JAG1	182	jagged canonical Notch ligand 1
ENSG00000128191	910.533	0.0394051	10.3629	0.40835	3.65866e-25	4.00509e-23	1.32717	DGCR8	54487	DGCR8 microprocessor complex subunit
ENSG00000153208	226.982	0.094162	10.348	0.974391	4.27184e-25	4.65007e-23	1.96481	MERTK	10461	MER proto-oncogene, tyrosine kinase
ENSG00000154175	654.385	0.0599873	-10.3391	-0.620213	4.69065e-25	5.07743e-23	0.650575	ABI3BP	25890	ABI family member 3 binding protein
ENSG00000197646	54.5033	0.160667	-10.3108	-1.65661	6.29633e-25	6.77765e-23	0.317184	PDCD1LG2	80380	programmed cell death 1 ligand 2
ENSG00000185499	125.526	0.112791	-10.3003	-1.16178	7.0209e-25	7.51586e-23	0.44696	MUC1	4582	mucin 1, cell surface associated
ENSG00000054148	581.905	0.0754858	-10.2957	-0.77718	7.36741e-25	7.84346e-23	0.583506	PHPT1	29085	phosphohistidine phosphatase 1
ENSG00000107281	317.337	0.0690228	-10.2731	-0.70908	9.31427e-25	9.86193e-23	0.61171	NPDC1	56654	neural proliferation, differentiation and control 1
ENSG00000158008	134.497	0.191173	-10.2608	-1.96158	1.05862e-24	1.11477e-22	0.256747	EXTL1	2134	exostosin like glycosyltransferase 1
ENSG00000163814	242.997	0.150199	-10.2495	-1.53946	1.18957e-24	1.2459e-22	0.344014	CDCP1	64866	CUB domain containing protein 1
ENSG00000134986	412.83	0.085239	-10.2443	-0.873218	1.2547e-24	1.30705e-22	0.545928	NREP	9315	neuronal regeneration related protein
ENSG00000172296	56.338	0.145058	-10.2371	-1.48497	1.35267e-24	1.40157e-22	0.357255	SPTLC3	55304	serine palmitoyltransferase long chain base subunit 3
ENSG00000109861	794.756	0.0628936	-10.2155	-0.642489	1.69041e-24	1.7422e-22	0.640607	CTSC	1075	cathepsin C
ENSG00000113594	1696.43	0.0568455	10.2146	0.580654	1.70572e-24	1.74868e-22	1.49553	LIFR	3977	LIF receptor subunit alpha
ENSG00000138356	311.295	0.0908986	-10.2102	-0.928091	1.78524e-24	1.82057e-22	0.525553	AOX1	316	aldehyde oxidase 1
ENSG00000104093	2003.64	0.0992717	-10.2056	-1.01313	1.87128e-24	1.89832e-22	0.49547	DMXL2	23312	Dmx like 2
ENSG00000176845	3202.71	0.075213	-10.2012	-0.767259	1.95933e-24	1.97729e-22	0.587533	METRNL	284207	meteorin like, glial cell differentiation regulator
ENSG00000010327	224.394	0.110481	-10.1977	-1.12665	2.03046e-24	2.03846e-22	0.457978	STAB1	23166	stabilin 1
ENSG00000163735	349.254	0.207176	-10.1849	-2.11007	2.31487e-24	2.31201e-22	0.231635	CXCL5	6374	C-X-C motif chemokine ligand 5
ENSG00000133422	1114.97	0.0303522	10.1825	0.309062	2.37367e-24	2.35857e-22	1.2389	MORC2	22880	MORC family CW-type zinc finger 2
ENSG00000100239	966.679	0.046319	-10.1689	-0.471012	2.73078e-24	2.69957e-22	0.721459	PPP6R2	9701	protein phosphatase 6 regulatory subunit 2
ENSG00000171503	269.464	0.0609806	10.1657	0.619909	2.82193e-24	2.77551e-22	1.53678	ETFDH	2110	electron transfer flavoprotein dehydrogenase
ENSG00000110841	8679.91	0.0587252	-10.1642	-0.596896	2.8641e-24	2.80277e-22	0.661175	PPFIBP1	8496	PPFIA binding protein 1
ENSG00000085117	2672.5	0.0546284	-10.1635	-0.555214	2.88601e-24	2.81002e-22	0.680556	CD82	3732	CD82 molecule
ENSG00000197958	3392.92	0.0595328	-10.161	-0.604912	2.96037e-24	2.86801e-22	0.657511	RPL12	6136	ribosomal protein L12
ENSG00000119408	451.266	0.091878	-10.158	-0.933295	3.05309e-24	2.92971e-22	0.523661	NEK6	10783	NIMA related kinase 6
ENSG00000157827	541.067	0.0596977	-10.1575	-0.606382	3.06693e-24	2.92971e-22	0.656842	FMNL2	114793	formin like 2
ENSG00000168487	949.811	0.0645725	-10.1575	-0.655894	3.06942e-24	2.92971e-22	0.634682	BMP1	649	bone morphogenetic protein 1
ENSG00000104870	995.294	0.0463651	-10.152	-0.470699	3.24604e-24	3.0831e-22	0.721615	FCGRT	2217	Fc fragment of IgG receptor and transporter
ENSG00000171658	29.9853	0.242381	10.1401	2.45776	3.66883e-24	3.46767e-22	5.49362	NMRAL2P	344887	NmrA like redox sensor 2, pseudogene
ENSG00000034510	1604.28	0.067525	-10.1341	-0.684306	3.89894e-24	3.66727e-22	0.622305	TMSB10	9168	thymosin beta 10
ENSG00000177989	135.191	0.121735	-10.1294	-1.2331	4.09104e-24	3.82937e-22	0.425402	ODF3B	440836	outer dense fiber of sperm tails 3B
ENSG00000163975	5567.33	0.0648622	-10.1206	-0.656448	4.47452e-24	4.16819e-22	0.634439	MELTF	4241	melanotransferrin
ENSG00000171606	443.698	0.0843521	10.0978	0.85177	5.65019e-24	5.23819e-22	1.80471	ZNF274	10782	zinc finger protein 274
ENSG00000107745	694.317	0.0576026	10.0912	0.581281	6.04104e-24	5.57386e-22	1.49618	MICU1	10367	mitochondrial calcium uptake 1
ENSG00000100097	1060.22	0.0630234	-10.0822	-0.635415	6.62207e-24	6.08101e-22	0.643756	LGALS1	3956	galectin 1
ENSG00000133800	315.568	0.0941757	-10.0482	-0.946296	9.35592e-24	8.47104e-22	0.518963	LYVE1	10894	lymphatic vessel endothelial hyaluronan receptor 1
ENSG00000152137	423.467	0.160578	10.0414	1.61244	1.00206e-23	9.03067e-22	3.05768	HSPB8	26353	heat shock protein family B (small) member 8
ENSG00000146648	1718.49	0.0711775	-10.0357	-0.714318	1.06173e-23	9.52407e-22	0.609493	EGFR	1956	epidermal growth factor receptor
ENSG00000115073	640.844	0.0597382	-10.0341	-0.59942	1.07912e-23	9.63548e-22	0.660019	ACTR1B	10120	actin related protein 1B
ENSG00000044090	957.839	0.0517421	-10.0184	-0.518372	1.26573e-23	1.11985e-21	0.698159	CUL7	9820	cullin 7
ENSG00000140961	490.262	0.191191	10.0169	1.91513	1.28525e-23	1.13196e-21	3.77149	OSGIN1	29948	oxidative stress induced growth inhibitor 1
ENSG00000005483	2766.61	0.0381625	-10.0125	-0.382102	1.34319e-23	1.17763e-21	0.767319	KMT2E	55904	lysine methyltransferase 2E (inactive)
ENSG00000169184	284.239	0.0979251	-10.0062	-0.979855	1.43191e-23	1.24586e-21	0.507031	MN1	4330	MN1 proto-oncogene, transcriptional regulator
ENSG00000049192	381.885	0.0948776	-10.006	-0.949349	1.43387e-23	1.24586e-21	0.517866	ADAMTS6	11174	ADAM metallopeptidase with thrombospondin type 1 motif 6
ENSG00000123643	450.304	0.0568847	9.98958	0.568254	1.6929e-23	1.46435e-21	1.48273	SLC36A1	206358	solute carrier family 36 member 1
ENSG00000166681	363.947	0.0763422	-9.98425	-0.762219	1.78654e-23	1.53849e-21	0.589589	BEX3	27018	brain expressed X-linked 3
ENSG00000162591	286.304	0.136482	-9.97391	-1.36126	1.98272e-23	1.69239e-21	0.389243	MEGF6	1953	multiple EGF like domains 6
ENSG00000154277	135.589	0.181941	9.9714	1.81421	2.03339e-23	1.72802e-21	3.51667	UCHL1	7345	ubiquitin C-terminal hydrolase L1
ENSG00000181220	448.815	0.0903775	9.96639	0.900737	2.13867e-23	1.80956e-21	1.86702	ZNF746	155061	zinc finger protein 746
ENSG00000102760	2746.75	0.0578877	9.96547	0.576878	2.15853e-23	1.81842e-21	1.49162	RGCC	28984	regulator of cell cycle
ENSG00000173276	926.245	0.0535931	9.96321	0.533959	2.20816e-23	1.85218e-21	1.4479	ZBTB21	49854	zinc finger and BTB domain containing 21
ENSG00000119147	14467.8	0.0584281	-9.9606	-0.581979	2.2669e-23	1.89325e-21	0.668047	ECRG4	84417	ECRG4 augurin precursor
ENSG00000231607	72.4689	0.155607	9.95772	1.54949	2.3336e-23	1.9406e-21	2.92714	DLEU2	8847	deleted in lymphocytic leukemia 2
ENSG00000121578	558.903	0.0408869	9.94673	0.406691	2.60617e-23	2.158e-21	1.32564	B4GALT4	8702	beta-1,4-galactosyltransferase 4
ENSG00000147883	4989.91	0.052957	-9.94601	-0.52671	2.6251e-23	2.16442e-21	0.694136	CDKN2B	1030	cyclin dependent kinase inhibitor 2B
ENSG00000124789	1457.13	0.0434408	9.93795	0.431712	2.84614e-23	2.32687e-21	1.34883	NUP153	9972	nucleoporin 153
ENSG00000139112	1076.57	0.0811052	9.92758	0.805178	3.1582e-23	2.57115e-21	1.74736	GABARAPL1	23710	GABA type A receptor associated protein like 1
ENSG00000185008	114.795	0.242596	-9.9226	-2.40718	3.32e-23	2.69157e-21	0.188524	ROBO2	6092	roundabout guidance receptor 2
ENSG00000158406	61.3042	0.200976	9.91255	1.99219	3.67167e-23	2.96426e-21	3.9784	H4C8	8365	H4 clustered histone 8
ENSG00000117450	5362.7	0.0392584	9.8953	0.388474	4.36309e-23	3.50786e-21	1.30901	PRDX1	5052	peroxiredoxin 1
ENSG00000142798	6710.91	0.106155	-9.89346	-1.05024	4.44409e-23	3.55343e-21	0.482889	HSPG2	3339	heparan sulfate proteoglycan 2
ENSG00000001084	458.666	0.107052	9.89302	1.05906	4.46343e-23	3.55343e-21	2.08358	GCLC	2729	glutamate-cysteine ligase catalytic subunit
ENSG00000178913	1458.99	0.0560521	9.89277	0.554511	4.4748e-23	3.55343e-21	1.46867	TAF7	6879	TATA-box binding protein associated factor 7
ENSG00000140688	1694.75	0.0571427	-9.88073	-0.564612	5.04627e-23	3.99088e-21	0.676137	RUSF1	64755	RUS family member 1
ENSG00000154124	344.629	0.0571595	9.86157	0.563683	6.10893e-23	4.81165e-21	1.47804	OTULIN	90268	OTU deubiquitinase with linear linkage specificity
ENSG00000125520	519.277	0.0719669	-9.83985	-0.708144	7.58253e-23	5.94814e-21	0.612107	SLC2A4RG	56731	SLC2A4 regulator
ENSG00000111802	989.843	0.112528	9.83508	1.10672	7.95007e-23	6.21131e-21	2.15356	TDP2	51567	tyrosyl-DNA phosphodiesterase 2
ENSG00000091986	5127.48	0.093058	-9.82953	-0.914716	8.40121e-23	6.53743e-21	0.530448	CCDC80	151887	coiled-coil domain containing 80
ENSG00000104964	1465.02	0.0505135	-9.82814	-0.496454	8.51798e-23	6.60177e-21	0.708847	TLE5	166	TLE family member 5, transcriptional modulator
ENSG00000160307	398.878	0.0881455	-9.82283	-0.865838	8.97893e-23	6.9313e-21	0.548728	S100B	6285	S100 calcium binding protein B
ENSG00000167157	247.731	0.091735	-9.81349	-0.90024	9.85056e-23	7.57399e-21	0.535798	PRRX2	51450	paired related homeobox 2
ENSG00000111885	2589.16	0.0534566	-9.81147	-0.524488	1.00489e-22	7.69595e-21	0.695206	MAN1A1	4121	mannosidase alpha class 1A member 1
ENSG00000177156	2917.76	0.051975	9.80228	0.509474	1.10074e-22	8.39685e-21	1.42353	TALDO1	6888	transaldolase 1
ENSG00000121904	179.504	0.101854	-9.78963	-0.997116	1.24755e-22	9.47941e-21	0.501001	CSMD2	114784	CUB and Sushi multiple domains 2
ENSG00000134242	585.693	0.0878578	-9.76761	-0.858161	1.55069e-22	1.17368e-20	0.551655	PTPN22	26191	protein tyrosine phosphatase non-receptor type 22
ENSG00000156463	186.169	0.082245	-9.74885	-0.801793	1.86575e-22	1.40665e-20	0.573636	SH3RF2	153769	SH3 domain containing ring finger 2
ENSG00000042286	751.237	0.0766798	9.74821	0.747491	1.87756e-22	1.41006e-20	1.67887	AIFM2	84883	apoptosis inducing factor mitochondria associated 2
ENSG00000172543	70.1446	0.121147	-9.74111	-1.18011	2.01341e-22	1.50625e-20	0.441318	CTSW	1521	cathepsin W
ENSG00000100994	14535.7	0.0791985	-9.73678	-0.771138	2.10108e-22	1.56579e-20	0.585955	PYGB	5834	glycogen phosphorylase B
ENSG00000126803	601.443	0.070642	9.72872	0.687256	2.27446e-22	1.68291e-20	1.61022	HSPA2	3306	heat shock protein family A (Hsp70) member 2
ENSG00000109736	612.813	0.0707505	-9.72866	-0.688308	2.2756e-22	1.68291e-20	0.620581	MFSD10	10227	major facilitator superfamily domain containing 10
ENSG00000034152	1238	0.0477539	-9.71864	-0.464103	2.51113e-22	1.85002e-20	0.724921	MAP2K3	5606	mitogen-activated protein kinase kinase 3
ENSG00000223403	43.5364	0.19736	-9.7168	-1.9177	2.557e-22	1.87668e-20	0.264676	MEG9	100507257	maternally expressed 9
ENSG00000167617	140.711	0.0930613	-9.71304	-0.903909	2.65298e-22	1.93978e-20	0.534437	CDC42EP5	148170	CDC42 effector protein 5
ENSG00000136444	484.541	0.0598726	-9.71256	-0.581516	2.66552e-22	1.94162e-20	0.668261	RSAD1	55316	radical S-adenosyl methionine domain containing 1
ENSG00000198858	716.482	0.0536888	-9.69467	-0.520496	3.17654e-22	2.2971e-20	0.697132	R3HDM4	91300	R3H domain containing 4
ENSG00000167792	838.73	0.0566495	-9.69465	-0.549197	3.17725e-22	2.2971e-20	0.6834	NDUFV1	4723	NADH:ubiquinone oxidoreductase core subunit V1
ENSG00000172201	281.9	0.0744178	9.68639	0.720839	3.44505e-22	2.48146e-20	1.64814	ID4	3400	inhibitor of DNA binding 4, HLH protein
ENSG00000111799	1993.52	0.0926242	-9.67615	-0.896246	3.80777e-22	2.73257e-20	0.537283	COL12A1	1303	collagen type XII alpha 1 chain
ENSG00000139318	7401.03	0.0814257	-9.66371	-0.786875	4.29987e-22	3.07433e-20	0.579598	DUSP6	1848	dual specificity phosphatase 6
ENSG00000163734	311.335	0.204458	-9.64825	-1.97267	5.00033e-22	3.562e-20	0.254782	CXCL3	2921	C-X-C motif chemokine ligand 3
ENSG00000111875	286.542	0.088619	9.62909	0.85332	6.02625e-22	4.27709e-20	1.80665	ASF1A	25842	anti-silencing function 1A histone chaperone
ENSG00000075651	353.709	0.0823188	-9.62503	-0.792321	6.26867e-22	4.43291e-20	0.577414	PLD1	5337	phospholipase D1
ENSG00000112562	1523.85	0.0845055	-9.61846	-0.812813	6.68248e-22	4.70835e-20	0.569271	SMOC2	64094	SPARC related modular calcium binding 2
ENSG00000100644	16194.7	0.065941	-9.6126	-0.633864	7.07394e-22	4.96611e-20	0.644448	HIF1A	3091	hypoxia inducible factor 1 subunit alpha
ENSG00000130635	1512.21	0.106903	-9.60716	-1.02704	7.45771e-22	5.21663e-20	0.490717	COL5A1	1289	collagen type V alpha 1 chain
ENSG00000076685	1068.55	0.0373409	9.59406	0.358251	8.46857e-22	5.90134e-20	1.28187	NT5C2	22978	5'-nucleotidase, cytosolic II
ENSG00000162413	5271	0.0703636	9.59371	0.675047	8.49749e-22	5.90134e-20	1.59665	KLHL21	9903	kelch like family member 21
ENSG00000075213	2386.17	0.101505	-9.5933	-0.973766	8.53111e-22	5.90353e-20	0.509175	SEMA3A	10371	semaphorin 3A
ENSG00000144366	1078.05	0.0793074	9.58346	0.76004	9.38447e-22	6.47095e-20	1.69354	GULP1	51454	GULP PTB domain containing engulfment adaptor 1
ENSG00000108622	256.586	0.102036	-9.58095	-0.977602	9.61536e-22	6.58329e-20	0.507823	ICAM2	3384	intercellular adhesion molecule 2
ENSG00000151553	424.431	0.0874879	9.58055	0.838182	9.65336e-22	6.58604e-20	1.7878	FHIP2A	57700	FHF complex subunit HOOK interacting protein 2A
ENSG00000160211	891.769	0.0445549	9.56978	0.42638	1.07131e-21	7.28341e-20	1.34386	G6PD	2539	glucose-6-phosphate dehydrogenase
ENSG00000146374	292.16	0.205438	-9.56671	-1.96537	1.10362e-21	7.45439e-20	0.256074	RSPO3	84870	R-spondin 3
ENSG00000139926	1341.55	0.0490367	-9.56666	-0.469117	1.10415e-21	7.45439e-20	0.722406	FRMD6	122786	FERM domain containing 6
ENSG00000103647	340.514	0.0799437	-9.55209	-0.763629	1.27105e-21	8.55133e-20	0.589013	CORO2B	10391	coronin 2B
ENSG00000072201	141.904	0.0821871	-9.54119	-0.784163	1.41203e-21	9.46696e-20	0.580689	LNX1	84708	ligand of numb-protein X 1
ENSG00000172530	352.098	0.0754533	9.54076	0.719882	1.41784e-21	9.47314e-20	1.64705	BANP	54971	BTG3 associated nuclear protein
ENSG00000078098	1135.45	0.0969811	-9.53326	-0.924546	1.52417e-21	1.01486e-19	0.526846	FAP	2191	fibroblast activation protein alpha
ENSG00000165424	946.313	0.0432786	-9.52598	-0.412271	1.63495e-21	1.08489e-19	0.751439	ZCCHC24	219654	zinc finger CCHC-type containing 24
ENSG00000141756	4232.37	0.0689501	-9.51765	-0.656242	1.77146e-21	1.17146e-19	0.634529	FKBP10	60681	FKBP prolyl isomerase 10
ENSG00000181826	270.679	0.0684656	9.49792	0.65028	2.14127e-21	1.4112e-19	1.56947	RELL1	768211	RELT like 1
ENSG00000122786	2001.91	0.0620657	-9.49674	-0.589422	2.16571e-21	1.42247e-19	0.664609	CALD1	800	caldesmon 1
ENSG00000182492	3861.68	0.0409202	-9.49514	-0.388543	2.19919e-21	1.43958e-19	0.763901	BGN	633	biglycan
ENSG00000186088	549.646	0.0842293	-9.49213	-0.799516	2.26352e-21	1.4767e-19	0.574542	GSAP	54103	gamma-secretase activating protein
ENSG00000077150	2294.7	0.0539892	-9.48961	-0.512337	2.31896e-21	1.50779e-19	0.701086	NFKB2	4791	nuclear factor kappa B subunit 2
ENSG00000004468	123.689	0.1331	-9.48762	-1.2628	2.36374e-21	1.53177e-19	0.416735	CD38	952	CD38 molecule
ENSG00000137076	12387.8	0.0421007	-9.48636	-0.399383	2.39238e-21	1.54516e-19	0.758183	TLN1	7094	talin 1
ENSG00000106392	628	0.0820362	-9.4757	-0.777351	2.64967e-21	1.70565e-19	0.583437	C1GALT1	56913	core 1 synthase, glycoprotein-N-acetylgalactosamine 3-beta-galactosyltransferase 1
ENSG00000115183	1208.83	0.03574	9.45975	0.338091	3.08689e-21	1.97398e-19	1.26408	TANC1	85461	tetratricopeptide repeat, ankyrin repeat and coiled-coil containing 1
ENSG00000132429	324.341	0.108131	9.45422	1.02229	3.25426e-21	2.07416e-19	2.03115	POPDC3	64208	popeye domain containing 3
ENSG00000141258	455.83	0.0725287	-9.4422	-0.684831	3.65043e-21	2.31904e-19	0.622079	SGSM2	9905	small G protein signaling modulator 2
ENSG00000122420	123.247	0.0995163	-9.43885	-0.93932	3.76895e-21	2.38651e-19	0.521479	PTGFR	5737	prostaglandin F receptor
ENSG00000161249	203.077	0.103083	-9.43451	-0.972541	3.92832e-21	2.47932e-19	0.509608	DMKN	93099	dermokine
ENSG00000198715	646.69	0.0698995	9.42382	0.65872	4.34974e-21	2.73638e-19	1.57868	GLMP	112770	glycosylated lysosomal membrane protein
ENSG00000127920	461.269	0.0955413	-9.41814	-0.899821	4.59162e-21	2.8792e-19	0.535953	GNG11	2791	G protein subunit gamma 11
ENSG00000197956	7576.81	0.0728449	-9.41124	-0.685561	4.9031e-21	3.06459e-19	0.621764	S100A6	6277	S100 calcium binding protein A6
ENSG00000140104	185.665	0.068279	-9.39046	-0.641171	5.97405e-21	3.72197e-19	0.641192	CLBA1	122616	clathrin binding box of aftiphilin containing 1
ENSG00000149115	2590.75	0.0366261	-9.38871	-0.343872	6.07372e-21	3.77194e-19	0.787924	TNKS1BP1	85456	tankyrase 1 binding protein 1
ENSG00000087303	129.673	0.0889131	-9.38163	-0.83415	6.49631e-21	4.02149e-19	0.560914	NID2	22795	nidogen 2
ENSG00000155760	617.849	0.0545614	9.36088	0.510743	7.90741e-21	4.87942e-19	1.42478	FZD7	8324	frizzled class receptor 7
ENSG00000142669	8401.53	0.0552473	-9.35471	-0.516822	8.38309e-21	5.15653e-19	0.69891	SH3BGRL3	83442	SH3 domain binding glutamate rich protein like 3
ENSG00000118473	94.3718	0.118569	-9.34357	-1.10786	9.31364e-21	5.69278e-19	0.463983	SGIP1	84251	SH3GL interacting endocytic adaptor 1
ENSG00000118503	1176.01	0.109875	-9.34287	-1.02654	9.37597e-21	5.71285e-19	0.490885	TNFAIP3	7128	TNF alpha induced protein 3
ENSG00000132823	637.698	0.0799609	9.33629	0.746539	9.97679e-21	6.05989e-19	1.67776	OSER1	51526	oxidative stress responsive serine rich 1
ENSG00000116675	271.397	0.154549	9.32802	1.44164	1.0787e-20	6.51118e-19	2.71629	DNAJC6	9829	DnaJ heat shock protein family (Hsp40) member C6
ENSG00000145901	4354.42	0.0690604	-9.32552	-0.644024	1.10437e-20	6.64456e-19	0.639925	TNIP1	10318	TNFAIP3 interacting protein 1
ENSG00000069020	2194.87	0.113601	-9.32332	-1.05914	1.12761e-20	6.74336e-19	0.479919	MAST4	375449	microtubule associated serine/threonine kinase family member 4
ENSG00000107819	733.882	0.0619735	-9.32005	-0.577596	1.16283e-20	6.91907e-19	0.670079	SFXN3	81855	sideroflexin 3
ENSG00000123892	108.873	0.111678	-9.31993	-1.04083	1.16413e-20	6.91907e-19	0.486047	RAB38	23682	RAB38, member RAS oncogene family
ENSG00000115602	432.409	0.107129	-9.31847	-0.99828	1.18027e-20	6.99353e-19	0.500596	IL1RL1	9173	interleukin 1 receptor like 1
ENSG00000181472	310.763	0.0844111	9.30864	0.785753	1.2948e-20	7.64882e-19	1.72399	ZBTB2	57621	zinc finger and BTB domain containing 2
ENSG00000146674	40126.5	0.144131	-9.30596	-1.34128	1.32788e-20	7.82034e-19	0.394671	IGFBP3	3486	insulin like growth factor binding protein 3
ENSG00000157227	20159.3	0.0731647	-9.29403	-0.679995	1.48552e-20	8.69591e-19	0.624167	MMP14	4323	matrix metallopeptidase 14
ENSG00000103145	285.184	0.0911349	-9.29281	-0.846899	1.50269e-20	8.76992e-19	0.555978	HCFC1R1	54985	host cell factor C1 regulator 1
ENSG00000111321	2026.14	0.0443126	9.29184	0.411746	1.51637e-20	8.8232e-19	1.33029	LTBR	4055	lymphotoxin beta receptor
ENSG00000124496	139.743	0.100584	-9.29035	-0.934463	1.53782e-20	8.9212e-19	0.523237	TRERF1	55809	transcriptional regulating factor 1
ENSG00000092621	988.679	0.0844109	-9.28678	-0.783906	1.59028e-20	9.19799e-19	0.580792	PHGDH	26227	phosphoglycerate dehydrogenase
ENSG00000121440	200.891	0.0744426	-9.28481	-0.691186	1.61989e-20	9.34137e-19	0.619345	PDZRN3	23024	PDZ domain containing ring finger 3
ENSG00000105519	216.86	0.0883365	-9.28253	-0.819986	1.65499e-20	9.51544e-19	0.566447	CAPS	828	calcyphosine
ENSG00000134369	2293.08	0.051357	-9.28046	-0.476617	1.68742e-20	9.6732e-19	0.718661	NAV1	89796	neuron navigator 1
ENSG00000143224	81.6094	0.102312	-9.26924	-0.948352	1.87481e-20	1.07157e-18	0.518224	PPOX	5498	protoporphyrinogen oxidase
ENSG00000165915	1081.65	0.0548931	-9.26775	-0.508736	1.90112e-20	1.08341e-18	0.702838	SLC39A13	91252	solute carrier family 39 member 13
ENSG00000141959	1951.13	0.063233	-9.26529	-0.585872	1.94548e-20	1.10544e-18	0.666247	PFKL	5211	phosphofructokinase, liver type
ENSG00000204592	3756.93	0.0292184	9.25108	0.270301	2.22243e-20	1.25629e-18	1.20606	HLA-E	3133	major histocompatibility complex, class I, E
ENSG00000138829	94.2503	0.135202	-9.251	-1.25076	2.22392e-20	1.25629e-18	0.420228	FBN2	2201	fibrillin 2
ENSG00000160310	1049.08	0.0453964	-9.24583	-0.419728	2.33412e-20	1.3147e-18	0.747566	PRMT2	3275	protein arginine methyltransferase 2
ENSG00000139178	809.837	0.069842	-9.23427	-0.64494	2.60057e-20	1.46054e-18	0.639519	C1RL	51279	complement C1r subcomponent like
ENSG00000106823	88.0969	0.117432	-9.23114	-1.08403	2.67777e-20	1.49955e-18	0.47171	ECM2	1842	extracellular matrix protein 2
ENSG00000176194	27.9257	0.198241	-9.23066	-1.8299	2.68973e-20	1.50191e-18	0.281285	CIDEA	1149	cell death inducing DFFA like effector a
ENSG00000183098	2563.74	0.0871527	-9.23024	-0.80444	2.70019e-20	1.50342e-18	0.572584	GPC6	10082	glypican 6
ENSG00000074416	1666.23	0.121729	-9.2283	-1.12335	2.74948e-20	1.52648e-18	0.459027	MGLL	11343	monoglyceride lipase
ENSG00000106615	1534.36	0.0529201	9.22161	0.488008	2.92677e-20	1.62026e-18	1.40251	RHEB	6009	Ras homolog, mTORC1 binding
ENSG00000167601	1789.64	0.0769985	-9.21485	-0.70953	3.117e-20	1.72065e-18	0.611519	AXL	558	AXL receptor tyrosine kinase
ENSG00000108010	855.117	0.0534801	9.19992	0.492012	3.58218e-20	1.97183e-18	1.40641	GLRX3	10539	glutaredoxin 3
ENSG00000156113	3999.22	0.0850911	-9.19853	-0.782713	3.62893e-20	1.9919e-18	0.581273	KCNMA1	3778	potassium calcium-activated channel subfamily M alpha 1
ENSG00000140743	1109.98	0.0503645	9.19667	0.463185	3.69231e-20	2.02097e-18	1.37858	CDR2	1039	cerebellar degeneration related protein 2
ENSG00000137726	615.385	0.0609252	-9.19552	-0.560239	3.73174e-20	2.03679e-18	0.67819	FXYD6	53826	FXYD domain containing ion transport regulator 6
ENSG00000159167	101.398	0.250145	-9.19468	-2.3	3.76114e-20	2.04707e-18	0.203063	STC1	6781	stanniocalcin 1
ENSG00000111817	1590.91	0.0519582	9.18844	0.477415	3.98578e-20	2.16326e-18	1.39225	DSE	29940	dermatan sulfate epimerase
ENSG00000168140	2872.92	0.0637113	-9.18806	-0.585383	4.00001e-20	2.16492e-18	0.666472	VASN	114990	vasorin
ENSG00000019582	148.793	0.0847323	-9.1742	-0.777351	4.54945e-20	2.45544e-18	0.583437	CD74	972	CD74 molecule
ENSG00000175931	1587.68	0.0673131	9.17205	0.617399	4.64119e-20	2.49799e-18	1.53411	UBE2O	63893	ubiquitin conjugating enzyme E2 O
ENSG00000189184	26.2919	0.189768	-9.16994	-1.74016	4.73289e-20	2.54029e-18	0.299337	PCDH18	54510	protocadherin 18
ENSG00000167306	2973.58	0.0763825	-9.15294	-0.699124	5.54067e-20	2.96564e-18	0.615946	MYO5B	4645	myosin VB
ENSG00000132000	416.477	0.0941366	-9.15262	-0.861596	5.55711e-20	2.96624e-18	0.550343	PODNL1	79883	podocan like 1
ENSG00000245532	32321.8	0.109037	9.15169	0.997875	5.60496e-20	2.98357e-18	1.99706	NEAT1	283131	nuclear paraspeckle assembly transcript 1
ENSG00000174791	720.064	0.0750787	-9.15111	-0.687054	5.63492e-20	2.99129e-18	0.621121	RIN1	9610	Ras and Rab interactor 1
ENSG00000135709	450.212	0.0688234	9.14968	0.629712	5.71003e-20	3.02289e-18	1.54726	KIAA0513	9764	KIAA0513
ENSG00000028137	403.813	0.157095	-9.14875	-1.43722	5.75985e-20	3.04095e-18	0.369278	TNFRSF1B	7133	TNF receptor superfamily member 1B
ENSG00000135919	197054	0.0835985	-9.14773	-0.764736	5.81419e-20	3.0613e-18	0.588561	SERPINE2	5270	serpin family E member 2
ENSG00000243649	1031.19	0.0764214	-9.14367	-0.698772	6.03656e-20	3.16977e-18	0.616096	CFB	629	complement factor B
ENSG00000162772	307.225	0.105766	9.13594	0.966273	6.48423e-20	3.39563e-18	1.95379	ATF3	467	activating transcription factor 3
ENSG00000103335	7779.33	0.0881842	-9.124	-0.804593	7.24014e-20	3.78127e-18	0.572524	PIEZO1	9780	piezo type mechanosensitive ion channel component 1
ENSG00000161791	775.628	0.0703354	-9.11679	-0.641233	7.73851e-20	4.03068e-18	0.641165	FMNL3	91010	formin like 3
ENSG00000172572	32.6205	0.189597	-9.11254	-1.72771	8.04754e-20	4.1804e-18	0.30193	PDE3A	5139	phosphodiesterase 3A
ENSG00000262454	57.6691	0.18586	9.11187	1.69354	8.09743e-20	4.19507e-18	3.23448	MIR193BHG	100129781	MIR193b-365a host gene
ENSG00000109046	2401.68	0.067469	-9.10487	-0.614297	8.63704e-20	4.4627e-18	0.653248	WSB1	26118	WD repeat and SOCS box containing 1
ENSG00000151012	1850.7	0.133565	9.0971	1.21505	9.27742e-20	4.78083e-18	2.32149	SLC7A11	23657	solute carrier family 7 member 11
ENSG00000163430	6488.64	0.101836	-9.08634	-0.925319	1.02432e-19	5.26452e-18	0.526564	FSTL1	11167	follistatin like 1
ENSG00000125618	227.949	0.0762734	-9.08124	-0.692657	1.07348e-19	5.50256e-18	0.618713	PAX8	7849	paired box 8
ENSG00000135124	318.57	0.06586	-9.08026	-0.598026	1.08312e-19	5.53737e-18	0.660657	P2RX4	5025	purinergic receptor P2X 4
ENSG00000122861	54.6198	0.185348	-9.07556	-1.68214	1.13091e-19	5.75443e-18	0.311621	PLAU	5328	plasminogen activator, urokinase
ENSG00000107331	559.939	0.071198	-9.0755	-0.646158	1.13152e-19	5.75443e-18	0.63898	ABCA2	20	ATP binding cassette subfamily A member 2
ENSG00000135926	3875.78	0.0412558	9.07514	0.374402	1.13535e-19	5.75876e-18	1.2963	TMBIM1	64114	transmembrane BAX inhibitor motif containing 1
ENSG00000158201	253.225	0.109967	9.07282	0.997712	1.15972e-19	5.86701e-18	1.99683	ABHD3	171586	abhydrolase domain containing 3, phospholipase
ENSG00000119681	9201.91	0.110593	-9.07206	-1.0033	1.1679e-19	5.89301e-18	0.498857	LTBP2	4053	latent transforming growth factor beta binding protein 2
ENSG00000189129	535.302	0.0739025	-9.06739	-0.670102	1.21907e-19	6.13522e-18	0.628462	PLAC9	219348	placenta associated 9
ENSG00000197063	1653.14	0.0927931	9.06275	0.840961	1.27198e-19	6.38496e-18	1.79124	MAFG	4097	MAF bZIP transcription factor G
ENSG00000264522	931.153	0.0366387	9.05477	0.331755	1.36856e-19	6.852e-18	1.25854	OTUD7B	56957	OTU deubiquitinase 7B
ENSG00000168542	10733.8	0.098684	-9.05266	-0.893353	1.3953e-19	6.96788e-18	0.538361	COL3A1	1281	collagen type III alpha 1 chain
ENSG00000110958	2564.77	0.0436403	9.05198	0.395031	1.40402e-19	6.99341e-18	1.31497	PTGES3	10728	prostaglandin E synthase 3
ENSG00000152104	2433.19	0.0610303	-9.05115	-0.552395	1.41467e-19	7.02839e-18	0.681887	PTPN14	5784	protein tyrosine phosphatase non-receptor type 14
ENSG00000182199	1837.51	0.0593517	-9.03876	-0.536466	1.58455e-19	7.8322e-18	0.689458	SHMT2	6472	serine hydroxymethyltransferase 2
ENSG00000196821	1835.44	0.0582989	9.03251	0.526585	1.67785e-19	8.27226e-18	1.44052	ILRUN	64771	inflammation and lipid regulator with UBA-like and NBR1-like domains
ENSG00000213672	323.86	0.0698343	-9.0292	-0.630547	1.72938e-19	8.50471e-18	0.645931	NCKIPSD	51517	NCK interacting protein with SH3 domain
ENSG00000158966	488.416	0.0651278	-9.02766	-0.587952	1.75379e-19	8.60289e-18	0.665287	CACHD1	57685	cache domain containing 1
ENSG00000205542	943.09	0.0616665	-9.02528	-0.556558	1.7923e-19	8.76962e-18	0.679922	TMSB4X	7114	thymosin beta 4 X-linked
ENSG00000166920	1027.03	0.159168	-9.02211	-1.43603	1.84508e-19	9.00508e-18	0.369584	C15orf48	84419	chromosome 15 open reading frame 48
ENSG00000109685	633.132	0.0475302	-9.0156	-0.428514	1.95787e-19	9.5316e-18	0.743027	NSD2	7468	nuclear receptor binding SET domain protein 2
ENSG00000132329	162.776	0.131856	-9.01411	-1.18857	1.98483e-19	9.63861e-18	0.438739	RAMP1	10267	receptor activity modifying protein 1
ENSG00000188158	92.7284	0.121085	-9.00508	-1.09038	2.15502e-19	1.04389e-17	0.469636	NHS	4810	NHS actin remodeling regulator
ENSG00000196562	2520.2	0.0652096	-8.9926	-0.586404	2.41439e-19	1.16662e-17	0.666001	SULF2	55959	sulfatase 2
ENSG00000115204	558.204	0.0436092	-8.98334	-0.391757	2.62661e-19	1.266e-17	0.762201	MPV17	4358	mitochondrial inner membrane protein MPV17
ENSG00000058404	37.5668	0.215218	-8.98018	-1.9327	2.70319e-19	1.29968e-17	0.261939	CAMK2B	816	calcium/calmodulin dependent protein kinase II beta
ENSG00000103266	699.404	0.0521901	-8.97682	-0.468502	2.78696e-19	1.33664e-17	0.722715	STUB1	10273	STIP1 homology and U-box containing protein 1
ENSG00000159200	2127.82	0.0849059	-8.97367	-0.761917	2.86788e-19	1.36867e-17	0.589712	RCAN1	1827	regulator of calcineurin 1
ENSG00000174989	349.443	0.050013	-8.96855	-0.448544	3.00449e-19	1.43035e-17	0.732782	FBXW8	26259	F-box and WD repeat domain containing 8
ENSG00000051523	767.272	0.0656618	-8.96565	-0.588701	3.08466e-19	1.46491e-17	0.664942	CYBA	1535	cytochrome b-245 alpha chain
ENSG00000155097	1141.48	0.0576472	8.95838	0.516425	3.29487e-19	1.56091e-17	1.43041	ATP6V1C1	528	ATPase H+ transporting V1 subunit C1
ENSG00000120659	51.8241	0.171835	-8.95746	-1.53921	3.32245e-19	1.57014e-17	0.344074	TNFSF11	8600	TNF superfamily member 11
ENSG00000162520	174.391	0.244626	-8.94276	-2.18763	3.79574e-19	1.78945e-17	0.219512	SYNC	81493	syncoilin, intermediate filament protein
ENSG00000145632	1702.09	0.164993	-8.94205	-1.47537	3.82006e-19	1.79404e-17	0.35964	PLK2	10769	polo like kinase 2
ENSG00000164305	265.345	0.0631539	8.94185	0.564713	3.82694e-19	1.79404e-17	1.47909	CASP3	836	caspase 3
ENSG00000112182	66.6404	0.16361	8.94149	1.46292	3.83954e-19	1.79404e-17	2.75665	BACH2	60468	BTB domain and CNC homolog 2
ENSG00000145685	2640.15	0.0528249	8.94141	0.472329	3.84251e-19	1.79404e-17	1.38735	LHFPL2	10184	LHFPL tetraspan subfamily member 2
ENSG00000138449	498.096	0.0679451	8.93906	0.607365	3.92512e-19	1.8282e-17	1.52347	SLC40A1	30061	solute carrier family 40 member 1
ENSG00000003987	141.635	0.0889467	-8.93529	-0.794765	4.06094e-19	1.88693e-17	0.576437	MTMR7	9108	myotubularin related protein 7
ENSG00000074410	204.308	0.0808041	-8.92926	-0.721521	4.28872e-19	1.98661e-17	0.606458	CA12	771	carbonic anhydrase 12
ENSG00000188191	136.339	0.112405	-8.92907	-1.00367	4.29599e-19	1.98661e-17	0.498729	PRKAR1B	5575	protein kinase cAMP-dependent type I regulatory subunit beta
ENSG00000085514	189.454	0.0820666	-8.92432	-0.732389	4.48454e-19	2.06887e-17	0.601906	PILRA	29992	paired immunoglobin like type 2 receptor alpha
ENSG00000140859	1500.05	0.0523568	-8.91131	-0.466567	5.04329e-19	2.32111e-17	0.723684	KIFC3	3801	kinesin family member C3
ENSG00000095713	8134.32	0.0355098	-8.9006	-0.316058	5.55445e-19	2.55031e-17	0.803262	CRTAC1	55118	cartilage acidic protein 1
ENSG00000082397	106.998	0.0980524	-8.89873	-0.872542	5.6489e-19	2.58755e-17	0.546184	EPB41L3	23136	erythrocyte membrane protein band 4.1 like 3
ENSG00000064763	109.302	0.125312	-8.89628	-1.11481	5.7748e-19	2.63898e-17	0.461753	FAR2	55711	fatty acyl-CoA reductase 2
ENSG00000148926	3249.26	0.0771826	-8.8952	-0.686555	5.83129e-19	2.65852e-17	0.621336	ADM	133	adrenomedullin
ENSG00000183808	460.956	0.078705	8.89377	0.699985	5.90694e-19	2.6804e-17	1.62449	RBM12B	389677	RNA binding motif protein 12B
ENSG00000147162	3027.69	0.0575369	-8.88349	-0.511128	6.47937e-19	2.93328e-17	0.701673	OGT	8473	O-linked N-acetylglucosamine (GlcNAc) transferase
ENSG00000171159	671.564	0.0656374	-8.88002	-0.582861	6.68467e-19	3.01916e-17	0.667638	BBLN	79095	bublin coiled coil protein
ENSG00000152931	54.5014	0.125777	8.87535	1.11632	6.97144e-19	3.14136e-17	2.16793	PART1	25859	prostate androgen-regulated transcript 1
ENSG00000226674	90.0029	0.159507	-8.87405	-1.41548	7.05341e-19	3.17093e-17	0.374886	TEX41	401014	testis expressed 41
ENSG00000137573	6541.92	0.152971	-8.87337	-1.35737	7.09662e-19	3.18296e-17	0.390294	SULF1	23213	sulfatase 1
ENSG00000112763	570.904	0.0455713	8.86645	0.404056	7.55142e-19	3.37913e-17	1.32322	BTN2A1	11120	butyrophilin subfamily 2 member A1
ENSG00000176658	4085.26	0.0764536	-8.85376	-0.676901	8.46192e-19	3.77784e-17	0.625507	MYO1D	4642	myosin ID
ENSG00000179862	147.325	0.109569	-8.85298	-0.97001	8.52124e-19	3.79558e-17	0.510502	CITED4	163732	Cbp/p300 interacting transactivator with Glu/Asp rich carboxy-terminal domain 4
ENSG00000198959	28411.2	0.144957	-8.85177	-1.28312	8.61386e-19	3.82803e-17	0.410905	TGM2	7052	transglutaminase 2
ENSG00000042493	1243.09	0.0866075	-8.84918	-0.766405	8.81667e-19	3.90919e-17	0.58788	CAPG	822	capping actin protein, gelsolin like
ENSG00000100647	1278.11	0.0570968	-8.84745	-0.505161	8.954e-19	3.96102e-17	0.704582	SUSD6	9766	sushi domain containing 6
ENSG00000214063	1077.15	0.0891692	-8.84678	-0.78886	9.0079e-19	3.97579e-17	0.578801	TSPAN4	7106	tetraspanin 4
ENSG00000189223	1138.99	0.047704	-8.83965	-0.421686	9.60197e-19	4.22836e-17	0.746551	PAX8-AS1	654433	PAX8 antisense RNA 1
ENSG00000158023	88.4496	0.091053	-8.83156	-0.80414	1.03227e-18	4.53545e-17	0.572703	CFAP251	144406	cilia and flagella associated protein 251
ENSG00000175309	591.547	0.058437	-8.83103	-0.516059	1.03718e-18	4.54672e-17	0.699279	PHYKPL	85007	5-phosphohydroxy-L-lysine phospho-lyase
ENSG00000182831	1111.86	0.0432319	8.82805	0.381653	1.06518e-18	4.64842e-17	1.30283	C16orf72	29035	chromosome 16 open reading frame 72
ENSG00000056558	1738.77	0.0906965	-8.82619	-0.800504	1.08305e-18	4.71576e-17	0.574148	TRAF1	7185	TNF receptor associated factor 1
ENSG00000163297	1419.74	0.0664875	-8.82496	-0.58675	1.09494e-18	4.75686e-17	0.665841	ANTXR2	118429	ANTXR cell adhesion molecule 2
ENSG00000188766	511.063	0.1001	-8.81936	-0.882815	1.15114e-18	4.98981e-17	0.542308	SPRED3	399473	sprouty related EVH1 domain containing 3
ENSG00000010256	1498.94	0.0614339	-8.80971	-0.541215	1.25476e-18	5.42682e-17	0.687192	UQCRC1	7384	ubiquinol-cytochrome c reductase core protein 1
ENSG00000183696	3776.75	0.0539619	-8.80861	-0.475329	1.26711e-18	5.46803e-17	0.719303	UPP1	7378	uridine phosphorylase 1
ENSG00000124225	843.247	0.0667937	-8.80494	-0.588114	1.30928e-18	5.63745e-17	0.665212	PMEPA1	56937	prostate transmembrane protein, androgen induced 1
ENSG00000090530	4481.89	0.104855	-8.80364	-0.923104	1.32449e-18	5.69033e-17	0.527373	P3H2	55214	prolyl 3-hydroxylase 2
ENSG00000198932	594.855	0.0740257	-8.7963	-0.651152	1.41403e-18	6.06156e-17	0.636772	GPRASP1	9737	G protein-coupled receptor associated sorting protein 1
ENSG00000121064	826.85	0.0484647	8.79591	0.426291	1.41898e-18	6.06933e-17	1.34377	SCPEP1	59342	serine carboxypeptidase 1
ENSG00000198075	68.3739	0.128569	-8.79303	-1.13051	1.45579e-18	6.21307e-17	0.456754	SULT1C4	27233	sulfotransferase family 1C member 4
ENSG00000170955	805.856	0.0860002	-8.79245	-0.756152	1.46336e-18	6.23165e-17	0.592073	CAVIN3	112464	caveolae associated protein 3
ENSG00000184216	2705.52	0.0452068	-8.7745	-0.396667	1.71659e-18	7.27805e-17	0.759611	IRAK1	3654	interleukin 1 receptor associated kinase 1
ENSG00000134668	200.505	0.118485	-8.76931	-1.03903	1.79767e-18	7.60518e-17	0.486654	SPOCD1	90853	SPOC domain containing 1
ENSG00000013288	1178.98	0.0457148	-8.76366	-0.400629	1.89007e-18	7.97865e-17	0.757528	MAN2B2	23324	mannosidase alpha class 2B member 2
ENSG00000115649	911.709	0.047191	8.7594	0.413365	1.96284e-18	8.26782e-17	1.33179	CNPPD1	27013	cyclin Pas1/PHO80 domain containing 1
ENSG00000178467	401.702	0.0640436	-8.75857	-0.56093	1.9775e-18	8.31152e-17	0.677865	P4HTM	54681	prolyl 4-hydroxylase, transmembrane
ENSG00000120690	1362	0.03527	8.75695	0.308858	2.00611e-18	8.41349e-17	1.23873	ELF1	1997	E74 like ETS transcription factor 1
ENSG00000196460	337.368	0.122712	-8.75562	-1.07442	2.02988e-18	8.4948e-17	0.474862	RFX8	731220	regulatory factor X8
ENSG00000158158	617.641	0.0592454	8.75137	0.518479	2.10777e-18	8.80175e-17	1.43244	CNNM4	26504	cyclin and CBS domain divalent metal cation transport mediator 4
ENSG00000198727	9941.49	0.104983	-8.74824	-0.918417	2.16709e-18	9.03002e-17	0.529089	MT-CYB	4519	cytochrome b
ENSG00000065054	1816.15	0.139411	-8.74706	-1.21944	2.18984e-18	9.10522e-17	0.42945	SLC9A3R2	9351	SLC9A3 regulator 2
ENSG00000198815	1178.42	0.0332781	8.74394	0.290982	2.25129e-18	9.34067e-17	1.22347	FOXJ3	22887	forkhead box J3
ENSG00000197406	187.68	0.141403	-8.7422	-1.23618	2.28619e-18	9.46521e-17	0.424496	DIO3	1735	iodothyronine deiodinase 3
ENSG00000138821	1430.01	0.0499243	-8.73901	-0.436289	2.35159e-18	9.71522e-17	0.739033	SLC39A8	64116	solute carrier family 39 member 8
ENSG00000119771	987.683	0.0486748	-8.72709	-0.42479	2.61298e-18	1.07722e-16	0.744947	KLHL29	114818	kelch like family member 29
ENSG00000109320	1145.46	0.0576577	-8.72461	-0.503041	2.67096e-18	1.09878e-16	0.705618	NFKB1	4790	nuclear factor kappa B subunit 1
ENSG00000160678	1626.84	0.0631904	-8.7216	-0.551121	2.74293e-18	1.12599e-16	0.682489	S100A1	6271	S100 calcium binding protein A1
ENSG00000184897	1309.05	0.0911899	-8.71631	-0.79484	2.87419e-18	1.17738e-16	0.576407	H1-10	8971	H1.10 linker histone
ENSG00000204852	256.049	0.059917	-8.7151	-0.522183	2.90506e-18	1.18752e-16	0.696318	TCTN1	79600	tectonic family member 1
ENSG00000168003	8217.04	0.0826575	8.71062	0.719998	3.02207e-18	1.23275e-16	1.64718	SLC3A2	6520	solute carrier family 3 member 2
ENSG00000139697	1258.48	0.0529559	8.70211	0.460828	3.25777e-18	1.3261e-16	1.37633	SBNO1	55206	strawberry notch homolog 1
ENSG00000178252	2293.9	0.0549277	-8.69996	-0.477869	3.31994e-18	1.34858e-16	0.718037	WDR6	11180	WD repeat domain 6
ENSG00000141696	841.622	0.0798134	-8.69942	-0.694331	3.33576e-18	1.35217e-16	0.617996	P3H4	10609	prolyl 3-hydroxylase family member 4 (inactive)
ENSG00000165102	553.982	0.0532379	-8.69852	-0.463091	3.36238e-18	1.36011e-16	0.72543	HGSNAT	138050	heparan-alpha-glucosaminide N-acetyltransferase
ENSG00000182809	218.307	0.0769088	-8.69499	-0.668721	3.46854e-18	1.40014e-16	0.629064	CRIP2	1397	cysteine rich protein 2
ENSG00000117410	1510.84	0.0571173	8.68875	0.496278	3.66437e-18	1.47611e-16	1.41057	ATP6V0B	533	ATPase H+ transporting V0 subunit b
ENSG00000168010	251.942	0.0925957	-8.68358	-0.804062	3.83511e-18	1.54168e-16	0.572734	ATG16L2	89849	autophagy related 16 like 2
ENSG00000196465	523.606	0.0464425	-8.67963	-0.403104	3.97056e-18	1.59283e-16	0.756229	MYL6B	140465	myosin light chain 6B
ENSG00000090432	671.23	0.0458432	8.67212	0.397558	4.24162e-18	1.69805e-16	1.31728	MUL1	79594	mitochondrial E3 ubiquitin protein ligase 1
ENSG00000100567	828.946	0.0720702	8.66927	0.624796	4.3491e-18	1.73749e-16	1.54199	PSMA3	5684	proteasome 20S subunit alpha 3
ENSG00000175573	951.658	0.070081	-8.66843	-0.607492	4.38136e-18	1.74678e-16	0.656337	C11orf68	83638	chromosome 11 open reading frame 68
ENSG00000135454	142.734	0.233614	8.6635	2.02392	4.57497e-18	1.82022e-16	4.06686	B4GALNT1	2583	beta-1,4-N-acetyl-galactosaminyltransferase 1
ENSG00000125657	50.0355	0.289906	8.6615	2.51102	4.65601e-18	1.84867e-16	5.70024	TNFSF9	8744	TNF superfamily member 9
ENSG00000117226	506.034	0.074609	-8.65212	-0.645525	5.05527e-18	2.00308e-16	0.63926	GBP3	2635	guanylate binding protein 3
ENSG00000127838	385.742	0.0628597	-8.65177	-0.543847	5.0707e-18	2.0051e-16	0.685939	PNKD	25953	PNKD metallo-beta-lactamase domain containing
ENSG00000179051	852.459	0.0571311	8.65073	0.494225	5.11712e-18	2.01934e-16	1.40856	RCC2	55920	regulator of chromosome condensation 2
ENSG00000102316	4324.65	0.0613426	-8.63508	-0.529699	5.86837e-18	2.31109e-16	0.692699	MAGED2	10916	MAGE family member D2
ENSG00000197249	59254.4	0.0410193	-8.62687	-0.353868	6.30516e-18	2.47807e-16	0.782483	SERPINA1	5265	serpin family A member 1
ENSG00000065923	554.644	0.0785379	-8.62463	-0.677361	6.43002e-18	2.52203e-16	0.625308	SLC9A7	84679	solute carrier family 9 member A7
ENSG00000184156	120.049	0.142418	-8.62205	-1.22794	6.57639e-18	2.57423e-16	0.426928	KCNQ3	3786	potassium voltage-gated channel subfamily Q member 3
ENSG00000125637	931.915	0.108503	-8.62008	-0.935303	6.69058e-18	2.61364e-16	0.522932	PSD4	23550	pleckstrin and Sec7 domain containing 4
ENSG00000171148	1166.95	0.043704	-8.61973	-0.376716	6.71137e-18	2.61649e-16	0.770189	TADA3	10474	transcriptional adaptor 3
ENSG00000243927	2275.44	0.107221	-8.61875	-0.924109	6.76862e-18	2.63351e-16	0.527006	MRPS6	64968	mitochondrial ribosomal protein S6
ENSG00000124875	983.882	0.32069	-8.60283	-2.75884	7.77737e-18	3.01993e-16	0.147742	CXCL6	6372	C-X-C motif chemokine ligand 6
ENSG00000156453	157.175	0.108721	8.60004	0.935001	7.96874e-18	3.08804e-16	1.91189	PCDH1	5097	protocadherin 1
ENSG00000152102	2868.49	0.0222024	8.59949	0.190929	8.00692e-18	3.09665e-16	1.1415	FAM168B	130074	family with sequence similarity 168 member B
ENSG00000183087	953.188	0.0663742	-8.59812	-0.570693	8.10307e-18	3.12759e-16	0.673293	GAS6	2621	growth arrest specific 6
ENSG00000278318	68.2595	0.121436	8.5919	1.04336	8.55412e-18	3.29512e-16	2.06103	ZNF229	7772	zinc finger protein 229
ENSG00000143933	3698.74	0.0521637	-8.59085	-0.448131	8.63246e-18	3.3187e-16	0.732992	CALM2	805	calmodulin 2
ENSG00000104856	878.86	0.0568513	-8.57776	-0.487656	9.67427e-18	3.71185e-16	0.713183	RELB	5971	RELB proto-oncogene, NF-kB subunit
ENSG00000105559	1001.48	0.0506146	-8.57065	-0.4338	1.02905e-17	3.9405e-16	0.740309	PLEKHA4	57664	pleckstrin homology domain containing A4
ENSG00000102393	299.22	0.162881	8.56614	1.39526	1.07014e-17	4.08977e-16	2.63035	GLA	2717	galactosidase alpha
ENSG00000176994	1109.94	0.0451088	8.5634	0.386284	1.09586e-17	4.1798e-16	1.30702	SMCR8	140775	SMCR8-C9orf72 complex subunit
ENSG00000104774	646.593	0.0510999	-8.56144	-0.437489	1.11467e-17	4.23948e-16	0.738419	MAN2B1	4125	mannosidase alpha class 2B member 1
ENSG00000117298	1193.24	0.0606844	-8.56131	-0.519538	1.11588e-17	4.23948e-16	0.697595	ECE1	1889	endothelin converting enzyme 1
ENSG00000125834	646.273	0.0402378	8.55867	0.344382	1.1418e-17	4.321e-16	1.26961	STK35	140901	serine/threonine kinase 35
ENSG00000124479	515.096	0.169549	-8.5569	-1.45082	1.15947e-17	4.37932e-16	0.365814	NDP	4693	norrin cystine knot growth factor NDP
ENSG00000154229	1858.63	0.0650056	-8.54875	-0.555716	1.24433e-17	4.69069e-16	0.680319	PRKCA	5578	protein kinase C alpha
ENSG00000143363	414.47	0.0566922	8.54825	0.484619	1.24972e-17	4.70185e-16	1.39922	PRUNE1	58497	prune exopolyphosphatase 1
ENSG00000165678	2558.81	0.0563311	8.54678	0.481449	1.26574e-17	4.74615e-16	1.39615	GHITM	27069	growth hormone inducible transmembrane protein
ENSG00000144567	1652.68	0.0614233	8.54672	0.524967	1.26639e-17	4.74615e-16	1.4389	RETREG2	79137	reticulophagy regulator family member 2
ENSG00000156466	5451.78	0.263849	-8.5426	-2.25396	1.31239e-17	4.90904e-16	0.209648	GDF6	392255	growth differentiation factor 6
ENSG00000173457	806.345	0.0673756	-8.53921	-0.575334	1.35143e-17	5.04534e-16	0.671131	PPP1R14B	26472	protein phosphatase 1 regulatory inhibitor subunit 14B
ENSG00000006025	69.0482	0.137882	-8.53148	-1.17634	1.44492e-17	5.384e-16	0.442473	OSBPL7	114881	oxysterol binding protein like 7
ENSG00000188783	4821.8	0.0628515	-8.52858	-0.536034	1.48156e-17	5.50991e-16	0.689664	PRELP	5549	proline and arginine rich end leucine rich repeat protein
ENSG00000177283	6303.57	0.125968	-8.52546	-1.07394	1.52205e-17	5.64965e-16	0.475022	FZD8	8325	frizzled class receptor 8
ENSG00000164904	202.272	0.0799831	-8.52463	-0.681826	1.53297e-17	5.67933e-16	0.623376	ALDH7A1	501	aldehyde dehydrogenase 7 family member A1
ENSG00000106541	439.207	0.0897343	-8.52272	-0.76478	1.55848e-17	5.76282e-16	0.588543	AGR2	10551	anterior gradient 2, protein disulphide isomerase family member
ENSG00000147650	872.028	0.0638113	8.51966	0.543651	1.60017e-17	5.90569e-16	1.45766	LRP12	29967	LDL receptor related protein 12
ENSG00000168936	419.575	0.0546729	-8.51727	-0.465664	1.63359e-17	6.01758e-16	0.724138	TMEM129	92305	transmembrane protein 129, E3 ubiquitin ligase
ENSG00000153561	610.054	0.074527	8.51679	0.634731	1.64034e-17	6.03096e-16	1.55265	RMND5A	64795	required for meiotic nuclear division 5 homolog A
ENSG00000137872	544.127	0.0990154	-8.51005	-0.842626	1.73855e-17	6.37995e-16	0.557628	SEMA6D	80031	semaphorin 6D
ENSG00000139514	2309.52	0.0535314	-8.50507	-0.455288	1.81491e-17	6.6476e-16	0.729364	SLC7A1	6541	solute carrier family 7 member 1
ENSG00000234380	159.029	0.0900631	-8.49841	-0.765393	1.92205e-17	7.02672e-16	0.588293	LINC01426	100506385	long intergenic non-protein coding RNA 1426
ENSG00000100906	4240.57	0.073846	-8.4952	-0.627337	1.9759e-17	7.20999e-16	0.64737	NFKBIA	4792	NFKB inhibitor alpha
ENSG00000160014	2340.75	0.0547401	-8.49126	-0.464813	2.04404e-17	7.43299e-16	0.724565	CALM3	808	calmodulin 3
ENSG00000146197	696.109	0.125659	-8.49123	-1.067	2.04469e-17	7.43299e-16	0.477312	SCUBE3	222663	signal peptide, CUB domain and EGF like domain containing 3
ENSG00000143365	90.8021	0.124625	-8.48012	-1.05684	2.24962e-17	8.15065e-16	0.480685	RORC	6097	RAR related orphan receptor C
ENSG00000130707	2001.21	0.112814	-8.48007	-0.956674	2.25052e-17	8.15065e-16	0.515243	ASS1	445	argininosuccinate synthase 1
ENSG00000255282	110.607	0.136695	-8.47333	-1.15826	2.38476e-17	8.62072e-16	0.448053	WTAPP1	100288077	Wilms tumor 1 associated protein pseudogene 1
ENSG00000198911	2010.25	0.0785323	-8.47236	-0.665353	2.40476e-17	8.67686e-16	0.630534	SREBF2	6721	sterol regulatory element binding transcription factor 2
ENSG00000069849	987.237	0.0447326	8.46871	0.378827	2.48128e-17	8.93629e-16	1.30028	ATP1B3	483	ATPase Na+/K+ transporting subunit beta 3
ENSG00000176720	271.019	0.0667244	-8.46399	-0.564755	2.58372e-17	9.28796e-16	0.67607	BOK	666	BCL2 family apoptosis regulator BOK
ENSG00000142227	1956.31	0.050619	-8.46181	-0.428328	2.63266e-17	9.44638e-16	0.743123	EMP3	2014	epithelial membrane protein 3
ENSG00000177731	4800.38	0.0476307	-8.45996	-0.402954	2.67476e-17	9.57971e-16	0.756308	FLII	2314	FLII actin remodeling protein
ENSG00000115295	329.631	0.0548883	8.4577	0.464229	2.72698e-17	9.74871e-16	1.37958	CLIP4	79745	CAP-Gly domain containing linker protein family member 4
ENSG00000159399	936.809	0.0942991	-8.457	-0.797487	2.74336e-17	9.78921e-16	0.57535	HK2	3099	hexokinase 2
ENSG00000176971	1112.23	0.121746	-8.44965	-1.02871	2.92183e-17	1.04069e-15	0.490149	FIBIN	387758	fin bud initiation factor homolog
ENSG00000124588	895.93	0.0616579	8.44565	0.520741	3.02357e-17	1.07495e-15	1.43469	NQO2	4835	N-ribosyldihydronicotinamide:quinone reductase 2
ENSG00000179222	2011.66	0.0780404	-8.44466	-0.659025	3.04929e-17	1.08211e-15	0.633306	MAGED1	9500	MAGE family member D1
ENSG00000140678	61.4307	0.200707	-8.43916	-1.6938	3.19619e-17	1.13216e-15	0.309112	ITGAX	3687	integrin subunit alpha X
ENSG00000175806	154.699	0.0835357	-8.43777	-0.704855	3.23446e-17	1.14363e-15	0.613504	MSRA	4482	methionine sulfoxide reductase A
ENSG00000103888	1809.75	0.124712	-8.43617	-1.05209	3.27893e-17	1.15724e-15	0.482269	CEMIP	57214	cell migration inducing hyaluronidase 1
ENSG00000163702	666.314	0.0666457	-8.42467	-0.561468	3.6178e-17	1.27452e-15	0.677612	IL17RC	84818	interleukin 17 receptor C
ENSG00000115363	45.7962	0.146995	-8.41763	-1.23735	3.84167e-17	1.34848e-15	0.424152	EVA1A	84141	eva-1 homolog A, regulator of programmed cell death
ENSG00000149131	1965.35	0.0400513	-8.41451	-0.337012	3.94534e-17	1.38237e-15	0.791679	SERPING1	710	serpin family G member 1
ENSG00000197747	1493.89	0.0561234	8.41066	0.472035	4.07727e-17	1.42601e-15	1.38706	S100A10	6281	S100 calcium binding protein A10
ENSG00000099260	1721.1	0.123616	-8.40667	-1.0392	4.21803e-17	1.47259e-15	0.486598	PALMD	54873	palmdelphin
ENSG00000142102	379.809	0.0970999	-8.40602	-0.816223	4.24173e-17	1.4782e-15	0.567927	PGGHG	80162	protein-glucosylgalactosylhydroxylysine glucosidase
ENSG00000237172	208.231	0.0837814	-8.39686	-0.703501	4.58563e-17	1.59517e-15	0.61408	B3GNT9	84752	UDP-GlcNAc:betaGal beta-1,3-N-acetylglucosaminyltransferase 9
ENSG00000138678	751.828	0.0876212	8.39644	0.735706	4.60232e-17	1.59811e-15	1.66521	GPAT3	84803	glycerol-3-phosphate acyltransferase 3
ENSG00000196739	2580.05	0.0634681	-8.39395	-0.532748	4.70094e-17	1.62944e-15	0.691237	COL27A1	85301	collagen type XXVII alpha 1 chain
ENSG00000156110	1115.6	0.0754315	-8.3886	-0.632764	4.91957e-17	1.70217e-15	0.644939	ADK	132	adenosine kinase
ENSG00000061676	3769.03	0.0383989	8.3863	0.322024	5.01698e-17	1.73278e-15	1.25008	NCKAP1	10787	NCK associated protein 1
ENSG00000215251	311.769	0.0744713	8.38263	0.624265	5.17586e-17	1.78447e-15	1.54143	FASTKD5	60493	FAST kinase domains 5
ENSG00000139329	69196.3	0.0709459	-8.37385	-0.59409	5.57663e-17	1.91923e-15	0.662462	LUM	4060	lumican
ENSG00000133313	731.138	0.0411363	-8.37225	-0.344404	5.6529e-17	1.94203e-15	0.787633	CNDP2	55748	carnosine dipeptidase 2
ENSG00000130513	4624.31	0.120145	8.36493	1.005	6.01483e-17	2.06271e-15	2.00695	GDF15	9518	growth differentiation factor 15
ENSG00000164647	1136.45	0.0873396	-8.36257	-0.730384	6.13664e-17	2.10077e-15	0.602744	STEAP1	26872	STEAP family member 1
ENSG00000159216	3862.52	0.0536116	-8.36193	-0.448296	6.1699e-17	2.10843e-15	0.732908	RUNX1	100506403	uncharacterized LOC100506403
ENSG00000048342	172.733	0.0856297	-8.36052	-0.715909	6.24429e-17	2.12966e-15	0.608821	CC2D2A	57545	coiled-coil and C2 domain containing 2A
ENSG00000229117	2301.93	0.0429773	-8.36034	-0.359305	6.254e-17	2.12966e-15	0.77954	RPL41	6171	ribosomal protein L41
ENSG00000132199	1128.92	0.0637771	-8.36005	-0.53318	6.26914e-17	2.13107e-15	0.69103	ENOSF1	55556	enolase superfamily member 1
ENSG00000183853	2605.29	0.0942312	-8.35818	-0.787601	6.36946e-17	2.16138e-15	0.579307	KIRREL1	55243	kirre like nephrin family adhesion molecule 1
ENSG00000154240	189.608	0.105056	-8.34647	-0.876848	7.03311e-17	2.3824e-15	0.544556	CEP112	201134	centrosomal protein 112
ENSG00000092964	961.675	0.0692796	-8.33665	-0.57756	7.64223e-17	2.58422e-15	0.670096	DPYSL2	1808	dihydropyrimidinase like 2
ENSG00000180263	200.291	0.0993602	8.33545	0.828212	7.7204e-17	2.60611e-15	1.77548	FGD6	55785	FYVE, RhoGEF and PH domain containing 6
ENSG00000096968	991.93	0.067973	-8.33304	-0.566422	7.87914e-17	2.65507e-15	0.67529	JAK2	3717	Janus kinase 2
ENSG00000104332	51.8789	0.167031	-8.32588	-1.39068	8.37078e-17	2.81584e-15	0.381384	SFRP1	6422	secreted frizzled related protein 1
ENSG00000140545	13975.1	0.0372801	-8.32337	-0.310296	8.55e-17	2.87114e-15	0.806476	MFGE8	4240	milk fat globule EGF and factor V/VIII domain containing
ENSG00000239305	414.24	0.059879	8.31943	0.498159	8.83853e-17	2.9629e-15	1.41241	RNF103	7844	ring finger protein 103
ENSG00000158062	365.73	0.0689157	-8.31789	-0.573233	8.95446e-17	2.99657e-15	0.672109	UBXN11	91544	UBX domain protein 11
ENSG00000204291	4641.37	0.139393	-8.31367	-1.15887	9.27906e-17	3.09985e-15	0.447864	COL15A1	1306	collagen type XV alpha 1 chain
ENSG00000263001	639.878	0.0532135	-8.31173	-0.442296	9.43165e-17	3.1454e-15	0.735962	GTF2I	2969	general transcription factor IIi
ENSG00000181031	530.519	0.0854704	-8.31063	-0.710313	9.51954e-17	3.16926e-15	0.611188	RPH3AL	9501	rabphilin 3A like (without C2 domains)
ENSG00000169515	191.772	0.100872	-8.30987	-0.83823	9.5803e-17	3.18401e-15	0.55933	CCDC8	83987	coiled-coil domain containing 8
ENSG00000100316	6784.98	0.0561513	-8.29706	-0.465891	1.06717e-16	3.54065e-15	0.724024	RPL3	6122	ribosomal protein L3
ENSG00000141750	35.1571	0.188958	-8.29642	-1.56768	1.07297e-16	3.55382e-15	0.337351	STAC2	342667	SH3 and cysteine rich domain 2
ENSG00000198074	16.3584	0.407289	8.29474	3.37835	1.0882e-16	3.59778e-15	10.3989	AKR1B10	57016	aldo-keto reductase family 1 member B10
ENSG00000196405	105.036	0.0971022	-8.29451	-0.805415	1.09035e-16	3.59778e-15	0.572197	EVL	51466	Enah/Vasp-like
ENSG00000173110	195.05	0.374954	8.29435	3.11	1.09181e-16	3.59778e-15	8.63383	HSPA6	3310	heat shock protein family A (Hsp70) member 6
ENSG00000096093	244.65	0.078235	-8.29346	-0.648838	1.10001e-16	3.61863e-15	0.637794	EFHC1	114327	EF-hand domain containing 1
ENSG00000265972	1638.95	0.117881	-8.28878	-0.977091	1.14412e-16	3.75736e-15	0.508003	TXNIP	10628	thioredoxin interacting protein
ENSG00000130985	5138.61	0.0341136	-8.28811	-0.282737	1.1506e-16	3.77224e-15	0.82203	UBA1	7317	ubiquitin like modifier activating enzyme 1
ENSG00000198886	33153.2	0.104019	-8.27962	-0.861236	1.23568e-16	4.04435e-15	0.550481	MT-ND4	4538	NADH dehydrogenase subunit 4
ENSG00000067182	3482.29	0.0358334	8.27902	0.296666	1.24194e-16	4.05798e-15	1.2283	TNFRSF1A	7132	TNF receptor superfamily member 1A
ENSG00000178031	45.5763	0.188085	-8.27366	-1.55615	1.29906e-16	4.23033e-15	0.340058	ADAMTSL1	92949	ADAMTS like 1
ENSG00000179604	927.527	0.0402872	8.27044	0.333193	1.33465e-16	4.33205e-15	1.2598	CDC42EP4	23580	CDC42 effector protein 4
ENSG00000074696	794.472	0.0435535	8.27038	0.360204	1.33528e-16	4.33205e-15	1.28361	HACD3	51495	3-hydroxyacyl-CoA dehydratase 3
ENSG00000125538	194.487	0.266625	-8.27023	-2.20505	1.337e-16	4.33205e-15	0.216877	IL1B	3553	interleukin 1 beta
ENSG00000162736	1235.08	0.0574181	-8.2597	-0.474257	1.46034e-16	4.72379e-15	0.719838	NCSTN	23385	nicastrin
ENSG00000105953	2741.15	0.0515566	-8.25357	-0.425526	1.53729e-16	4.96441e-15	0.744567	OGDH	4967	oxoglutarate dehydrogenase
ENSG00000127870	998.75	0.0442906	8.24963	0.365381	1.5888e-16	5.12223e-15	1.28822	RNF6	6049	ring finger protein 6
ENSG00000157214	1074.81	0.0838207	-8.24912	-0.691447	1.59564e-16	5.13572e-15	0.619232	STEAP2	261729	STEAP2 metalloreductase
ENSG00000025772	1179.27	0.0529401	-8.24538	-0.436512	1.64632e-16	5.29006e-15	0.738919	TOMM34	10953	translocase of outer mitochondrial membrane 34
ENSG00000207725	12.8074	0.452294	8.24275	3.72814	1.68303e-16	5.39015e-15	13.252	MIR222	407007	microRNA 222
ENSG00000189308	282.687	0.100521	8.23991	0.828288	1.72335e-16	5.51016e-15	1.77558	LIN54	132660	lin-54 DREAM MuvB core complex component
ENSG00000152767	1415.34	0.0647784	-8.22834	-0.533019	1.89818e-16	6.05917e-15	0.691107	FARP1	10160	FERM, ARH/RhoGEF and pleckstrin domain protein 1
ENSG00000225663	700.193	0.0650598	-8.22517	-0.535128	1.94914e-16	6.2116e-15	0.690097	MCRIP1	348262	MAPK regulated corepressor interacting protein 1
ENSG00000130640	1109.52	0.0479285	-8.22398	-0.394163	1.96852e-16	6.25565e-15	0.760931	TUBGCP2	10844	tubulin gamma complex associated protein 2
ENSG00000115694	952.485	0.0509805	-8.22393	-0.41926	1.96942e-16	6.25565e-15	0.747808	STK25	10494	serine/threonine kinase 25
ENSG00000101849	881.392	0.0427872	-8.22163	-0.351781	2.00763e-16	6.36659e-15	0.783616	TBL1X	6907	transducin beta like 1 X-linked
ENSG00000085433	360.016	0.0561812	8.21912	0.461761	2.04994e-16	6.49014e-15	1.37722	WDR47	22911	WD repeat domain 47
ENSG00000147408	2358.98	0.0704415	-8.20979	-0.57831	2.21573e-16	7.0036e-15	0.669748	CSGALNACT1	55790	chondroitin sulfate N-acetylgalactosaminyltransferase 1
ENSG00000006534	377.079	0.0874482	-8.2071	-0.717696	2.26591e-16	7.15054e-15	0.608068	ALDH3B1	221	aldehyde dehydrogenase 3 family member B1
ENSG00000126351	605.959	0.0696955	-8.20582	-0.571909	2.29017e-16	7.21535e-15	0.672726	THRA	7067	thyroid hormone receptor alpha
ENSG00000114779	272.532	0.0673652	-8.20396	-0.552662	2.32597e-16	7.31623e-15	0.681761	ABHD14B	84836	abhydrolase domain containing 14B
ENSG00000124067	1315.6	0.0689114	-8.20368	-0.565327	2.33134e-16	7.32123e-15	0.675802	SLC12A4	6560	solute carrier family 12 member 4
ENSG00000079841	33.4368	0.193991	-8.19869	-1.59047	2.43018e-16	7.61928e-15	0.332063	RIMS1	22999	regulating synaptic membrane exocytosis 1
ENSG00000186469	130.442	0.100525	-8.17914	-0.822209	2.85883e-16	8.94875e-15	0.565575	GNG2	54331	G protein subunit gamma 2
ENSG00000116690	2362.1	0.0790868	-8.17402	-0.646457	2.98286e-16	9.32192e-15	0.638847	PRG4	10216	proteoglycan 4
ENSG00000165246	221.973	0.105657	-8.17199	-0.863431	3.03349e-16	9.46486e-15	0.549644	NLGN4Y	22829	neuroligin 4 Y-linked
ENSG00000026025	9349.73	0.0466584	-8.17144	-0.381266	3.0472e-16	9.49237e-15	0.767763	VIM	7431	vimentin
ENSG00000124107	642.024	0.0576493	-8.16003	-0.47042	3.34946e-16	1.04057e-14	0.721754	SLPI	6590	secretory leukocyte peptidase inhibitor
ENSG00000145555	2831.03	0.076122	-8.15997	-0.621153	3.35112e-16	1.04057e-14	0.650151	MYO10	4651	myosin X
ENSG00000139946	156.873	0.0865469	8.15514	0.705802	3.48787e-16	1.07957e-14	1.63105	PELI2	57161	pellino E3 ubiquitin protein ligase family member 2
ENSG00000133606	1102.32	0.0424995	8.15202	0.346457	3.57888e-16	1.10597e-14	1.27143	MKRN1	23608	makorin ring finger protein 1
ENSG00000135778	411.496	0.0487636	-8.15096	-0.39747	3.61044e-16	1.11395e-14	0.759188	NTPCR	84284	nucleoside-triphosphatase, cancer-related
ENSG00000173801	263.386	0.0986795	-8.15036	-0.804273	3.62833e-16	1.11769e-14	0.57265	JUP	3728	junction plakoglobin
ENSG00000137814	324.611	0.0496649	8.14559	0.40455	3.77436e-16	1.16083e-14	1.32368	HAUS2	55142	HAUS augmin like complex subunit 2
ENSG00000149476	434.474	0.0615798	-8.1406	-0.501297	3.93311e-16	1.20773e-14	0.706471	TKFC	26007	triokinase and FMN cyclase
ENSG00000069493	191.474	0.0792885	-8.1401	-0.645416	3.94966e-16	1.2109e-14	0.639308	CLEC2D	29121	C-type lectin domain family 2 member D
ENSG00000114251	230.148	0.15983	-8.13819	-1.30073	4.01231e-16	1.22816e-14	0.405922	WNT5A	7474	Wnt family member 5A
ENSG00000156508	46156.9	0.0643356	-8.13553	-0.523404	4.10151e-16	1.25348e-14	0.695728	EEF1A1	1915	eukaryotic translation elongation factor 1 alpha 1
ENSG00000133121	1017.27	0.0791734	-8.13398	-0.643994	4.15433e-16	1.26763e-14	0.639939	STARD13	90627	StAR related lipid transfer domain containing 13
ENSG00000110455	85.8234	0.119952	-8.13266	-0.975526	4.19969e-16	1.27945e-14	0.508554	ACCS	84680	1-aminocyclopropane-1-carboxylate synthase homolog (inactive)
ENSG00000154736	649.117	0.0974947	-8.12783	-0.79242	4.37061e-16	1.32943e-14	0.577375	ADAMTS5	11096	ADAM metallopeptidase with thrombospondin type 1 motif 5
ENSG00000104341	638.443	0.0728096	8.12172	0.591339	4.59634e-16	1.3959e-14	1.50664	LAPTM4B	55353	lysosomal protein transmembrane 4 beta
ENSG00000135048	1071.72	0.0588814	8.12009	0.478122	4.65843e-16	1.41255e-14	1.39293	CEMIP2	23670	cell migration inducing hyaluronidase 2
ENSG00000212907	6036.24	0.102709	-8.11973	-0.833972	4.67229e-16	1.41454e-14	0.560983	MT-ND4L	4539	NADH dehydrogenase subunit 4L
ENSG00000075420	7433.15	0.0611879	-8.11534	-0.496561	4.84424e-16	1.4643e-14	0.708794	FNDC3B	64778	fibronectin type III domain containing 3B
ENSG00000083444	2017.25	0.0543343	-8.11416	-0.440877	4.89157e-16	1.47345e-14	0.736687	PLOD1	5351	procollagen-lysine,2-oxoglutarate 5-dioxygenase 1
ENSG00000062650	975.013	0.0505018	8.11401	0.409772	4.8977e-16	1.47345e-14	1.32848	WAPL	23063	WAPL cohesin release factor
ENSG00000140563	490.437	0.0530837	-8.11389	-0.430716	4.90254e-16	1.47345e-14	0.741894	MCTP2	55784	multiple C2 and transmembrane domain containing 2
ENSG00000049323	5736.39	0.0786061	-8.11383	-0.637796	4.90491e-16	1.47345e-14	0.642694	LTBP1	4052	latent transforming growth factor beta binding protein 1
ENSG00000142156	13366.8	0.0596553	-8.1115	-0.483894	4.99979e-16	1.49963e-14	0.715045	COL6A1	1291	collagen type VI alpha 1 chain
ENSG00000237686	55.0181	0.15311	-8.10928	-1.24161	5.09216e-16	1.52497e-14	0.4229	SCIRT	101929705	stem cell inhibitory RNA transcript
ENSG00000177106	1463.47	0.080651	-8.10522	-0.653694	5.26509e-16	1.57393e-14	0.635651	EPS8L2	64787	EPS8 like 2
ENSG00000186174	2123.83	0.0512364	-8.10506	-0.415274	5.27187e-16	1.57393e-14	0.749877	BCL9L	283149	BCL9 like
ENSG00000128928	485.979	0.0622197	-8.09507	-0.503673	5.7233e-16	1.70607e-14	0.705309	IVD	3712	isovaleryl-CoA dehydrogenase
ENSG00000148303	5712.86	0.0451716	-8.09309	-0.365578	5.81705e-16	1.73136e-14	0.776158	RPL7A	6130	ribosomal protein L7a
ENSG00000160323	87.3528	0.115343	-8.09228	-0.93339	5.85583e-16	1.74022e-14	0.523626	ADAMTS13	11093	ADAM metallopeptidase with thrombospondin type 1 motif 13
ENSG00000197858	1614.12	0.0524588	-8.08831	-0.424303	6.04966e-16	1.79507e-14	0.745199	GPAA1	8733	glycosylphosphatidylinositol anchor attachment 1
ENSG00000107372	6643.18	0.0414799	8.08768	0.335476	6.08135e-16	1.80172e-14	1.26179	ZFAND5	7763	zinc finger AN1-type containing 5
ENSG00000175073	468.657	0.0530871	8.08303	0.429105	6.31761e-16	1.86885e-14	1.3464	VCPIP1	80124	valosin containing protein interacting protein 1
ENSG00000154511	99.4709	0.0950699	8.07653	0.767835	6.66371e-16	1.96823e-14	1.70271	DIPK1A	388650	divergent protein kinase domain 1A
ENSG00000056972	1821.19	0.0503433	-8.07415	-0.406479	6.79505e-16	2.00397e-14	0.754462	TRAF3IP2	10758	TRAF3 interacting protein 2
ENSG00000129474	279.926	0.0807001	-8.07214	-0.651423	6.90746e-16	2.03403e-14	0.636652	AJUBA	84962	ajuba LIM protein
ENSG00000129315	644.123	0.0496479	8.07187	0.400751	6.92286e-16	2.03547e-14	1.3202	CCNT1	904	cyclin T1
ENSG00000204256	5414.9	0.0467916	8.0705	0.377631	7.00114e-16	2.05537e-14	1.29921	BRD2	6046	bromodomain containing 2
ENSG00000132589	1183.36	0.0580317	-8.06306	-0.467913	7.44058e-16	2.18107e-14	0.72301	FLOT2	2319	flotillin 2
ENSG00000163884	204.52	0.0879612	-8.06161	-0.709109	7.52948e-16	2.2038e-14	0.611698	KLF15	28999	Kruppel like factor 15
ENSG00000165046	317.101	0.140139	-8.05896	-1.12938	7.69489e-16	2.24881e-14	0.457113	LETM2	137994	leucine zipper and EF-hand containing transmembrane protein 2
ENSG00000165801	1073.1	0.0626608	-8.05631	-0.504815	7.8632e-16	2.29454e-14	0.704751	ARHGEF40	55701	Rho guanine nucleotide exchange factor 40
ENSG00000105429	2140.42	0.0632035	-8.05601	-0.509168	7.88223e-16	2.29663e-14	0.702627	MEGF8	1954	multiple EGF like domains 8
ENSG00000172164	348.526	0.0952484	-8.05548	-0.767272	7.91688e-16	2.30327e-14	0.587528	SNTB1	6641	syntrophin beta 1
ENSG00000100439	1019.69	0.0904886	8.04645	0.728113	8.52291e-16	2.47586e-14	1.65647	ABHD4	63874	abhydrolase domain containing 4, N-acyl phospholipase B
ENSG00000132463	1065.78	0.0349168	8.0434	0.28085	8.7376e-16	2.53443e-14	1.21491	GRSF1	2926	G-rich RNA sequence binding factor 1
ENSG00000163739	3194.67	0.310388	-8.03758	-2.49477	9.16283e-16	2.6538e-14	0.177419	CXCL1	2919	C-X-C motif chemokine ligand 1
ENSG00000101544	390.256	0.0804439	8.03696	0.646525	9.20924e-16	2.66326e-14	1.56539	ADNP2	22850	ADNP homeobox 2
ENSG00000101940	910.369	0.0546159	-8.02795	-0.438454	9.91127e-16	2.86201e-14	0.737925	WDR13	64743	WD repeat domain 13
ENSG00000172061	87.509	0.246303	-8.01524	-1.97418	1.09924e-15	3.16948e-14	0.254515	LRRC15	131578	leucine rich repeat containing 15
ENSG00000149948	444.467	0.124599	-8.00998	-0.998037	1.14725e-15	3.30299e-14	0.500681	HMGA2	8091	high mobility group AT-hook 2
ENSG00000152377	1292.32	0.0536374	-8.00974	-0.429622	1.14951e-15	3.30457e-14	0.742456	SPOCK1	6695	SPARC (osteonectin), cwcv and kazal like domains proteoglycan 1
ENSG00000163874	1606.36	0.0718653	-8.00756	-0.575466	1.17005e-15	3.35866e-14	0.67107	ZC3H12A	80149	zinc finger CCCH-type containing 12A
ENSG00000135679	2473.42	0.0534274	8.00719	0.427803	1.17361e-15	3.36388e-14	1.34518	MDM2	4193	MDM2 proto-oncogene
ENSG00000183935	115.023	0.0864021	8.00662	0.691789	1.17907e-15	3.37455e-14	1.61529	HTR7P1	93164	5-hydroxytryptamine receptor 7 pseudogene 1
ENSG00000104635	80754.6	0.141602	-8.00496	-1.13352	1.19506e-15	3.41526e-14	0.455803	SLC39A14	23516	solute carrier family 39 member 14
ENSG00000136830	16404.1	0.0783196	-8.00192	-0.626708	1.22491e-15	3.49543e-14	0.647653	NIBAN2	64855	niban apoptosis regulator 2
ENSG00000111432	54.4379	0.179274	-7.99842	-1.43391	1.26024e-15	3.59094e-14	0.370126	FZD10	11211	frizzled class receptor 10
ENSG00000166432	117.762	0.109598	-7.98754	-0.875417	1.37653e-15	3.91654e-14	0.545096	ZMAT1	84460	zinc finger matrin-type 1
ENSG00000185813	247.468	0.0724488	-7.98681	-0.578635	1.3848e-15	3.9343e-14	0.669597	PCYT2	5833	phosphate cytidylyltransferase 2, ethanolamine
ENSG00000108691	328.496	0.244295	-7.98502	-1.9507	1.40498e-15	3.98577e-14	0.25869	CCL2	6347	C-C motif chemokine ligand 2
ENSG00000085998	1574.22	0.049326	-7.98468	-0.393852	1.40889e-15	3.99103e-14	0.761095	POMGNT1	55624	protein O-linked mannose N-acetylglucosaminyltransferase 1 (beta 1,2-)
ENSG00000186432	1128.56	0.0475597	7.98269	0.379654	1.4318e-15	4.04637e-14	1.30103	KPNA4	3840	karyopherin subunit alpha 4
ENSG00000167815	1105.29	0.0541601	-7.98262	-0.432339	1.4326e-15	4.04637e-14	0.741059	PRDX2	7001	peroxiredoxin 2
ENSG00000058866	96.5194	0.129315	7.98176	1.03216	1.4426e-15	4.06867e-14	2.04509	DGKG	1608	diacylglycerol kinase gamma
ENSG00000136861	1070.47	0.058035	-7.981	-0.463177	1.45157e-15	4.08804e-14	0.725387	CDK5RAP2	55755	CDK5 regulatory subunit associated protein 2
ENSG00000167103	127.037	0.106467	-7.9804	-0.849649	1.45861e-15	4.10189e-14	0.55492	PIP5KL1	138429	phosphatidylinositol-4-phosphate 5-kinase like 1
ENSG00000133398	412.859	0.0603063	7.98008	0.481249	1.46236e-15	4.10647e-14	1.39595	MED10	84246	mediator complex subunit 10
ENSG00000184384	1292.42	0.0724488	-7.9767	-0.577902	1.50303e-15	4.21456e-14	0.669937	MAML2	84441	mastermind like transcriptional coactivator 2
ENSG00000026508	11181.8	0.0556464	-7.97451	-0.443753	1.5299e-15	4.28372e-14	0.73522	CD44	960	CD44 molecule (Indian blood group)
ENSG00000162631	18.5458	0.216511	-7.97341	-1.72633	1.54353e-15	4.31563e-14	0.30222	NTNG1	22854	netrin G1
ENSG00000231925	2650.07	0.0474163	-7.96944	-0.377881	1.59396e-15	4.45022e-14	0.769567	TAPBP	6892	TAP binding protein
ENSG00000115652	1064.84	0.0426421	-7.96585	-0.339681	1.64096e-15	4.57485e-14	0.790216	UXS1	80146	UDP-glucuronate decarboxylase 1
ENSG00000101782	1027.92	0.0392902	7.95446	0.312533	1.79919e-15	5.00877e-14	1.24189	RIOK3	8780	RIO kinase 3
ENSG00000128335	597.558	0.111981	7.95401	0.890699	1.80575e-15	5.01982e-14	1.85407	APOL2	23780	apolipoprotein L2
ENSG00000142494	139.679	0.0709401	7.94946	0.563936	1.87327e-15	5.20007e-14	1.4783	SLC47A1	55244	solute carrier family 47 member 1
ENSG00000197694	3801.59	0.0324546	-7.94567	-0.257873	1.93146e-15	5.35392e-14	0.83632	SPTAN1	6709	spectrin alpha, non-erythrocytic 1
ENSG00000081041	505.344	0.235297	-7.945	-1.86943	1.94191e-15	5.37522e-14	0.273681	CXCL2	2920	C-X-C motif chemokine ligand 2
ENSG00000118257	19279.1	0.0851419	-7.93919	-0.675957	2.03513e-15	5.62521e-14	0.625917	NRP2	8828	neuropilin 2
ENSG00000176155	524.966	0.0718356	-7.93752	-0.570196	2.06269e-15	5.69325e-14	0.673525	CCDC57	284001	coiled-coil domain containing 57
ENSG00000204351	1168.35	0.0462293	-7.9369	-0.366918	2.073e-15	5.71359e-14	0.775438	SKIV2L	6499	Ski2 like RNA helicase
ENSG00000204248	14698.4	0.0601485	-7.93486	-0.47727	2.10727e-15	5.79307e-14	0.718336	COL11A2	1302	collagen type XI alpha 2 chain
ENSG00000111331	149.564	0.0962535	-7.93483	-0.763755	2.10782e-15	5.79307e-14	0.588961	OAS3	4940	2'-5'-oligoadenylate synthetase 3
ENSG00000171860	42.1782	0.15924	-7.93271	-1.26321	2.14407e-15	5.88434e-14	0.416617	C3AR1	719	complement C3a receptor 1
ENSG00000129103	1878.33	0.0465173	-7.93251	-0.368999	2.14766e-15	5.88588e-14	0.77432	SUMF2	25870	sulfatase modifying factor 2
ENSG00000126458	496.403	0.0755672	-7.93005	-0.599252	2.19051e-15	5.99481e-14	0.660096	RRAS	6237	RAS related
ENSG00000150687	1298.48	0.0714282	-7.9287	-0.566332	2.2146e-15	6.05219e-14	0.675332	PRSS23	11098	serine protease 23
ENSG00000126432	2111.29	0.0529291	-7.92651	-0.419543	2.2539e-15	6.15092e-14	0.747661	PRDX5	25824	peroxiredoxin 5
ENSG00000143499	147.686	0.0757513	-7.92551	-0.600367	2.27221e-15	6.19217e-14	0.659586	SMYD2	56950	SET and MYND domain containing 2
ENSG00000186417	830.567	0.153476	-7.92324	-1.21602	2.31402e-15	6.29726e-14	0.430467	GLDN	342035	gliomedin
ENSG00000126368	2970.21	0.0628031	7.9149	0.49708	2.47457e-15	6.72473e-14	1.41135	NR1D1	9572	nuclear receptor subfamily 1 group D member 1
ENSG00000175110	489.226	0.0484589	7.90056	0.382852	2.77656e-15	7.53481e-14	1.30392	MRPS22	56945	mitochondrial ribosomal protein S22
ENSG00000103245	371.491	0.0657649	7.89943	0.519505	2.80188e-15	7.59291e-14	1.43346	CIAO3	64428	cytosolic iron-sulfur assembly component 3
ENSG00000253250	347.315	0.0892705	-7.89436	-0.704733	2.91801e-15	7.89657e-14	0.613556	C8orf88	100127983	chromosome 8 open reading frame 88
ENSG00000113578	864.756	0.184873	-7.89297	-1.4592	2.95083e-15	7.97423e-14	0.363696	FGF1	2246	fibroblast growth factor 1
ENSG00000119699	114.728	0.0990145	-7.89181	-0.781403	2.97837e-15	8.02965e-14	0.581801	TGFB3	7043	transforming growth factor beta 3
ENSG00000158604	1008.36	0.0458568	-7.89176	-0.361891	2.97962e-15	8.02965e-14	0.778144	TMED4	222068	transmembrane p24 trafficking protein 4
ENSG00000152784	162.82	0.0980521	-7.88774	-0.77341	3.07703e-15	8.28063e-14	0.585033	PRDM8	56978	PR/SET domain 8
ENSG00000066248	829.544	0.0616129	-7.88474	-0.485802	3.15189e-15	8.47032e-14	0.7141	NGEF	25791	neuronal guanine nucleotide exchange factor
ENSG00000177084	380.261	0.0813481	7.88113	0.641116	3.24423e-15	8.70639e-14	1.55953	POLE	5426	DNA polymerase epsilon, catalytic subunit
ENSG00000142937	3716	0.0493017	-7.87994	-0.388494	3.27535e-15	8.77775e-14	0.763927	RPS8	6202	ribosomal protein S8
ENSG00000049239	1561.32	0.0849184	-7.87755	-0.668949	3.33862e-15	8.93495e-14	0.628965	H6PD	9563	hexose-6-phosphate dehydrogenase/glucose 1-dehydrogenase
ENSG00000142552	3819.13	0.0559837	-7.87483	-0.440862	3.41206e-15	9.11891e-14	0.736694	RCN3	57333	reticulocalbin 3
ENSG00000170004	1744.26	0.0386139	-7.87188	-0.303964	3.49342e-15	9.32349e-14	0.810024	CHD3	1107	chromodomain helicase DNA binding protein 3
ENSG00000162923	2293.34	0.0475327	7.86848	0.37401	3.58976e-15	9.56744e-14	1.29595	WDR26	80232	WD repeat domain 26
ENSG00000161999	935.638	0.0474788	-7.8667	-0.373501	3.6412e-15	9.6912e-14	0.771907	JMJD8	339123	jumonji domain containing 8
ENSG00000142192	7115.9	0.0330986	-7.85845	-0.260104	3.88906e-15	1.03367e-13	0.835028	APP	351	amyloid beta precursor protein
ENSG00000159228	664.405	0.0807854	7.85798	0.63481	3.90384e-15	1.03618e-13	1.55273	CBR1	873	carbonyl reductase 1
ENSG00000182752	2288.26	0.167744	-7.85748	-1.31804	3.91928e-15	1.03885e-13	0.401078	PAPPA	5069	pappalysin 1
ENSG00000150938	2584.37	0.0591212	-7.85666	-0.464495	3.94502e-15	1.04424e-13	0.724725	CRIM1	51232	cysteine rich transmembrane BMP regulator 1
ENSG00000139289	6194.78	0.064412	-7.85514	-0.505966	3.99312e-15	1.05553e-13	0.704189	PHLDA1	22822	pleckstrin homology like domain family A member 1
ENSG00000197594	2039.99	0.0578007	-7.85448	-0.453995	4.0144e-15	1.05971e-13	0.730019	ENPP1	5167	ectonucleotide pyrophosphatase/phosphodiesterase 1
ENSG00000170099	53.3295	0.134672	-7.85424	-1.05775	4.02191e-15	1.06025e-13	0.480381	SERPINA6	866	serpin family A member 6
ENSG00000146729	201.137	0.0660298	-7.85298	-0.518531	4.06273e-15	1.06956e-13	0.698083	NIPSNAP2	2631	nipsnap homolog 2
ENSG00000197170	999.052	0.0791387	7.85243	0.621431	4.0805e-15	1.07278e-13	1.5384	PSMD12	5718	proteasome 26S subunit, non-ATPase 12
ENSG00000068079	278.947	0.0848575	-7.85104	-0.666219	4.12599e-15	1.08327e-13	0.630156	IFI35	3430	interferon induced protein 35
ENSG00000104983	110.569	0.0846118	-7.84876	-0.664098	4.20182e-15	1.10169e-13	0.631083	CCDC61	729440	coiled-coil domain containing 61
ENSG00000082641	9421.67	0.026653	-7.84723	-0.209152	4.25318e-15	1.11364e-13	0.865045	NFE2L1	4779	nuclear factor, erythroid 2 like 1
ENSG00000175550	1373.06	0.0480456	-7.84663	-0.376996	4.2738e-15	1.11753e-13	0.770039	DRAP1	10589	DR1 associated protein 1
ENSG00000175793	108.907	0.164857	7.84196	1.2928	4.43585e-15	1.15737e-13	2.45004	SFN	2810	stratifin
ENSG00000169429	48788.3	0.172482	-7.84189	-1.35259	4.43811e-15	1.15737e-13	0.391589	CXCL8	3576	C-X-C motif chemokine ligand 8
ENSG00000105835	9040.23	0.0772279	-7.84154	-0.605586	4.45042e-15	1.15902e-13	0.657205	NAMPT	10135	nicotinamide phosphoribosyltransferase
ENSG00000164736	26.9444	0.251462	-7.8409	-1.97169	4.47344e-15	1.16345e-13	0.254955	SOX17	64321	SRY-box transcription factor 17
ENSG00000120709	603.769	0.0761703	7.83525	0.596814	4.67901e-15	1.21529e-13	1.51237	FAM53C	100128966	uncharacterized LOC100128966
ENSG00000129116	598.424	0.0754849	7.83358	0.591317	4.74188e-15	1.22997e-13	1.50662	PALLD	23022	palladin, cytoskeletal associated protein
ENSG00000162511	108.429	0.13808	-7.83157	-1.08138	4.81798e-15	1.24804e-13	0.472576	LAPTM5	7805	lysosomal protein transmembrane 5
ENSG00000172349	391.626	0.0784395	-7.82897	-0.614101	4.91887e-15	1.27247e-13	0.653337	IL16	3603	interleukin 16
ENSG00000112761	464.72	0.0589424	-7.82759	-0.461377	4.97312e-15	1.28479e-13	0.726293	CCN6	8838	cellular communication network factor 6
ENSG00000163629	457.844	0.0708491	7.82612	0.554473	5.03144e-15	1.29812e-13	1.46863	PTPN13	5783	protein tyrosine phosphatase non-receptor type 13
ENSG00000145012	7345.31	0.114524	-7.82079	-0.895665	5.2492e-15	1.35251e-13	0.537499	LPP	4026	LIM domain containing preferred translocation partner in lipoma
ENSG00000094975	1425.96	0.056765	7.82056	0.443934	5.25873e-15	1.35316e-13	1.36031	SUCO	51430	SUN domain containing ossification factor
ENSG00000178057	613.967	0.0663601	-7.81714	-0.518746	5.40373e-15	1.38863e-13	0.697978	NDUFAF3	25915	NADH:ubiquinone oxidoreductase complex assembly factor 3
ENSG00000112699	558.243	0.0502194	-7.81459	-0.392444	5.51424e-15	1.41515e-13	0.761838	GMDS	2762	GDP-mannose 4,6-dehydratase
ENSG00000100897	760.889	0.0429664	-7.80859	-0.335507	5.78305e-15	1.48217e-13	0.792505	DCAF11	80344	DDB1 and CUL4 associated factor 11
ENSG00000059122	1177.37	0.0708314	7.80413	0.552778	5.99123e-15	1.5335e-13	1.46691	FLYWCH1	84256	FLYWCH-type zinc finger 1
ENSG00000179119	992.224	0.0597087	7.80315	0.465916	6.03816e-15	1.54347e-13	1.38119	SPTY2D1	144108	SPT2 chromatin protein domain containing 1
ENSG00000050555	80.0205	0.115318	-7.8013	-0.899627	6.12744e-15	1.56423e-13	0.536025	LAMC3	10319	laminin subunit gamma 3
ENSG00000157954	912.725	0.0483477	7.79746	0.37699	6.31644e-15	1.61036e-13	1.29863	WIPI2	26100	WD repeat domain, phosphoinositide interacting 2
ENSG00000178202	1055.3	0.0640988	-7.79355	-0.499557	6.51534e-15	1.65889e-13	0.707324	POGLUT3	143888	protein O-glucosyltransferase 3
ENSG00000110719	1375.48	0.0647237	-7.79112	-0.50427	6.6419e-15	1.68889e-13	0.705017	TCIRG1	10312	T cell immune regulator 1, ATPase H+ transporting V0 subunit a3
ENSG00000094631	771.35	0.0672624	-7.79066	-0.524019	6.66587e-15	1.69277e-13	0.695432	HDAC6	10013	histone deacetylase 6
ENSG00000134533	488.566	0.0557448	-7.7832	-0.433873	7.07139e-15	1.79238e-13	0.740272	RERG	85004	RAS like estrogen regulated growth inhibitor
ENSG00000162129	524.778	0.0552457	7.7831	0.429983	7.07663e-15	1.79238e-13	1.34722	CLPB	81570	caseinolytic mitochondrial matrix peptidase chaperone subunit B
ENSG00000099622	2648.3	0.0599171	-7.78193	-0.466271	7.14269e-15	1.80675e-13	0.723833	CIRBP	1153	cold inducible RNA binding protein
ENSG00000173692	2077.01	0.0642618	7.78117	0.500032	7.18573e-15	1.81526e-13	1.41424	PSMD1	5707	proteasome 26S subunit, non-ATPase 1
ENSG00000101236	1273.96	0.0448544	7.77982	0.348959	7.26303e-15	1.8324e-13	1.27364	RNF24	11237	ring finger protein 24
ENSG00000152990	501.262	0.0784542	7.77521	0.609998	7.53234e-15	1.89787e-13	1.52626	ADGRA3	166647	adhesion G protein-coupled receptor A3
ENSG00000147655	1416.24	0.0440825	7.77379	0.342688	7.61712e-15	1.91674e-13	1.26812	RSPO2	340419	R-spondin 2
ENSG00000181513	76.2377	0.122185	-7.77244	-0.949678	7.69874e-15	1.93477e-13	0.517748	ACBD4	79777	acyl-CoA binding domain containing 4
ENSG00000166595	493.638	0.0534109	-7.7676	-0.414875	7.99879e-15	2.00757e-13	0.750085	CIAO2B	51647	cytosolic iron-sulfur assembly component 2B
ENSG00000127463	1960.7	0.0433739	-7.76337	-0.336727	8.27039e-15	2.07305e-13	0.791835	EMC1	23065	ER membrane protein complex subunit 1
ENSG00000089159	1749.95	0.045852	-7.76254	-0.355928	8.32456e-15	2.08394e-13	0.781367	PXN	5829	paxillin
ENSG00000143061	168.012	0.0769534	-7.76234	-0.597338	8.33765e-15	2.08452e-13	0.660972	IGSF3	3321	immunoglobulin superfamily member 3
ENSG00000131067	517.927	0.0540834	-7.76005	-0.41969	8.48955e-15	2.11976e-13	0.747585	GGT7	2686	gamma-glutamyltransferase 7
ENSG00000087245	1585.77	0.041459	-7.7588	-0.321672	8.57389e-15	2.13807e-13	0.800142	MMP2	4313	matrix metallopeptidase 2
ENSG00000164318	509.123	0.0485446	7.75849	0.376633	8.59491e-15	2.14055e-13	1.29831	EGFLAM	133584	EGF like, fibronectin type III and laminin G domains
ENSG00000122729	1251.49	0.0624767	-7.75776	-0.484679	8.64406e-15	2.15003e-13	0.714656	ACO1	48	aconitase 1
ENSG00000170962	232.449	0.153972	-7.75325	-1.19378	8.95666e-15	2.22493e-13	0.437155	PDGFD	80310	platelet derived growth factor D
ENSG00000168389	405.02	0.0717546	-7.74347	-0.555629	9.67406e-15	2.40006e-13	0.68036	MFSD2A	84879	major facilitator superfamily domain containing 2A
ENSG00000114480	5236.15	0.0377922	7.74137	0.292564	9.83515e-15	2.43454e-13	1.22481	GBE1	2632	1,4-alpha-glucan branching enzyme 1
ENSG00000184905	234.103	0.0948299	-7.74133	-0.73411	9.83819e-15	2.43454e-13	0.601189	TCEAL2	140597	transcription elongation factor A like 2
ENSG00000203727	134.359	0.134894	-7.73833	-1.04386	1.00733e-14	2.48954e-13	0.485029	SAMD5	389432	sterile alpha motif domain containing 5
ENSG00000134802	1002.39	0.0997418	-7.73276	-0.77128	1.05239e-14	2.59759e-13	0.585898	SLC43A3	29015	solute carrier family 43 member 3
ENSG00000134548	92.5874	0.12798	-7.73029	-0.989324	1.073e-14	2.64509e-13	0.503714	SPX	80763	spexin hormone
ENSG00000182534	1589.95	0.0474213	-7.72652	-0.366402	1.10527e-14	2.72119e-13	0.775715	MXRA7	439921	matrix remodeling associated 7
ENSG00000089597	8192	0.0420473	-7.72412	-0.324778	1.12631e-14	2.76946e-13	0.798421	GANAB	23193	glucosidase II alpha subunit
ENSG00000172037	4088.22	0.0566298	-7.72254	-0.437326	1.14034e-14	2.80042e-13	0.738502	LAMB2	3913	laminin subunit beta 2
ENSG00000144063	538.535	0.116006	-7.72085	-0.895667	1.15555e-14	2.83418e-13	0.537499	MALL	7851	mal, T cell differentiation protein like
ENSG00000068878	2460.23	0.0471913	7.71999	0.364316	1.1634e-14	2.84981e-13	1.28727	PSME4	23198	proteasome activator subunit 4
ENSG00000186462	69.764	0.171719	7.71909	1.32551	1.17161e-14	2.86629e-13	2.50622	NAP1L2	4674	nucleosome assembly protein 1 like 2
ENSG00000103227	227.443	0.0826782	-7.71642	-0.63798	1.19646e-14	2.92341e-13	0.642612	LMF1	64788	lipase maturation factor 1
ENSG00000162616	362.148	0.148133	7.70956	1.14204	1.26251e-14	3.08091e-13	2.20693	DNAJB4	11080	DnaJ heat shock protein family (Hsp40) member B4
ENSG00000128805	609.053	0.0980421	-7.69918	-0.754845	1.36937e-14	3.33748e-13	0.59261	ARHGAP22	58504	Rho GTPase activating protein 22
ENSG00000130592	137.349	0.0949838	-7.68772	-0.730209	1.49774e-14	3.64577e-13	0.602817	LSP1	4046	lymphocyte specific protein 1
ENSG00000145246	526.432	0.0523803	7.68727	0.402662	1.50307e-14	3.65415e-13	1.32194	ATP10D	57205	ATPase phospholipid transporting 10D (putative)
ENSG00000261504	31.3472	0.148741	-7.68644	-1.14329	1.51283e-14	3.67325e-13	0.452726	LINC01686	284648	long intergenic non-protein coding RNA 1686
ENSG00000085982	714.318	0.0403616	-7.6791	-0.309941	1.60207e-14	3.88507e-13	0.806675	USP40	55230	ubiquitin specific peptidase 40
ENSG00000143847	195.757	0.107024	-7.67744	-0.82167	1.623e-14	3.93089e-13	0.565787	PPFIA4	8497	PTPRF interacting protein alpha 4
ENSG00000163453	601.04	0.0640241	-7.67716	-0.491524	1.6265e-14	3.93446e-13	0.711273	IGFBP7	3490	insulin like growth factor binding protein 7
ENSG00000262655	126.569	0.10311	-7.67595	-0.791468	1.64203e-14	3.96708e-13	0.577756	SPON1	10418	spondin 1
ENSG00000156671	712.158	0.0522127	7.67368	0.400663	1.67133e-14	4.03283e-13	1.32011	SAMD8	142891	sterile alpha motif domain containing 8
ENSG00000185650	4975.58	0.0762193	-7.67292	-0.584825	1.68129e-14	4.05183e-13	0.66673	ZFP36L1	677	ZFP36 ring finger protein like 1
ENSG00000188385	51.5214	0.305286	7.67032	2.34164	1.71571e-14	4.12965e-13	5.06877	JAKMIP3	282973	Janus kinase and microtubule interacting protein 3
ENSG00000184640	4604.22	0.0802254	-7.66682	-0.615074	1.7631e-14	4.23651e-13	0.652896	SEPTIN9	10801	septin 9
ENSG00000187955	358.05	0.106866	-7.66672	-0.819314	1.76448e-14	4.23651e-13	0.566711	COL14A1	7373	collagen type XIV alpha 1 chain
ENSG00000079308	2146.69	0.0497615	-7.66463	-0.381404	1.79345e-14	4.30072e-13	0.76769	TNS1	7145	tensin 1
ENSG00000198053	4620.7	0.0617263	-7.66215	-0.472956	1.82849e-14	4.37933e-13	0.720487	SIRPA	140885	signal regulatory protein alpha
ENSG00000161281	218.534	0.0778995	-7.65597	-0.596396	1.91863e-14	4.58955e-13	0.661404	COX7A1	1346	cytochrome c oxidase subunit 7A1
ENSG00000006747	2236.43	0.0587291	-7.64781	-0.449149	2.04433e-14	4.88287e-13	0.732475	SCIN	85477	scinderin
ENSG00000203879	2892.95	0.0401143	-7.64769	-0.306782	2.04629e-14	4.88287e-13	0.808443	GDI1	2664	GDP dissociation inhibitor 1
ENSG00000160226	312.862	0.088146	-7.64455	-0.673836	2.09681e-14	4.99726e-13	0.626838	CFAP410	755	cilia and flagella associated protein 410
ENSG00000175606	253.294	0.0756089	7.64323	0.577897	2.11837e-14	5.04245e-13	1.49267	TMEM70	54968	transmembrane protein 70
ENSG00000099937	66.0533	0.129778	-7.6397	-0.991462	2.1772e-14	5.17613e-13	0.502968	SERPIND1	3053	serpin family D member 1
ENSG00000198752	2330.16	0.0419921	-7.63677	-0.320684	2.22735e-14	5.28886e-13	0.80069	CDC42BPB	9578	CDC42 binding protein kinase beta
ENSG00000111674	1106.83	0.0559351	-7.63343	-0.426977	2.28593e-14	5.42131e-13	0.743819	ENO2	2026	enolase 2
ENSG00000185567	1418.13	0.11329	-7.62916	-0.864305	2.36287e-14	5.59586e-13	0.549311	AHNAK2	113146	AHNAK nucleoprotein 2
ENSG00000062582	139.352	0.127228	-7.6289	-0.970612	2.36768e-14	5.59586e-13	0.51029	MRPS24	64951	mitochondrial ribosomal protein S24
ENSG00000142541	7251.48	0.0392552	-7.62887	-0.299473	2.36819e-14	5.59586e-13	0.812549	RPL13A	23521	ribosomal protein L13a
ENSG00000140157	651.083	0.0476638	7.62817	0.363587	2.38113e-14	5.61957e-13	1.28662	NIPA2	81614	NIPA magnesium transporter 2
ENSG00000140379	266.749	0.185331	-7.62722	-1.41356	2.39864e-14	5.65402e-13	0.375384	BCL2A1	597	BCL2 related protein A1
ENSG00000198899	16340	0.0897717	-7.62366	-0.684388	2.4659e-14	5.80549e-13	0.62227	MT-ATP6	4508	ATP synthase F0 subunit 6
ENSG00000092841	3442.57	0.0416517	-7.62306	-0.317513	2.47728e-14	5.82521e-13	0.802452	MYL6	4637	myosin light chain 6
ENSG00000143420	1481.38	0.0424464	-7.62022	-0.323451	2.5325e-14	5.94209e-13	0.799156	ENSA	2029	endosulfine alpha
ENSG00000183742	21.7927	0.21924	-7.62019	-1.67065	2.53312e-14	5.94209e-13	0.314112	MACC1	346389	MET transcriptional regulator MACC1
ENSG00000162852	614.277	0.0451143	7.61937	0.343742	2.54917e-14	5.97252e-13	1.26904	CNST	163882	consortin, connexin sorting protein
ENSG00000168566	254.295	0.090101	7.61815	0.686403	2.57333e-14	6.02185e-13	1.60927	SNRNP48	154007	small nuclear ribonucleoprotein U11/U12 subunit 48
ENSG00000140264	3063.31	0.0474285	-7.61667	-0.361247	2.60295e-14	6.0767e-13	0.778491	SERF2	10169	small EDRK-rich factor 2
ENSG00000047457	10229.6	0.0644527	-7.61667	-0.490915	2.60304e-14	6.0767e-13	0.711574	CP	1356	ceruloplasmin
ENSG00000177706	7913.25	0.194029	-7.61641	-1.4778	2.60836e-14	6.08178e-13	0.359036	FAM20C	56975	FAM20C golgi associated secretory pathway kinase
ENSG00000101040	883.194	0.0460485	-7.61576	-0.350694	2.62153e-14	6.10515e-13	0.784207	ZMYND8	23613	zinc finger MYND-type containing 8
ENSG00000207563	20.9033	0.220892	7.61503	1.6821	2.63637e-14	6.13233e-13	3.20894	MIR23B	407011	microRNA 23b
ENSG00000198034	4251.88	0.0416715	-7.61287	-0.31724	2.68078e-14	6.22816e-13	0.802604	RPS4X	6191	ribosomal protein S4 X-linked
ENSG00000151176	2063.68	0.0464277	-7.61154	-0.353386	2.70849e-14	6.28462e-13	0.782745	PLBD2	196463	phospholipase B domain containing 2
ENSG00000162734	2388.6	0.0385717	7.61139	0.293584	2.71157e-14	6.28462e-13	1.22568	PEA15	8682	proliferation and apoptosis adaptor protein 15
ENSG00000189060	5670.89	0.112773	-7.60545	-0.857691	2.83912e-14	6.56454e-13	0.551835	H1-0	3005	H1.0 linker histone
ENSG00000203485	2562.22	0.0617789	-7.60241	-0.469668	2.90674e-14	6.71288e-13	0.722131	INF2	64423	inverted formin 2
ENSG00000028203	599.691	0.0499821	7.60198	0.379963	2.91641e-14	6.72718e-13	1.30131	VEZT	55591	vezatin, adherens junctions transmembrane protein
ENSG00000121749	977.745	0.0659071	7.59743	0.500725	3.02058e-14	6.9592e-13	1.41492	TBC1D15	64786	TBC1 domain family member 15
ENSG00000120733	1231.62	0.0309562	7.59634	0.235153	3.04635e-14	7.01022e-13	1.17703	KDM3B	51780	lysine demethylase 3B
ENSG00000066084	841.472	0.0460489	7.5899	0.349507	3.20144e-14	7.35839e-13	1.27413	DIP2B	57609	disco interacting protein 2 homolog B
ENSG00000214212	23.3882	0.177774	7.58469	1.34836	3.33279e-14	7.65121e-13	2.54623	C19orf38	255809	chromosome 19 open reading frame 38
ENSG00000136813	2577.72	0.0375111	7.57874	0.284287	3.48937e-14	8.00119e-13	1.21781	ECPAS	23392	Ecm29 proteasome adaptor and scaffold
ENSG00000131899	963.536	0.0592443	-7.5747	-0.448757	3.59968e-14	8.24438e-13	0.732674	LLGL1	3996	LLGL scribble cell polarity complex component 1
ENSG00000124762	3222.84	0.0452737	7.5737	0.342889	3.62746e-14	8.29239e-13	1.26829	CDKN1A	1026	cyclin dependent kinase inhibitor 1A
ENSG00000041880	457.666	0.0584076	-7.57364	-0.442358	3.62921e-14	8.29239e-13	0.735931	PARP3	10039	poly(ADP-ribose) polymerase family member 3
ENSG00000109436	187.987	0.0764713	7.56878	0.578794	3.76753e-14	8.5983e-13	1.4936	TBC1D9	23158	TBC1 domain family member 9
ENSG00000115738	2905.48	0.142752	-7.56782	-1.08032	3.79534e-14	8.65158e-13	0.472925	ID2	3398	inhibitor of DNA binding 2
ENSG00000166908	1171.45	0.0387224	7.56742	0.293029	3.80698e-14	8.66335e-13	1.22521	PIP4K2C	79837	phosphatidylinositol-5-phosphate 4-kinase type 2 gamma
ENSG00000022840	1843.42	0.0312021	7.56734	0.236117	3.80944e-14	8.66335e-13	1.17782	RNF10	9921	ring finger protein 10
ENSG00000187689	296.191	0.182899	-7.56597	-1.38381	3.84974e-14	8.74473e-13	0.383206	AMTN	401138	amelotin
ENSG00000198786	10477.8	0.119184	-7.56508	-0.901637	3.87633e-14	8.79482e-13	0.535279	MT-ND5	4540	NADH dehydrogenase subunit 5
ENSG00000072110	3691.15	0.0292155	-7.56357	-0.220973	3.92162e-14	8.88717e-13	0.857986	ACTN1	87	actinin alpha 1
ENSG00000147065	8375.58	0.025992	-7.56168	-0.196544	3.97882e-14	9.00626e-13	0.872639	MSN	4478	moesin
ENSG00000108671	2110.16	0.0671955	7.5598	0.507985	4.03678e-14	9.12679e-13	1.42206	PSMD11	5717	proteasome 26S subunit, non-ATPase 11
ENSG00000147130	267.119	0.0804461	-7.55732	-0.607957	4.11453e-14	9.29175e-13	0.656125	ZMYM3	9203	zinc finger MYM-type containing 3
ENSG00000187091	630.118	0.0823857	-7.55593	-0.6225	4.15881e-14	9.38081e-13	0.649544	PLCD1	5333	phospholipase C delta 1
ENSG00000168077	5357.87	0.0920236	-7.55361	-0.695111	4.23341e-14	9.53798e-13	0.617662	SCARA3	51435	scavenger receptor class A member 3
ENSG00000144834	23.8843	0.214266	-7.55133	-1.61799	4.30823e-14	9.69527e-13	0.325788	TAGLN3	29114	transgelin 3
ENSG00000166033	2605.97	0.0606894	-7.55034	-0.458225	4.3413e-14	9.75563e-13	0.727881	HTRA1	5654	HtrA serine peptidase 1
ENSG00000164300	479.624	0.0685314	7.55022	0.517428	4.34512e-14	9.75563e-13	1.4314	SERINC5	256987	serine incorporator 5
ENSG00000188167	56.2017	0.116885	7.54991	0.882473	4.35555e-14	9.76773e-13	1.84353	TMPPE	643853	transmembrane protein with metallophosphoesterase domain
ENSG00000110911	1933.99	0.0807361	-7.54723	-0.609334	4.44605e-14	9.95914e-13	0.655499	SLC11A2	4891	solute carrier family 11 member 2
ENSG00000182446	2150.96	0.0657489	7.54364	0.495986	4.57028e-14	1.02256e-12	1.41028	NPLOC4	55666	NPL4 homolog, ubiquitin recognition factor
ENSG00000119698	298.726	0.0622475	-7.54176	-0.469455	4.63685e-14	1.03626e-12	0.722237	PPP4R4	57718	protein phosphatase 4 regulatory subunit 4
ENSG00000108784	498.647	0.0711724	-7.53918	-0.536581	4.72948e-14	1.05574e-12	0.689403	NAGLU	4669	N-acetyl-alpha-glucosaminidase
ENSG00000120885	74568.7	0.0384333	-7.53845	-0.289727	4.75596e-14	1.06043e-12	0.818057	CLU	1191	clusterin
ENSG00000184988	332.091	0.0776976	-7.53765	-0.585658	4.78501e-14	1.06568e-12	0.666346	TMEM106A	113277	transmembrane protein 106A
ENSG00000119537	1196.11	0.0383277	7.53334	0.288736	4.94602e-14	1.10028e-12	1.22157	KDSR	2531	3-ketodihydrosphingosine reductase
ENSG00000138131	3822.8	0.246076	-7.5286	-1.85261	5.12871e-14	1.13961e-12	0.276891	LOXL4	84171	lysyl oxidase like 4
ENSG00000021762	1212.96	0.0717606	-7.52178	-0.539767	5.40344e-14	1.19928e-12	0.687882	OSBPL5	114879	oxysterol binding protein like 5
ENSG00000104812	412.482	0.083365	-7.52078	-0.62697	5.44493e-14	1.20711e-12	0.647535	GYS1	2997	glycogen synthase 1
ENSG00000100225	1091.08	0.0352905	7.51668	0.265267	5.61864e-14	1.24419e-12	1.20186	FBXO7	25793	F-box protein 7
ENSG00000198730	1229.26	0.0366149	7.51589	0.275193	5.65263e-14	1.25029e-12	1.21016	CTR9	9646	CTR9 homolog, Paf1/RNA polymerase II complex component
ENSG00000114573	961.37	0.0620429	7.51538	0.466276	5.67472e-14	1.25374e-12	1.38154	ATP6V1A	523	ATPase H+ transporting V1 subunit A
ENSG00000138207	742.284	0.053765	-7.51519	-0.404054	5.68299e-14	1.25414e-12	0.755732	RBP4	5950	retinol binding protein 4
ENSG00000197506	24.2026	0.219542	-7.51475	-1.6498	5.70213e-14	1.25693e-12	0.318684	SLC28A3	64078	solute carrier family 28 member 3
ENSG00000069188	3187.39	0.103598	-7.50963	-0.777981	5.92967e-14	1.30561e-12	0.583182	SDK2	54549	sidekick cell adhesion molecule 2
ENSG00000008294	4449.2	0.0536124	7.50881	0.402565	5.96676e-14	1.31228e-12	1.32186	SPAG9	9043	sperm associated antigen 9
ENSG00000154262	112.589	0.11491	-7.50684	-0.862609	6.05694e-14	1.3306e-12	0.549957	ABCA6	23460	ATP binding cassette subfamily A member 6
ENSG00000184922	28.4831	0.187291	-7.50581	-1.40577	6.10478e-14	1.33959e-12	0.377415	FMNL1	752	formin like 1
ENSG00000127445	455.064	0.0542148	-7.5046	-0.40686	6.16166e-14	1.35055e-12	0.754263	PIN1	5300	peptidylprolyl cis/trans isomerase, NIMA-interacting 1
ENSG00000121892	1873.82	0.0302172	7.50412	0.226753	6.18427e-14	1.35397e-12	1.1702	PDS5A	23244	PDS5 cohesin associated factor A
ENSG00000172725	1125.05	0.0511941	-7.49949	-0.383929	6.40689e-14	1.40113e-12	0.766348	CORO1B	57175	coronin 1B
ENSG00000066926	222.264	0.0658904	7.49876	0.494096	6.44253e-14	1.40733e-12	1.40844	FECH	2235	ferrochelatase
ENSG00000115226	272.181	0.0695486	-7.49794	-0.521472	6.48266e-14	1.41451e-12	0.696661	FNDC4	64838	fibronectin type III domain containing 4
ENSG00000197448	457.471	0.0519161	-7.49673	-0.389201	6.54293e-14	1.42605e-12	0.763552	GSTK1	373156	glutathione S-transferase kappa 1
ENSG00000175287	111.315	0.0977604	-7.49641	-0.732852	6.55875e-14	1.42789e-12	0.601713	PHYHD1	254295	phytanoyl-CoA dioxygenase domain containing 1
ENSG00000234840	55.2891	0.141921	-7.49218	-1.0633	6.77383e-14	1.47306e-12	0.478537	LINC01239	441389	long intergenic non-protein coding RNA 1239
ENSG00000196123	172.395	0.102231	-7.491	-0.765811	6.83528e-14	1.48476e-12	0.588123	KIAA0895L	653319	KIAA0895 like
ENSG00000112306	3133.14	0.0519885	-7.48784	-0.389282	7.00166e-14	1.5192e-12	0.76351	RPS12	6206	ribosomal protein S12
ENSG00000134108	1167.44	0.0522303	7.48205	0.39079	7.31725e-14	1.5859e-12	1.31111	ARL8B	55207	ADP ribosylation factor like GTPase 8B
ENSG00000171105	906.643	0.0431618	7.48122	0.322903	7.36347e-14	1.59413e-12	1.25084	INSR	3643	insulin receptor
ENSG00000181218	52.5196	0.166559	7.48064	1.24597	7.3962e-14	1.59943e-12	2.37178	H2AW	92815	H2A.W histone
ENSG00000136689	171.49	0.194333	-7.47718	-1.45306	7.59351e-14	1.64027e-12	0.365245	IL1RN	3557	interleukin 1 receptor antagonist
ENSG00000182372	288.285	0.0917907	7.477	0.686319	7.60377e-14	1.64065e-12	1.60917	CLN8	2055	CLN8 transmembrane ER and ERGIC protein
ENSG00000120549	157.704	0.0868632	-7.47641	-0.649425	7.63778e-14	1.64616e-12	0.637534	KIAA1217	56243	KIAA1217
ENSG00000125124	445.512	0.0601392	-7.47566	-0.44958	7.68168e-14	1.65378e-12	0.732256	BBS2	583	Bardet-Biedl syndrome 2
ENSG00000197702	2058.31	0.0431594	-7.47316	-0.322537	7.82897e-14	1.68362e-12	0.799662	PARVA	55742	parvin alpha
ENSG00000065320	4701.57	0.122079	-7.47018	-0.911956	8.00845e-14	1.72031e-12	0.531464	NTN1	9423	netrin 1
ENSG00000197548	710.924	0.0503951	-7.46878	-0.37639	8.09415e-14	1.73679e-12	0.770363	ATG7	10533	autophagy related 7
ENSG00000118971	494.801	0.0606302	-7.46799	-0.452786	8.1427e-14	1.74528e-12	0.73063	CCND2	894	cyclin D2
ENSG00000141699	676.51	0.0469216	7.46749	0.350386	8.17417e-14	1.75009e-12	1.2749	RETREG3	162427	reticulophagy regulator family member 3
ENSG00000168398	508.629	0.130299	-7.46626	-0.972845	8.25034e-14	1.76444e-12	0.509501	BDKRB2	624	bradykinin receptor B2
ENSG00000171992	505.048	0.0671219	-7.46545	-0.501095	8.30137e-14	1.7734e-12	0.70657	SYNPO	11346	synaptopodin
ENSG00000005448	110.524	0.0902328	-7.46386	-0.673484	8.40265e-14	1.79306e-12	0.626991	WDR54	84058	WD repeat domain 54
ENSG00000127418	6141.56	0.0548771	-7.4618	-0.409481	8.53504e-14	1.81931e-12	0.752894	FGFRL1	53834	fibroblast growth factor receptor like 1
ENSG00000142173	15010.2	0.0470561	-7.46058	-0.351066	8.6141e-14	1.83414e-12	0.784005	COL6A2	1292	collagen type VI alpha 2 chain
ENSG00000161813	760.096	0.071331	7.4591	0.532065	8.71184e-14	1.85292e-12	1.446	LARP4	113251	La ribonucleoprotein 4
ENSG00000105855	3952.03	0.173056	-7.45829	-1.2907	8.76498e-14	1.86217e-12	0.408751	ITGB8	3696	integrin subunit beta 8
ENSG00000213339	294.02	0.0718146	-7.45739	-0.535549	8.82539e-14	1.87295e-12	0.689896	QTRT1	81890	queuine tRNA-ribosyltransferase catalytic subunit 1
ENSG00000143333	1121.09	0.135669	-7.45296	-1.01114	9.12668e-14	1.93478e-12	0.496154	RGS16	6004	regulator of G protein signaling 16
ENSG00000107833	124.236	0.10193	-7.4518	-0.75956	9.20756e-14	1.94979e-12	0.590676	NPM3	10360	nucleophosmin/nucleoplasmin 3
ENSG00000007237	2180.13	0.086333	-7.44432	-0.642691	9.74442e-14	2.06122e-12	0.640517	GAS7	8522	growth arrest specific 7
ENSG00000142687	855.861	0.0461713	-7.4429	-0.343649	9.85002e-14	2.08129e-12	0.788046	KIAA0319L	79932	KIAA0319 like
ENSG00000224189	33.3233	0.227823	7.44139	1.69532	9.9632e-14	2.10291e-12	3.23849	HAGLR	401022	HOXD antisense growth-associated long non-coding RNA
ENSG00000125534	3422.98	0.0687868	-7.43551	-0.511465	1.04167e-13	2.19623e-12	0.70151	PPDPF	79144	pancreatic progenitor cell differentiation and proliferation factor
ENSG00000099999	246.829	0.0672405	-7.43332	-0.49982	1.05902e-13	2.23039e-12	0.707195	RNF215	200312	ring finger protein 215
ENSG00000153993	739.261	0.116147	-7.42865	-0.862817	1.09713e-13	2.30813e-12	0.549878	SEMA3D	223117	semaphorin 3D
ENSG00000169908	8281.97	0.0526741	-7.42467	-0.391088	1.13064e-13	2.37606e-12	0.762554	TM4SF1	4071	transmembrane 4 L six family member 1
ENSG00000159842	4566.34	0.0729171	-7.42328	-0.541284	1.14255e-13	2.39849e-12	0.687159	ABR	29	ABR activator of RhoGEF and GTPase
ENSG00000177600	2058.66	0.0506074	-7.41917	-0.375465	1.17854e-13	2.47137e-12	0.770857	RPLP2	6181	ribosomal protein lateral stalk subunit P2
ENSG00000126522	385.066	0.0612419	-7.41644	-0.454197	1.20306e-13	2.52005e-12	0.729916	ASL	435	argininosuccinate lyase
ENSG00000166741	2373.7	0.0766293	-7.41344	-0.568087	1.23064e-13	2.57503e-12	0.674511	NNMT	4837	nicotinamide N-methyltransferase
ENSG00000090975	724.059	0.0620372	7.41301	0.459882	1.23468e-13	2.58071e-12	1.37543	PITPNM2	57605	phosphatidylinositol transfer protein membrane associated 2
ENSG00000189320	702.438	0.110731	7.41079	0.820601	1.25546e-13	2.62131e-12	1.76614	FAM180A	389558	family with sequence similarity 180 member A
ENSG00000151240	1026.91	0.0469356	-7.40666	-0.347636	1.2952e-13	2.70137e-12	0.785871	DIP2C	22982	disco interacting protein 2 homolog C
ENSG00000060718	4659.39	0.109662	-7.40449	-0.811991	1.31653e-13	2.74292e-12	0.569595	COL11A1	1301	collagen type XI alpha 1 chain
ENSG00000147416	2761	0.0534037	7.40343	0.395371	1.32709e-13	2.76194e-12	1.31528	ATP6V1B2	526	ATPase H+ transporting V1 subunit B2
ENSG00000151276	711.727	0.0711445	-7.39841	-0.526356	1.3783e-13	2.86544e-12	0.694306	MAGI1	9223	membrane associated guanylate kinase, WW and PDZ domain containing 1
ENSG00000075975	740.073	0.0432406	7.39578	0.319798	1.40582e-13	2.91953e-12	1.24816	MKRN2	23609	makorin ring finger protein 2
ENSG00000151474	132.167	0.117846	-7.39237	-0.871157	1.44238e-13	2.99225e-12	0.546708	FRMD4A	55691	FERM domain containing 4A
ENSG00000094916	3428.55	0.0732302	-7.39215	-0.541329	1.44474e-13	2.99394e-12	0.687138	CBX5	23468	chromobox 5
ENSG00000151729	159.29	0.0845463	-7.39128	-0.624906	1.45422e-13	3.01016e-12	0.648462	SLC25A4	291	solute carrier family 25 member 4
ENSG00000132581	436.851	0.0519313	7.39115	0.383832	1.45568e-13	3.01016e-12	1.3048	SDF2	6388	stromal cell derived factor 2
ENSG00000133805	1954.84	0.0458644	-7.39074	-0.338972	1.46015e-13	3.0162e-12	0.790605	AMPD3	272	adenosine monophosphate deaminase 3
ENSG00000108179	716.523	0.0551312	7.38796	0.407307	1.49103e-13	3.0767e-12	1.32621	PPIF	10105	peptidylprolyl isomerase F
ENSG00000139613	1785.4	0.0381859	-7.38764	-0.282104	1.49453e-13	3.08065e-12	0.822391	SMARCC2	6601	SWI/SNF related, matrix associated, actin dependent regulator of chromatin subfamily c member 2
ENSG00000079974	360.156	0.0551827	-7.38624	-0.407593	1.51034e-13	3.10864e-12	0.75388	RABL2B	11158	RAB, member of RAS oncogene family like 2B
ENSG00000165280	4165.12	0.0701586	7.38616	0.518202	1.51132e-13	3.10864e-12	1.43217	VCP	7415	valosin containing protein
ENSG00000078699	414.005	0.0454186	7.38575	0.33545	1.51598e-13	3.11492e-12	1.26177	CBFA2T2	9139	CBFA2/RUNX1 partner transcriptional co-repressor 2
ENSG00000159199	381.646	0.0633048	-7.38051	-0.467222	1.57685e-13	3.23654e-12	0.723356	ATP5MC1	516	ATP synthase membrane subunit c locus 1
ENSG00000115762	1618.02	0.0767228	7.37926	0.566157	1.59173e-13	3.26364e-12	1.48057	PLEKHB2	55041	pleckstrin homology domain containing B2
ENSG00000180776	739.194	0.0521379	7.37828	0.384688	1.60349e-13	3.28428e-12	1.30558	ZDHHC20	253832	zinc finger DHHC-type palmitoyltransferase 20
ENSG00000160199	363.488	0.0584243	7.3766	0.430973	1.62381e-13	3.32239e-12	1.34814	PKNOX1	5316	PBX/knotted 1 homeobox 1
ENSG00000127419	194.981	0.0834255	-7.37628	-0.615369	1.62779e-13	3.32701e-12	0.652763	TMEM175	84286	transmembrane protein 175
ENSG00000108306	264.914	0.0619509	7.37495	0.456884	1.64411e-13	3.35683e-12	1.37257	FBXL20	84961	F-box and leucine rich repeat protein 20
ENSG00000126653	674.841	0.0458236	7.37404	0.337905	1.65536e-13	3.37624e-12	1.26392	NSRP1	84081	nuclear speckle splicing regulatory protein 1
ENSG00000260549	402.005	0.169197	-7.37246	-1.2474	1.6751e-13	3.41262e-12	0.421208	MT1L	4500	metallothionein 1L, pseudogene
ENSG00000163171	1534.19	0.126678	-7.37233	-0.933913	1.67672e-13	3.41262e-12	0.523437	CDC42EP3	10602	CDC42 effector protein 3
ENSG00000090382	95.1745	0.101015	-7.36639	-0.744117	1.75317e-13	3.56446e-12	0.597033	LYZ	4069	lysozyme
ENSG00000186312	165.306	0.0941153	7.36381	0.693047	1.78735e-13	3.63016e-12	1.61669	CA5BP1	340591	carbonic anhydrase 5B pseudogene 1
ENSG00000172053	909.007	0.0374486	-7.35755	-0.27553	1.87316e-13	3.80045e-12	0.826147	QARS1	5859	glutaminyl-tRNA synthetase 1
ENSG00000116679	6226.52	0.0358065	-7.35717	-0.263434	1.87857e-13	3.80744e-12	0.833103	IVNS1ABP	10625	influenza virus NS1A binding protein
ENSG00000108641	335.734	0.061557	-7.35272	-0.452612	1.9421e-13	3.92389e-12	0.730719	B9D1	27077	B9 domain containing 1
ENSG00000008394	639.693	0.0562663	7.34911	0.413507	1.99526e-13	4.02711e-12	1.33192	MGST1	4257	microsomal glutathione S-transferase 1
ENSG00000137817	718.44	0.0593597	-7.34334	-0.435898	2.08336e-13	4.20054e-12	0.739233	PARP6	56965	poly(ADP-ribose) polymerase family member 6
ENSG00000141068	380.16	0.0648269	-7.34238	-0.475984	2.09834e-13	4.22634e-12	0.718976	KSR1	8844	kinase suppressor of ras 1
ENSG00000135318	18652.9	0.0734427	-7.34099	-0.539142	2.12024e-13	4.26603e-12	0.68818	NT5E	4907	5'-nucleotidase ecto
ENSG00000142534	5033.88	0.0469219	-7.33983	-0.344399	2.13864e-13	4.29859e-12	0.787636	RPS11	6205	ribosomal protein S11
ENSG00000166900	337.377	0.102127	7.33904	0.749514	2.15126e-13	4.31947e-12	1.68123	STX3	6809	syntaxin 3
ENSG00000271303	16.4759	0.306339	7.3386	2.2481	2.1584e-13	4.32932e-12	4.75057	SRXN1	140809	sulfiredoxin 1
ENSG00000163082	92.4843	0.191157	-7.33748	-1.40261	2.17647e-13	4.36104e-12	0.378245	SGPP2	130367	sphingosine-1-phosphate phosphatase 2
ENSG00000196700	248.522	0.103599	-7.33615	-0.760017	2.19824e-13	4.40012e-12	0.590489	ZNF512B	57473	zinc finger protein 512B
ENSG00000171497	350.155	0.0574307	7.33023	0.42098	2.2976e-13	4.59425e-12	1.33884	PPID	5481	peptidylprolyl isomerase D
ENSG00000154370	577.767	0.0504667	7.32523	0.369681	2.38481e-13	4.76371e-12	1.29207	TRIM11	81559	tripartite motif containing 11
ENSG00000164111	9647.98	0.0382706	7.32126	0.280189	2.45662e-13	4.90211e-12	1.21435	ANXA5	308	annexin A5
ENSG00000164818	479.766	0.0563285	-7.32108	-0.412386	2.45974e-13	4.90329e-12	0.75138	DNAAF5	54919	dynein axonemal assembly factor 5
ENSG00000143387	850.362	0.0579789	-7.31945	-0.424374	2.48993e-13	4.95837e-12	0.745162	CTSK	1513	cathepsin K
ENSG00000047346	370.8	0.0747698	7.31858	0.547209	2.50603e-13	4.9853e-12	1.46126	FAM214A	56204	family with sequence similarity 214 member A
ENSG00000139428	160.953	0.109794	-7.31507	-0.803152	2.57255e-13	5.11239e-12	0.573096	MMAB	326625	metabolism of cobalamin associated B
ENSG00000147274	1897.64	0.0618968	-7.31187	-0.452581	2.63455e-13	5.23024e-12	0.730734	RBMX	27316	RNA binding motif protein X-linked
ENSG00000102265	21295	0.0343412	-7.31165	-0.251091	2.63884e-13	5.23339e-12	0.840261	TIMP1	7076	TIMP metallopeptidase inhibitor 1
ENSG00000133243	518.853	0.0666603	-7.30996	-0.487284	2.67213e-13	5.28859e-12	0.713367	BTBD2	55643	BTB domain containing 2
ENSG00000137103	288.162	0.0873317	-7.30896	-0.638304	2.69224e-13	5.32294e-12	0.642468	TMEM8B	51754	transmembrane protein 8B
ENSG00000144815	262.249	0.0804563	7.30678	0.587876	2.7362e-13	5.40035e-12	1.50303	NXPE3	91775	neurexophilin and PC-esterase domain family member 3
ENSG00000161203	2941.18	0.0295309	-7.30674	-0.215775	2.73697e-13	5.40035e-12	0.861084	AP2M1	1173	adaptor related protein complex 2 subunit mu 1
ENSG00000207870	27.2051	0.231168	7.30574	1.68886	2.75737e-13	5.43508e-12	3.22401	MIR221	407006	microRNA 221
ENSG00000239306	721.154	0.0928163	7.30222	0.677765	2.83064e-13	5.57383e-12	1.59966	RBM14	10432	RNA binding motif protein 14
ENSG00000144218	137.89	0.0965075	-7.30112	-0.704613	2.85384e-13	5.6138e-12	0.613607	AFF3	3899	AF4/FMR2 family member 3
ENSG00000173698	565.155	0.0605792	-7.29973	-0.442212	2.88339e-13	5.66619e-12	0.736005	ADGRG2	10149	adhesion G protein-coupled receptor G2
ENSG00000163608	492.72	0.0532366	7.29879	0.388563	2.90368e-13	5.70027e-12	1.30909	NEPRO	25871	nucleolus and neural progenitor protein
ENSG00000112276	295.634	0.0607764	7.2983	0.443565	2.9142e-13	5.71514e-12	1.35996	BVES	11149	blood vessel epicardial substance
ENSG00000154217	477.55	0.0895432	-7.29091	-0.652852	3.07865e-13	6.03153e-12	0.636022	PITPNC1	26207	phosphatidylinositol transfer protein cytoplasmic 1
ENSG00000101425	259.893	0.0805449	-7.28789	-0.587003	3.1484e-13	6.15605e-12	0.665725	BPI	671	bactericidal permeability increasing protein
ENSG00000144746	1458.77	0.045863	-7.28789	-0.334244	3.14856e-13	6.15605e-12	0.7932	ARL6IP5	10550	ADP ribosylation factor like GTPase 6 interacting protein 5
ENSG00000169660	163.49	0.0897403	-7.28684	-0.653924	3.17299e-13	6.19756e-12	0.635549	HEXD	284004	hexosaminidase D
ENSG00000005379	69.0116	0.15607	-7.28509	-1.13698	3.21464e-13	6.26948e-12	0.454709	TSPOAP1	9256	TSPO associated protein 1
ENSG00000114331	819.726	0.0536396	7.28502	0.390765	3.21628e-13	6.26948e-12	1.31109	ACAP2	23527	ArfGAP with coiled-coil, ankyrin repeat and PH domains 2
ENSG00000152778	238.676	0.0580292	7.28409	0.42269	3.23854e-13	6.30653e-12	1.34042	IFIT5	24138	interferon induced protein with tetratricopeptide repeats 5
ENSG00000122862	2239.43	0.0525524	-7.28365	-0.382773	3.24918e-13	6.3209e-12	0.766962	SRGN	5552	serglycin
ENSG00000179364	1103.14	0.0644393	-7.28264	-0.469289	3.27342e-13	6.36166e-12	0.722321	PACS2	23241	phosphofurin acidic cluster sorting protein 2
ENSG00000172346	91.0863	0.150465	-7.2772	-1.09496	3.40829e-13	6.61713e-12	0.468148	CSDC2	27254	cold shock domain containing C2
ENSG00000007908	111.66	0.260887	-7.27699	-1.89847	3.41351e-13	6.62063e-12	0.268228	SELE	6401	selectin E
ENSG00000157540	1369.37	0.0413579	7.27208	0.300758	3.53997e-13	6.85905e-12	1.23179	DYRK1A	1859	dual specificity tyrosine phosphorylation regulated kinase 1A
ENSG00000126088	429.093	0.0500156	-7.27185	-0.363706	3.54591e-13	6.86369e-12	0.777166	UROD	7389	uroporphyrinogen decarboxylase
ENSG00000157637	3047.58	0.0629146	-7.27167	-0.457494	3.55074e-13	6.86618e-12	0.72825	SLC38A10	124565	solute carrier family 38 member 10
ENSG00000134287	1213.55	0.0437281	-7.27042	-0.317922	3.58363e-13	6.92287e-12	0.802225	ARF3	377	ADP ribosylation factor 3
ENSG00000129667	849.955	0.0962084	-7.2701	-0.699444	3.59226e-13	6.93263e-12	0.615809	RHBDF2	79651	rhomboid 5 homolog 2
ENSG00000181744	198.506	0.117493	7.26565	0.853662	3.71244e-13	7.15743e-12	1.80708	DIPK2A	205428	divergent protein kinase domain 2A
ENSG00000112033	1197.65	0.0509344	-7.26169	-0.36987	3.82293e-13	7.35906e-12	0.773852	PPARD	5467	peroxisome proliferator activated receptor delta
ENSG00000207864	34.055	0.191522	7.26163	1.39076	3.82461e-13	7.35906e-12	2.62217	MIR27B	407019	microRNA 27b
ENSG00000197496	334.008	0.0843937	-7.25812	-0.612539	3.92517e-13	7.54505e-12	0.654044	SLC2A10	81031	solute carrier family 2 member 10
ENSG00000198832	1620.95	0.0590522	-7.25579	-0.42847	3.9933e-13	7.66839e-12	0.743049	SELENOM	140606	selenoprotein M
ENSG00000204394	1412.26	0.0614603	-7.25548	-0.445924	4.0023e-13	7.67808e-12	0.734114	VARS1	7407	valyl-tRNA synthetase 1
ENSG00000185728	1057.29	0.0446195	7.25388	0.323665	4.05001e-13	7.76192e-12	1.25151	YTHDF3	253943	YTH N6-methyladenosine RNA binding protein 3
ENSG00000143891	168.134	0.0824065	7.24603	0.59712	4.29159e-13	8.21679e-12	1.51269	GALM	130589	galactose mutarotase
ENSG00000156535	4986.27	0.0731876	-7.24075	-0.529933	4.46201e-13	8.53464e-12	0.692587	CD109	135228	CD109 molecule
ENSG00000164808	469.341	0.0538942	-7.24046	-0.390219	4.47165e-13	8.54465e-12	0.763014	SPIDR	23514	scaffold protein involved in DNA repair
ENSG00000204071	50.9127	0.142226	-7.23893	-1.02956	4.52245e-13	8.6247e-12	0.489859	TCEAL6	158931	transcription elongation factor A like 6
ENSG00000161267	89.434	0.103323	-7.23863	-0.747917	4.53232e-13	8.63503e-12	0.595463	BDH1	622	3-hydroxybutyrate dehydrogenase 1
ENSG00000067334	945.582	0.074315	7.23712	0.537827	4.58298e-13	8.72297e-12	1.45178	DNTTIP2	30836	deoxynucleotidyltransferase terminal interacting protein 2
ENSG00000114378	209.514	0.0734552	-7.23433	-0.5314	4.67826e-13	8.89558e-12	0.691883	HYAL1	3373	hyaluronidase 1
ENSG00000125266	24.909	0.209355	7.2306	1.51376	4.80855e-13	9.13435e-12	2.85554	EFNB2	1948	ephrin B2
ENSG00000112667	92.4326	0.117745	-7.22963	-0.851255	4.84296e-13	9.19072e-12	0.554302	DNPH1	10591	2'-deoxynucleoside 5'-phosphate N-hydrolase 1
ENSG00000177542	630.213	0.0544177	-7.22748	-0.393303	4.92053e-13	9.32879e-12	0.761385	SLC25A22	79751	solute carrier family 25 member 22
ENSG00000101224	802.175	0.0674426	-7.22619	-0.487354	4.96718e-13	9.40803e-12	0.713332	CDC25B	994	cell division cycle 25B
ENSG00000079999	1450.44	0.0616688	7.226	0.445619	4.97415e-13	9.41203e-12	1.3619	KEAP1	9817	kelch like ECH associated protein 1
ENSG00000130827	1252.36	0.0816178	-7.21449	-0.588831	5.41351e-13	1.02234e-11	0.664882	PLXNA3	55558	plexin A3
ENSG00000138760	3077.84	0.0309371	-7.21001	-0.223057	5.59481e-13	1.05555e-11	0.856748	SCARB2	950	scavenger receptor class B member 2
ENSG00000170166	46.4286	0.143378	-7.20299	-1.03275	5.89073e-13	1.1103e-11	0.488777	HOXD4	3233	homeobox D4
ENSG00000247095	47.4645	0.171563	-7.20157	-1.23553	5.95213e-13	1.12078e-11	0.424688	MIR210HG	100506211	MIR210 host gene
ENSG00000100342	266.282	0.0847581	7.20115	0.610356	5.97081e-13	1.12321e-11	1.52664	APOL1	8542	apolipoprotein L1
ENSG00000185115	348.791	0.0711036	7.19684	0.511722	6.16222e-13	1.15809e-11	1.42575	NSMCE3	56160	NSE3 homolog, SMC5-SMC6 complex component
ENSG00000100207	914.704	0.0398771	7.19652	0.286976	6.17701e-13	1.15975e-11	1.22008	TCF20	6942	transcription factor 20
ENSG00000269929	67.0023	0.160795	7.19614	1.1571	6.19425e-13	1.16186e-11	2.23009	MIRLET7A1HG	112903833	miRlet-7a-1/let-7f-1/let-7d cluster host gene
ENSG00000166105	88.3258	0.102447	-7.19537	-0.737144	6.229e-13	1.16724e-11	0.599926	GLB1L3	112937	galactosidase beta 1 like 3
ENSG00000116977	1263.64	0.0793677	7.19435	0.570999	6.27592e-13	1.1749e-11	1.48555	LGALS8	3964	galectin 8
ENSG00000178381	255.869	0.152547	7.19309	1.09728	6.33414e-13	1.18466e-11	2.13951	ZFAND2A	90637	zinc finger AN1-type containing 2A
ENSG00000169504	9806.55	0.0617955	-7.19272	-0.444477	6.35152e-13	1.18676e-11	0.73485	CLIC4	25932	chloride intracellular channel 4
ENSG00000150756	164.956	0.0937878	7.19047	0.674379	6.45668e-13	1.20525e-11	1.59591	ATPSCKMT	134145	ATP synthase c subunit lysine N-methyltransferase
ENSG00000197756	3115.65	0.0490626	-7.18829	-0.352676	6.56084e-13	1.22351e-11	0.78313	RPL37A	6168	ribosomal protein L37a
ENSG00000105185	832.382	0.0478705	-7.18772	-0.34408	6.58825e-13	1.22744e-11	0.78781	PDCD5	9141	programmed cell death 5
ENSG00000204272	409.231	0.0563986	-7.18505	-0.405227	6.71818e-13	1.24961e-11	0.755117	NBDY	550643	negative regulator of P-body association
ENSG00000132912	1423.95	0.0355892	7.18467	0.255697	6.73714e-13	1.25157e-11	1.19391	DCTN4	51164	dynactin subunit 4
ENSG00000159348	620.793	0.0671305	7.18322	0.482213	6.80878e-13	1.26367e-11	1.39689	CYB5R1	51706	cytochrome b5 reductase 1
ENSG00000112343	790.211	0.0505564	7.18274	0.363134	6.83257e-13	1.26651e-11	1.28622	TRIM38	10475	tripartite motif containing 38
ENSG00000070961	4970.34	0.0779451	-7.18265	-0.559853	6.83716e-13	1.26651e-11	0.678372	ATP2B1	490	ATPase plasma membrane Ca2+ transporting 1
ENSG00000204389	1298.11	0.241509	7.17987	1.734	6.9779e-13	1.29134e-11	3.3265	HSPA1A	3303	heat shock protein family A (Hsp70) member 1A
ENSG00000011422	3405.43	0.0538359	-7.17969	-0.386525	6.98672e-13	1.29174e-11	0.76497	PLAUR	5329	plasminogen activator, urokinase receptor
ENSG00000161202	1607.85	0.0372166	7.17912	0.267182	7.01638e-13	1.29599e-11	1.20346	DVL3	1857	dishevelled segment polarity protein 3
ENSG00000122642	1046.91	0.0555263	-7.17773	-0.398553	7.08781e-13	1.30794e-11	0.758619	FKBP9	11328	FKBP prolyl isomerase 9
ENSG00000164715	718.133	0.0495106	7.17661	0.355319	7.14607e-13	1.3165e-11	1.27927	LMTK2	22853	lemur tyrosine kinase 2
ENSG00000108107	3702.75	0.0587065	-7.17658	-0.421311	7.14778e-13	1.3165e-11	0.746745	RPL28	6158	ribosomal protein L28
ENSG00000184454	61.8677	0.198201	-7.17209	-1.42152	7.38607e-13	1.35909e-11	0.37332	NCMAP	400746	non-compact myelin associated protein
ENSG00000101665	587.03	0.0632412	-7.17057	-0.453476	7.46867e-13	1.37299e-11	0.730281	SMAD7	4092	SMAD family member 7
ENSG00000131171	382.524	0.0641379	-7.17024	-0.459884	7.48682e-13	1.37502e-11	0.727045	SH3BGRL	6451	SH3 domain binding glutamate rich protein like
ENSG00000064601	2763.4	0.0408964	7.16868	0.293173	7.57222e-13	1.38939e-11	1.22533	CTSA	5476	cathepsin A
ENSG00000100504	623.047	0.0617965	-7.16637	-0.442857	7.70131e-13	1.41174e-11	0.735677	PYGL	5836	glycogen phosphorylase L
ENSG00000135093	238.01	0.0633124	7.15914	0.453263	8.1183e-13	1.48677e-11	1.36913	USP30	84749	ubiquitin specific peptidase 30
ENSG00000137154	5559.44	0.0458834	-7.1528	-0.328195	8.50282e-13	1.55572e-11	0.796533	RPS6	6194	ribosomal protein S6
ENSG00000138944	102.743	0.136153	-7.1448	-0.972785	9.01302e-13	1.64751e-11	0.509522	SHISAL1	85352	shisa like 1
ENSG00000127948	857.836	0.0675487	7.14016	0.482309	9.32218e-13	1.70242e-11	1.39698	POR	5447	cytochrome p450 oxidoreductase
ENSG00000185651	1068.48	0.0447148	7.13977	0.319253	9.34867e-13	1.70565e-11	1.24768	UBE2L3	7332	ubiquitin conjugating enzyme E2 L3
ENSG00000136603	510.798	0.0654791	7.13938	0.46748	9.37514e-13	1.70887e-11	1.38269	SKIL	6498	SKI like proto-oncogene
ENSG00000174233	521.039	0.0597467	-7.13884	-0.426522	9.41216e-13	1.714e-11	0.744053	ADCY6	112	adenylate cyclase 6
ENSG00000198589	472.253	0.0592931	-7.13437	-0.423019	9.72321e-13	1.76898e-11	0.745862	LRBA	987	LPS responsive beige-like anchor protein
ENSG00000159388	1443.95	0.095302	-7.13309	-0.679798	9.81381e-13	1.78379e-11	0.624253	BTG2	7832	BTG anti-proliferation factor 2
ENSG00000185634	271.515	0.127809	-7.13042	-0.911333	1.00061e-12	1.81704e-11	0.531694	SHC4	399694	SHC adaptor protein 4
ENSG00000140941	2079.42	0.0672142	7.12999	0.479236	1.00379e-12	1.82111e-11	1.39401	MAP1LC3B	81631	microtubule associated protein 1 light chain 3 beta
ENSG00000134905	455.424	0.0595518	-7.12579	-0.424354	1.03484e-12	1.87568e-11	0.745172	CARS2	79587	cysteinyl-tRNA synthetase 2, mitochondrial
ENSG00000107341	1251	0.0339938	7.12419	0.242178	1.04697e-12	1.8959e-11	1.18278	UBE2R2	54926	ubiquitin conjugating enzyme E2 R2
ENSG00000151233	399.969	0.066794	7.12304	0.475776	1.05576e-12	1.91003e-11	1.39067	GXYLT1	283464	glucoside xylosyltransferase 1
ENSG00000101311	211.036	0.207919	-7.11904	-1.48019	1.08681e-12	1.96438e-11	0.358443	FERMT1	55612	FERM domain containing kindlin 1
ENSG00000005249	1183.95	0.0714593	-7.11599	-0.508504	1.11112e-12	2.00644e-11	0.702951	PRKAR2B	5577	protein kinase cAMP-dependent type II regulatory subunit beta
ENSG00000169919	558.444	0.0430644	-7.11311	-0.306322	1.13456e-12	2.04686e-11	0.808701	GUSB	2990	glucuronidase beta
ENSG00000160326	382.655	0.098043	-7.1119	-0.697272	1.14457e-12	2.06299e-11	0.616737	SLC2A6	11182	solute carrier family 2 member 6
ENSG00000099991	800.303	0.0533258	-7.11099	-0.3792	1.1521e-12	2.07463e-11	0.768864	CABIN1	23523	calcineurin binding protein 1
ENSG00000197712	2179.32	0.0405998	-7.11072	-0.288694	1.15442e-12	2.07689e-11	0.818643	FAM114A1	92689	family with sequence similarity 114 member A1
ENSG00000143321	3879.1	0.0369053	-7.10853	-0.262342	1.17285e-12	2.10808e-11	0.833733	HDGF	3068	heparin binding growth factor
ENSG00000198492	908.544	0.0392817	7.1066	0.27916	1.18936e-12	2.1343e-11	1.21349	YTHDF2	51441	YTH N6-methyladenosine RNA binding protein 2
ENSG00000109332	3894.83	0.0344114	7.10657	0.244547	1.18964e-12	2.1343e-11	1.18472	UBE2D3	7323	ubiquitin conjugating enzyme E2 D3
ENSG00000272886	742.877	0.0412891	7.10495	0.293357	1.20364e-12	2.15743e-11	1.22549	DCP1A	55802	decapping mRNA 1A
ENSG00000163520	19.8555	0.237041	-7.10414	-1.68397	1.21077e-12	2.16819e-11	0.311225	FBLN2	2199	fibulin 2
ENSG00000178951	1687.66	0.0447068	-7.10155	-0.317488	1.23366e-12	2.20715e-11	0.802466	ZBTB7A	51341	zinc finger and BTB domain containing 7A
ENSG00000167447	376.71	0.0675515	7.09962	0.47959	1.25097e-12	2.23582e-11	1.39435	SMG8	55181	SMG8 nonsense mediated mRNA decay factor
ENSG00000166888	4530.09	0.0500911	-7.09951	-0.355622	1.25199e-12	2.23582e-11	0.781532	STAT6	6778	signal transducer and activator of transcription 6
ENSG00000112237	306.056	0.0651515	7.09812	0.462453	1.26468e-12	2.25639e-11	1.37788	CCNC	892	cyclin C
ENSG00000013588	863.669	0.138579	7.09426	0.983118	1.30048e-12	2.31814e-11	1.97673	GPRC5A	9052	G protein-coupled receptor class C group 5 member A
ENSG00000100300	1016.44	0.0645895	-7.09345	-0.458163	1.3081e-12	2.32958e-11	0.727913	TSPO	706	translocator protein
ENSG00000136891	435.772	0.0664657	7.08583	0.470965	1.38213e-12	2.45915e-11	1.38604	TEX10	54881	testis expressed 10
ENSG00000100345	10758.3	0.0467085	-7.08443	-0.330903	1.39616e-12	2.48183e-11	0.795039	MYH9	4627	myosin heavy chain 9
ENSG00000105137	1012	0.0646038	-7.08228	-0.457543	1.41799e-12	2.51833e-11	0.728226	SYDE1	85360	synapse defective Rho GTPase homolog 1
ENSG00000164176	11474.6	0.0756371	-7.07995	-0.535507	1.44207e-12	2.55875e-11	0.689916	EDIL3	10085	EGF like repeats and discoidin domains 3
ENSG00000173926	285.185	0.0645144	-7.07649	-0.456536	1.4785e-12	2.62098e-11	0.728734	MARCHF3	115123	membrane associated ring-CH-type finger 3
ENSG00000186577	573.471	0.0662958	-7.07418	-0.468988	1.50337e-12	2.66264e-11	0.722471	SMIM29	221491	small integral membrane protein 29
ENSG00000164609	990.775	0.0444854	7.06865	0.314452	1.56449e-12	2.76837e-11	1.24354	SLU7	10569	SLU7 homolog, splicing factor
ENSG00000152601	4795.15	0.0386277	7.0661	0.272947	1.59351e-12	2.81713e-11	1.20827	MBNL1	4154	muscleblind like splicing regulator 1
ENSG00000170017	234.459	0.0943948	-7.0635	-0.666758	1.62358e-12	2.86581e-11	0.629921	ALCAM	214	activated leukocyte cell adhesion molecule
ENSG00000204304	635.575	0.0490545	-7.06347	-0.346494	1.624e-12	2.86581e-11	0.786493	PBX2	5089	PBX homeobox 2
ENSG00000183023	292.725	0.145479	-7.06269	-1.02747	1.63312e-12	2.87928e-11	0.490569	SLC8A1	6546	solute carrier family 8 member A1
ENSG00000242802	949.992	0.121871	7.06208	0.860661	1.64032e-12	2.88935e-11	1.81587	AP5Z1	9907	adaptor related protein complex 5 subunit zeta 1
ENSG00000213699	763.104	0.0419331	7.06095	0.296087	1.65367e-12	2.91022e-11	1.22781	SLC35F6	54978	solute carrier family 35 member F6
ENSG00000102409	550.463	0.0647976	-7.05995	-0.457468	1.66566e-12	2.926e-11	0.728263	BEX4	56271	brain expressed X-linked 4
ENSG00000165895	596.73	0.0632068	-7.0598	-0.446228	1.66738e-12	2.92638e-11	0.73396	ARHGAP42	143872	Rho GTPase activating protein 42
ENSG00000231274	51.7885	0.227594	7.05817	1.6064	1.68712e-12	2.95566e-11	3.04491	SBK3	100130827	SH3 domain binding kinase family member 3
ENSG00000169122	479.563	0.0814801	-7.05694	-0.575	1.70209e-12	2.9792e-11	0.671286	FAM110B	90362	family with sequence similarity 110 member B
ENSG00000075618	951.566	0.0737871	-7.0556	-0.520612	1.7186e-12	3.00537e-11	0.697076	FSCN1	6624	fascin actin-bundling protein 1
ENSG00000061337	173.315	0.100423	-7.05279	-0.708266	1.75366e-12	3.06393e-11	0.612055	LZTS1	11178	leucine zipper tumor suppressor 1
ENSG00000185043	952.026	0.0544039	-7.05036	-0.383567	1.78459e-12	3.11516e-11	0.76654	CIB1	10519	calcium and integrin binding 1
ENSG00000174705	1035.14	0.0622249	-7.04871	-0.438606	1.80582e-12	3.14937e-11	0.737847	SH3PXD2B	285590	SH3 and PX domains 2B
ENSG00000167925	510.818	0.0536516	-7.04736	-0.378102	1.8235e-12	3.17735e-11	0.769449	GHDC	84514	GH3 domain containing
ENSG00000156218	621.023	0.0736981	-7.04492	-0.519197	1.85567e-12	3.2305e-11	0.69776	ADAMTSL3	57188	ADAMTS like 3
ENSG00000144597	686.468	0.0568624	7.04441	0.400562	1.86252e-12	3.23951e-11	1.32002	EAF1	85403	ELL associated factor 1
ENSG00000112208	253.773	0.0745073	7.04227	0.5247	1.89137e-12	3.28674e-11	1.43863	BAG2	9532	BAG cochaperone 2
ENSG00000148671	224.863	0.0875598	-7.04073	-0.616485	1.91242e-12	3.32034e-11	0.652258	ADIRF	10974	adipogenesis regulatory factor
ENSG00000114738	796.698	0.0454048	-7.03895	-0.319602	1.93691e-12	3.35986e-11	0.801291	MAPKAPK3	7867	MAPK activated protein kinase 3
ENSG00000140993	110.106	0.102953	7.03727	0.724506	1.96049e-12	3.39771e-11	1.65234	TIGD7	91151	tigger transposable element derived 7
ENSG00000125814	179.576	0.0962156	7.03527	0.676903	1.98873e-12	3.44358e-11	1.5987	NAPB	63908	NSF attachment protein beta
ENSG00000011201	174.707	0.0854683	-7.03405	-0.601189	2.00617e-12	3.47067e-11	0.659211	ANOS1	3730	anosmin 1
ENSG00000183597	406.039	0.0601344	7.02776	0.422611	2.09871e-12	3.62753e-11	1.34035	TANGO2	128989	transport and golgi organization 2 homolog
ENSG00000089157	9941.25	0.0455775	-7.02616	-0.320235	2.12289e-12	3.66496e-11	0.800939	RPLP0	6175	ribosomal protein lateral stalk subunit P0
ENSG00000154945	982.132	0.0303031	7.02608	0.212912	2.12415e-12	3.66496e-11	1.15903	ANKRD40	91369	ankyrin repeat domain 40
ENSG00000213741	763.006	0.0508305	-7.02189	-0.356926	2.18884e-12	3.77322e-11	0.780827	RPS29	6235	ribosomal protein S29
ENSG00000198574	59.2533	0.144758	-7.01893	-1.01604	2.23575e-12	3.85066e-11	0.49447	SH2D1B	117157	SH2 domain containing 1B
ENSG00000198876	620.582	0.0451735	7.01737	0.316999	2.26087e-12	3.89046e-11	1.24574	DCAF12	25853	DDB1 and CUL4 associated factor 12
ENSG00000117472	81.5661	0.127003	-7.01664	-0.891137	2.27263e-12	3.90723e-11	0.539189	TSPAN1	10103	tetraspanin 1
ENSG00000142676	3036.68	0.0387363	-7.01515	-0.271741	2.29696e-12	3.94556e-11	0.828319	RPL11	6135	ribosomal protein L11
ENSG00000047849	3864.08	0.0458177	-7.0121	-0.321279	2.34759e-12	4.02896e-11	0.80036	MAP4	4134	microtubule associated protein 4
ENSG00000128510	48.6859	0.182065	-7.00876	-1.27605	2.40436e-12	4.12274e-11	0.412925	CPA4	51200	carboxypeptidase A4
ENSG00000154978	1024.57	0.0414156	7.0079	0.290237	2.41921e-12	4.14453e-11	1.22284	VOPP1	81552	VOPP1 WW domain binding protein
ENSG00000013561	606.434	0.0461157	7.00335	0.322964	2.4991e-12	4.27384e-11	1.2509	RNF14	9604	ring finger protein 14
ENSG00000104805	3354.74	0.043468	-7.00304	-0.304408	2.50474e-12	4.27971e-11	0.809774	NUCB1	4924	nucleobindin 1
ENSG00000141452	500.854	0.0437974	6.99952	0.306561	2.56846e-12	4.38085e-11	1.23676	RMC1	29919	regulator of MON1-CCZ1
ENSG00000100258	1212.04	0.0692401	-6.99927	-0.48463	2.57295e-12	4.38465e-11	0.71468	LMF2	91289	lipase maturation factor 2
ENSG00000126247	3390.66	0.0496537	-6.99317	-0.347237	2.6874e-12	4.57566e-11	0.786088	CAPNS1	826	calpain small subunit 1
ENSG00000112715	19057.4	0.170856	-6.99219	-1.19466	2.70621e-12	4.60364e-11	0.43689	VEGFA	7422	vascular endothelial growth factor A
ENSG00000118816	2644.97	0.0468262	-6.99135	-0.327378	2.72258e-12	4.62743e-11	0.796984	CCNI	10983	cyclin I
ENSG00000115020	801.503	0.0575352	6.9908	0.402217	2.73323e-12	4.64147e-11	1.32154	PIKFYVE	200576	phosphoinositide kinase, FYVE-type zinc finger containing
ENSG00000129351	3966.38	0.0283733	-6.98865	-0.198291	2.77544e-12	4.70902e-11	0.871583	ILF3	3609	interleukin enhancer binding factor 3
ENSG00000003989	49142.3	0.101536	-6.98766	-0.709497	2.79505e-12	4.73813e-11	0.611533	SLC7A2	6542	solute carrier family 7 member 2
ENSG00000110046	1079.82	0.0653194	6.98731	0.456407	2.80201e-12	4.74578e-11	1.37212	ATG2A	23130	autophagy related 2A
ENSG00000173193	783.575	0.0554725	6.98669	0.387569	2.81438e-12	4.76257e-11	1.30819	PARP14	54625	poly(ADP-ribose) polymerase family member 14
ENSG00000165006	1668.58	0.031122	6.98637	0.217429	2.82093e-12	4.7695e-11	1.16266	UBAP1	51271	ubiquitin associated protein 1
ENSG00000129009	1462.98	0.0892989	-6.98606	-0.623848	2.82714e-12	4.77582e-11	0.648938	ISLR	3671	immunoglobulin superfamily containing leucine rich repeat
ENSG00000116132	3401.55	0.052924	-6.98557	-0.369704	2.83697e-12	4.78824e-11	0.773941	PRRX1	5396	paired related homeobox 1
ENSG00000125484	612.053	0.0443185	6.98119	0.309396	2.92685e-12	4.93565e-11	1.23919	GTF3C4	9329	general transcription factor IIIC subunit 4
ENSG00000168564	315.711	0.061039	6.97806	0.425934	2.99294e-12	5.04271e-11	1.34344	CDKN2AIP	55602	CDKN2A interacting protein
ENSG00000160752	798.877	0.0604282	-6.97496	-0.421485	3.05951e-12	5.1504e-11	0.746656	FDPS	2224	farnesyl diphosphate synthase
ENSG00000250479	35.5114	0.15007	-6.97481	-1.04671	3.06285e-12	5.15154e-11	0.484072	CHCHD10	400916	coiled-coil-helix-coiled-coil-helix domain containing 10
ENSG00000138386	821.329	0.0449422	-6.97436	-0.313443	3.07264e-12	5.16156e-11	0.804719	NAB1	4664	NGFI-A binding protein 1
ENSG00000008838	974.514	0.0461724	-6.97429	-0.32202	3.07413e-12	5.16156e-11	0.799949	MED24	9862	mediator complex subunit 24
ENSG00000174600	1582.79	0.108656	-6.97203	-0.757555	3.12407e-12	5.24086e-11	0.591498	CMKLR1	1240	chemerin chemokine-like receptor 1
ENSG00000023734	1402.02	0.042837	6.97133	0.298631	3.13954e-12	5.26226e-11	1.22998	STRAP	11171	serine/threonine kinase receptor associated protein
ENSG00000102172	1318.66	0.0661595	-6.96954	-0.461101	3.17984e-12	5.3252e-11	0.726432	SMS	6611	spermine synthase
ENSG00000170390	45.9887	0.151441	6.96849	1.05532	3.20358e-12	5.36033e-11	2.07817	DCLK2	166614	doublecortin like kinase 2
ENSG00000159403	3865.9	0.0527204	-6.96673	-0.367289	3.24383e-12	5.42299e-11	0.775238	C1R	715	complement C1r
ENSG00000139641	1451.04	0.0470696	-6.96226	-0.327711	3.34852e-12	5.59319e-11	0.7968	ESYT1	23344	extended synaptotagmin 1
ENSG00000103512	2130.08	0.0506422	-6.96177	-0.352559	3.3603e-12	5.60803e-11	0.783194	NOMO1	23420	NODAL modulator 1
ENSG00000164294	663.53	0.0877008	-6.95946	-0.61035	3.41591e-12	5.69592e-11	0.655038	GPX8	493869	glutathione peroxidase 8 (putative)
ENSG00000244509	152.047	0.100785	-6.95812	-0.701272	3.44846e-12	5.74526e-11	0.61503	APOBEC3C	27350	apolipoprotein B mRNA editing enzyme catalytic subunit 3C
ENSG00000164916	1301.21	0.0544734	6.95779	0.379014	3.45653e-12	5.75376e-11	1.30045	FOXK1	221937	forkhead box K1
ENSG00000204815	61.7599	0.128073	-6.95622	-0.890904	3.49513e-12	5.81042e-11	0.539276	ODAD4	83538	outer dynein arm docking complex subunit 4
ENSG00000074047	100.831	0.122307	-6.95617	-0.850789	3.49657e-12	5.81042e-11	0.554481	GLI2	2736	GLI family zinc finger 2
ENSG00000214530	398.684	0.0689888	-6.9512	-0.479554	3.62199e-12	6.00854e-11	0.717199	STARD10	10809	StAR related lipid transfer domain containing 10
ENSG00000187240	487.126	0.0671083	-6.95021	-0.466417	3.64739e-12	6.04549e-11	0.72376	DYNC2H1	79659	dynein cytoplasmic 2 heavy chain 1
ENSG00000167325	487.884	0.0537556	6.94888	0.373541	3.68202e-12	6.09768e-11	1.29553	RRM1	6240	ribonucleotide reductase catalytic subunit M1
ENSG00000163900	235.67	0.0649204	6.94576	0.450922	3.76429e-12	6.2286e-11	1.36691	TMEM41A	90407	transmembrane protein 41A
ENSG00000162407	1075	0.0916241	-6.94554	-0.636379	3.77014e-12	6.23295e-11	0.643326	PLPP3	8613	phospholipid phosphatase 3
ENSG00000205726	896.978	0.0410053	-6.94503	-0.284783	3.78373e-12	6.25009e-11	0.820865	ITSN1	6453	intersectin 1
ENSG00000143314	540.251	0.0495476	-6.9433	-0.344024	3.83045e-12	6.32188e-11	0.787841	MRPL24	79590	mitochondrial ribosomal protein L24
ENSG00000114019	866.079	0.0889077	-6.9412	-0.617126	3.88776e-12	6.411e-11	0.651968	AMOTL2	51421	angiomotin like 2
ENSG00000115657	22.6734	0.272285	6.94041	1.88977	3.90969e-12	6.44168e-11	3.70577	ABCB6	10058	ATP binding cassette subfamily B member 6 (Langereis blood group)
ENSG00000256043	660.709	0.0729257	-6.93728	-0.505906	3.99731e-12	6.58045e-11	0.704218	CTSO	1519	cathepsin O
ENSG00000165633	670.21	0.0468942	-6.93576	-0.325247	4.04048e-12	6.64364e-11	0.798162	VSTM4	196740	V-set and transmembrane domain containing 4
ENSG00000137809	2057.27	0.153206	-6.93569	-1.06259	4.04256e-12	6.64364e-11	0.478773	ITGA11	22801	integrin subunit alpha 11
ENSG00000026652	427.097	0.0589094	-6.92898	-0.408182	4.23885e-12	6.96033e-11	0.753572	AGPAT4	56895	1-acylglycerol-3-phosphate O-acyltransferase 4
ENSG00000078369	4402.97	0.0339218	-6.92729	-0.234986	4.28985e-12	7.03811e-11	0.849693	GNB1	2782	G protein subunit beta 1
ENSG00000066629	629.89	0.0492354	-6.92712	-0.34106	4.2949e-12	7.04044e-11	0.789461	EML1	2009	EMAP like 1
ENSG00000196611	100521	0.111367	-6.92348	-0.771047	4.4068e-12	7.21777e-11	0.585992	MMP1	4312	matrix metallopeptidase 1
ENSG00000166333	1704.82	0.036735	-6.92147	-0.25426	4.46979e-12	7.30953e-11	0.838417	ILK	3611	integrin linked kinase
ENSG00000170624	364.146	0.0986913	-6.92145	-0.683087	4.47037e-12	7.30953e-11	0.622831	SGCD	6444	sarcoglycan delta
ENSG00000148344	1359.96	0.0965622	-6.91999	-0.668209	4.51673e-12	7.3791e-11	0.629287	PTGES	9536	prostaglandin E synthase
ENSG00000163661	1606.49	0.119299	-6.91187	-0.824576	4.78292e-12	7.80741e-11	0.564648	PTX3	5806	pentraxin 3
ENSG00000183570	67.0661	0.126766	-6.91026	-0.875984	4.83764e-12	7.89007e-11	0.544882	PCBP3	54039	poly(rC) binding protein 3
ENSG00000166233	1158.13	0.0367615	6.90751	0.25393	4.93234e-12	8.03776e-11	1.19245	ARIH1	25820	ariadne RBR E3 ubiquitin protein ligase 1
ENSG00000141543	806.401	0.0459993	6.9064	0.31769	4.97093e-12	8.09385e-11	1.24633	EIF4A3	9775	eukaryotic translation initiation factor 4A3
ENSG00000183255	9857.57	0.0614697	-6.90615	-0.424519	4.97983e-12	8.10153e-11	0.745087	PTTG1IP	754	PTTG1 interacting protein
ENSG00000106591	482.434	0.0601437	6.90451	0.415263	5.03756e-12	8.18857e-11	1.33354	MRPL32	64983	mitochondrial ribosomal protein L32
ENSG00000176407	876.083	0.0568341	6.9032	0.392338	5.08429e-12	8.25761e-11	1.31252	KCMF1	56888	potassium channel modulatory factor 1
ENSG00000091137	262.749	0.189172	-6.90233	-1.30573	5.11576e-12	8.29631e-11	0.404516	SLC26A4	5172	solute carrier family 26 member 4
ENSG00000185164	1939.32	0.0449148	-6.9023	-0.310016	5.11669e-12	8.29631e-11	0.806633	NOMO2	102723728	nodal modulator 3-like
ENSG00000176903	853.892	0.0511874	-6.89793	-0.353087	5.27643e-12	8.54816e-11	0.782907	PNMA1	9240	PNMA family member 1
ENSG00000113758	613.068	0.0640581	-6.89657	-0.441781	5.32739e-12	8.62351e-11	0.736225	DBN1	1627	drebrin 1
ENSG00000151702	333.513	0.0531294	6.8954	0.366349	5.37122e-12	8.68642e-11	1.28909	FLI1	2313	Fli-1 proto-oncogene, ETS transcription factor
ENSG00000196230	4540.75	0.0538993	-6.8953	-0.371652	5.37521e-12	8.68642e-11	0.772897	TUBB	203068	tubulin beta class I
ENSG00000024422	2882.82	0.0688904	-6.89254	-0.47483	5.48062e-12	8.84938e-11	0.719552	EHD2	30846	EH domain containing 2
ENSG00000104691	152.307	0.0767312	6.89201	0.528832	5.50113e-12	8.87509e-11	1.44276	UBXN8	7993	UBX domain protein 8
ENSG00000170325	311.958	0.0601371	6.89069	0.414386	5.55223e-12	8.95008e-11	1.33273	PRDM10	56980	PR/SET domain 10
ENSG00000092820	1099.66	0.0404423	-6.89007	-0.278651	5.57649e-12	8.98172e-11	0.824362	EZR	7430	ezrin
ENSG00000133193	515.678	0.0501088	6.88832	0.345166	5.64545e-12	9.08524e-11	1.2703	FAM104A	84923	family with sequence similarity 104 member A
ENSG00000171865	319.707	0.068605	6.887	0.472483	5.69823e-12	9.16257e-11	1.3875	RNASEH1	246243	ribonuclease H1
ENSG00000196923	1851.34	0.0548545	-6.88399	-0.377618	5.81987e-12	9.34266e-11	0.769707	PDLIM7	9260	PDZ and LIM domain 7
ENSG00000008311	228.82	0.0735209	-6.88176	-0.505953	5.91181e-12	9.48238e-11	0.704195	AASS	10157	aminoadipate-semialdehyde synthase
ENSG00000158286	401.355	0.094133	-6.88144	-0.64777	5.92526e-12	9.4961e-11	0.638266	RNF207	388591	ring finger protein 207
ENSG00000110092	8527.33	0.138864	-6.88059	-0.955469	5.96038e-12	9.54448e-11	0.515674	CCND1	595	cyclin D1
ENSG00000199024	6.72377	0.309424	6.87977	2.12877	5.99477e-12	9.59163e-11	4.37343	MIR103A2	406896	microRNA 103a-2
ENSG00000130304	485.721	0.0858356	-6.87565	-0.590176	6.17075e-12	9.86506e-11	0.664262	SLC27A1	376497	solute carrier family 27 member 1
ENSG00000067829	537.366	0.0474685	-6.87473	-0.326333	6.21066e-12	9.91691e-11	0.797561	IDH3G	3421	isocitrate dehydrogenase (NAD(+)) 3 non-catalytic subunit gamma
ENSG00000035403	2356.71	0.0344111	-6.87467	-0.236565	6.21343e-12	9.91691e-11	0.848764	VCL	7414	vinculin
ENSG00000162595	75.1991	0.151526	-6.87237	-1.04134	6.31434e-12	1.00697e-10	0.485876	DIRAS3	9077	DIRAS family GTPase 3
ENSG00000104221	306.603	0.147506	6.87218	1.01369	6.32292e-12	1.00751e-10	2.01906	BRF2	55290	BRF2 RNA polymerase III transcription initiation factor subunit
ENSG00000077238	88.8096	0.118693	-6.87122	-0.815565	6.36569e-12	1.01349e-10	0.568186	IL4R	3566	interleukin 4 receptor
ENSG00000141338	30.2227	0.186516	-6.86689	-1.28078	6.56185e-12	1.04386e-10	0.411572	ABCA8	10351	ATP binding cassette subfamily A member 8
ENSG00000160712	894.501	0.0619478	6.86646	0.425362	6.58153e-12	1.04613e-10	1.34291	IL6R	3570	interleukin 6 receptor
ENSG00000137460	603.877	0.134487	-6.86307	-0.922996	6.7395e-12	1.07037e-10	0.527412	FHDC1	85462	FH2 domain containing 1
ENSG00000106333	312.873	0.0702173	-6.86271	-0.481881	6.75671e-12	1.07222e-10	0.716043	PCOLCE	5118	procollagen C-endopeptidase enhancer
ENSG00000011198	196.111	0.0782275	6.86159	0.536765	6.80971e-12	1.07975e-10	1.45072	ABHD5	51099	abhydrolase domain containing 5, lysophosphatidic acid acyltransferase
ENSG00000178209	16274.1	0.0762779	-6.86033	-0.523292	6.86996e-12	1.08841e-10	0.695782	PLEC	5339	plectin
ENSG00000164219	292.147	0.0583353	6.85876	0.400108	6.94592e-12	1.09947e-10	1.31961	PGGT1B	5229	protein geranylgeranyltransferase type I subunit beta
ENSG00000244038	3820.29	0.0442953	-6.85866	-0.303806	6.9511e-12	1.09947e-10	0.810112	DDOST	1650	dolichyl-diphosphooligosaccharide--protein glycosyltransferase non-catalytic subunit
ENSG00000198146	805.502	0.0717347	6.85786	0.491946	6.99013e-12	1.10474e-10	1.40634	ZNF770	54989	zinc finger protein 770
ENSG00000175354	613.028	0.0567242	-6.85706	-0.388961	7.02934e-12	1.11003e-10	0.76368	PTPN2	5771	protein tyrosine phosphatase non-receptor type 2
ENSG00000111863	322.226	0.0909445	-6.85608	-0.623523	7.07755e-12	1.11673e-10	0.649084	ADTRP	84830	androgen dependent TFPI regulating protein
ENSG00000160741	802.31	0.0541598	6.8546	0.371244	7.15113e-12	1.12742e-10	1.29347	CRTC2	200186	CREB regulated transcription coactivator 2
ENSG00000136940	341.953	0.0550501	6.8541	0.377318	7.17644e-12	1.13049e-10	1.29893	PDCL	5082	phosducin like
ENSG00000112303	65.4427	0.163229	-6.85397	-1.11876	7.1828e-12	1.13058e-10	0.460488	VNN2	8875	vanin 2
ENSG00000163191	2166.46	0.0396333	-6.85066	-0.271514	7.35111e-12	1.15613e-10	0.82845	S100A11	6282	S100 calcium binding protein A11
ENSG00000116260	6917.15	0.0468918	-6.84767	-0.3211	7.50604e-12	1.17954e-10	0.800459	QSOX1	5768	quiescin sulfhydryl oxidase 1
ENSG00000154678	52.3756	0.134126	-6.84301	-0.917828	7.75483e-12	1.21765e-10	0.529305	PDE1C	5137	phosphodiesterase 1C
ENSG00000075275	1461.87	0.1042	-6.84127	-0.712859	7.84937e-12	1.23149e-10	0.61011	CELSR1	9620	cadherin EGF LAG seven-pass G-type receptor 1
ENSG00000101146	451.941	0.0633796	6.84062	0.433555	7.88524e-12	1.23564e-10	1.35056	RAE1	8480	ribonucleic acid export 1
ENSG00000182580	212.567	0.0936619	6.84056	0.6407	7.88857e-12	1.23564e-10	1.55909	EPHB3	2049	EPH receptor B3
ENSG00000144199	83.7553	0.102112	-6.83772	-0.698212	8.04613e-12	1.2593e-10	0.616336	FAHD2B	151313	fumarylacetoacetate hydrolase domain containing 2B
ENSG00000204388	783.644	0.227941	6.83712	1.55846	8.0802e-12	1.26362e-10	2.94539	HSPA1B	3304	heat shock protein family A (Hsp70) member 1B
ENSG00000144320	378.691	0.0571753	6.83661	0.390885	8.109e-12	1.2671e-10	1.3112	LNPK	80856	lunapark, ER junction formation factor
ENSG00000198753	182.167	0.0904701	-6.83599	-0.618453	8.14401e-12	1.27154e-10	0.651369	PLXNB3	5365	plexin B3
ENSG00000162894	44.0334	0.152901	-6.83499	-1.04507	8.20118e-12	1.27944e-10	0.48462	FCMR	9214	Fc fragment of IgM receptor
ENSG00000102181	1156.81	0.0591168	-6.83303	-0.403947	8.31385e-12	1.29597e-10	0.755788	CD99L2	83692	CD99 molecule like 2
ENSG00000235770	103.57	0.12559	-6.83203	-0.858034	8.37228e-12	1.30403e-10	0.551704	LINC00607	646324	long intergenic non-protein coding RNA 607
ENSG00000070010	995.176	0.0737641	6.82916	0.503747	8.54153e-12	1.32932e-10	1.41789	UFD1	7353	ubiquitin recognition factor in ER associated degradation 1
ENSG00000050393	400.517	0.0521757	6.82789	0.35625	8.61755e-12	1.33995e-10	1.28009	MCUR1	63933	mitochondrial calcium uniporter regulator 1
ENSG00000153094	198.589	0.0975026	6.82778	0.665727	8.62362e-12	1.33995e-10	1.58637	BCL2L11	10018	BCL2 like 11
ENSG00000188042	570.642	0.143618	-6.82753	-0.980559	8.63877e-12	1.34122e-10	0.506783	ARL4C	10123	ADP ribosylation factor like GTPase 4C
ENSG00000126562	161.835	0.17588	-6.82716	-1.20076	8.66148e-12	1.34326e-10	0.435046	WNK4	65266	WNK lysine deficient protein kinase 4
ENSG00000130724	1206.5	0.0391364	-6.82708	-0.267188	8.66576e-12	1.34326e-10	0.830938	CHMP2A	27243	charged multivesicular body protein 2A
ENSG00000151348	3493.5	0.0535254	-6.82619	-0.365375	8.71994e-12	1.35058e-10	0.776267	EXT2	2132	exostosin glycosyltransferase 2
ENSG00000163001	579.94	0.0484438	-6.82519	-0.330638	8.78105e-12	1.35896e-10	0.795185	CFAP36	112942	cilia and flagella associated protein 36
ENSG00000130222	83.3784	0.202365	6.82461	1.38106	8.81657e-12	1.36337e-10	2.6046	GADD45G	10912	growth arrest and DNA damage inducible gamma
ENSG00000147140	3271.46	0.0301841	-6.8204	-0.205868	9.07868e-12	1.40278e-10	0.867017	NONO	4841	non-POU domain containing octamer binding
ENSG00000011243	1046.02	0.0528376	6.81457	0.360065	9.45492e-12	1.45975e-10	1.28348	AKAP8L	26993	A-kinase anchoring protein 8 like
ENSG00000143624	1178.3	0.0480684	-6.81176	-0.32743	9.64113e-12	1.48731e-10	0.796955	INTS3	65123	integrator complex subunit 3
ENSG00000049540	11.5034	0.349486	-6.81121	-2.38042	9.67787e-12	1.49179e-10	0.192053	ELN	2006	elastin
ENSG00000124126	3427.27	0.0647781	-6.8107	-0.441184	9.71271e-12	1.49597e-10	0.73653	PREX1	57580	phosphatidylinositol-3,4,5-trisphosphate dependent Rac exchange factor 1
ENSG00000072274	2766.84	0.0580467	-6.81042	-0.395323	9.73111e-12	1.49762e-10	0.760319	TFRC	7037	transferrin receptor
ENSG00000138709	286.617	0.0673152	6.80647	0.458179	1.00022e-11	1.53812e-10	1.37381	LARP1B	55132	La ribonucleoprotein 1B
ENSG00000129636	1200.49	0.0489857	-6.80599	-0.333396	1.00354e-11	1.542e-10	0.793666	ITFG1	81533	integrin alpha FG-GAP repeat containing 1
ENSG00000101557	1182.39	0.0768062	6.80528	0.522688	1.00854e-11	1.54755e-10	1.43663	USP14	9097	ubiquitin specific peptidase 14
ENSG00000221978	1982.07	0.0542991	-6.80525	-0.369519	1.00875e-11	1.54755e-10	0.774041	CCNL2	81669	cyclin L2
ENSG00000144749	912.722	0.0409609	-6.80337	-0.278672	1.02202e-11	1.56666e-10	0.824349	LRIG1	26018	leucine rich repeats and immunoglobulin like domains 1
ENSG00000113810	385.523	0.0695049	6.80315	0.472853	1.02353e-11	1.56733e-10	1.38785	SMC4	10051	structural maintenance of chromosomes 4
ENSG00000125457	118.997	0.102503	-6.80308	-0.697338	1.02407e-11	1.56733e-10	0.616709	MIF4GD	57409	MIF4G domain containing
ENSG00000239382	54.0554	0.178789	6.80292	1.21629	1.02518e-11	1.56779e-10	2.32348	ALKBH6	84964	alkB homolog 6
ENSG00000116698	1231.66	0.0378855	6.80245	0.257714	1.02856e-11	1.57172e-10	1.19558	SMG7	9887	SMG7 nonsense mediated mRNA decay factor
ENSG00000198756	3441.26	0.0678032	-6.80218	-0.46121	1.0305e-11	1.57344e-10	0.726377	COLGALT2	23127	collagen beta(1-O)galactosyltransferase 2
ENSG00000116151	150.943	0.0717519	-6.80134	-0.488009	1.03648e-11	1.58133e-10	0.713008	MORN1	79906	MORN repeat containing 1
ENSG00000167077	94.0102	0.0956877	-6.79743	-0.650431	1.06501e-11	1.62358e-10	0.63709	MEI1	150365	meiotic double-stranded break formation protein 1
ENSG00000196850	436.38	0.0570115	6.79674	0.387492	1.07013e-11	1.6301e-10	1.30812	PPTC7	160760	protein phosphatase targeting COQ7
ENSG00000082701	1070.96	0.0330907	-6.78733	-0.224597	1.14227e-11	1.73725e-10	0.855834	GSK3B	2932	glycogen synthase kinase 3 beta
ENSG00000117906	1038.54	0.0466567	-6.78605	-0.316615	1.15242e-11	1.75132e-10	0.802952	RCN2	5955	reticulocalbin 2
ENSG00000136280	477.669	0.0486279	-6.78062	-0.329727	1.19664e-11	1.81709e-10	0.795687	CCM2	83605	CCM2 scaffold protein
ENSG00000155465	102.645	0.0952766	-6.77389	-0.645393	1.25367e-11	1.90072e-10	0.639319	SLC7A7	9056	solute carrier family 7 member 7
ENSG00000168807	497.931	0.0598114	6.76742	0.404769	1.31101e-11	1.98609e-10	1.32388	SNTB2	6645	syntrophin beta 2
ENSG00000147853	425.53	0.056981	-6.76466	-0.385457	1.3362e-11	2.02268e-10	0.765536	AK3	50808	adenylate kinase 3
ENSG00000137806	238.751	0.0587987	6.76441	0.397738	1.33852e-11	2.0246e-10	1.31744	NDUFAF1	51103	NADH:ubiquinone oxidoreductase complex assembly factor 1
ENSG00000006282	626.696	0.0659278	-6.76424	-0.445952	1.34009e-11	2.02539e-10	0.7341	SPATA20	64847	spermatogenesis associated 20
ENSG00000107874	469.484	0.0561557	-6.76255	-0.379756	1.35584e-11	2.0476e-10	0.768568	CUEDC2	79004	CUE domain containing 2
ENSG00000106034	212.438	0.0944577	-6.76134	-0.63866	1.36724e-11	2.06322e-10	0.642309	CPED1	79974	cadherin like and PC-esterase domain containing 1
ENSG00000198668	2688.02	0.0428438	-6.75922	-0.289591	1.3874e-11	2.092e-10	0.818134	CALM1	801	calmodulin 1
ENSG00000119403	566.825	0.0592804	-6.75887	-0.400669	1.39072e-11	2.09538e-10	0.757507	PHF19	26147	PHD finger protein 19
ENSG00000160145	1499.99	0.0789844	-6.75812	-0.533786	1.39796e-11	2.10465e-10	0.69074	KALRN	8997	kalirin RhoGEF kinase
ENSG00000118855	785.967	0.043296	6.75667	0.292537	1.412e-11	2.12414e-10	1.22479	MFSD1	64747	major facilitator superfamily domain containing 1
ENSG00000131473	3306.46	0.0417656	-6.75545	-0.282146	1.42394e-11	2.14045e-10	0.822367	ACLY	47	ATP citrate lyase
ENSG00000133250	144.205	0.0969297	-6.75523	-0.654782	1.4261e-11	2.14203e-10	0.635171	ZNF414	84330	zinc finger protein 414
ENSG00000103365	1531.53	0.0435548	6.75032	0.294009	1.47518e-11	2.21403e-10	1.22604	GGA2	23062	golgi associated, gamma adaptin ear containing, ARF binding protein 2
ENSG00000138092	126.282	0.072556	6.74857	0.489649	1.4931e-11	2.23746e-10	1.4041	CENPO	79172	centromere protein O
ENSG00000125779	506.334	0.049837	6.74782	0.336291	1.50085e-11	2.24734e-10	1.26251	PANK2	80025	pantothenate kinase 2
ENSG00000146540	929.4	0.0631752	-6.74545	-0.426145	1.52549e-11	2.28247e-10	0.744248	C7orf50	84310	chromosome 7 open reading frame 50
ENSG00000160013	58.7812	0.1189	-6.7448	-0.801957	1.53243e-11	2.29108e-10	0.573571	PTGIR	5739	prostaglandin I2 receptor
ENSG00000140988	6108.09	0.0626712	-6.74402	-0.422656	1.54064e-11	2.30158e-10	0.74605	RPS2	6187	ribosomal protein S2
ENSG00000077254	668.618	0.0512586	6.74118	0.345544	1.571e-11	2.34393e-10	1.27063	USP33	23032	ubiquitin specific peptidase 33
ENSG00000217128	845.319	0.0563748	6.74115	0.380031	1.57141e-11	2.34393e-10	1.30137	FNIP1	96459	folliculin interacting protein 1
ENSG00000121579	1644.57	0.0519283	6.7404	0.350017	1.57954e-11	2.35425e-10	1.27458	NAA50	80218	N-alpha-acetyltransferase 50, NatE catalytic subunit
ENSG00000140830	146.697	0.105476	6.73877	0.710777	1.59737e-11	2.37899e-10	1.63669	TXNL4B	54957	thioredoxin like 4B
ENSG00000165406	558.11	0.0534949	6.73593	0.360338	1.62886e-11	2.42402e-10	1.28373	MARCHF8	220972	membrane associated ring-CH-type finger 8
ENSG00000119917	383.663	0.0825028	6.73401	0.555575	1.65053e-11	2.45439e-10	1.46975	IFIT3	3437	interferon induced protein with tetratricopeptide repeats 3
ENSG00000137497	5035.29	0.035642	-6.73325	-0.239987	1.65915e-11	2.46531e-10	0.846753	NUMA1	4926	nuclear mitotic apparatus protein 1
ENSG00000109323	411.319	0.0575846	-6.73005	-0.387547	1.69608e-11	2.51826e-10	0.764428	MANBA	4126	mannosidase beta
ENSG00000186340	192.277	0.103771	-6.72964	-0.698343	1.70078e-11	2.52331e-10	0.61628	THBS2	7058	thrombospondin 2
ENSG00000137261	9.44126	0.417492	6.7273	2.80859	1.72841e-11	2.56233e-10	7.006	KIAA0319	9856	KIAA0319
ENSG00000134363	1821.62	0.0712731	6.72544	0.479343	1.75066e-11	2.59321e-10	1.39411	FST	10468	follistatin
ENSG00000168028	3505.51	0.0535944	-6.72533	-0.36044	1.75192e-11	2.59321e-10	0.778927	RPSA	3921	ribosomal protein SA
ENSG00000152684	853.48	0.0764571	6.72517	0.514187	1.75391e-11	2.59417e-10	1.42819	PELO	53918	pelota mRNA surveillance and ribosome rescue factor
ENSG00000175029	972.456	0.0331243	6.72014	0.2226	1.81549e-11	2.68321e-10	1.16683	CTBP2	1488	C-terminal binding protein 2
ENSG00000165359	289.551	0.08263	-6.71669	-0.555001	1.85893e-11	2.74532e-10	0.680657	INTS6L	203522	integrator complex subunit 6 like
ENSG00000152133	515.02	0.0604977	6.71183	0.406051	1.92193e-11	2.83189e-10	1.32505	GPATCH11	253635	G-patch domain containing 11
ENSG00000166562	989.783	0.0419377	6.70733	0.28129	1.98217e-11	2.91843e-10	1.21528	SEC11C	90701	SEC11 homolog C, signal peptidase complex subunit
ENSG00000148308	719.697	0.0459713	6.70322	0.308156	2.03874e-11	2.99944e-10	1.23812	GTF3C5	9328	general transcription factor IIIC subunit 5
ENSG00000197961	172.655	0.0927178	6.6991	0.621126	2.097e-11	3.08082e-10	1.53808	ZNF121	7675	zinc finger protein 121
ENSG00000100106	961.815	0.0624845	-6.69909	-0.418589	2.09724e-11	3.08082e-10	0.748156	TRIOBP	11078	TRIO and F-actin binding protein
ENSG00000084774	1084.3	0.0685286	-6.69757	-0.458975	2.1191e-11	3.11058e-10	0.727503	CAD	790	carbamoyl-phosphate synthetase 2, aspartate transcarbamylase, and dihydroorotase
ENSG00000109472	1210.71	0.0463625	-6.69679	-0.31048	2.13049e-11	3.12494e-10	0.806373	CPE	1363	carboxypeptidase E
ENSG00000170876	1692.82	0.0570226	-6.69599	-0.381823	2.14218e-11	3.1397e-10	0.767467	TMEM43	79188	transmembrane protein 43
ENSG00000088280	525.842	0.0470087	-6.69576	-0.314759	2.14554e-11	3.14225e-10	0.803985	ASAP3	55616	ArfGAP with SH3 domain, ankyrin repeat and PH domain 3
ENSG00000178163	257.578	0.0714898	6.69356	0.478521	2.1781e-11	3.18661e-10	1.39331	ZNF518B	85460	zinc finger protein 518B
ENSG00000162819	586.221	0.0467482	6.69349	0.312909	2.17912e-11	3.18661e-10	1.24221	BROX	148362	BRO1 domain and CAAX motif containing
ENSG00000078140	1129.92	0.0611455	6.69338	0.40927	2.1808e-11	3.18666e-10	1.32801	UBE2K	3093	ubiquitin conjugating enzyme E2 K
ENSG00000128274	1968.77	0.0930759	-6.68959	-0.622639	2.238e-11	3.26779e-10	0.649482	A4GALT	53947	alpha 1,4-galactosyltransferase (P blood group)
ENSG00000183401	170.519	0.0724814	-6.68905	-0.484831	2.24631e-11	3.27745e-10	0.714581	CCDC159	126075	coiled-coil domain containing 159
ENSG00000162777	353.661	0.0688209	-6.6868	-0.460191	2.28109e-11	3.32569e-10	0.72689	DENND2D	79961	DENN domain containing 2D
ENSG00000146859	91.8627	0.156842	6.68569	1.04859	2.29845e-11	3.34805e-10	2.06851	TMEM140	55281	transmembrane protein 140
ENSG00000065150	2385.32	0.0441811	-6.68559	-0.295377	2.29988e-11	3.34805e-10	0.814859	IPO5	3843	importin 5
ENSG00000121274	201.376	0.0658881	6.68541	0.440489	2.30282e-11	3.3498e-10	1.35706	TENT4B	64282	terminal nucleotidyltransferase 4B
ENSG00000137193	719.439	0.0709936	6.68449	0.474556	2.31725e-11	3.36827e-10	1.38949	PIM1	5292	Pim-1 proto-oncogene, serine/threonine kinase
ENSG00000115317	427.234	0.0472314	6.68397	0.315693	2.32559e-11	3.37785e-10	1.24461	HTRA2	27429	HtrA serine peptidase 2
ENSG00000135090	466.486	0.0623991	6.68216	0.416961	2.35438e-11	3.41711e-10	1.33511	TAOK3	51347	TAO kinase 3
ENSG00000003393	499.281	0.0872734	6.67789	0.582802	2.4241e-11	3.51567e-10	1.49776	ALS2	57679	alsin Rho guanine nucleotide exchange factor ALS2
ENSG00000153944	1393.01	0.0622137	-6.67628	-0.415356	2.45076e-11	3.55167e-10	0.749834	MSI2	124540	musashi RNA binding protein 2
ENSG00000169733	596.887	0.051293	-6.67217	-0.342236	2.52044e-11	3.64992e-10	0.788818	RFNG	5986	RFNG O-fucosylpeptide 3-beta-N-acetylglucosaminyltransferase
ENSG00000205189	430.231	0.0517884	6.67088	0.345474	2.54267e-11	3.67937e-10	1.27057	ZBTB10	65986	zinc finger and BTB domain containing 10
ENSG00000100263	322.65	0.0985933	6.67021	0.657638	2.55441e-11	3.6936e-10	1.5775	RHBDD3	25807	rhomboid domain containing 3
ENSG00000101109	659.008	0.0448338	6.66945	0.299017	2.56766e-11	3.70999e-10	1.23031	STK4	6789	serine/threonine kinase 4
ENSG00000102038	758.867	0.0644538	-6.66605	-0.429652	2.62783e-11	3.7941e-10	0.742441	SMARCA1	6594	SWI/SNF related, matrix associated, actin dependent regulator of chromatin, subfamily a, member 1
ENSG00000008517	32.5406	0.164415	-6.66588	-1.09597	2.63087e-11	3.79566e-10	0.46782	IL32	9235	interleukin 32
ENSG00000137198	50.2922	0.123023	6.66543	0.819998	2.63897e-11	3.80452e-10	1.7654	GMPR	2766	guanosine monophosphate reductase
ENSG00000123384	40040.2	0.100342	-6.66447	-0.668729	2.65615e-11	3.82644e-10	0.629061	LRP1	4035	LDL receptor related protein 1
ENSG00000116991	1001.85	0.0479323	-6.66242	-0.319345	2.69347e-11	3.87731e-10	0.801434	SIPA1L2	57568	signal induced proliferation associated 1 like 2
ENSG00000059588	56.5906	0.134333	-6.65914	-0.89454	2.75442e-11	3.96212e-10	0.537919	TARBP1	6894	TAR (HIV-1) RNA binding protein 1
ENSG00000152700	880.351	0.056216	6.6589	0.374337	2.75889e-11	3.9656e-10	1.29624	SAR1B	51128	secretion associated Ras related GTPase 1B
ENSG00000143878	728.883	0.0601664	-6.65748	-0.400557	2.78558e-11	4.00099e-10	0.757566	RHOB	388	ras homolog family member B
ENSG00000073050	441.532	0.0842762	-6.65532	-0.560885	2.8269e-11	4.05733e-10	0.677886	XRCC1	7515	X-ray repair cross complementing 1
ENSG00000163681	891.996	0.0479861	6.654	0.3193	2.85229e-11	4.09074e-10	1.24772	SLMAP	7871	sarcolemma associated protein
ENSG00000127540	160.83	0.0743441	6.65353	0.49465	2.86145e-11	4.10085e-10	1.40898	UQCR11	10975	ubiquinol-cytochrome c reductase, complex III subunit XI
ENSG00000167632	271.172	0.0712812	-6.65221	-0.474177	2.88733e-11	4.13488e-10	0.719877	TRAPPC9	83696	trafficking protein particle complex subunit 9
ENSG00000110047	1386.13	0.0601408	-6.64829	-0.399834	2.9651e-11	4.24311e-10	0.757946	EHD1	10938	EH domain containing 1
ENSG00000167642	1007.08	0.0631461	-6.64816	-0.419805	2.96789e-11	4.24397e-10	0.747526	SPINT2	10653	serine peptidase inhibitor, Kunitz type 2
ENSG00000116903	423.946	0.0536376	6.64797	0.356581	2.9716e-11	4.24614e-10	1.28039	EXOC8	149371	exocyst complex component 8
ENSG00000147687	213.718	0.0778882	6.64637	0.517674	3.00407e-11	4.28938e-10	1.43165	TATDN1	83940	TatD DNase domain containing 1
ENSG00000139793	657.94	0.0723005	6.64623	0.480526	3.00693e-11	4.29031e-10	1.39525	MBNL2	10150	muscleblind like splicing regulator 2
ENSG00000119318	2115.39	0.0504739	6.64327	0.335312	3.06805e-11	4.37157e-10	1.26165	RAD23B	5887	RAD23 homolog B, nucleotide excision repair protein
ENSG00000105821	365.983	0.0818884	6.64325	0.544005	3.0684e-11	4.37157e-10	1.45801	DNAJC2	27000	DnaJ heat shock protein family (Hsp40) member C2
ENSG00000108344	1920.91	0.0754296	6.64313	0.501089	3.07091e-11	4.37193e-10	1.41528	PSMD3	5709	proteasome 26S subunit, non-ATPase 3
ENSG00000014919	170.107	0.0730457	6.64291	0.485236	3.07547e-11	4.3752e-10	1.39981	COX15	1355	cytochrome c oxidase assembly homolog COX15
ENSG00000099968	1090.71	0.0517741	6.64226	0.343897	3.08903e-11	4.39127e-10	1.26918	BCL2L13	23786	BCL2 like 13
ENSG00000142168	1731.39	0.0585763	6.64065	0.388985	3.12311e-11	4.43646e-10	1.30947	SOD1	6647	superoxide dismutase 1
ENSG00000168079	121.121	0.262776	-6.63712	-1.74407	3.19878e-11	4.54063e-10	0.298525	SCARA5	286133	scavenger receptor class A member 5
ENSG00000146242	1266.45	0.0435016	6.63486	0.288627	3.24807e-11	4.60722e-10	1.22148	TPBG	7162	trophoblast glycoprotein
ENSG00000110628	101.105	0.0983102	-6.63239	-0.652032	3.30295e-11	4.68163e-10	0.636384	SLC22A18	5002	solute carrier family 22 member 18
ENSG00000049089	412.306	0.05867	-6.63014	-0.38899	3.35376e-11	4.75019e-10	0.763664	COL9A2	1298	collagen type IX alpha 2 chain
ENSG00000174840	508.597	0.0410045	6.62645	0.271715	3.4385e-11	4.86664e-10	1.20724	PDE12	201626	phosphodiesterase 12
ENSG00000154556	342.441	0.0822462	-6.62387	-0.544788	3.49922e-11	4.94897e-10	0.685492	SORBS2	8470	sorbin and SH3 domain containing 2
ENSG00000237515	18.6625	0.289773	-6.62343	-1.91929	3.50953e-11	4.95994e-10	0.264384	SHISA9	729993	shisa family member 9
ENSG00000112130	257.863	0.0558892	6.62152	0.370071	3.55526e-11	5.0209e-10	1.29242	RNF8	9025	ring finger protein 8
ENSG00000167528	439.446	0.0634948	-6.62106	-0.420403	3.56621e-11	5.0327e-10	0.747216	ZNF641	121274	zinc finger protein 641
ENSG00000157240	561.555	0.0507898	-6.61648	-0.33605	3.67855e-11	5.18745e-10	0.792208	FZD1	8321	frizzled class receptor 1
ENSG00000028528	1118.17	0.0312729	-6.61461	-0.206858	3.7253e-11	5.24956e-10	0.866422	SNX1	6642	sorting nexin 1
ENSG00000052795	2893.64	0.0876088	6.61109	0.579189	3.81501e-11	5.37207e-10	1.49401	FNIP2	57600	folliculin interacting protein 2
ENSG00000159128	1856.89	0.0634585	-6.60916	-0.419407	3.86507e-11	5.4384e-10	0.747732	IFNGR2	3460	interferon gamma receptor 2
ENSG00000114353	3899.21	0.0365631	-6.60906	-0.241648	3.86773e-11	5.4384e-10	0.845779	GNAI2	2771	G protein subunit alpha i2
ENSG00000140682	541.171	0.0829477	-6.60815	-0.54813	3.89159e-11	5.46798e-10	0.683906	TGFB1I1	7041	transforming growth factor beta 1 induced transcript 1
ENSG00000164484	136.32	0.15822	-6.6049	-1.04503	3.9779e-11	5.58298e-10	0.484635	TMEM200A	114801	transmembrane protein 200A
ENSG00000214078	585.445	0.0582741	-6.60485	-0.384892	3.9792e-11	5.58298e-10	0.765837	CPNE1	8904	copine 1
ENSG00000151612	452.778	0.0730503	-6.60401	-0.482425	4.00183e-11	5.61067e-10	0.715774	ZNF827	152485	zinc finger protein 827
ENSG00000006831	781.457	0.0473306	6.60383	0.312563	4.00673e-11	5.61347e-10	1.24191	ADIPOR2	79602	adiponectin receptor 2
ENSG00000135390	1047.76	0.0473249	-6.60359	-0.312514	4.01328e-11	5.61859e-10	0.805237	ATP5MC2	517	ATP synthase membrane subunit c locus 2
ENSG00000204219	278.857	0.0862116	-6.60201	-0.56917	4.05622e-11	5.6746e-10	0.674004	TCEA3	6920	transcription elongation factor A3
ENSG00000171631	39.294	0.19439	-6.60186	-1.28334	4.06026e-11	5.67617e-10	0.410844	P2RY6	5031	pyrimidinergic receptor P2Y6
ENSG00000059769	231.749	0.0719152	6.59785	0.474485	4.17173e-11	5.82779e-10	1.38942	DNAJC25	548645	DnaJ heat shock protein family (Hsp40) member C25
ENSG00000182670	2179.79	0.0528604	-6.59588	-0.348661	4.22746e-11	5.90138e-10	0.785313	TTC3	7267	tetratricopeptide repeat domain 3
ENSG00000139718	1360.54	0.0483928	6.59531	0.319165	4.24362e-11	5.91969e-10	1.24761	SETD1B	23067	SET domain containing 1B, histone lysine methyltransferase
ENSG00000196683	776.359	0.0525297	-6.59206	-0.346279	4.33771e-11	6.04659e-10	0.78661	TOMM7	54543	translocase of outer mitochondrial membrane 7
ENSG00000164742	31.19	0.234788	-6.59107	-1.5475	4.36675e-11	6.08061e-10	0.342101	ADCY1	107	adenylate cyclase 1
ENSG00000189058	3247.08	0.0369598	-6.59101	-0.243603	4.3684e-11	6.08061e-10	0.844634	APOD	347	apolipoprotein D
ENSG00000126005	478.964	0.0568969	-6.59049	-0.374978	4.38383e-11	6.0977e-10	0.771117	MMP24OS	101410538	MMP24 opposite strand
ENSG00000023287	1209.04	0.0570662	6.58896	0.376007	4.42913e-11	6.15631e-10	1.29775	RB1CC1	9821	RB1 inducible coiled-coil 1
ENSG00000164106	864.124	0.0531966	-6.58585	-0.350345	4.52282e-11	6.28201e-10	0.784397	SCRG1	11341	stimulator of chondrogenesis 1
ENSG00000170871	986.182	0.0500947	6.58567	0.329907	4.52824e-11	6.28504e-10	1.25693	KIAA0232	9778	KIAA0232
ENSG00000112183	12.3868	0.430004	6.58404	2.83116	4.57849e-11	6.35023e-10	7.11646	RBM24	221662	RNA binding motif protein 24
ENSG00000119632	357.673	0.0732787	-6.58353	-0.482432	4.59412e-11	6.36736e-10	0.71577	IFI27L2	83982	interferon alpha inducible protein 27 like 2
ENSG00000100364	916.798	0.0801761	6.58248	0.527758	4.62654e-11	6.4077e-10	1.44169	KIAA0930	23313	KIAA0930
ENSG00000107362	110.007	0.120233	6.58136	0.791294	4.66159e-11	6.45163e-10	1.73063	ABHD17B	51104	abhydrolase domain containing 17B, depalmitoylase
ENSG00000092607	3530.02	0.0454535	-6.57951	-0.299062	4.7201e-11	6.52796e-10	0.812781	TBX15	6913	T-box transcription factor 15
ENSG00000162775	213.415	0.0785148	6.5792	0.516565	4.72978e-11	6.53667e-10	1.43055	RBM15	64783	RNA binding motif protein 15
ENSG00000126067	1224.58	0.0798094	6.57903	0.525069	4.73533e-11	6.53968e-10	1.439	PSMB2	5690	proteasome 20S subunit beta 2
ENSG00000144369	55.3809	0.112398	6.57856	0.739414	4.75032e-11	6.55572e-10	1.6695	FAM171B	165215	family with sequence similarity 171 member B
ENSG00000173041	107.793	0.0854645	6.57692	0.562093	4.80292e-11	6.62358e-10	1.47641	ZNF680	340252	zinc finger protein 680
ENSG00000103152	516.914	0.0592687	-6.57648	-0.38978	4.817e-11	6.63828e-10	0.763246	MPG	4350	N-methylpurine DNA glycosylase
ENSG00000128262	6.66624	0.357833	-6.57558	-2.35296	4.8463e-11	6.6739e-10	0.195744	POM121L9P	29774	POM121 transmembrane nucleoporin like 9, pseudogene
ENSG00000126746	1180.24	0.0440359	6.57302	0.289449	4.93034e-11	6.78481e-10	1.22217	ZNF384	171017	zinc finger protein 384
ENSG00000174748	6087.34	0.0379836	-6.57226	-0.249638	4.95577e-11	6.81498e-10	0.841107	RPL15	6138	ribosomal protein L15
ENSG00000157766	160917	0.124469	-6.57109	-0.817894	4.99486e-11	6.86298e-10	0.56727	ACAN	176	aggrecan
ENSG00000125812	389.119	0.078079	6.571	0.513057	4.99776e-11	6.86298e-10	1.42707	GZF1	64412	GDNF inducible zinc finger protein 1
ENSG00000035862	14507.6	0.0746083	-6.56967	-0.490152	5.04282e-11	6.91995e-10	0.71195	TIMP2	7077	TIMP metallopeptidase inhibitor 2
ENSG00000142949	536.112	0.0685599	-6.56778	-0.450286	5.10694e-11	7.00298e-10	0.731898	PTPRF	5792	protein tyrosine phosphatase receptor type F
ENSG00000162086	222.617	0.0666207	6.56366	0.437275	5.25041e-11	7.19462e-10	1.35404	ZNF75A	7627	zinc finger protein 75a
ENSG00000196187	660.883	0.0593711	-6.55766	-0.389336	5.46571e-11	7.48435e-10	0.763481	TMEM63A	9725	transmembrane protein 63A
ENSG00000188747	64.3905	0.125389	-6.55606	-0.82206	5.5247e-11	7.55979e-10	0.565634	NOXA1	10811	NADPH oxidase activator 1
ENSG00000018280	18.9082	0.25976	-6.55584	-1.70294	5.53279e-11	7.56551e-10	0.307158	SLC11A1	6556	solute carrier family 11 member 1
ENSG00000130396	3362.56	0.0552984	-6.55525	-0.362495	5.55478e-11	7.59022e-10	0.777818	AFDN	4301	afadin, adherens junction formation factor
ENSG00000112406	697.419	0.050914	6.55419	0.3337	5.59445e-11	7.63905e-10	1.26024	HECA	51696	hdc homolog, cell cycle regulator
ENSG00000138801	1519.1	0.0504023	-6.55165	-0.330219	5.69045e-11	7.76466e-10	0.795416	PAPSS1	9061	3'-phosphoadenosine 5'-phosphosulfate synthase 1
ENSG00000168209	1037.61	0.116824	-6.55138	-0.765358	5.7007e-11	7.77317e-10	0.588307	DDIT4	54541	DNA damage inducible transcript 4
ENSG00000079931	3348.23	0.0828906	-6.54813	-0.542778	5.82615e-11	7.93865e-10	0.686448	MOXD1	26002	monooxygenase DBH like 1
ENSG00000000971	4597.34	0.0466345	-6.54627	-0.305282	5.89903e-11	8.02789e-10	0.809284	CFH	3075	complement factor H
ENSG00000109689	308.568	0.0664299	6.54625	0.434867	5.89994e-11	8.02789e-10	1.35179	STIM2	57620	stromal interaction molecule 2
ENSG00000078668	489.382	0.0637991	6.54562	0.417605	5.92491e-11	8.05622e-10	1.33571	VDAC3	7419	voltage dependent anion channel 3
ENSG00000181982	821.546	0.0448296	-6.5409	-0.293226	6.11485e-11	8.30492e-10	0.816075	CCDC149	91050	coiled-coil domain containing 149
ENSG00000134590	906.593	0.0587445	-6.54087	-0.38424	6.11639e-11	8.30492e-10	0.766183	RTL8C	8933	retrotransposon Gag like 8C
ENSG00000162512	1225.67	0.0674108	-6.53969	-0.440845	6.16471e-11	8.36467e-10	0.736703	SDC3	9672	syndecan 3
ENSG00000065057	137.585	0.0913235	-6.53907	-0.597171	6.19036e-11	8.39359e-10	0.661049	NTHL1	4913	nth like DNA glycosylase 1
ENSG00000171867	1731.03	0.0406495	6.53867	0.265794	6.20685e-11	8.41006e-10	1.2023	PRNP	5621	prion protein
ENSG00000167034	848.193	0.0443845	6.53578	0.290087	6.32799e-11	8.56822e-10	1.22271	NKX3-1	4824	NK3 homeobox 1
ENSG00000138798	12.2184	0.326873	6.53388	2.13575	6.4086e-11	8.67131e-10	4.39465	EGF	1950	epidermal growth factor
ENSG00000143816	53.0645	0.144671	6.53186	0.944972	6.49578e-11	8.78312e-10	1.92515	WNT9A	7483	Wnt family member 9A
ENSG00000100221	951.809	0.051157	6.53002	0.334056	6.57627e-11	8.88576e-10	1.26055	JOSD1	9929	Josephin domain containing 1
ENSG00000197555	1752.59	0.0611293	-6.52924	-0.399128	6.61037e-11	8.92561e-10	0.758317	SIPA1L1	26037	signal induced proliferation associated 1 like 1
ENSG00000174738	927.938	0.0551883	6.52865	0.360305	6.63672e-11	8.95496e-10	1.2837	NR1D2	9975	nuclear receptor subfamily 1 group D member 2
ENSG00000154493	27.442	0.213053	6.52655	1.3905	6.73004e-11	9.07455e-10	2.6217	C10orf90	118611	chromosome 10 open reading frame 90
ENSG00000117682	630.669	0.0616427	6.52572	0.402263	6.7677e-11	9.11899e-10	1.32158	DHDDS	79947	dehydrodolichyl diphosphate synthase subunit
ENSG00000128309	217.543	0.0796063	-6.52494	-0.519426	6.80306e-11	9.16026e-10	0.697649	MPST	4357	mercaptopyruvate sulfurtransferase
ENSG00000143756	744.36	0.0439634	6.52357	0.286798	6.86545e-11	9.23143e-10	1.21993	FBXO28	23219	F-box protein 28
ENSG00000159579	805.492	0.0603767	-6.52288	-0.39383	6.89686e-11	9.26724e-10	0.761106	RSPRY1	89970	ring finger and SPRY domain containing 1
ENSG00000162944	400.813	0.071014	-6.5221	-0.463161	6.93301e-11	9.30936e-10	0.725395	RFTN2	130132	raftlin family member 2
ENSG00000171703	288.816	0.0674659	-6.52047	-0.439909	7.00882e-11	9.40463e-10	0.737181	TCEA2	6919	transcription elongation factor A2
ENSG00000106628	1173.73	0.046371	-6.51954	-0.302317	7.0525e-11	9.45669e-10	0.810949	POLD2	5425	DNA polymerase delta 2, accessory subunit
ENSG00000170345	616.742	0.0684565	6.51928	0.446287	7.06455e-11	9.4663e-10	1.36253	FOS	2353	Fos proto-oncogene, AP-1 transcription factor subunit
ENSG00000156232	419.066	0.0489417	6.51882	0.319042	7.08625e-11	9.48882e-10	1.2475	WHAMM	123720	WASP homolog associated with actin, golgi membranes and microtubules
ENSG00000184557	1790.84	0.0704061	-6.51779	-0.458892	7.13514e-11	9.54768e-10	0.727545	SOCS3	9021	suppressor of cytokine signaling 3
ENSG00000132604	532.151	0.0415131	6.51353	0.270397	7.34057e-11	9.81326e-10	1.20614	TERF2	7014	telomeric repeat binding factor 2
ENSG00000174996	1424.7	0.0414371	-6.51346	-0.269899	7.34374e-11	9.81326e-10	0.829377	KLC2	64837	kinesin light chain 2
ENSG00000186130	180.011	0.0905769	6.51025	0.589678	7.50261e-11	1.00186e-09	1.50491	ZBTB6	10773	zinc finger and BTB domain containing 6
ENSG00000106546	202.765	0.0962159	-6.50902	-0.626271	7.56449e-11	1.00943e-09	0.647849	AHR	196	aryl hydrocarbon receptor
ENSG00000110048	1592.43	0.047705	6.50625	0.310381	7.70521e-11	1.0275e-09	1.24003	OSBP	5007	oxysterol binding protein
ENSG00000170852	635.634	0.0465003	6.50263	0.302374	7.89281e-11	1.0518e-09	1.23317	KBTBD2	25948	kelch repeat and BTB domain containing 2
ENSG00000184489	25.7945	0.203214	-6.50227	-1.32135	7.91148e-11	1.05356e-09	0.40016	PTP4A3	11156	protein tyrosine phosphatase 4A3
ENSG00000198417	1008.72	0.215111	-6.50071	-1.39838	7.99401e-11	1.06382e-09	0.379356	MT1F	4494	metallothionein 1F
ENSG00000149503	280.499	0.0591999	6.49993	0.384795	8.03597e-11	1.06867e-09	1.30567	INCENP	3619	inner centromere protein
ENSG00000151694	859.416	0.0431032	6.49931	0.280141	8.06872e-11	1.07229e-09	1.21431	ADAM17	6868	ADAM metallopeptidase domain 17
ENSG00000145390	2229.98	0.0662911	-6.49798	-0.430758	8.14053e-11	1.08109e-09	0.741872	USP53	54532	ubiquitin specific peptidase 53
ENSG00000113555	94.6815	0.110742	-6.49766	-0.719566	8.15772e-11	1.08263e-09	0.60728	PCDH12	51294	protocadherin 12
ENSG00000166225	453.006	0.0507491	6.49599	0.329666	8.24877e-11	1.09373e-09	1.25672	FRS2	10818	fibroblast growth factor receptor substrate 2
ENSG00000188015	57.5229	0.164294	-6.49592	-1.06724	8.25267e-11	1.09373e-09	0.477231	S100A3	6274	S100 calcium binding protein A3
ENSG00000136802	1761.95	0.0474912	6.49407	0.308411	8.35504e-11	1.1059e-09	1.23834	LRRC8A	56262	leucine rich repeat containing 8 VRAC subunit A
ENSG00000163697	503.314	0.0621259	-6.49405	-0.403448	8.35592e-11	1.1059e-09	0.756049	APBB2	323	amyloid beta precursor protein binding family B member 2
ENSG00000164615	358.332	0.0615207	6.49235	0.399414	8.45058e-11	1.11715e-09	1.31897	CAMLG	819	calcium modulating ligand
ENSG00000120694	2105.31	0.130851	6.49222	0.849514	8.45818e-11	1.11715e-09	1.80189	HSPH1	10808	heat shock protein family H (Hsp110) member 1
ENSG00000163170	207.047	0.0767812	-6.49222	-0.49848	8.4582e-11	1.11715e-09	0.707852	BOLA3	388962	bolA family member 3
ENSG00000198931	438.766	0.0659094	-6.48958	-0.427724	8.60772e-11	1.13613e-09	0.743434	APRT	353	adenine phosphoribosyltransferase
ENSG00000171466	376.25	0.0637142	6.48935	0.413464	8.62087e-11	1.13709e-09	1.33188	ZNF562	54811	zinc finger protein 562
ENSG00000163877	382.267	0.0627448	6.4891	0.407157	8.63493e-11	1.13817e-09	1.32607	SNIP1	79753	Smad nuclear interacting protein 1
ENSG00000153064	285.215	0.0720768	-6.4866	-0.467533	8.77973e-11	1.15647e-09	0.7232	BANK1	55024	B cell scaffold protein with ankyrin repeats 1
ENSG00000111424	652.74	0.0504513	-6.48645	-0.32725	8.78831e-11	1.15681e-09	0.797055	VDR	7421	vitamin D receptor
ENSG00000100307	1092.65	0.0729268	-6.48558	-0.472973	8.8391e-11	1.1627e-09	0.720478	CBX7	23492	chromobox 7
ENSG00000177606	2572.71	0.0686108	-6.48545	-0.444972	8.84687e-11	1.16294e-09	0.734599	JUN	3725	Jun proto-oncogene, AP-1 transcription factor subunit
ENSG00000143811	667.47	0.0359955	-6.48217	-0.233329	9.04109e-11	1.18766e-09	0.85067	PYCR2	29920	pyrroline-5-carboxylate reductase 2
ENSG00000213465	239.451	0.0689742	-6.48183	-0.447079	9.06196e-11	1.1896e-09	0.733527	ARL2	402	ADP ribosylation factor like GTPase 2
ENSG00000091164	1006.19	0.0777751	6.47984	0.50397	9.18212e-11	1.20396e-09	1.41811	TXNL1	9352	thioredoxin like 1
ENSG00000260231	1994.39	0.0539742	6.47981	0.349743	9.1838e-11	1.20396e-09	1.27433	KDM7A-DT	100134229	KDM7A divergent transcript
ENSG00000115009	18672.1	0.195764	-6.47824	-1.26821	9.27999e-11	1.21575e-09	0.415175	CCL20	6364	C-C motif chemokine ligand 20
ENSG00000183735	656.052	0.064182	6.4765	0.415675	9.38752e-11	1.229e-09	1.33392	TBK1	29110	TANK binding kinase 1
ENSG00000143486	384.058	0.055861	-6.47635	-0.361775	9.39692e-11	1.2294e-09	0.778206	EIF2D	1939	eukaryotic translation initiation factor 2D
ENSG00000160058	1229.06	0.0730463	6.47589	0.47304	9.4252e-11	1.23227e-09	1.38803	BSDC1	55108	BSD domain containing 1
ENSG00000118898	93.8212	0.210773	-6.47381	-1.3645	9.55612e-11	1.24855e-09	0.388369	PPL	5493	periplakin
ENSG00000153707	863.745	0.0523541	6.47137	0.338803	9.7116e-11	1.26715e-09	1.26471	PTPRD	5789	protein tyrosine phosphatase receptor type D
ENSG00000163811	668.034	0.0384193	6.46828	0.248507	9.91244e-11	1.29162e-09	1.18798	WDR43	23160	WD repeat domain 43
ENSG00000160691	2838.61	0.0262894	-6.46521	-0.169967	1.01158e-10	1.31723e-09	0.888863	SHC1	6464	SHC adaptor protein 1
ENSG00000113552	1531.42	0.0541772	6.46426	0.350215	1.01794e-10	1.32462e-09	1.27475	GNPDA1	10007	glucosamine-6-phosphate deaminase 1
ENSG00000168268	459.754	0.0668993	-6.46013	-0.432179	1.0461e-10	1.36035e-09	0.741142	NT5DC2	64943	5'-nucleotidase domain containing 2
ENSG00000107020	163.379	0.0783945	-6.46002	-0.50643	1.04687e-10	1.36043e-09	0.703962	PLGRKT	55848	plasminogen receptor with a C-terminal lysine
ENSG00000183779	472.261	0.106895	6.45799	0.690326	1.06103e-10	1.37792e-09	1.61365	ZNF703	80139	zinc finger protein 703
ENSG00000140367	664.914	0.0475728	-6.45766	-0.307209	1.06334e-10	1.37999e-09	0.808204	UBE2Q2	92912	ubiquitin conjugating enzyme E2 Q2
ENSG00000103024	127.096	0.0997165	-6.45709	-0.643878	1.06738e-10	1.38431e-09	0.63999	NME3	4832	NME/NM23 nucleoside diphosphate kinase 3
ENSG00000144659	563.092	0.0566372	6.45627	0.365665	1.07318e-10	1.3909e-09	1.28848	SLC25A38	54977	solute carrier family 25 member 38
ENSG00000115935	1939.08	0.0789734	-6.45464	-0.509745	1.08477e-10	1.40498e-09	0.702347	WIPF1	7456	WAS/WASL interacting protein family member 1
ENSG00000104881	376.919	0.0701252	-6.45033	-0.452331	1.11603e-10	1.44451e-09	0.730861	PPP1R13L	10848	protein phosphatase 1 regulatory subunit 13 like
ENSG00000101152	1854.65	0.0264589	6.44782	0.170602	1.13473e-10	1.46772e-09	1.12553	DNAJC5	80331	DnaJ heat shock protein family (Hsp40) member C5
ENSG00000119801	699.742	0.0497561	6.44618	0.320737	1.14707e-10	1.48243e-09	1.24897	YPEL5	51646	yippee like 5
ENSG00000140400	2286.78	0.06458	-6.4461	-0.416289	1.14762e-10	1.48243e-09	0.74935	MAN2C1	4123	mannosidase alpha class 2C member 1
ENSG00000185274	85.2506	0.147292	-6.44575	-0.94941	1.15028e-10	1.48486e-09	0.517844	GALNT17	64409	polypeptide N-acetylgalactosaminyltransferase 17
ENSG00000161013	1631.16	0.0428594	6.44564	0.276256	1.15116e-10	1.48501e-09	1.21105	MGAT4B	11282	alpha-1,3-mannosyl-glycoprotein 4-beta-N-acetylglucosaminyltransferase B
ENSG00000144713	2615.74	0.0464549	-6.44539	-0.29942	1.15301e-10	1.48641e-09	0.812579	RPL32	6161	ribosomal protein L32
ENSG00000106266	1066.46	0.0555879	6.44496	0.358262	1.15631e-10	1.48967e-09	1.28188	SNX8	29886	sorting nexin 8
ENSG00000141232	845.888	0.0659134	6.44458	0.424784	1.15921e-10	1.49242e-09	1.34237	TOB1	10140	transducer of ERBB2, 1
ENSG00000013810	80.3136	0.100439	6.4419	0.647016	1.17988e-10	1.51802e-09	1.56593	TACC3	10460	transforming acidic coiled-coil containing protein 3
ENSG00000091409	373.596	0.0606398	6.44097	0.390579	1.1871e-10	1.52629e-09	1.31092	ITGA6	3655	integrin subunit alpha 6
ENSG00000146521	12.5302	0.271714	-6.43819	-1.74935	1.20907e-10	1.55352e-09	0.297436	LINC01558	26238	long intergenic non-protein coding RNA 1558
ENSG00000233901	79.0625	0.138252	-6.43776	-0.890033	1.2125e-10	1.55689e-09	0.539602	LINC01503	100506119	long intergenic non-protein coding RNA 1503
ENSG00000204469	5380.74	0.038331	-6.43718	-0.246743	1.21712e-10	1.56179e-09	0.842797	PRRC2A	7916	proline rich coiled-coil 2A
ENSG00000172270	5785.05	0.0316139	-6.43706	-0.203501	1.21806e-10	1.56195e-09	0.868441	BSG	682	basigin (Ok blood group)
ENSG00000114982	1720.55	0.0326537	6.43512	0.210131	1.23372e-10	1.58099e-09	1.15679	KANSL3	55683	KAT8 regulatory NSL complex subunit 3
ENSG00000118263	150.776	0.0852654	-6.42804	-0.548089	1.29264e-10	1.6554e-09	0.683925	KLF7	8609	Kruppel like factor 7
ENSG00000175866	287.422	0.0769905	6.42672	0.494796	1.30388e-10	1.66869e-09	1.40912	BAIAP2	10458	BAR/IMD domain containing adaptor protein 2
ENSG00000186918	755.703	0.074319	-6.42514	-0.47751	1.31747e-10	1.68497e-09	0.718216	ZNF395	55893	zinc finger protein 395
ENSG00000145147	435.373	0.0715362	-6.42073	-0.459315	1.35621e-10	1.73337e-09	0.727332	SLIT2	9353	slit guidance ligand 2
ENSG00000188807	259.934	0.0689052	6.42045	0.442403	1.3587e-10	1.73541e-09	1.35887	TMEM201	199953	transmembrane protein 201
ENSG00000117036	504.132	0.0496406	6.41933	0.31866	1.36871e-10	1.74705e-09	1.24717	ETV3	2117	ETS variant transcription factor 3
ENSG00000150401	164.708	0.0746756	6.41739	0.479223	1.38626e-10	1.76829e-09	1.39399	DCUN1D2	55208	defective in cullin neddylation 1 domain containing 2
ENSG00000142910	138.234	0.116803	-6.41722	-0.749549	1.38788e-10	1.76918e-09	0.59479	TINAGL1	64129	tubulointerstitial nephritis antigen like 1
ENSG00000180573	117.935	0.156543	6.41594	1.00437	1.39961e-10	1.78296e-09	2.00607	H2AC6	8334	H2A clustered histone 6
ENSG00000185189	276.262	0.0786631	-6.4139	-0.504538	1.41839e-10	1.8057e-09	0.704886	NRBP2	340371	nuclear receptor binding protein 2
ENSG00000101439	2351.11	0.0486651	-6.41354	-0.312116	1.42174e-10	1.80878e-09	0.80546	CST3	1471	cystatin C
ENSG00000140022	47.2668	0.171013	6.41297	1.0967	1.42714e-10	1.81445e-09	2.13865	STON2	85439	stonin 2
ENSG00000163956	1860.44	0.0420317	-6.41222	-0.269516	1.43416e-10	1.82218e-09	0.829598	LRPAP1	4043	LDL receptor related protein associated protein 1
ENSG00000075151	3157.27	0.0870053	-6.41082	-0.557776	1.44738e-10	1.83778e-09	0.679349	EIF4G3	8672	eukaryotic translation initiation factor 4 gamma 3
ENSG00000104356	168.69	0.0830718	6.40872	0.532384	1.46744e-10	1.86202e-09	1.44632	POP1	10940	POP1 homolog, ribonuclease P/MRP subunit
ENSG00000140199	1293.73	0.0424737	-6.40645	-0.272106	1.48943e-10	1.8887e-09	0.82811	SLC12A6	9990	solute carrier family 12 member 6
ENSG00000178035	1145.76	0.0620871	-6.40387	-0.397598	1.5149e-10	1.9197e-09	0.759121	IMPDH2	3615	inosine monophosphate dehydrogenase 2
ENSG00000113194	1288.5	0.0437854	6.40377	0.280392	1.51587e-10	1.9197e-09	1.21452	FAF2	23197	Fas associated factor family member 2
ENSG00000124459	145.833	0.0759271	6.39911	0.485866	1.56281e-10	1.97786e-09	1.40043	ZNF45	7596	zinc finger protein 45
ENSG00000105193	2907.2	0.0450143	-6.39745	-0.287977	1.57998e-10	1.99698e-09	0.81905	RPS16	6217	ribosomal protein S16
ENSG00000011007	1294.68	0.0354147	6.39501	0.226477	1.60534e-10	2.02771e-09	1.16997	ELOA	6924	elongin A
ENSG00000166986	2731.68	0.042448	-6.39446	-0.271432	1.61113e-10	2.03369e-09	0.828497	MARS1	4141	methionyl-tRNA synthetase 1
ENSG00000168887	316.883	0.0587065	-6.39413	-0.375377	1.61461e-10	2.03676e-09	0.770904	C2orf68	388969	chromosome 2 open reading frame 68
ENSG00000115414	2.43423e+06	0.101821	-6.39388	-0.651032	1.61731e-10	2.0378e-09	0.636825	FN1	2335	fibronectin 1
ENSG00000177666	1534.47	0.0584298	6.39263	0.373521	1.63052e-10	2.05167e-09	1.29551	PNPLA2	57104	patatin like phospholipase domain containing 2
ENSG00000132646	514.941	0.0648528	6.39262	0.414579	1.63066e-10	2.05167e-09	1.33291	PCNA	5111	proliferating cell nuclear antigen
ENSG00000169016	259.284	0.087678	6.3919	0.560429	1.63833e-10	2.05998e-09	1.47471	E2F6	1876	E2F transcription factor 6
ENSG00000012822	1627.2	0.0375559	-6.39086	-0.240015	1.64954e-10	2.07272e-09	0.846737	CALCOCO1	57658	calcium binding and coiled-coil domain 1
ENSG00000144712	193.302	0.176433	-6.38997	-1.1274	1.65918e-10	2.08349e-09	0.45774	CAND2	23066	cullin associated and neddylation dissociated 2 (putative)
ENSG00000135473	1127.94	0.0707253	-6.38864	-0.451839	1.67364e-10	2.10029e-09	0.73111	PAN2	9924	poly(A) specific ribonuclease subunit PAN2
ENSG00000221963	251.57	0.0723671	6.3883	0.462303	1.67745e-10	2.1037e-09	1.37774	APOL6	80830	apolipoprotein L6
ENSG00000234465	48.3502	0.17121	-6.38715	-1.09355	1.69003e-10	2.11811e-09	0.468608	PINLYP	390940	phospholipase A2 inhibitor and LY6/PLAUR domain containing
ENSG00000105939	1181.7	0.0397018	6.38679	0.253567	1.69408e-10	2.12182e-09	1.19215	ZC3HAV1	56829	zinc finger CCCH-type containing, antiviral 1
ENSG00000108688	9.81111	0.338581	-6.38608	-2.1622	1.70196e-10	2.1303e-09	0.223415	CCL7	6354	C-C motif chemokine ligand 7
ENSG00000099290	931.604	0.0552714	6.38268	0.35278	1.74015e-10	2.1767e-09	1.27702	WASHC2A	387680	WASH complex subunit 2A
ENSG00000160223	48.2049	0.16814	-6.37851	-1.07248	1.78824e-10	2.23542e-09	0.4755	ICOSLG	23308	inducible T cell costimulator ligand
ENSG00000197043	1476.56	0.0478189	-6.37805	-0.304992	1.79354e-10	2.2406e-09	0.809447	ANXA6	309	annexin A6
ENSG00000143653	348.051	0.0684158	-6.37661	-0.436261	1.81054e-10	2.26038e-09	0.739048	SCCPDH	51097	saccharopine dehydrogenase (putative)
ENSG00000184785	119.559	0.0941194	-6.3764	-0.600143	1.81301e-10	2.26201e-09	0.659689	SMIM10	644538	small integral membrane protein 10
ENSG00000068438	421.303	0.0547568	-6.37436	-0.34904	1.83732e-10	2.29086e-09	0.785107	FTSJ1	24140	FtsJ RNA 2'-O-methyltransferase 1
ENSG00000138028	118.26	0.108205	-6.37339	-0.689631	1.84898e-10	2.30392e-09	0.620012	CGREF1	10669	cell growth regulator with EF-hand domain 1
ENSG00000104852	2984.23	0.0513939	-6.36915	-0.327336	1.90077e-10	2.3654e-09	0.797007	SNRNP70	6625	small nuclear ribonucleoprotein U1 subunit 70
ENSG00000196387	141.876	0.0841899	6.36765	0.536092	1.91942e-10	2.38708e-09	1.45004	ZNF140	7699	zinc finger protein 140
ENSG00000151500	261.865	0.0606143	-6.36605	-0.385874	1.93953e-10	2.41054e-09	0.765315	THYN1	29087	thymocyte nuclear protein 1
ENSG00000165197	6.52305	0.362787	6.36546	2.30931	1.94705e-10	2.41833e-09	4.95645	VEGFD	2277	vascular endothelial growth factor D
ENSG00000153560	1004.11	0.0376576	6.36436	0.239667	1.96106e-10	2.43418e-09	1.18072	UBP1	7342	upstream binding protein 1
ENSG00000182208	349.288	0.0650656	6.3638	0.414064	1.96829e-10	2.44158e-09	1.33243	MOB2	81532	MOB kinase activator 2
ENSG00000171552	1749.88	0.0659408	-6.36345	-0.419611	1.97278e-10	2.44559e-09	0.747626	BCL2L1	598	BCL2 like 1
ENSG00000198242	3634.36	0.0460398	-6.36317	-0.292959	1.97634e-10	2.44844e-09	0.816226	RPL23A	6147	ribosomal protein L23a
ENSG00000123977	25.869	0.20103	-6.35989	-1.27853	2.01904e-10	2.49955e-09	0.412217	DAW1	164781	dynein assembly factor with WD repeats 1
ENSG00000133030	3226.29	0.0486743	-6.3598	-0.309559	2.02018e-10	2.49955e-09	0.806889	MPRIP	23164	myosin phosphatase Rho interacting protein
ENSG00000122359	3684.91	0.0788922	-6.35913	-0.501686	2.02902e-10	2.50889e-09	0.706281	ANXA11	311	annexin A11
ENSG00000165219	1020.27	0.0352641	6.3588	0.224237	2.03341e-10	2.51271e-09	1.16816	GAPVD1	26130	GTPase activating protein and VPS9 domains 1
ENSG00000166135	1324.83	0.033637	6.35759	0.21385	2.04944e-10	2.5309e-09	1.15978	HIF1AN	55662	hypoxia inducible factor 1 subunit alpha inhibitor
ENSG00000143842	68.3944	0.114198	6.35618	0.72586	2.06837e-10	2.55111e-09	1.65389	SOX13	9580	SRY-box transcription factor 13
ENSG00000151376	72.5079	0.122583	-6.35617	-0.779159	2.06844e-10	2.55111e-09	0.582706	ME3	10873	malic enzyme 3
ENSG00000161544	204.829	0.118291	-6.35526	-0.751768	2.08081e-10	2.56474e-09	0.593875	CYGB	114757	cytoglobin
ENSG00000164576	416.467	0.0506767	6.35423	0.322011	2.0948e-10	2.58034e-09	1.25007	SAP30L	79685	SAP30 like
ENSG00000007255	41.5046	0.138264	-6.35307	-0.878403	2.11066e-10	2.59823e-09	0.543969	TRAPPC6A	79090	trafficking protein particle complex subunit 6A
ENSG00000271605	93.2386	0.10694	-6.35249	-0.679334	2.11863e-10	2.60638e-09	0.624453	MILR1	284021	mast cell immunoglobulin like receptor 1
ENSG00000185989	1241.97	0.04075	-6.34984	-0.258756	2.15533e-10	2.64985e-09	0.835808	RASA3	22821	RAS p21 protein activator 3
ENSG00000102753	550.207	0.0519494	6.34806	0.329778	2.18048e-10	2.67907e-09	1.25682	KPNA3	3839	karyopherin subunit alpha 3
ENSG00000103160	442.134	0.0574519	6.34681	0.364636	2.19827e-10	2.69922e-09	1.28756	HSDL1	83693	hydroxysteroid dehydrogenase like 1
ENSG00000183520	422.333	0.0549989	6.34638	0.349044	2.20444e-10	2.70508e-09	1.27372	UTP11	51118	UTP11 small subunit processome component
ENSG00000119523	621.144	0.0615281	6.34482	0.390385	2.22682e-10	2.73082e-09	1.31074	ALG2	85365	ALG2 alpha-1,3/1,6-mannosyltransferase
ENSG00000121898	172.655	0.0795994	-6.34371	-0.504956	2.243e-10	2.74891e-09	0.704682	CPXM2	119587	carboxypeptidase X, M14 family member 2
ENSG00000110011	149.619	0.0758652	-6.34206	-0.481142	2.26716e-10	2.77678e-09	0.716411	DNAJC4	3338	DnaJ heat shock protein family (Hsp40) member C4
ENSG00000137414	512.886	0.0561777	6.34174	0.356264	2.27182e-10	2.78072e-09	1.28011	FAM8A1	51439	family with sequence similarity 8 member A1
ENSG00000162836	123.455	0.0837871	-6.34129	-0.531318	2.27855e-10	2.78717e-09	0.691922	ACP6	51205	acid phosphatase 6, lysophosphatidic
ENSG00000100116	166.095	0.0888058	-6.34116	-0.563132	2.28038e-10	2.78717e-09	0.676831	GCAT	23464	glycine C-acetyltransferase
ENSG00000144040	362.26	0.0886282	6.33988	0.561893	2.29942e-10	2.80741e-09	1.4762	SFXN5	94097	sideroflexin 5
ENSG00000141349	630.002	0.0480332	-6.33724	-0.304398	2.33922e-10	2.8519e-09	0.80978	G6PC3	92579	glucose-6-phosphatase catalytic subunit 3
ENSG00000147010	698.404	0.0478964	-6.33717	-0.303527	2.34028e-10	2.8519e-09	0.810269	SH3KBP1	30011	SH3 domain containing kinase binding protein 1
ENSG00000138646	130.305	0.120576	6.33676	0.764058	2.34654e-10	2.85773e-09	1.69826	HERC5	51191	HECT and RLD domain containing E3 ubiquitin protein ligase 5
ENSG00000125734	1446.94	0.0414457	-6.33534	-0.262573	2.36822e-10	2.88232e-09	0.8336	GPR108	56927	G protein-coupled receptor 108
ENSG00000156482	2548.54	0.0445327	-6.33389	-0.282065	2.39048e-10	2.9076e-09	0.822413	RPL30	6156	ribosomal protein L30
ENSG00000137462	2053.6	0.20906	-6.33367	-1.32412	2.39402e-10	2.91007e-09	0.399393	TLR2	7097	toll like receptor 2
ENSG00000163251	273.465	0.0779795	6.33173	0.493745	2.42432e-10	2.94505e-09	1.4081	FZD5	7855	frizzled class receptor 5
ENSG00000214717	491.705	0.0531966	6.33147	0.336813	2.4283e-10	2.94805e-09	1.26296	ZBED1	9189	zinc finger BED-type containing 1
ENSG00000051128	343.392	0.0704718	-6.328	-0.445946	2.48359e-10	3.01328e-09	0.734103	HOMER3	9454	homer scaffold protein 3
ENSG00000273749	1723.9	0.0502785	-6.32362	-0.317942	2.55498e-10	3.09795e-09	0.802213	CYFIP1	23191	cytoplasmic FMR1 interacting protein 1
ENSG00000006327	3682.68	0.0816663	-6.3235	-0.516417	2.55702e-10	3.09849e-09	0.699106	TNFRSF12A	51330	TNF receptor superfamily member 12A
ENSG00000112146	931.327	0.048191	-6.32257	-0.304691	2.57243e-10	3.11522e-09	0.809616	FBXO9	26268	F-box protein 9
ENSG00000204628	4920.56	0.0439127	-6.32203	-0.277617	2.58148e-10	3.12422e-09	0.824952	RACK1	10399	receptor for activated C kinase 1
ENSG00000115421	351.443	0.0515002	6.32107	0.325536	2.59764e-10	3.14119e-09	1.25313	PAPOLG	64895	poly(A) polymerase gamma
ENSG00000159164	155.641	0.0707325	-6.321	-0.4471	2.59874e-10	3.14119e-09	0.733516	SV2A	9900	synaptic vesicle glycoprotein 2A
ENSG00000135917	487.734	0.125248	-6.32047	-0.791628	2.60769e-10	3.15004e-09	0.577692	SLC19A3	80704	solute carrier family 19 member 3
ENSG00000115548	664.101	0.0682066	6.31927	0.431016	2.62804e-10	3.17264e-09	1.34818	KDM3A	55818	lysine demethylase 3A
ENSG00000146409	129.875	0.104507	-6.31647	-0.660117	2.67613e-10	3.22869e-09	0.632827	SLC18B1	116843	solute carrier family 18 member B1
ENSG00000145088	60.7467	0.114262	6.31613	0.721693	2.682e-10	3.23375e-09	1.64912	EAF2	55840	ELL associated factor 2
ENSG00000144481	718.66	0.174808	-6.3159	-1.10407	2.6859e-10	3.23644e-09	0.465202	TRPM8	79054	transient receptor potential cation channel subfamily M member 8
ENSG00000085733	4009.05	0.0324281	-6.31558	-0.204803	2.69142e-10	3.24108e-09	0.867657	CTTN	2017	cortactin
ENSG00000088881	57.5537	0.138128	-6.31484	-0.872257	2.70448e-10	3.25298e-09	0.546292	EBF4	57593	EBF family member 4
ENSG00000111785	240.098	0.0541008	6.31483	0.341637	2.70466e-10	3.25298e-09	1.26719	RIC8B	55188	RIC8 guanine nucleotide exchange factor B
ENSG00000047936	13.6163	0.299676	-6.31453	-1.89231	2.70983e-10	3.25718e-09	0.269374	ROS1	6098	ROS proto-oncogene 1, receptor tyrosine kinase
ENSG00000180447	565.759	0.134897	-6.31384	-0.851718	2.72197e-10	3.26973e-09	0.554124	GAS1	2619	growth arrest specific 1
ENSG00000107897	498.24	0.0437319	6.31359	0.276105	2.72642e-10	3.27306e-09	1.21092	ACBD5	91452	acyl-CoA binding domain containing 5
ENSG00000140368	233.055	0.12046	-6.31126	-0.760253	2.76773e-10	3.32059e-09	0.590393	PSTPIP1	9051	proline-serine-threonine phosphatase interacting protein 1
ENSG00000131386	2655.44	0.0786018	-6.30633	-0.495689	2.85721e-10	3.4237e-09	0.709223	GALNT15	117248	polypeptide N-acetylgalactosaminyltransferase 15
ENSG00000240230	130.137	0.0963773	6.30537	0.607695	2.87502e-10	3.44253e-09	1.52382	COX19	90639	cytochrome c oxidase assembly factor COX19
ENSG00000183578	225.494	0.0827805	-6.30529	-0.521955	2.87647e-10	3.44253e-09	0.696427	TNFAIP8L3	388121	TNF alpha induced protein 8 like 3
ENSG00000064651	394.302	0.0623868	-6.30459	-0.393323	2.88953e-10	3.45602e-09	0.761374	SLC12A2	6558	solute carrier family 12 member 2
ENSG00000112299	534.851	0.115563	-6.30067	-0.728123	2.96365e-10	3.54249e-09	0.603689	VNN1	8876	vanin 1
ENSG00000007171	6279.64	0.261254	-6.30001	-1.6459	2.97628e-10	3.55538e-09	0.319547	NOS2	4843	nitric oxide synthase 2
ENSG00000105639	268.95	0.104964	-6.2995	-0.66122	2.98606e-10	3.56488e-09	0.632343	JAK3	3718	Janus kinase 3
ENSG00000167130	174.242	0.0903785	6.29895	0.569289	2.99678e-10	3.57547e-09	1.48379	DOLPP1	57171	dolichyldiphosphatase 1
ENSG00000038002	174.678	0.0778413	-6.29876	-0.490304	3.00029e-10	3.57745e-09	0.711875	AGA	175	aspartylglucosaminidase
ENSG00000175602	956.538	0.193417	-6.29829	-1.21819	3.00946e-10	3.58618e-09	0.429821	CCDC85B	11007	coiled-coil domain containing 85B
ENSG00000055163	100.01	0.0960479	-6.29566	-0.604685	3.06092e-10	3.64526e-09	0.657615	CYFIP2	26999	cytoplasmic FMR1 interacting protein 2
ENSG00000070882	207.161	0.0697283	-6.29526	-0.438958	3.06876e-10	3.65091e-09	0.737667	OSBPL3	26031	oxysterol binding protein like 3
ENSG00000197696	192.225	0.0957735	6.29523	0.602916	3.06943e-10	3.65091e-09	1.51878	NMB	4828	neuromedin B
ENSG00000174106	778.166	0.041301	6.29189	0.259861	3.13629e-10	3.72815e-09	1.19736	LEMD3	23592	LEM domain containing 3
ENSG00000181467	160.486	0.0939151	6.29035	0.590759	3.16759e-10	3.76304e-09	1.50604	RAP2B	5912	RAP2B, member of RAS oncogene family
ENSG00000133059	801.641	0.0374151	6.28963	0.235327	3.18217e-10	3.77805e-09	1.17717	DSTYK	25778	dual serine/threonine and tyrosine protein kinase
ENSG00000116183	167.163	0.0986706	-6.28828	-0.620468	3.21006e-10	3.80883e-09	0.65046	PAPPA2	60676	pappalysin 2
ENSG00000172493	1441.18	0.0484936	6.28784	0.30492	3.21906e-10	3.81717e-09	1.23535	AFF1	4299	AF4/FMR2 family member 1
ENSG00000004766	246.458	0.0696455	6.28757	0.437901	3.22473e-10	3.82155e-09	1.35463	VPS50	55610	VPS50 subunit of EARP/GARPII complex
ENSG00000115233	906.634	0.0922409	6.28524	0.579756	3.27347e-10	3.87694e-09	1.4946	PSMD14	10213	proteasome 26S subunit, non-ATPase 14
ENSG00000129988	810.252	0.127081	-6.28257	-0.798397	3.33011e-10	3.94161e-09	0.574988	LBP	3929	lipopolysaccharide binding protein
ENSG00000146555	64.5717	0.118712	-6.2791	-0.745404	3.40529e-10	4.02568e-09	0.596501	SDK1	221935	sidekick cell adhesion molecule 1
ENSG00000154310	291.518	0.0758925	-6.2788	-0.476514	3.41198e-10	4.03113e-09	0.718712	TNIK	23043	TRAF2 and NCK interacting kinase
ENSG00000170836	226.472	0.0666244	6.27752	0.418236	3.4402e-10	4.06199e-09	1.33629	PPM1D	8493	protein phosphatase, Mg2+/Mn2+ dependent 1D
ENSG00000144802	3077.22	0.0686697	-6.27684	-0.431029	3.45531e-10	4.07486e-09	0.741733	NFKBIZ	64332	NFKB inhibitor zeta
ENSG00000196507	380.686	0.0830578	-6.2738	-0.521088	3.52351e-10	4.15277e-09	0.696846	TCEAL3	85012	transcription elongation factor A like 3
ENSG00000116337	1431.99	0.0611718	-6.27339	-0.383755	3.53271e-10	4.16108e-09	0.76644	AMPD2	271	adenosine monophosphate deaminase 2
ENSG00000124785	1270.23	0.0533127	-6.27194	-0.334374	3.56574e-10	4.19743e-09	0.793128	NRN1	51299	neuritin 1
ENSG00000140105	4056.85	0.0481265	-6.26958	-0.301733	3.62016e-10	4.25891e-09	0.811277	WARS1	7453	tryptophanyl-tRNA synthetase 1
ENSG00000127954	434.384	0.183423	-6.26812	-1.14972	3.65424e-10	4.2964e-09	0.450713	STEAP4	79689	STEAP4 metalloreductase
ENSG00000053371	185.426	0.098147	-6.26714	-0.615102	3.67731e-10	4.32089e-09	0.652884	AKR7A2	8574	aldo-keto reductase family 7 member A2
ENSG00000126934	1499.86	0.0402799	-6.26195	-0.252231	3.80195e-10	4.46193e-09	0.839597	MAP2K2	5605	mitogen-activated protein kinase kinase 2
ENSG00000141337	78.258	0.107891	-6.26	-0.6754	3.84974e-10	4.51529e-09	0.626158	ARSG	22901	arylsulfatase G
ENSG00000105856	1190.03	0.0581067	6.25813	0.363639	3.89628e-10	4.56711e-09	1.28667	HBP1	26959	HMG-box transcription factor 1
ENSG00000116761	154.854	0.149753	6.25601	0.936855	3.94959e-10	4.6268e-09	1.91435	CTH	1491	cystathionine gamma-lyase
ENSG00000119714	302.354	0.18701	-6.25555	-1.16985	3.96117e-10	4.63756e-09	0.444467	GPR68	8111	G protein-coupled receptor 68
ENSG00000197943	529.83	0.0763975	-6.25523	-0.477884	3.96927e-10	4.64424e-09	0.71803	PLCG2	5336	phospholipase C gamma 2
ENSG00000186834	927.12	0.0600759	6.25437	0.375737	3.99112e-10	4.66698e-09	1.2975	HEXIM1	10614	HEXIM P-TEFb complex subunit 1
ENSG00000175040	806.178	0.0983489	-6.25225	-0.614902	4.04576e-10	4.72803e-09	0.652974	CHST2	9435	carbohydrate sulfotransferase 2
ENSG00000100888	1466.15	0.0329712	6.24558	0.205924	4.22226e-10	4.93132e-09	1.15343	CHD8	57680	chromodomain helicase DNA binding protein 8
ENSG00000123124	591.511	0.0536503	6.24546	0.335071	4.22559e-10	4.93223e-09	1.26144	WWP1	11059	WW domain containing E3 ubiquitin protein ligase 1
ENSG00000093010	1335.13	0.0482858	-6.24479	-0.301535	4.24373e-10	4.95042e-09	0.811389	COMT	1312	catechol-O-methyltransferase
ENSG00000121858	53.984	0.166476	-6.24381	-1.03944	4.27031e-10	4.97843e-09	0.486516	TNFSF10	8743	TNF superfamily member 10
ENSG00000128641	756.177	0.0542602	-6.24318	-0.338756	4.28776e-10	4.99577e-09	0.790723	MYO1B	4430	myosin IB
ENSG00000170340	109.393	0.0925596	6.24279	0.57783	4.29845e-10	5.00522e-09	1.4926	B3GNT2	10678	UDP-GlcNAc:betaGal beta-1,3-N-acetylglucosaminyltransferase 2
ENSG00000112304	364.686	0.0646518	6.2402	0.40344	4.37017e-10	5.08567e-09	1.32266	ACOT13	55856	acyl-CoA thioesterase 13
ENSG00000205885	403.528	0.0952624	-6.23735	-0.594185	4.45041e-10	5.17594e-09	0.662418	C1RL-AS1	283314	C1RL antisense RNA 1
ENSG00000174306	679.529	0.0630208	-6.23492	-0.39293	4.52002e-10	5.25374e-09	0.761581	ZHX3	23051	zinc fingers and homeoboxes 3
ENSG00000107731	1326.05	0.0570771	-6.23349	-0.355789	4.5617e-10	5.29901e-09	0.781442	UNC5B	219699	unc-5 netrin receptor B
ENSG00000120162	44.0934	0.140233	-6.23127	-0.87383	4.62654e-10	5.37111e-09	0.545696	MOB3B	79817	MOB kinase activator 3B
ENSG00000213190	553.23	0.146855	6.23067	0.915002	4.64451e-10	5.38874e-09	1.88557	MLLT11	10962	MLLT11 transcription factor 7 cofactor
ENSG00000090013	348.061	0.0766361	6.23039	0.477473	4.65284e-10	5.39518e-09	1.3923	BLVRB	645	biliverdin reductase B
ENSG00000081059	220.235	0.0775133	6.22977	0.48289	4.67135e-10	5.4134e-09	1.39754	TCF7	6932	transcription factor 7
ENSG00000123545	167.293	0.0798011	6.22721	0.496938	4.74829e-10	5.49927e-09	1.41122	NDUFAF4	29078	NADH:ubiquinone oxidoreductase complex assembly factor 4
ENSG00000130255	1807.23	0.0546962	-6.22328	-0.34039	4.86868e-10	5.63534e-09	0.789828	RPL36	25873	ribosomal protein L36
ENSG00000175215	4571.19	0.035567	-6.22125	-0.221271	4.93196e-10	5.70518e-09	0.857809	CTDSP2	10106	CTD small phosphatase 2
ENSG00000124006	1223.54	0.0797541	-6.21986	-0.496059	4.97609e-10	5.75279e-09	0.709041	OBSL1	23363	obscurin like cytoskeletal adaptor 1
ENSG00000149308	319.431	0.0633144	6.21696	0.393623	5.0689e-10	5.85659e-09	1.31369	NPAT	4863	nuclear protein, coactivator of histone transcription
ENSG00000128590	1190.15	0.0830828	6.21477	0.51634	5.1401e-10	5.93532e-09	1.43032	DNAJB9	4189	DnaJ heat shock protein family (Hsp40) member B9
ENSG00000172985	172.389	0.0945908	-6.21178	-0.587577	5.23884e-10	6.04573e-09	0.66546	SH3RF3	344558	SH3 domain containing ring finger 3
ENSG00000118515	4779.97	0.113986	-6.21038	-0.707894	5.28554e-10	6.096e-09	0.612213	SGK1	6446	serum/glucocorticoid regulated kinase 1
ENSG00000185009	754.06	0.0400991	6.20929	0.248987	5.32253e-10	6.135e-09	1.18837	AP3M1	26985	adaptor related protein complex 3 subunit mu 1
ENSG00000050130	743.393	0.0506437	6.20814	0.314403	5.36165e-10	6.17641e-09	1.2435	JKAMP	51528	JNK1/MAPK8 associated membrane protein
ENSG00000163513	5021.19	0.0576291	-6.20786	-0.357754	5.37104e-10	6.18356e-09	0.780379	TGFBR2	7048	transforming growth factor beta receptor 2
ENSG00000204178	492.503	0.0837839	6.20733	0.520074	5.38933e-10	6.19833e-09	1.43403	MACO1	55219	macoilin 1
ENSG00000244462	886.322	0.04258	6.20725	0.264305	5.39214e-10	6.19833e-09	1.20106	RBM12	10137	RNA binding motif protein 12
ENSG00000196730	226.153	0.146644	-6.20721	-0.910251	5.39347e-10	6.19833e-09	0.532093	DAPK1	1612	death associated protein kinase 1
ENSG00000138002	383.746	0.0671113	-6.20381	-0.416346	5.51114e-10	6.3298e-09	0.74932	IFT172	26160	intraflagellar transport 172
ENSG00000153976	302.778	0.0702089	-6.20248	-0.435469	5.55807e-10	6.37993e-09	0.739453	HS3ST3A1	9955	heparan sulfate-glucosamine 3-sulfotransferase 3A1
ENSG00000117411	792.808	0.0811869	-6.1964	-0.503067	5.77674e-10	6.627e-09	0.705605	B4GALT2	8704	beta-1,4-galactosyltransferase 2
ENSG00000136193	1547.24	0.0638704	-6.19612	-0.395748	5.7872e-10	6.63508e-09	0.760095	SCRN1	9805	secernin 1
ENSG00000180104	1017.06	0.0456815	-6.19569	-0.283029	5.80317e-10	6.64946e-09	0.821864	EXOC3	11336	exocyst complex component 3
ENSG00000173545	609.994	0.0620444	6.19485	0.384356	5.83398e-10	6.6808e-09	1.30528	ZNF622	90441	zinc finger protein 622
ENSG00000059377	45.3752	0.1347	6.19363	0.834283	5.87954e-10	6.729e-09	1.78297	TBXAS1	6916	thromboxane A synthase 1
ENSG00000123983	2264.68	0.044336	6.1895	0.274418	6.03555e-10	6.90347e-09	1.20951	ACSL3	2181	acyl-CoA synthetase long chain family member 3
ENSG00000117479	158.853	0.108984	6.18896	0.674497	6.05607e-10	6.92286e-09	1.59604	SLC19A2	10560	solute carrier family 19 member 2
ENSG00000137055	646.546	0.0790718	6.18831	0.489321	6.08115e-10	6.94743e-09	1.40378	PLAA	9373	phospholipase A2 activating protein
ENSG00000116161	631.365	0.0687841	6.18757	0.425606	6.10989e-10	6.97566e-09	1.34314	CACYBP	27101	calcyclin binding protein
ENSG00000167508	413.152	0.079226	-6.18589	-0.490083	6.17543e-10	7.04268e-09	0.711984	MVD	4597	mevalonate diphosphate decarboxylase
ENSG00000105171	422.593	0.0465382	6.18093	0.287649	6.37268e-10	7.26335e-09	1.22065	POP4	10775	POP4 homolog, ribonuclease P/MRP subunit
ENSG00000100714	723.721	0.0577619	-6.17854	-0.356884	6.46962e-10	7.36951e-09	0.780849	MTHFD1	4522	methylenetetrahydrofolate dehydrogenase, cyclohydrolase and formyltetrahydrofolate synthetase 1
ENSG00000172935	89.1448	0.131558	-6.17693	-0.812627	6.53606e-10	7.43645e-09	0.569344	MRGPRF	116535	MAS related GPR family member F
ENSG00000253958	293.485	0.107288	6.17615	0.662629	6.56846e-10	7.46893e-09	1.58296	CLDN23	137075	claudin 23
ENSG00000198743	18219.7	0.135836	-6.17329	-0.838557	6.68844e-10	7.59644e-09	0.559202	SLC5A3	6526	solute carrier family 5 member 3
ENSG00000106511	65.9356	0.136989	-6.17263	-0.84558	6.71649e-10	7.62383e-09	0.556487	MEOX2	4223	mesenchyme homeobox 2
ENSG00000198948	407.046	0.0585461	6.17207	0.361351	6.74008e-10	7.64612e-09	1.28463	MFAP3L	101928198	uncharacterized LOC101928198
ENSG00000060656	1144.89	0.0612213	-6.16911	-0.377681	6.86735e-10	7.78595e-09	0.769674	PTPRU	10076	protein tyrosine phosphatase receptor type U
ENSG00000121931	295.103	0.0841732	6.16872	0.519241	6.88444e-10	7.79684e-09	1.4332	LRIF1	55791	ligand dependent nuclear receptor interacting factor 1
ENSG00000158014	79.947	0.233908	-6.16871	-1.44291	6.88501e-10	7.79684e-09	0.367824	SLC30A2	7780	solute carrier family 30 member 2
ENSG00000276023	636.363	0.0635099	-6.16813	-0.391737	6.91037e-10	7.82098e-09	0.762211	DUSP14	11072	dual specificity phosphatase 14
ENSG00000170185	357.219	0.0679877	6.1662	0.419226	6.99514e-10	7.91231e-09	1.33721	USP38	84640	ubiquitin specific peptidase 38
ENSG00000196642	1110.14	0.0425856	-6.16368	-0.262484	7.1073e-10	8.03448e-09	0.833651	RABL6	55684	RAB, member RAS oncogene family like 6
ENSG00000123975	55.9738	0.137415	6.16314	0.846908	7.13183e-10	8.05751e-09	1.79864	CKS2	1164	CDC28 protein kinase regulatory subunit 2
ENSG00000110237	1477.61	0.0870809	-6.16181	-0.536576	7.19189e-10	8.12063e-09	0.689405	ARHGEF17	9828	Rho guanine nucleotide exchange factor 17
ENSG00000196517	227.519	0.100652	-6.1607	-0.620088	7.24233e-10	8.17283e-09	0.650631	SLC6A9	6536	solute carrier family 6 member 9
ENSG00000135870	325.839	0.0680434	6.1602	0.41916	7.26549e-10	8.19074e-09	1.33715	RC3H1	149041	ring finger and CCCH-type domains 1
ENSG00000173068	384.096	0.0834407	-6.16017	-0.514009	7.26666e-10	8.19074e-09	0.700274	BNC2	54796	basonuclin 2
ENSG00000177239	1199.73	0.0516616	-6.15921	-0.318195	7.31094e-10	8.23586e-09	0.802073	MAN1B1	11253	mannosidase alpha class 1B member 1
ENSG00000117335	1689.21	0.0578998	-6.15109	-0.356147	7.6954e-10	8.66392e-09	0.781248	CD46	4179	CD46 molecule
ENSG00000138162	938.52	0.0497987	6.15086	0.306305	7.70623e-10	8.6665e-09	1.23654	TACC2	10579	transforming acidic coiled-coil containing protein 2
ENSG00000067798	18.2488	0.213021	-6.15085	-1.31026	7.70664e-10	8.6665e-09	0.403248	NAV3	89795	neuron navigator 3
ENSG00000182253	1032.33	0.0615964	6.1506	0.378855	7.71923e-10	8.67563e-09	1.30031	SYNM	23336	synemin
ENSG00000183856	179.162	0.110097	-6.15006	-0.677103	7.74517e-10	8.69973e-09	0.62542	IQGAP3	128239	IQ motif containing GTPase activating protein 3
ENSG00000133424	152.142	0.0765973	6.14972	0.471052	7.76217e-10	8.71377e-09	1.38612	LARGE1	9215	LARGE xylosyl- and glucuronyltransferase 1
ENSG00000198121	2387	0.0616098	-6.14673	-0.378698	7.90967e-10	8.87422e-09	0.769131	LPAR1	1902	lysophosphatidic acid receptor 1
ENSG00000083642	693.749	0.050694	6.14561	0.311546	7.96586e-10	8.93209e-09	1.24104	PDS5B	23047	PDS5 cohesin associated factor B
ENSG00000181222	3947.75	0.0648899	6.14529	0.398767	7.98183e-10	8.94482e-09	1.31838	POLR2A	5430	RNA polymerase II subunit A
ENSG00000164506	729.806	0.0552713	6.14368	0.33957	8.06294e-10	9.0305e-09	1.26538	STXBP5	134957	syntaxin binding protein 5
ENSG00000152082	498.229	0.0841646	-6.14092	-0.516848	8.2044e-10	9.18362e-09	0.698897	MZT2B	80097	mitotic spindle organizing protein 2B
ENSG00000115325	761.268	0.0661848	-6.14041	-0.406402	8.23111e-10	9.2082e-09	0.754503	DOK1	1796	docking protein 1
ENSG00000176749	84.4059	0.115057	6.13925	0.706363	8.29132e-10	9.2702e-09	1.63169	CDK5R1	8851	cyclin dependent kinase 5 regulatory subunit 1
ENSG00000133812	908.801	0.0437418	-6.13836	-0.268503	8.33759e-10	9.31656e-09	0.83018	SBF2	81846	SET binding factor 2
ENSG00000196262	4900.36	0.0347357	-6.13827	-0.213217	8.3426e-10	9.31679e-09	0.862611	PPIA	5478	peptidylprolyl isomerase A
ENSG00000269439	290.097	0.0633831	-6.13754	-0.389017	8.38069e-10	9.35393e-09	0.76365	PGLS-DT	100507551	PGLS divergent transcript
ENSG00000140044	212.187	0.121796	-6.13662	-0.747413	8.42969e-10	9.4032e-09	0.595671	JDP2	122953	Jun dimerization protein 2
ENSG00000211584	317.825	0.0721379	6.1355	0.442602	8.489e-10	9.46392e-09	1.35905	SLC48A1	55652	solute carrier family 48 member 1
ENSG00000103066	240.999	0.0724212	6.13371	0.444211	8.58505e-10	9.5655e-09	1.36057	PLA2G15	23659	phospholipase A2 group XV
ENSG00000152193	171.879	0.0775457	6.13298	0.475587	8.62456e-10	9.60399e-09	1.39048	OBI1	79596	ORC ubiquitin ligase 1
ENSG00000100280	1211.96	0.0432915	-6.13175	-0.265453	8.69156e-10	9.67304e-09	0.831938	AP1B1	162	adaptor related protein complex 1 subunit beta 1
ENSG00000009844	679.105	0.0428487	6.1265	0.262512	8.98354e-10	9.98652e-09	1.19957	VTA1	51534	vesicle trafficking 1
ENSG00000113575	1217.47	0.0486665	6.12421	0.298044	9.11328e-10	1.01249e-08	1.22948	PPP2CA	5515	protein phosphatase 2 catalytic subunit alpha
ENSG00000118849	41.2121	0.140045	-6.12323	-0.857526	9.16971e-10	1.01818e-08	0.551898	RARRES1	5918	retinoic acid receptor responder 1
ENSG00000008988	2764.73	0.0388743	-6.12292	-0.238024	9.18781e-10	1.0196e-08	0.847906	RPS20	6224	ribosomal protein S20
ENSG00000132388	356.43	0.0730534	6.12076	0.447142	9.31295e-10	1.0329e-08	1.36334	UBE2G1	7326	ubiquitin conjugating enzyme E2 G1
ENSG00000049249	120.402	0.109955	-6.11927	-0.672844	9.40024e-10	1.04198e-08	0.627269	TNFRSF9	3604	TNF receptor superfamily member 9
ENSG00000139977	292.687	0.0532722	6.11908	0.325977	9.41167e-10	1.04266e-08	1.25351	NAA30	122830	N-alpha-acetyltransferase 30, NatC catalytic subunit
ENSG00000168924	832.171	0.0517251	6.1159	0.316346	9.60156e-10	1.06248e-08	1.24517	LETM1	3954	leucine zipper and EF-hand containing transmembrane protein 1
ENSG00000134202	341.996	0.0583767	6.11516	0.356983	9.64586e-10	1.06677e-08	1.28074	GSTM3	2947	glutathione S-transferase mu 3
ENSG00000115239	173.187	0.0902005	6.11246	0.551347	9.8107e-10	1.08438e-08	1.46545	ASB3	100302652	GPR75-ASB3 readthrough
ENSG00000140937	1130.21	0.130117	-6.11002	-0.795014	9.96199e-10	1.10048e-08	0.576337	CDH11	1009	cadherin 11
ENSG00000139292	9.13811	0.427973	-6.10845	-2.61425	1.00604e-09	1.11072e-08	0.163317	LGR5	8549	leucine rich repeat containing G protein-coupled receptor 5
ENSG00000115252	27.5692	0.193076	-6.10717	-1.17915	1.01414e-09	1.11902e-08	0.441613	PDE1A	5136	phosphodiesterase 1A
ENSG00000017260	884.281	0.0397151	6.10635	0.242514	1.01933e-09	1.12373e-08	1.18305	ATP2C1	27032	ATPase secretory pathway Ca2+ transporting 1
ENSG00000171522	180.555	0.148049	-6.10623	-0.90402	1.02015e-09	1.12373e-08	0.534396	PTGER4	5734	prostaglandin E receptor 4
ENSG00000173548	1327.11	0.0620098	-6.10622	-0.378646	1.02015e-09	1.12373e-08	0.769159	SNX33	257364	sorting nexin 33
ENSG00000119929	158.303	0.0692995	6.10607	0.423148	1.02113e-09	1.12417e-08	1.34085	CUTC	51076	cutC copper transporter
ENSG00000163359	28021.5	0.121333	-6.1021	-0.740388	1.04686e-09	1.15184e-08	0.598578	COL6A3	1293	collagen type VI alpha 3 chain
ENSG00000214021	163.604	0.0901556	-6.09936	-0.549892	1.06495e-09	1.17108e-08	0.683071	TTLL3	26140	tubulin tyrosine ligase like 3
ENSG00000143614	767.559	0.0350413	6.09833	0.213694	1.07181e-09	1.17795e-08	1.15965	GATAD2B	57459	GATA zinc finger domain containing 2B
ENSG00000112964	240.946	0.0757235	6.09603	0.461613	1.08733e-09	1.19434e-08	1.37708	GHR	2690	growth hormone receptor
ENSG00000167995	792.632	0.07575	-6.09565	-0.461746	1.08994e-09	1.19653e-08	0.726107	BEST1	7439	bestrophin 1
ENSG00000187720	344.388	0.128053	-6.09371	-0.780319	1.1032e-09	1.2104e-08	0.582238	THSD4	79875	thrombospondin type 1 domain containing 4
ENSG00000102996	36.2025	0.175039	6.09279	1.06648	1.10957e-09	1.2167e-08	2.09431	MMP15	4324	matrix metallopeptidase 15
ENSG00000089876	332.124	0.0585798	6.09091	0.356804	1.1227e-09	1.2304e-08	1.28059	DHX32	55760	DEAH-box helicase 32 (putative)
ENSG00000153046	454.855	0.0561502	6.08818	0.341852	1.14202e-09	1.25087e-08	1.26738	CDYL	9425	chromodomain Y like
ENSG00000145431	410.799	0.0579215	-6.08326	-0.352352	1.1776e-09	1.28911e-08	0.783306	PDGFC	56034	platelet derived growth factor C
ENSG00000122026	2449.55	0.0436711	-6.08296	-0.26565	1.17981e-09	1.29079e-08	0.831824	RPL21	6144	ribosomal protein L21
ENSG00000186815	1224.63	0.0608719	-6.08215	-0.370232	1.18584e-09	1.29666e-08	0.773658	TPCN1	53373	two pore segment channel 1
ENSG00000162946	40.7964	0.143398	-6.07866	-0.871671	1.21188e-09	1.32438e-08	0.546513	DISC1	27185	DISC1 scaffold protein
ENSG00000137449	329.025	0.0594894	-6.07755	-0.36155	1.2203e-09	1.33284e-08	0.778328	CPEB2	132864	cytoplasmic polyadenylation element binding protein 2
ENSG00000100519	1104.12	0.069571	6.07665	0.422759	1.22716e-09	1.33958e-08	1.34049	PSMC6	5706	proteasome 26S subunit, ATPase 6
ENSG00000171798	30.7393	0.149498	-6.07514	-0.90822	1.23876e-09	1.35148e-08	0.532842	KNDC1	85442	kinase non-catalytic C-lobe domain containing 1
ENSG00000109606	2280.57	0.0292113	6.0732	0.177406	1.25385e-09	1.36717e-08	1.13085	DHX15	1665	DEAH-box helicase 15
ENSG00000173227	441.175	0.139805	-6.07161	-0.848844	1.26634e-09	1.38001e-08	0.555229	SYT12	91683	synaptotagmin 12
ENSG00000150527	478.409	0.0605663	6.0713	0.367716	1.2688e-09	1.3815e-08	1.29031	MIA2	4253	MIA SH3 domain ER export factor 2
ENSG00000134900	800.578	0.0524841	6.07126	0.318644	1.26913e-09	1.3815e-08	1.24716	TPP2	7174	tripeptidyl peptidase 2
ENSG00000127955	86.8505	0.0944562	6.07052	0.573398	1.275e-09	1.3871e-08	1.48802	GNAI1	2770	G protein subunit alpha i1
ENSG00000178404	18.7911	0.211529	6.07016	1.28401	1.27784e-09	1.38942e-08	2.43515	CEP295NL	100653515	CEP295 N-terminal like
ENSG00000138594	1383.08	0.0515545	-6.07006	-0.312939	1.2786e-09	1.38946e-08	0.805	TMOD3	112268148	uncharacterized LOC112268148
ENSG00000149428	4246.92	0.0436237	-6.06967	-0.264781	1.28172e-09	1.39208e-08	0.832325	HYOU1	10525	hypoxia up-regulated 1
ENSG00000171863	1980.61	0.0446508	-6.06879	-0.270976	1.28879e-09	1.39897e-08	0.828758	RPS7	6201	ribosomal protein S7
ENSG00000106636	1742.55	0.035504	6.06783	0.215432	1.29646e-09	1.40651e-08	1.16105	YKT6	10652	YKT6 v-SNARE homolog
ENSG00000142459	185.918	0.0793663	-6.06376	-0.481258	1.32978e-09	1.44185e-08	0.716353	EVI5L	115704	ecotropic viral integration site 5 like
ENSG00000112308	1371.1	0.0489256	6.06007	0.296492	1.36066e-09	1.4745e-08	1.22815	C6orf62	81688	chromosome 6 open reading frame 62
ENSG00000179241	682.841	0.0423996	-6.05714	-0.25682	1.38563e-09	1.50051e-08	0.836931	LDLRAD3	143458	low density lipoprotein receptor class A domain containing 3
ENSG00000125841	239.942	0.0775457	-6.05707	-0.4697	1.38621e-09	1.50051e-08	0.722115	NRSN2	80023	neurensin 2
ENSG00000128342	11605.2	0.233591	-6.0569	-1.41483	1.38769e-09	1.50057e-08	0.375053	LIF	3976	LIF interleukin 6 family cytokine
ENSG00000100711	425.56	0.0548548	-6.05689	-0.332249	1.38781e-09	1.50057e-08	0.794297	ZFYVE21	79038	zinc finger FYVE-type containing 21
ENSG00000100242	4595.47	0.0609178	-6.05627	-0.368935	1.39315e-09	1.50533e-08	0.774354	SUN2	25777	Sad1 and UNC84 domain containing 2
ENSG00000153250	2270.43	0.0569952	-6.0562	-0.345174	1.39377e-09	1.50533e-08	0.787213	RBMS1	5937	RNA binding motif single stranded interacting protein 1
ENSG00000079385	33.2584	0.204529	-6.05581	-1.23859	1.39717e-09	1.50817e-08	0.423788	CEACAM1	634	CEA cell adhesion molecule 1
ENSG00000138463	125.762	0.0928299	6.05148	0.561758	1.43521e-09	1.54836e-08	1.47607	SLC49A4	84925	solute carrier family 49 member 4
ENSG00000184985	22.7096	0.226474	-6.04984	-1.37013	1.44987e-09	1.56331e-08	0.386856	SORCS2	57537	sortilin related VPS10 domain containing receptor 2
ENSG00000231500	3758.53	0.0438926	-6.04871	-0.265493	1.46012e-09	1.57348e-08	0.831914	RPS18	6222	ribosomal protein S18
ENSG00000162928	731.19	0.0659201	6.04706	0.398623	1.47511e-09	1.58876e-08	1.31825	PEX13	5194	peroxisomal biogenesis factor 13
ENSG00000135828	295.564	0.0714607	6.04589	0.432044	1.48584e-09	1.59942e-08	1.34914	RNASEL	6041	ribonuclease L
ENSG00000171649	18.0419	0.226097	6.04494	1.36674	1.49464e-09	1.608e-08	2.57888	ZIK1	284307	zinc finger protein interacting with K protein 1
ENSG00000213638	19.3228	0.235603	6.04473	1.42416	1.49657e-09	1.60919e-08	2.68357	ADAT3	113179	adenosine deaminase tRNA specific 3
ENSG00000265485	40.2237	0.191828	-6.04366	-1.15934	1.50661e-09	1.61908e-08	0.447716	LINC01915	729950	long intergenic non-protein coding RNA 1915
ENSG00000107902	112.346	0.104927	-6.04226	-0.633999	1.51972e-09	1.63226e-08	0.644388	LHPP	64077	phospholysine phosphohistidine inorganic pyrophosphate phosphatase
ENSG00000198938	10466.1	0.0886529	-6.04134	-0.535582	1.52843e-09	1.64071e-08	0.68988	MT-CO3	4514	cytochrome c oxidase subunit III
ENSG00000100650	2362.48	0.0443438	-6.03896	-0.26779	1.55114e-09	1.66417e-08	0.830591	SRSF5	6430	serine and arginine rich splicing factor 5
ENSG00000173418	618.274	0.0429257	6.03654	0.259122	1.57456e-09	1.68836e-08	1.19675	NAA20	51126	N-alpha-acetyltransferase 20, NatB catalytic subunit
ENSG00000074181	172.68	0.118735	-6.03631	-0.716721	1.57677e-09	1.68979e-08	0.608479	NOTCH3	4854	notch receptor 3
ENSG00000112759	2540.94	0.104587	-6.03583	-0.631267	1.58144e-09	1.69295e-08	0.645609	SLC29A1	2030	solute carrier family 29 member 1 (Augustine blood group)
ENSG00000164815	200.963	0.0735978	6.03583	0.444224	1.58146e-09	1.69295e-08	1.36058	ORC5	5001	origin recognition complex subunit 5
ENSG00000179532	452.322	0.0729584	-6.03507	-0.440309	1.58893e-09	1.7e-08	0.736977	DNHD1	144132	dynein heavy chain domain 1
ENSG00000118482	1688.83	0.045526	6.0349	0.274745	1.59057e-09	1.70083e-08	1.20978	PHF3	23469	PHD finger protein 3
ENSG00000188643	960.833	0.0830001	-6.03357	-0.500787	1.60374e-09	1.71396e-08	0.706721	S100A16	140576	S100 calcium binding protein A16
ENSG00000105640	2945.62	0.05461	-6.03156	-0.329383	1.62383e-09	1.73447e-08	0.795877	RPL18A	6142	ribosomal protein L18a
ENSG00000144228	408.618	0.0579924	6.03099	0.349751	1.62959e-09	1.73967e-08	1.27434	SPOPL	339745	speckle type BTB/POZ protein like
ENSG00000109180	1314.62	0.0319338	6.02636	0.192445	1.67693e-09	1.7889e-08	1.1427	OCIAD1	54940	OCIA domain containing 1
ENSG00000173210	211.275	0.0760294	6.0263	0.458176	1.67756e-09	1.7889e-08	1.3738	ABLIM3	22885	actin binding LIM protein family member 3
ENSG00000135723	366.725	0.108519	6.02526	0.653858	1.68842e-09	1.7995e-08	1.57337	FHOD1	29109	formin homology 2 domain containing 1
ENSG00000122707	407.612	0.0490204	-6.02339	-0.295269	1.70806e-09	1.81943e-08	0.81492	RECK	8434	reversion inducing cysteine rich protein with kazal motifs
ENSG00000037749	580.47	0.0508266	6.02328	0.306143	1.70922e-09	1.81966e-08	1.2364	MFAP3	4238	microfibril associated protein 3
ENSG00000197579	546.305	0.0496364	6.02281	0.29895	1.71418e-09	1.82394e-08	1.23025	TOPORS	10210	TOP1 binding arginine/serine rich protein, E3 ubiquitin ligase
ENSG00000177663	387.358	0.0542345	6.02259	0.326632	1.71649e-09	1.8254e-08	1.25408	IL17RA	23765	interleukin 17 receptor A
ENSG00000010803	642.769	0.0526275	-6.02171	-0.316908	1.7258e-09	1.83429e-08	0.802789	SCMH1	22955	Scm polycomb group protein homolog 1
ENSG00000126391	957.704	0.0426186	6.02116	0.256613	1.7317e-09	1.83955e-08	1.19467	FRMD8	83786	FERM domain containing 8
ENSG00000088325	14.3031	0.261378	6.02034	1.57358	1.74055e-09	1.84794e-08	2.97643	TPX2	22974	TPX2 microtubule nucleation factor
ENSG00000131043	518.656	0.0490629	6.02013	0.295365	1.74281e-09	1.84933e-08	1.2272	AAR2	25980	AAR2 splicing factor
ENSG00000172927	166.9	0.129666	-6.01986	-0.78057	1.74572e-09	1.8514e-08	0.582137	MYEOV	26579	myeloma overexpressed
ENSG00000196155	251.69	0.0869805	-6.01969	-0.523596	1.74749e-09	1.85226e-08	0.695636	PLEKHG4	25894	pleckstrin homology and RhoGEF domain containing G4
ENSG00000109113	1318.98	0.0453533	-6.01953	-0.273006	1.74922e-09	1.85309e-08	0.827593	RAB34	83871	RAB34, member RAS oncogene family
ENSG00000130706	2108.5	0.0663679	6.01884	0.399458	1.75667e-09	1.85996e-08	1.31901	ADRM1	11047	ADRM1 26S proteasome ubiquitin receptor
ENSG00000101181	525.254	0.0521939	6.01535	0.313965	1.79495e-09	1.89945e-08	1.24312	MTG2	26164	mitochondrial ribosome associated GTPase 2
ENSG00000040487	307.105	0.0703881	6.01441	0.423343	1.80537e-09	1.90944e-08	1.34103	SLC66A1	54896	solute carrier family 66 member 1
ENSG00000115486	782.291	0.0553391	-6.01215	-0.332707	1.83076e-09	1.93523e-08	0.794045	GGCX	2677	gamma-glutamyl carboxylase
ENSG00000133104	1567.15	0.0527163	6.01041	0.316846	1.85055e-09	1.95508e-08	1.2456	SPART	23111	spartin
ENSG00000167775	431.441	0.0683108	-6.00853	-0.410448	1.87215e-09	1.97682e-08	0.75239	CD320	51293	CD320 molecule
ENSG00000175115	989.281	0.0424782	-6.00785	-0.255203	1.87997e-09	1.98401e-08	0.837869	PACS1	55690	phosphofurin acidic cluster sorting protein 1
ENSG00000162897	35.4956	0.285363	-6.00676	-1.71411	1.89264e-09	1.99628e-08	0.304791	FCAMR	83953	Fc fragment of IgA and IgM receptor
ENSG00000116793	285.34	0.083508	6.00666	0.501604	1.89386e-09	1.99648e-08	1.41579	PHTF1	10745	putative homeodomain transcription factor 1
ENSG00000124491	3285.06	0.137162	-6.00479	-0.823632	1.91576e-09	2.01737e-08	0.565018	F13A1	2162	coagulation factor XIII A chain
ENSG00000110497	516.411	0.043403	6.00469	0.260621	1.91703e-09	2.01762e-08	1.19799	AMBRA1	55626	autophagy and beclin 1 regulator 1
ENSG00000144357	617.542	0.0559352	6.00436	0.335855	1.92091e-09	2.02005e-08	1.26212	UBR3	130507	ubiquitin protein ligase E3 component n-recognin 3
ENSG00000169231	165.879	0.0944641	-6.00431	-0.567192	1.92142e-09	2.02005e-08	0.674929	THBS3	7059	thrombospondin 3
ENSG00000163781	378.097	0.05284	6.00314	0.317206	1.93536e-09	2.0336e-08	1.24592	TOPBP1	11073	DNA topoisomerase II binding protein 1
ENSG00000065325	89.2051	0.147986	-6.00303	-0.888367	1.93663e-09	2.03383e-08	0.540225	GLP2R	9340	glucagon like peptide 2 receptor
ENSG00000159307	1014.57	0.128859	-6.00175	-0.77338	1.95207e-09	2.04893e-08	0.585045	SCUBE1	80274	signal peptide, CUB domain and EGF like domain containing 1
ENSG00000184481	270.622	0.0728347	5.99737	0.436817	2.00542e-09	2.10379e-08	1.35361	FOXO4	4303	forkhead box O4
ENSG00000214274	71.7887	0.128662	-5.99662	-0.771539	2.01464e-09	2.11232e-08	0.585792	ANG	283	angiogenin
ENSG00000074964	648.28	0.0615746	-5.99553	-0.369172	2.02824e-09	2.12543e-08	0.774227	ARHGEF10L	55160	Rho guanine nucleotide exchange factor 10 like
ENSG00000134333	5669.23	0.0603943	-5.99478	-0.36205	2.03765e-09	2.13413e-08	0.778058	LDHA	3939	lactate dehydrogenase A
ENSG00000271334	21.6106	0.186875	-5.99452	-1.12023	2.04086e-09	2.13635e-08	0.460022	LINC02104	101926940	long intergenic non-protein coding RNA 2104
ENSG00000124357	1095.47	0.0437535	-5.99438	-0.262275	2.04265e-09	2.13707e-08	0.833772	NAGK	55577	N-acetylglucosamine kinase
ENSG00000094804	88.9141	0.153646	5.99392	0.920945	2.04837e-09	2.14189e-08	1.89336	CDC6	990	cell division cycle 6
ENSG00000154122	7733.96	0.0705507	-5.99363	-0.422855	2.05209e-09	2.14462e-08	0.745947	ANKH	56172	ANKH inorganic pyrophosphate transport regulator
ENSG00000274070	263.723	0.0718355	5.99295	0.430507	2.06068e-09	2.15244e-08	1.34771	CASTOR2	729438	cytosolic arginine sensor for mTORC1 subunit 2
ENSG00000069275	1961.24	0.0417891	-5.99171	-0.250388	2.07648e-09	2.16777e-08	0.84067	NUCKS1	64710	nuclear casein kinase and cyclin dependent kinase substrate 1
ENSG00000215717	714.816	0.0551941	5.9916	0.330701	2.07785e-09	2.16803e-08	1.25762	TMEM167B	56900	transmembrane protein 167B
ENSG00000111077	1649.57	0.0798299	-5.99101	-0.478261	2.08547e-09	2.17418e-08	0.717842	TNS2	23371	tensin 2
ENSG00000100592	449.38	0.0611401	-5.99096	-0.366288	2.08608e-09	2.17418e-08	0.775776	DAAM1	23002	dishevelled associated activator of morphogenesis 1
ENSG00000156172	71.6475	0.117623	-5.99088	-0.704668	2.08711e-09	2.17418e-08	0.613584	CFAP418	157657	cilia and flagella associated protein 418
ENSG00000100201	8557.11	0.0387956	-5.98999	-0.232385	2.09859e-09	2.18497e-08	0.851226	DDX17	10521	DEAD-box helicase 17
ENSG00000213064	989.718	0.0483491	5.9881	0.28952	2.12304e-09	2.20924e-08	1.22223	SFT2D2	375035	SFT2 domain containing 2
ENSG00000078295	237.605	0.0741944	-5.98084	-0.443745	2.21986e-09	2.30875e-08	0.735223	ADCY2	108	adenylate cyclase 2
ENSG00000109819	57.9011	0.14015	-5.98	-0.8381	2.23131e-09	2.31941e-08	0.55938	PPARGC1A	10891	PPARG coactivator 1 alpha
ENSG00000146872	521.404	0.0473507	5.9795	0.283134	2.23825e-09	2.32538e-08	1.21684	TLK2	11011	tousled like kinase 2
ENSG00000122218	4683.24	0.0388556	-5.979	-0.232317	2.24511e-09	2.33126e-08	0.851266	COPA	1314	COPI coat complex subunit alpha
ENSG00000254470	427.717	0.0510933	5.9784	0.305456	2.25346e-09	2.33868e-08	1.23581	AP5B1	91056	adaptor related protein complex 5 subunit beta 1
ENSG00000130589	525.994	0.0798554	-5.97719	-0.477311	2.27021e-09	2.3548e-08	0.718315	HELZ2	85441	helicase with zinc finger 2
ENSG00000108950	208.652	0.16476	-5.97308	-0.984123	2.32817e-09	2.41362e-08	0.505533	FAM20A	54757	FAM20A golgi associated secretory pathway pseudokinase
ENSG00000164050	3038.14	0.0743547	-5.97158	-0.444015	2.34966e-09	2.4346e-08	0.735086	PLXNB1	5364	plexin B1
ENSG00000113845	859.004	0.0420833	5.97127	0.251291	2.35415e-09	2.43795e-08	1.19027	TIMMDC1	51300	translocase of inner mitochondrial membrane domain containing 1
ENSG00000137100	323.154	0.0625482	-5.96638	-0.373186	2.42579e-09	2.51079e-08	0.772075	DCTN3	11258	dynactin subunit 3
ENSG00000124882	461.025	0.21493	-5.96594	-1.28226	2.43224e-09	2.51612e-08	0.41115	EREG	2069	epiregulin
ENSG00000111602	444.27	0.0562566	5.96358	0.335491	2.46774e-09	2.55149e-08	1.26181	TIMELESS	8914	timeless circadian regulator
ENSG00000148358	2037.27	0.031672	5.96346	0.188875	2.4695e-09	2.55195e-08	1.13987	GPR107	57720	G protein-coupled receptor 107
ENSG00000184990	451.773	0.0552116	-5.96283	-0.329217	2.47908e-09	2.56048e-08	0.795968	SIVA1	10572	SIVA1 apoptosis inducing factor
ENSG00000119514	507.261	0.0897027	-5.95996	-0.534625	2.52303e-09	2.60449e-08	0.690338	GALNT12	79695	polypeptide N-acetylgalactosaminyltransferase 12
ENSG00000115419	1955.38	0.0447898	5.95866	0.266887	2.54319e-09	2.6239e-08	1.20321	GLS	2744	glutaminase
ENSG00000224470	929.833	0.0449954	5.95334	0.267873	2.62717e-09	2.70911e-08	1.20403	ATXN1L	342371	ataxin 1 like
ENSG00000240849	231.46	0.063817	5.95059	0.379749	2.67183e-09	2.75369e-08	1.30112	PEDS1	387521	plasmanylethanolamine desaturase 1
ENSG00000105698	1405.21	0.052244	-5.9497	-0.310836	2.68632e-09	2.76715e-08	0.806174	USF2	7392	upstream transcription factor 2, c-fos interacting
ENSG00000163807	407.276	0.0794108	5.94746	0.472293	2.72333e-09	2.80379e-08	1.38731	KIAA1143	57456	KIAA1143
ENSG00000132467	608.163	0.0569176	5.94692	0.338484	2.73238e-09	2.81161e-08	1.26443	UTP3	57050	UTP3 small subunit processome component
ENSG00000187583	454.313	0.0744313	-5.94608	-0.442575	2.74637e-09	2.8245e-08	0.73582	PLEKHN1	84069	pleckstrin homology domain containing N1
ENSG00000168646	467.94	0.117782	-5.94585	-0.700317	2.75019e-09	2.82544e-08	0.615437	AXIN2	8313	axin 2
ENSG00000266094	145.003	0.111563	-5.94203	-0.662911	2.81512e-09	2.89037e-08	0.631603	RASSF5	83593	Ras association domain family member 5
ENSG00000198373	2805.03	0.0629821	-5.94196	-0.374237	2.81638e-09	2.89037e-08	0.771513	WWP2	11060	WW domain containing E3 ubiquitin protein ligase 2
ENSG00000205358	1536.95	0.203804	-5.94132	-1.21087	2.8273e-09	2.90004e-08	0.432009	MT1H	4496	metallothionein 1H
ENSG00000170889	2776.33	0.0428689	-5.94044	-0.25466	2.84256e-09	2.91415e-08	0.838185	RPS9	6203	ribosomal protein S9
ENSG00000139370	630.875	0.0451777	5.93769	0.268251	2.8907e-09	2.96193e-08	1.20435	SLC15A4	121260	solute carrier family 15 member 4
ENSG00000130147	430.34	0.0656856	5.93679	0.389961	2.90657e-09	2.97662e-08	1.31036	SH3BP4	23677	SH3 domain binding protein 4
ENSG00000102882	854.399	0.0502402	-5.93571	-0.298211	2.92583e-09	2.99476e-08	0.81326	MAPK3	5595	mitogen-activated protein kinase 3
ENSG00000104142	633.4	0.0466438	5.93388	0.276779	2.95862e-09	3.02493e-08	1.21149	VPS18	57617	VPS18 core subunit of CORVET and HOPS complexes
ENSG00000108469	441.671	0.0622324	-5.93384	-0.369277	2.95935e-09	3.02493e-08	0.77417	RECQL5	9400	RecQ like helicase 5
ENSG00000140575	10555.4	0.0516618	-5.9338	-0.306551	2.95999e-09	3.02493e-08	0.808573	IQGAP1	8826	IQ motif containing GTPase activating protein 1
ENSG00000153922	839.511	0.0578924	5.93344	0.343502	2.96646e-09	3.02995e-08	1.26883	CHD1	1105	chromodomain helicase DNA binding protein 1
ENSG00000126457	1230.24	0.0418314	-5.9333	-0.248198	2.96899e-09	3.03094e-08	0.841947	PRMT1	3276	protein arginine methyltransferase 1
ENSG00000133740	53.4823	0.121666	-5.93117	-0.721618	3.00791e-09	3.06905e-08	0.606417	E2F5	1875	E2F transcription factor 5
ENSG00000122406	3330.24	0.0410934	-5.93065	-0.243711	3.0174e-09	3.07711e-08	0.84457	RPL5	6125	ribosomal protein L5
ENSG00000109854	318.861	0.0705662	5.92883	0.418376	3.05092e-09	3.10966e-08	1.33642	HTATIP2	10553	HIV-1 Tat interactive protein 2
ENSG00000134070	1860.57	0.0614813	-5.92871	-0.364504	3.05329e-09	3.11044e-08	0.776736	IRAK2	3656	interleukin 1 receptor associated kinase 2
ENSG00000100764	1480	0.0669582	5.92755	0.396898	3.07494e-09	3.12787e-08	1.31667	PSMC1	5700	proteasome 26S subunit, ATPase 1
ENSG00000093167	778.569	0.0535263	5.92753	0.317279	3.07525e-09	3.12787e-08	1.24598	LRRFIP2	9209	LRR binding FLII interacting protein 2
ENSG00000243725	36.2827	0.155453	5.92685	0.921348	3.08794e-09	3.13805e-08	1.89388	TTC4	7268	tetratricopeptide repeat domain 4
ENSG00000147475	1300.93	0.052687	-5.92682	-0.312267	3.08849e-09	3.13805e-08	0.805375	ERLIN2	11160	ER lipid raft associated 2
ENSG00000090971	85.0834	0.103774	-5.92539	-0.614903	3.11564e-09	3.16398e-08	0.652974	NAT14	57106	N-acetyltransferase 14 (putative)
ENSG00000079257	77.913	0.0962023	5.92399	0.569901	3.14227e-09	3.18934e-08	1.48442	LXN	56925	latexin
ENSG00000160570	384.377	0.093603	5.92296	0.554407	3.16192e-09	3.20761e-08	1.46857	DEDD2	162989	death effector domain containing 2
ENSG00000088356	218.586	0.0832683	5.92089	0.493022	3.20209e-09	3.24666e-08	1.40739	PDRG1	81572	p53 and DNA damage regulated 1
ENSG00000013563	402.964	0.0607734	-5.91927	-0.359734	3.23382e-09	3.27712e-08	0.779308	DNASE1L1	1774	deoxyribonuclease 1 like 1
ENSG00000139182	823.781	0.0727575	-5.91765	-0.430553	3.26578e-09	3.30778e-08	0.741977	CLSTN3	9746	calsyntenin 3
ENSG00000161800	175.991	0.0705026	5.91646	0.417126	3.28952e-09	3.33008e-08	1.33526	RACGAP1	29127	Rac GTPase activating protein 1
ENSG00000077044	1018.48	0.0499339	5.9151	0.295364	3.31668e-09	3.35583e-08	1.22719	DGKD	8527	diacylglycerol kinase delta
ENSG00000159692	1736.1	0.0357175	-5.91482	-0.211263	3.32231e-09	3.35977e-08	0.863781	CTBP1	1487	C-terminal binding protein 1
ENSG00000128849	682.813	0.127314	-5.91328	-0.752841	3.3537e-09	3.38974e-08	0.593434	CGNL1	84952	cingulin like 1
ENSG00000169684	15.8232	0.232762	5.9101	1.37564	3.4189e-09	3.45384e-08	2.59484	CHRNA5	1138	cholinergic receptor nicotinic alpha 5 subunit
ENSG00000073060	688.059	0.0766271	-5.90866	-0.452764	3.44897e-09	3.48066e-08	0.730642	SCARB1	949	scavenger receptor class B member 1
ENSG00000138326	2720.21	0.0420501	-5.90866	-0.24846	3.44904e-09	3.48066e-08	0.841795	RPS24	6229	ribosomal protein S24
ENSG00000131089	103.816	0.0961429	-5.90737	-0.567952	3.47607e-09	3.5061e-08	0.674574	ARHGEF9	23229	Cdc42 guanine nucleotide exchange factor 9
ENSG00000062716	2575.34	0.0841854	5.90594	0.497194	3.50634e-09	3.5348e-08	1.41147	VMP1	81671	vacuole membrane protein 1
ENSG00000036054	500.544	0.0621014	5.90434	0.366668	3.54057e-09	3.56745e-08	1.28937	TBC1D23	55773	TBC1 domain family member 23
ENSG00000181135	141.265	0.081789	5.89639	0.48226	3.71532e-09	3.73575e-08	1.39693	ZNF707	101928160	uncharacterized LOC101928160
ENSG00000125845	42936.8	0.110844	-5.89521	-0.65345	3.74212e-09	3.76075e-08	0.635758	BMP2	650	bone morphogenetic protein 2
ENSG00000139910	1681.3	0.0889898	-5.89366	-0.524476	3.77727e-09	3.79411e-08	0.695212	NOVA1	4857	NOVA alternative splicing regulator 1
ENSG00000241258	369.63	0.051408	5.89331	0.302963	3.78538e-09	3.80028e-08	1.23368	CRCP	27297	CGRP receptor component
ENSG00000119711	218.713	0.0655121	-5.89308	-0.386068	3.79074e-09	3.80369e-08	0.765212	ALDH6A1	4329	aldehyde dehydrogenase 6 family member A1
ENSG00000137106	571.715	0.0448635	-5.89207	-0.264339	3.81386e-09	3.82492e-08	0.83258	GRHPR	9380	glyoxylate and hydroxypyruvate reductase
ENSG00000150907	447.467	0.0617276	5.89065	0.363616	3.84686e-09	3.85601e-08	1.28665	FOXO1	2308	forkhead box O1
ENSG00000132740	596.279	0.071471	5.88924	0.42091	3.87984e-09	3.88706e-08	1.33877	IGHMBP2	3508	immunoglobulin mu DNA binding protein 2
ENSG00000130731	231.346	0.0808011	-5.88823	-0.475776	3.9035e-09	3.90875e-08	0.71908	METTL26	84326	methyltransferase like 26
ENSG00000154309	297.455	0.0653361	5.88622	0.384582	3.95137e-09	3.95259e-08	1.30548	DISP1	84976	dispatched RND transporter family member 1
ENSG00000160746	650.433	0.0445179	5.8858	0.262024	3.96126e-09	3.96044e-08	1.19916	ANO10	55129	anoctamin 10
ENSG00000121716	109.223	0.149326	5.88562	0.878878	3.96561e-09	3.96274e-08	1.83894	PILRB	29990	paired immunoglobin like type 2 receptor beta
ENSG00000150630	113.178	0.136603	-5.88529	-0.80395	3.9736e-09	3.96869e-08	0.572779	VEGFC	7424	vascular endothelial growth factor C
ENSG00000177150	199.636	0.0779008	5.8845	0.458407	3.99254e-09	3.98555e-08	1.37402	FAM210A	125228	family with sequence similarity 210 member A
ENSG00000177169	819.374	0.0919135	5.88376	0.540797	4.01052e-09	4.00144e-08	1.45478	ULK1	8408	unc-51 like autophagy activating kinase 1
ENSG00000129534	170.886	0.0722894	5.88325	0.425297	4.02276e-09	4.01158e-08	1.34285	MIS18BP1	55320	MIS18 binding protein 1
ENSG00000071626	1646.77	0.045954	-5.87643	-0.270046	4.19213e-09	4.17618e-08	0.829293	DAZAP1	26528	DAZ associated protein 1
ENSG00000197312	610.025	0.0549709	5.87556	0.322985	4.21417e-09	4.19598e-08	1.25092	DDI2	84301	DNA damage inducible 1 homolog 2
ENSG00000120725	855.539	0.0490202	-5.87487	-0.287987	4.23168e-09	4.21125e-08	0.819044	SIL1	64374	SIL1 nucleotide exchange factor
ENSG00000197457	179.102	0.143171	-5.87226	-0.840735	4.29901e-09	4.27606e-08	0.558359	STMN3	50861	stathmin 3
ENSG00000139190	92.6432	0.197566	5.87107	1.15993	4.32991e-09	4.30458e-08	2.23446	VAMP1	6843	vesicle associated membrane protein 1
ENSG00000112837	354.635	0.0508763	5.86967	0.298627	4.36655e-09	4.33878e-08	1.22997	TBX18	9096	T-box transcription factor 18
ENSG00000257219	25.0843	0.176791	-5.86852	-1.0375	4.39703e-09	4.36683e-08	0.48717	LNCOG	105369848	lncRNA osteogenesis associated
ENSG00000167670	104.585	0.107811	5.86679	0.632506	4.44323e-09	4.40839e-08	1.55025	CHAF1A	10036	chromatin assembly factor 1 subunit A
ENSG00000130175	3705.3	0.0397186	-5.86678	-0.23302	4.44343e-09	4.40839e-08	0.850852	PRKCSH	5589	protein kinase C substrate 80K-H
ENSG00000118181	2613.92	0.0434176	-5.86514	-0.25465	4.48758e-09	4.44992e-08	0.83819	RPS25	6230	ribosomal protein S25
ENSG00000171492	269.887	0.0645437	5.86306	0.378424	4.54411e-09	4.50367e-08	1.29992	LRRC8D	55144	leucine rich repeat containing 8 VRAC subunit D
ENSG00000070756	4837.79	0.039994	-5.86295	-0.234483	4.54714e-09	4.50437e-08	0.84999	PABPC1	26986	poly(A) binding protein cytoplasmic 1
ENSG00000162494	57.3404	0.229535	-5.86265	-1.34569	4.55534e-09	4.51018e-08	0.393467	LRRC38	126755	leucine rich repeat containing 38
ENSG00000166200	920.807	0.0504764	5.86166	0.295875	4.58251e-09	4.53344e-08	1.22763	COPS2	9318	COP9 signalosome subunit 2
ENSG00000158747	523.211	0.116789	-5.86163	-0.684572	4.58351e-09	4.53344e-08	0.62219	NBL1	100532736	MICOS10-NBL1 readthrough
ENSG00000071082	1675.61	0.0498487	-5.8607	-0.292148	4.60921e-09	4.55653e-08	0.816685	RPL31	6160	ribosomal protein L31
ENSG00000148180	3310.92	0.0378685	-5.86043	-0.221925	4.61682e-09	4.56173e-08	0.85742	GSN	2934	gelsolin
ENSG00000162300	724.811	0.0468201	-5.85499	-0.274132	4.77031e-09	4.71099e-08	0.826948	ZFPL1	7542	zinc finger protein like 1
ENSG00000102931	922.562	0.0474557	-5.85485	-0.277846	4.77433e-09	4.71256e-08	0.824821	ARL2BP	23568	ADP ribosylation factor like GTPase 2 binding protein
ENSG00000137947	417.95	0.0591407	5.85421	0.346223	4.79271e-09	4.72829e-08	1.27123	GTF2B	2959	general transcription factor IIB
ENSG00000168288	1339.43	0.0375606	5.8537	0.219869	4.80768e-09	4.74064e-08	1.16463	MMADHC	27249	metabolism of cobalamin associated D
ENSG00000137941	170.641	0.100427	5.85264	0.587763	4.83841e-09	4.76852e-08	1.50291	TTLL7	79739	tubulin tyrosine ligase like 7
ENSG00000198951	310.337	0.071191	-5.85015	-0.416478	4.91118e-09	4.83778e-08	0.749251	NAGA	4668	alpha-N-acetylgalactosaminidase
ENSG00000169083	195.879	0.0853504	5.84941	0.499249	4.93328e-09	4.85707e-08	1.41348	AR	367	androgen receptor
ENSG00000273033	72.5013	0.106637	5.84853	0.623668	4.95941e-09	4.87869e-08	1.54079	LINC02035	100129550	long intergenic non-protein coding RNA 2035
ENSG00000091879	70.6096	0.249955	5.8485	1.46186	4.96027e-09	4.87869e-08	2.75463	ANGPT2	285	angiopoietin 2
ENSG00000172661	871.012	0.0564217	5.84633	0.32986	5.02533e-09	4.93767e-08	1.25689	WASHC2C	253725	WASH complex subunit 2C
ENSG00000106772	3673.22	0.143423	-5.84604	-0.838457	5.03399e-09	4.94346e-08	0.559242	PRUNE2	158471	prune homolog 2 with BCH domain
ENSG00000164754	2105.93	0.0397366	5.84597	0.232299	5.03633e-09	4.94346e-08	1.17471	RAD21	5885	RAD21 cohesin complex component
ENSG00000173947	54.2869	0.145784	-5.84532	-0.852155	5.05587e-09	4.96013e-08	0.553957	PIFO	128344	primary cilia formation
ENSG00000106868	138.621	0.0879765	-5.84471	-0.514197	5.0746e-09	4.97598e-08	0.700183	SUSD1	64420	sushi domain containing 1
ENSG00000089335	468.755	0.0600684	5.84322	0.350993	5.12021e-09	5.01817e-08	1.27544	ZNF302	55900	zinc finger protein 302
ENSG00000169554	1221.07	0.0806447	-5.84201	-0.471127	5.15752e-09	5.05218e-08	0.721401	ZEB2	9839	zinc finger E-box binding homeobox 2
ENSG00000000003	659.354	0.0570907	-5.84031	-0.333427	5.21039e-09	5.10139e-08	0.793649	TSPAN6	7105	tetraspanin 6
ENSG00000140829	1649.88	0.0402509	5.83944	0.235042	5.23776e-09	5.12559e-08	1.17694	DHX38	9785	DEAH-box helicase 38
ENSG00000130508	818.2	0.0791846	-5.836	-0.462121	5.34702e-09	5.22988e-08	0.725918	PXDN	7837	peroxidasin
ENSG00000241749	31.1135	0.178252	-5.83542	-1.04017	5.36556e-09	5.24536e-08	0.486269	RPSAP52	204010	ribosomal protein SA pseudogene 52
ENSG00000144724	1215.86	0.0658392	-5.8346	-0.384146	5.39197e-09	5.26852e-08	0.766233	PTPRG	5793	protein tyrosine phosphatase receptor type G
ENSG00000175445	12.8231	0.329262	-5.83203	-1.92027	5.47563e-09	5.34757e-08	0.264205	LPL	4023	lipoprotein lipase
ENSG00000198840	2016.72	0.103207	-5.82889	-0.601582	5.57979e-09	5.44655e-08	0.659031	MT-ND3	4537	NADH dehydrogenase subunit 3
ENSG00000140320	675.654	0.0435856	5.82843	0.254036	5.59525e-09	5.45889e-08	1.19254	BAHD1	22893	bromo adjacent homology domain containing 1
ENSG00000159720	782.932	0.0621528	5.82745	0.362192	5.62813e-09	5.4882e-08	1.28538	ATP6V0D1	9114	ATPase H+ transporting V0 subunit d1
ENSG00000131876	351.366	0.0573977	5.82692	0.334452	5.64583e-09	5.5027e-08	1.2609	SNRPA1	6627	small nuclear ribonucleoprotein polypeptide A'
ENSG00000117143	2671.29	0.0459563	-5.82672	-0.267774	5.65274e-09	5.50666e-08	0.8306	UAP1	6675	UDP-N-acetylglucosamine pyrophosphorylase 1
ENSG00000169905	827.37	0.0436207	5.8266	0.25416	5.65688e-09	5.50792e-08	1.19264	TOR1AIP2	163590	torsin 1A interacting protein 2
ENSG00000180530	2524.83	0.0726388	5.82441	0.423078	5.73143e-09	5.57771e-08	1.34079	NRIP1	8204	nuclear receptor interacting protein 1
ENSG00000168056	12415	0.0578878	-5.8216	-0.337	5.82884e-09	5.66966e-08	0.791686	LTBP3	4054	latent transforming growth factor beta binding protein 3
ENSG00000242265	40.818	0.180502	5.82076	1.05066	5.85802e-09	5.69518e-08	2.07148	PEG10	23089	paternally expressed 10
ENSG00000103042	526.481	0.0629535	5.82006	0.366393	5.88258e-09	5.71619e-08	1.28913	SLC38A7	55238	solute carrier family 38 member 7
ENSG00000012232	1207.09	0.0318137	5.81992	0.185153	5.88756e-09	5.71816e-08	1.13694	EXTL3	2137	exostosin like glycosyltransferase 3
ENSG00000198363	4908.96	0.0606747	5.81957	0.353101	5.89984e-09	5.72722e-08	1.2773	ASPH	444	aspartate beta-hydroxylase
ENSG00000173114	25.3002	0.210109	-5.81648	-1.2221	6.01001e-09	5.83125e-08	0.42866	LRRN3	54674	leucine rich repeat neuronal 3
ENSG00000161671	1853.03	0.04925	-5.81392	-0.286336	6.10252e-09	5.91804e-08	0.819982	EMC10	284361	ER membrane protein complex subunit 10
ENSG00000138615	804.946	0.0563579	-5.81316	-0.327618	6.1303e-09	5.942e-08	0.796851	CILP	8483	cartilage intermediate layer protein
ENSG00000129353	1928.81	0.0875043	-5.81203	-0.508578	6.17197e-09	5.9794e-08	0.702915	SLC44A2	57153	solute carrier family 44 member 2
ENSG00000115977	1093.39	0.045415	5.80783	0.263762	6.32883e-09	6.12593e-08	1.20061	AAK1	22848	AP2 associated kinase 1
ENSG00000143545	207.035	0.0679213	-5.80781	-0.394474	6.32954e-09	6.12593e-08	0.760767	RAB13	5872	RAB13, member RAS oncogene family
ENSG00000136942	1937.48	0.0461225	-5.80672	-0.26782	6.37067e-09	6.16267e-08	0.830573	RPL35	11224	ribosomal protein L35
ENSG00000053501	326.946	0.0606925	-5.80642	-0.352406	6.3824e-09	6.17093e-08	0.783277	USE1	55850	unconventional SNARE in the ER 1
ENSG00000148484	676.629	0.0756577	-5.80585	-0.439257	6.40397e-09	6.1887e-08	0.737514	RSU1	6251	Ras suppressor protein 1
ENSG00000137331	10594.3	0.118082	-5.80553	-0.685528	6.41616e-09	6.19739e-08	0.621778	IER3	8870	immediate early response 3
ENSG00000123610	4803.22	0.159713	-5.80532	-0.927184	6.42424e-09	6.20209e-08	0.525884	TNFAIP6	7130	TNF alpha induced protein 6
ENSG00000141378	231.286	0.0720857	5.80303	0.418316	6.51253e-09	6.2842e-08	1.33637	PTRH2	51651	peptidyl-tRNA hydrolase 2
ENSG00000141994	324.839	0.0674511	5.80163	0.391327	6.56716e-09	6.33376e-08	1.3116	DUS3L	56931	dihydrouridine synthase 3 like
ENSG00000198853	1021.44	0.0641881	5.80133	0.372376	6.57924e-09	6.34225e-08	1.29448	RUSC2	9853	RUN and SH3 domain containing 2
ENSG00000128944	70.6872	0.116029	5.79983	0.672948	6.63808e-09	6.3958e-08	1.59433	KNSTRN	90417	kinetochore localized astrin (SPAG5) binding protein
ENSG00000106404	149.28	0.0961508	5.79929	0.557607	6.65943e-09	6.41318e-08	1.47183	CLDN15	24146	claudin 15
ENSG00000103148	548.47	0.0665817	-5.79648	-0.385939	6.77216e-09	6.5185e-08	0.765281	NPRL3	8131	NPR3 like, GATOR1 complex subunit
ENSG00000163947	351.717	0.0815541	-5.79189	-0.472352	6.95996e-09	6.69594e-08	0.720788	ARHGEF3	50650	Rho guanine nucleotide exchange factor 3
ENSG00000100614	637.265	0.0469278	5.79179	0.271796	6.96412e-09	6.69661e-08	1.20731	PPM1A	5494	protein phosphatase, Mg2+/Mn2+ dependent 1A
ENSG00000198203	33.9143	0.255198	-5.79113	-1.47788	6.99124e-09	6.71936e-08	0.359015	SULT1C2	6819	sulfotransferase family 1C member 2
ENSG00000159885	40.9113	0.189945	5.78994	1.09977	7.04136e-09	6.76417e-08	2.1432	ZNF222	7673	zinc finger protein 222
ENSG00000105887	1655.82	0.0331856	5.78969	0.192135	7.05146e-09	6.77052e-08	1.14245	MTPN	767558	leucine zipper protein 6
ENSG00000136859	4241.83	0.088659	-5.78858	-0.51321	7.09833e-09	6.81215e-08	0.700662	ANGPTL2	23452	angiopoietin like 2
ENSG00000099204	131.089	0.0803768	5.78811	0.465229	7.11848e-09	6.8281e-08	1.38054	ABLIM1	3983	actin binding LIM protein 1
ENSG00000169087	229.714	0.0679808	5.78724	0.393421	7.15525e-09	6.85998e-08	1.3135	HSPBAP1	79663	HSPB1 associated protein 1
ENSG00000182870	155.677	0.10124	5.78616	0.585791	7.20133e-09	6.90074e-08	1.50086	GALNT9	50614	polypeptide N-acetylgalactosaminyltransferase 9
ENSG00000074527	5372.63	0.1372	-5.78578	-0.793809	7.21748e-09	6.91279e-08	0.576819	NTN4	59277	netrin 4
ENSG00000071889	424.691	0.0544552	-5.78473	-0.315009	7.26299e-09	6.95295e-08	0.803846	FAM3A	60343	FAM3 metabolism regulating signaling molecule A
ENSG00000058804	269.519	0.0653767	5.78462	0.378179	7.26769e-09	6.95402e-08	1.2997	NDC1	55706	NDC1 transmembrane nucleoporin
ENSG00000130939	916.5	0.0442062	5.78435	0.255704	7.2795e-09	6.96188e-08	1.19392	UBE4B	10277	ubiquitination factor E4B
ENSG00000048392	1069.56	0.0464263	5.78181	0.268428	7.39026e-09	7.06432e-08	1.20449	RRM2B	50484	ribonucleotide reductase regulatory TP53 inducible subunit M2B
ENSG00000077782	5313.1	0.0410539	-5.78137	-0.237348	7.40961e-09	7.07804e-08	0.848303	FGFR1	2260	fibroblast growth factor receptor 1
ENSG00000270547	53.6589	0.142014	-5.78131	-0.821027	7.41192e-09	7.07804e-08	0.566039	LINC01235	401492	long intergenic non-protein coding RNA 1235
ENSG00000155099	384.6	0.0820771	-5.77927	-0.474346	7.50273e-09	7.16122e-08	0.719793	PIP4P2	55529	phosphatidylinositol-4,5-bisphosphate 4-phosphatase 2
ENSG00000260807	107.128	0.123958	-5.77915	-0.716374	7.50792e-09	7.16188e-08	0.608625	CEROX1	115804232	cytoplasmic endogenous regulator of oxidative phosphorylation 1
ENSG00000136695	97.253	0.154703	-5.77908	-0.89404	7.51081e-09	7.16188e-08	0.538105	IL36RN	26525	interleukin 36 receptor antagonist
ENSG00000119650	317.46	0.0567317	-5.7787	-0.327836	7.52785e-09	7.1746e-08	0.796731	IFT43	112752	intraflagellar transport 43
ENSG00000104783	159.978	0.166414	-5.77814	-0.961564	7.55297e-09	7.195e-08	0.5135	KCNN4	3783	potassium calcium-activated channel subfamily N member 4
ENSG00000089094	262.494	0.0672672	5.7766	0.388575	7.62263e-09	7.25779e-08	1.3091	KDM2B	84678	lysine demethylase 2B
ENSG00000110900	63.5358	0.132936	-5.77645	-0.767899	7.62935e-09	7.26062e-08	0.587272	TSPAN11	441631	tetraspanin 11
ENSG00000184497	661.303	0.0669431	-5.774	-0.38653	7.74106e-09	7.36331e-08	0.764967	TMEM255B	348013	transmembrane protein 255B
ENSG00000100983	723.888	0.050529	-5.77342	-0.291725	7.76784e-09	7.38517e-08	0.816925	GSS	2937	glutathione synthetase
ENSG00000143183	955.666	0.0399245	5.77308	0.230487	7.78374e-09	7.39666e-08	1.17323	TMCO1	54499	transmembrane and coiled-coil domains 1
ENSG00000205765	754.533	0.0576815	5.76982	0.332812	7.93548e-09	7.53715e-08	1.25947	C5orf51	285636	chromosome 5 open reading frame 51
ENSG00000175061	1646.87	0.0527662	-5.76919	-0.304418	7.96556e-09	7.56202e-08	0.809769	SNHG29	125144	small nucleolar RNA host gene 29
ENSG00000084110	86.3019	0.198819	-5.76777	-1.14674	8.0325e-09	7.62183e-08	0.451643	HAL	3034	histidine ammonia-lyase
ENSG00000135951	41.4661	0.172607	5.76727	0.995471	8.0567e-09	7.64105e-08	1.99373	TSGA10	80705	testis specific 10
ENSG00000115234	1696.04	0.0435878	-5.76614	-0.251333	8.11099e-09	7.68878e-08	0.84012	SNX17	9784	sorting nexin 17
ENSG00000149273	3197.77	0.0472578	-5.76348	-0.272369	8.23956e-09	7.80683e-08	0.827959	RPS3	6188	ribosomal protein S3
ENSG00000153201	2608.79	0.0559753	5.76063	0.322453	8.38015e-09	7.93228e-08	1.25045	RANBP2	5903	RAN binding protein 2
ENSG00000168610	5642.64	0.0261881	-5.75895	-0.150816	8.46378e-09	8.00753e-08	0.900741	STAT3	6774	signal transducer and activator of transcription 3
ENSG00000162892	11.2765	0.330423	-5.75885	-1.90285	8.46907e-09	8.00862e-08	0.267414	IL24	11009	interleukin 24
ENSG00000170323	22.9026	0.199899	-5.7586	-1.15114	8.48135e-09	8.01633e-08	0.450269	FABP4	2167	fatty acid binding protein 4
ENSG00000174444	6693.53	0.040113	-5.75697	-0.230929	8.56391e-09	8.09041e-08	0.852086	RPL4	6124	ribosomal protein L4
ENSG00000197860	174.449	0.0654047	5.75593	0.376465	8.61679e-09	8.1364e-08	1.29816	SGTB	54557	small glutamine rich tetratricopeptide repeat co-chaperone beta
ENSG00000138085	1342.16	0.0556807	-5.75378	-0.320375	8.72688e-09	8.23634e-08	0.800862	ATRAID	51374	all-trans retinoic acid induced differentiation factor
ENSG00000171962	73.2121	0.124155	-5.75194	-0.714133	8.82266e-09	8.32268e-08	0.609572	DRC3	83450	dynein regulatory complex subunit 3
ENSG00000115275	853.743	0.0567285	-5.75181	-0.326292	8.82939e-09	8.32498e-08	0.797584	MOGS	7841	mannosyl-oligosaccharide glucosidase
ENSG00000255112	924.047	0.0531296	5.75082	0.305539	8.88126e-09	8.36981e-08	1.23588	CHMP1B	57132	charged multivesicular body protein 1B
ENSG00000087152	969.523	0.0549368	5.75034	0.315905	8.90641e-09	8.38943e-08	1.24479	ATXN7L3	56970	ataxin 7 like 3
ENSG00000125740	82.6326	0.142274	5.74839	0.817846	9.00969e-09	8.48259e-08	1.76277	FOSB	2354	FosB proto-oncogene, AP-1 transcription factor subunit
ENSG00000033100	2434.44	0.0633498	5.74826	0.364151	9.01658e-09	8.48496e-08	1.28712	CHPF2	54480	chondroitin polymerizing factor 2
ENSG00000174197	1147.76	0.050688	5.74797	0.291353	9.0323e-09	8.49562e-08	1.22379	MGA	23269	MAX dimerization protein MGA
ENSG00000109790	544.976	0.0731786	-5.7475	-0.420594	9.05745e-09	8.51515e-08	0.747117	KLHL5	51088	kelch like family member 5
ENSG00000104611	538.397	0.0644339	5.74648	0.370268	9.11212e-09	8.56239e-08	1.29259	SH2D4A	63898	SH2 domain containing 4A
ENSG00000171451	160.271	0.0968643	5.74574	0.556558	9.15182e-09	8.59552e-08	1.47076	DSEL	92126	dermatan sulfate epimerase like
ENSG00000073331	352.614	0.0517823	-5.74553	-0.297516	9.16337e-09	8.6022e-08	0.813652	ALPK1	80216	alpha kinase 1
ENSG00000108846	909.848	0.11574	-5.74238	-0.664624	9.3357e-09	8.7555e-08	0.630853	ABCC3	8714	ATP binding cassette subfamily C member 3
ENSG00000011143	152.721	0.0929854	-5.74053	-0.533786	9.4379e-09	8.84706e-08	0.69074	MKS1	54903	MKS transition zone complex subunit 1
ENSG00000069399	1395.16	0.0869572	-5.73999	-0.499134	9.46806e-09	8.87104e-08	0.707532	BCL3	602	BCL3 transcription coactivator
ENSG00000177613	696.429	0.0436489	5.73983	0.250537	9.47736e-09	8.87546e-08	1.18965	CSTF2T	23283	cleavage stimulation factor subunit 2 tau variant
ENSG00000136010	205.261	0.123529	-5.73962	-0.709012	9.48877e-09	8.88186e-08	0.611739	ALDH1L2	160428	aldehyde dehydrogenase 1 family member L2
[truncated: 12,922 more rows]

## Sheet: 24hCL04vsCTRL
id	baseMean	lfcSE	stat	log2FoldChange	pvalue	padj	FC	Symbol	EntrezID	GeneName
ENSG00000175426	253.101	0.0870921	-4.91365	-0.42794	8.93949e-07	0.00981658	0.743322	PCSK1	5122	proprotein convertase subtilisin/kexin type 1
ENSG00000120708	1598.41	0.0517101	-4.88904	-0.252813	1.01327e-06	0.00981658	0.839258	TGFBI	7045	transforming growth factor beta induced
ENSG00000181019	3345.55	0.0712905	4.63074	0.330128	3.64368e-06	0.0235333	1.25712	NQO1	1728	NAD(P)H quinone dehydrogenase 1
ENSG00000198732	2867.21	0.0490003	-3.90702	-0.191445	9.34409e-05	0.423839	0.875728	SMOC1	64093	SPARC related modular calcium binding 1
ENSG00000152601	4795.15	0.0387878	3.8688	0.150062	0.000109372	0.423839	1.10962	MBNL1	4154	muscleblind like splicing regulator 1
ENSG00000143110	26.0834	0.176761	-3.76111	-0.664816	0.000169164	0.489556	0.630769	C1orf162	128346	chromosome 1 open reading frame 162
ENSG00000068383	295.52	0.0648688	3.7407	0.242655	0.000183506	0.489556	1.18317	INPP5A	3632	inositol polyphosphate-5-phosphatase A
ENSG00000136810	2763.2	0.0475668	3.71634	0.176774	0.000202129	0.489556	1.13035	TXN	7295	thioredoxin
ENSG00000198467	1042.03	0.0453101	-3.61778	-0.163922	0.000297143	0.639716	0.892595	TPM2	7169	tropomyosin 2
ENSG00000063660	1849.86	0.0568782	3.52623	0.200566	0.00042152	0.763906	1.14915	GPC1	2817	glypican 1
ENSG00000005243	137.956	0.0864904	-3.50609	-0.303243	0.000454737	0.763906	0.810428	COPZ2	51226	COPI coat complex subunit zeta 2
ENSG00000144857	963.465	0.035531	-3.49554	-0.1242	0.000473105	0.763906	0.917513	BOC	91653	BOC cell adhesion associated, oncogene regulated
ENSG00000126391	957.704	0.0433416	3.44155	0.149162	0.000578395	0.862076	1.10893	FRMD8	83786	FERM domain containing 8
ENSG00000175906	487.36	0.0688102	3.40139	0.23405	0.000670439	0.898019	1.17613	ARL4D	379	ADP ribosylation factor like GTPase 4D
ENSG00000144579	1539.02	0.0551991	-3.39146	-0.187206	0.000695205	0.898019	0.878305	CTDSP1	58190	CTD small phosphatase 1
ENSG00000177989	135.191	0.118844	-3.33029	-0.395785	0.000867557	0.999743	0.760076	ODF3B	440836	outer dense fiber of sperm tails 3B
ENSG00000278571	6.39207	0.356398	-3.31651	-1.182	0.000911479	0.999743	0.440741	MIR7161	102465694	microRNA 7161
ENSG00000253741	5.05571	0.519087	-3.30886	-1.71759	0.000936768	0.999743	0.304057	LNCOC1	100288181	lncRNA associated with ovarian cancer 1
ENSG00000118473	94.3718	0.114566	-3.26158	-0.373664	0.00110795	0.999743	0.77182	SGIP1	84251	SH3GL interacting endocytic adaptor 1
ENSG00000147655	1416.24	0.0446113	3.26081	0.145469	0.00111093	0.999743	1.10609	RSPO2	340419	R-spondin 2
ENSG00000171953	144.662	0.0722704	-3.25916	-0.235541	0.00111741	0.999743	0.849366	ATPAF2	91647	ATP synthase mitochondrial F1 complex assembly factor 2
ENSG00000008394	639.693	0.0573923	3.23139	0.185457	0.00123188	0.999743	1.13718	MGST1	4257	microsomal glutathione S-transferase 1
ENSG00000115380	640.813	0.0563166	-3.18314	-0.179264	0.00145687	0.999743	0.883154	EFEMP1	2202	EGF containing fibulin extracellular matrix protein 1
ENSG00000183454	50.2049	0.157941	3.18185	0.502545	0.00146338	0.999743	1.41671	GRIN2A	2903	glutamate ionotropic receptor NMDA type subunit 2A
ENSG00000182093	98.2231	0.0910439	3.1703	0.288636	0.00152283	0.999743	1.22149	GET1	7485	guided entry of tail-anchored proteins factor 1
ENSG00000108176	6.35026	0.393927	-3.1693	-1.24847	0.00152808	0.999743	0.420894	DNAJC12	56521	DnaJ heat shock protein family (Hsp40) member C12
ENSG00000136153	71.4642	0.105137	3.16094	0.332332	0.00157263	0.999743	1.25905	LMO7	4008	LIM domain 7
ENSG00000038427	119.905	0.110525	-3.15688	-0.348913	0.00159469	0.999743	0.785175	VCAN	1462	versican
ENSG00000183742	21.7927	0.203951	-3.14929	-0.6423	0.00163669	0.999743	0.640691	MACC1	346389	MET transcriptional regulator MACC1
ENSG00000223403	43.5364	0.18166	-3.13613	-0.569708	0.00171195	0.999743	0.673753	MEG9	100507257	maternally expressed 9
ENSG00000064886	22551.4	0.0364116	-3.09549	-0.112712	0.00196489	0.999743	0.924848	CHI3L2	1117	chitinase 3 like 2
ENSG00000260572	10.9785	0.230519	-3.09341	-0.71309	0.00197871	0.999743	0.610012	PPM1L-DT
ENSG00000177542	630.213	0.0546096	-3.08936	-0.168709	0.00200585	0.999743	0.889639	SLC25A22	79751	solute carrier family 25 member 22
ENSG00000149927	6.89877	0.360908	-3.08704	-1.11414	0.00202161	0.999743	0.461967	DOC2A	8448	double C2 domain alpha
ENSG00000185813	247.468	0.0722173	-3.055	-0.220624	0.00225057	0.999743	0.858194	PCYT2	5833	phosphate cytidylyltransferase 2, ethanolamine
ENSG00000134531	4973.66	0.0360323	3.04796	0.109825	0.002304	0.999743	1.0791	EMP1	2012	epithelial membrane protein 1
ENSG00000099998	28.1443	0.181938	-3.02498	-0.55036	0.00248648	0.999743	0.68285	GGT5	2687	gamma-glutamyltransferase 5
ENSG00000089091	58.2866	0.110054	-3.01598	-0.331921	0.00256151	0.999743	0.794478	DZANK1	55184	double zinc ribbon and ankyrin repeat domains 1
ENSG00000125510	5.42601	0.369416	3.01042	1.1121	0.00260887	0.999743	2.1616	OPRL1	4987	opioid related nociceptin receptor 1
ENSG00000135801	263.479	0.0563416	2.99536	0.168763	0.00274124	0.999743	1.12409	TAF5L	27097	TATA-box binding protein associated factor 5 like
ENSG00000133392	16.5268	0.25423	2.99257	0.760801	0.00276635	0.999743	1.69443	MYH11	4629	myosin heavy chain 11
ENSG00000104332	51.8789	0.158932	-2.98288	-0.474076	0.0028555	0.999743	0.719928	SFRP1	6422	secreted frizzled related protein 1
ENSG00000116991	1001.85	0.0481694	-2.9783	-0.143463	0.0028985	0.999743	0.905343	SIPA1L2	57568	signal induced proliferation associated 1 like 2
ENSG00000272636	92.0409	0.0906943	-2.97697	-0.269994	0.00291115	0.999743	0.829323	DOC2B	8447	double C2 domain beta
ENSG00000023330	809.495	0.0431165	2.97599	0.128314	0.00292043	0.999743	1.09302	ALAS1	211	5'-aminolevulinate synthase 1
ENSG00000226950	276.481	0.055774	2.96151	0.165176	0.00306132	0.999743	1.1213	DANCR	57291	differentiation antagonizing non-protein coding RNA
ENSG00000196151	139.733	0.0733665	2.95389	0.216717	0.00313791	0.999743	1.16209	WDSUB1	151525	WD repeat, sterile alpha motif and U-box domain containing 1
ENSG00000141753	771.962	0.12126	-2.95294	-0.358074	0.00314762	0.999743	0.780206	IGFBP4	3487	insulin like growth factor binding protein 4
ENSG00000161267	89.434	0.101721	-2.95198	-0.300279	0.00315743	0.999743	0.812096	BDH1	622	3-hydroxybutyrate dehydrogenase 1
ENSG00000109321	3.55548	0.451239	-2.94124	-1.3272	0.00326904	0.999743	0.398541	AREG	374	amphiregulin
ENSG00000011347	9.61717	0.425547	2.93914	1.25074	0.00329125	0.999743	2.37964	SYT7	9066	synaptotagmin 7
ENSG00000117600	2.41736	0.583687	-2.93137	-1.711	0.00337466	0.999743	0.305447	PLPPR4	9890	phospholipid phosphatase related 4
ENSG00000176928	72.5226	0.110462	2.92432	0.323027	0.00345206	0.999743	1.25095	GCNT4	51301	glucosaminyl (N-acetyl) transferase 4
ENSG00000171860	42.1782	0.151741	-2.92038	-0.44314	0.00349603	0.999743	0.735532	C3AR1	719	complement C3a receptor 1
ENSG00000013561	606.434	0.0473432	2.90394	0.137482	0.00368493	0.999743	1.09998	RNF14	9604	ring finger protein 14
ENSG00000055163	100.01	0.095878	-2.90311	-0.278344	0.00369475	0.999743	0.824537	CYFIP2	26999	cytoplasmic FMR1 interacting protein 2
ENSG00000145040	42.1164	0.151186	-2.90139	-0.43865	0.00371517	0.999743	0.737825	UCN2	90226	urocortin 2
ENSG00000154814	97.5012	0.0963662	-2.89151	-0.278644	0.00383395	0.999743	0.824366	OXNAD1	92106	oxidoreductase NAD binding domain containing 1
ENSG00000108852	39.4638	0.132454	-2.87473	-0.380768	0.00404375	0.999743	0.768028	MPP2	4355	membrane palmitoylated protein 2
ENSG00000148200	11.6243	0.254972	-2.87441	-0.732894	0.00404778	0.999743	0.601696	NR6A1	2649	nuclear receptor subfamily 6 group A member 1
ENSG00000258498	215.281	0.116721	-2.87032	-0.335025	0.0041006	0.999743	0.79277	DIO3OS	64150	DIO3 opposite strand upstream RNA
ENSG00000179542	244.729	0.0740482	2.86956	0.212486	0.00411046	0.999743	1.15868	SLITRK4	139065	SLIT and NTRK like family member 4
ENSG00000171914	147.974	0.0746417	-2.85901	-0.213402	0.00424959	0.999743	0.862501	TLN2	83660	talin 2
ENSG00000185304	35.9718	0.153976	2.85366	0.439395	0.00432192	0.999743	1.35604	RGPD2	729857	RANBP2 like and GRIP domain containing 2
ENSG00000205502	19.9939	0.279383	-2.85182	-0.796751	0.00434698	0.999743	0.575644	C2CD4B	388125	C2 calcium dependent domain containing 4B
ENSG00000149600	125.865	0.0732726	2.8493	0.208776	0.00438152	0.999743	1.15571	COMMD7	149951	COMM domain containing 7
ENSG00000154978	1024.57	0.042185	2.84526	0.120027	0.00443758	0.999743	1.08676	VOPP1	81552	VOPP1 WW domain binding protein
ENSG00000103202	106.607	0.0925158	-2.8355	-0.262328	0.00457544	0.999743	0.833741	NME4	4833	NME/NM23 nucleoside diphosphate kinase 4
ENSG00000189283	23.4878	0.201597	-2.82239	-0.568986	0.00476673	0.999743	0.67409	FHIT	2272	fragile histidine triad diadenosine triphosphatase
ENSG00000164885	86.2691	0.0946526	2.81502	0.266449	0.00487738	0.999743	1.20284	CDK5	1020	cyclin dependent kinase 5
ENSG00000179397	11.7796	0.253302	-2.80775	-0.711209	0.00498893	0.999743	0.610808	CATSPERE	257044	catsper channel auxiliary subunit epsilon
ENSG00000257923	1548.92	0.0402095	-2.80419	-0.112755	0.00504432	0.999743	0.92482	CUX1	1523	cut like homeobox 1
ENSG00000264006	2.92147	0.544107	-2.79884	-1.52287	0.00512866	0.999743	0.347993	AKR1C8P	340811	aldo-keto reductase family 1 member C8, pseudogene
ENSG00000069329	1187.48	0.0399567	2.79179	0.111551	0.00524175	0.999743	1.08039	VPS35	55737	VPS35 retromer complex component
ENSG00000278259	510.438	0.0594139	-2.7911	-0.16583	0.00525298	0.999743	0.891416	MYO19	80179	myosin XIX
ENSG00000197563	281.892	0.0560694	2.78989	0.156428	0.00527259	0.999743	1.11452	PIGN	23556	phosphatidylinositol glycan anchor biosynthesis class N
ENSG00000147889	59.079	0.130221	-2.78378	-0.362508	0.00537297	0.999743	0.777812	CDKN2A	1029	cyclin dependent kinase inhibitor 2A
ENSG00000084073	904.852	0.0461464	2.78296	0.128424	0.00538648	0.999743	1.0931	ZMPSTE24	10269	zinc metallopeptidase STE24
ENSG00000119636	67.8104	0.114474	-2.77596	-0.317774	0.00550391	0.999743	0.802307	BBOF1	80127	basal body orientation factor 1
ENSG00000104738	252.577	0.067012	-2.77397	-0.18589	0.0055376	0.999743	0.879107	MCM4	4173	minichromosome maintenance complex component 4
ENSG00000111224	117.357	0.0829267	2.77393	0.230033	0.00553839	0.999743	1.17286	PARP11	57097	poly(ADP-ribose) polymerase family member 11
ENSG00000247157	5.37824	0.412819	-2.7688	-1.14301	0.00562629	0.999743	0.452813	LINC01252	338817	long intergenic non-protein coding RNA 1252
ENSG00000148843	980.03	0.0352413	-2.74326	-0.0966759	0.00608331	0.999743	0.935185	PDCD11	22984	programmed cell death 11
ENSG00000157827	541.067	0.0593123	-2.74248	-0.162663	0.00609776	0.999743	0.893375	FMNL2	114793	formin like 2
ENSG00000205403	11.5357	0.265277	-2.74169	-0.727308	0.00611238	0.999743	0.60403	CFI	3426	complement factor I
ENSG00000184378	41.6419	0.128727	-2.73935	-0.352629	0.00615599	0.999743	0.783156	ACTRT3	84517	actin related protein T3
ENSG00000163931	3272.65	0.0534278	2.7352	0.146136	0.00623426	0.999743	1.1066	TKT	7086	transketolase
ENSG00000072210	2337.87	0.042169	2.73493	0.115329	0.00623931	0.999743	1.08322	ALDH3A2	224	aldehyde dehydrogenase 3 family member A2
ENSG00000135437	9.99225	0.277175	-2.73227	-0.757319	0.00628989	0.999743	0.591595	RDH5	5959	retinol dehydrogenase 5
ENSG00000143224	81.6094	0.0984017	-2.73167	-0.268801	0.0063015	0.999743	0.830009	PPOX	5498	protoporphyrinogen oxidase
ENSG00000170579	16.4873	0.233359	-2.72732	-0.636444	0.00638503	0.999743	0.643296	DLGAP1	9229	DLG associated protein 1
ENSG00000143320	34.8065	0.198095	-2.7165	-0.538124	0.00659757	0.999743	0.688666	CRABP2	1382	cellular retinoic acid binding protein 2
ENSG00000113522	107.424	0.084421	2.71029	0.228806	0.00672235	0.999743	1.17186	RAD50	10111	RAD50 double strand break repair protein
ENSG00000141255	2.17444	0.671064	-2.70373	-1.81437	0.00685666	0.999743	0.284328	SPATA22	84690	spermatogenesis associated 22
ENSG00000136286	4.18128	0.461649	-2.69827	-1.24565	0.00697008	0.999743	0.421717	MYO1G	64005	myosin IG
ENSG00000189184	26.2919	0.168055	-2.6911	-0.452253	0.00712167	0.999743	0.730901	PCDH18	54510	protocadherin 18
ENSG00000143382	159.794	0.0964214	-2.68215	-0.258616	0.00731517	0.999743	0.835889	ADAMTSL4	54507	ADAMTS like 4
ENSG00000153066	1020.55	0.0344521	2.67607	0.0921962	0.00744908	0.999743	1.06599	TXNDC11	51061	thioredoxin domain containing 11
ENSG00000133250	144.205	0.0963894	-2.67579	-0.257918	0.00745537	0.999743	0.836294	ZNF414	84330	zinc finger protein 414
ENSG00000185499	125.526	0.10929	-2.67389	-0.292228	0.00749781	0.999743	0.81664	MUC1	4582	mucin 1, cell surface associated
ENSG00000112290	70.7773	0.117701	2.67266	0.314575	0.00752521	0.999743	1.24364	WASF1	8936	WASP family member 1
ENSG00000050628	73.6069	0.128762	2.67149	0.343986	0.00755159	0.999743	1.26926	PTGER3	5733	prostaglandin E receptor 3
ENSG00000167962	768.649	0.0506888	-2.66515	-0.135093	0.0076955	0.999743	0.910611	ZNF598	90850	zinc finger protein 598, E3 ubiquitin ligase
ENSG00000165185	47.8419	0.130461	2.66403	0.347553	0.007721	0.999743	1.2724	KIAA1958	158405	KIAA1958
ENSG00000135655	656.166	0.0460987	2.65491	0.122388	0.00793291	0.999743	1.08854	USP15	9958	ubiquitin specific peptidase 15
ENSG00000214548	1654.62	0.0937361	-2.65439	-0.248812	0.00794522	0.999743	0.841589	MEG3	55384	maternally expressed 3
ENSG00000260001	5.02313	0.347195	-2.65205	-0.920779	0.00800038	0.999743	0.528224	TGFBR3L	100507588	transforming growth factor beta receptor 3 like
ENSG00000198468	18.4896	0.196321	2.64988	0.520227	0.00805197	0.999743	1.43418	FLVCR1-DT	642946	FLVCR1 divergent transcript
ENSG00000196220	59.7505	0.129254	-2.64695	-0.342127	0.00812223	0.999743	0.788877	SRGAP3	9901	SLIT-ROBO Rho GTPase activating protein 3
ENSG00000213071	35.1226	0.150741	-2.64572	-0.398818	0.00815176	0.999743	0.75848	LPAL2	80350	lipoprotein(a) like 2, pseudogene
ENSG00000089847	72.3677	0.112345	-2.64313	-0.296943	0.00821429	0.999743	0.813976	ANKRD24	170961	ankyrin repeat domain 24
ENSG00000137337	965.283	0.0409657	-2.6405	-0.10817	0.00827838	0.999743	0.927764	MDC1	9656	mediator of DNA damage checkpoint 1
ENSG00000107771	891.95	0.0468894	2.63963	0.123771	0.00829956	0.999743	1.08958	CCSER2	54462	coiled-coil serine rich protein 2
ENSG00000197747	1493.89	0.0565892	2.63406	0.149059	0.00843697	0.999743	1.10885	S100A10	6281	S100 calcium binding protein A10
ENSG00000131459	1807.76	0.0385664	-2.63283	-0.101539	0.00846777	0.999743	0.932038	GFPT2	9945	glutamine-fructose-6-phosphate transaminase 2
ENSG00000183773	3.8537	0.469792	2.62979	1.23545	0.00854376	0.999743	2.35455	AIFM3	150209	apoptosis inducing factor mitochondria associated 3
ENSG00000284753	22.5283	0.188169	2.62585	0.494105	0.00864318	0.999743	1.40845	EEF1AKMT4	110599564	EEF1A lysine methyltransferase 4
ENSG00000171617	93.6912	0.097877	-2.61482	-0.255931	0.00892744	0.999743	0.837447	ENC1	8507	ectodermal-neural cortex 1
ENSG00000152102	2868.49	0.0227037	2.61319	0.059329	0.00897012	0.999743	1.04198	FAM168B	130074	family with sequence similarity 168 member B
ENSG00000151470	19.2631	0.212674	-2.60777	-0.554604	0.00911336	0.999743	0.680844	C4orf33	132321	chromosome 4 open reading frame 33
ENSG00000224116	5.27409	0.385131	-2.60601	-1.00365	0.00916047	0.999743	0.498736	INHBA-AS1	285954	INHBA antisense RNA 1
ENSG00000101773	318.689	0.0693909	-2.60344	-0.180655	0.00922935	0.999743	0.882302	RBBP8	5932	RB binding protein 8, endonuclease
ENSG00000111012	30.792	0.15595	2.60204	0.405789	0.00926699	0.999743	1.32481	CYP27B1	1594	cytochrome P450 family 27 subfamily B member 1
ENSG00000237149	30.3824	0.190372	-2.59854	-0.494689	0.00936198	0.999743	0.709715	ZNF503-AS2	100131213	ZNF503 antisense RNA 2
ENSG00000171421	163.932	0.0851054	2.59329	0.220703	0.00950623	0.999743	1.1653	MRPL36	64979	mitochondrial ribosomal protein L36
ENSG00000205861	6.51918	0.332007	2.588	0.859235	0.00965339	0.999743	1.81408	PCOTH	542767	Pro-X-Gly collagen triple helix like repeat containing
ENSG00000146950	7.73273	0.307657	-2.58768	-0.796116	0.00966253	0.999743	0.575898	SHROOM2	357	shroom family member 2
ENSG00000186792	18.5299	0.191268	2.58562	0.494547	0.00972038	0.999743	1.40888	HYAL3	8372	hyaluronidase 3
ENSG00000236810	32.1933	0.147197	-2.58016	-0.379792	0.0098755	0.999743	0.768548	ELOA-AS1	100506963	ELOA antisense RNA 1
ENSG00000101152	1854.65	0.0270493	2.56786	0.0694586	0.010233	0.999743	1.04932	DNAJC5	80331	DnaJ heat shock protein family (Hsp40) member C5
ENSG00000171798	30.7393	0.14487	-2.5624	-0.371216	0.010395	0.999743	0.77313	KNDC1	85442	kinase non-catalytic C-lobe domain containing 1
ENSG00000205791	12.5469	0.236848	-2.56202	-0.606811	0.0104064	0.999743	0.656647	LOH12CR2	503693	loss of heterozygosity on chromosome 12, region 2
ENSG00000184786	35.8817	0.168767	2.55596	0.431363	0.0105894	0.999743	1.34851	DYNLT2	6991	dynein light chain Tctex-type 2
ENSG00000180210	14.0715	0.306339	2.55522	0.782764	0.0106121	0.999743	1.72042	F2	2147	coagulation factor II, thrombin
ENSG00000271092	2.34236	0.598062	2.55475	1.5279	0.0106263	0.999743	2.88366	TLCD4-RWDD3	100527978	TLCD4-RWDD3 readthrough
ENSG00000153560	1004.11	0.0384625	2.54808	0.0980056	0.0108317	0.999743	1.07029	UBP1	7342	upstream binding protein 1
ENSG00000167535	98.6318	0.108081	-2.54559	-0.27513	0.0109094	0.999743	0.826376	CACNB3	784	calcium voltage-gated channel auxiliary subunit beta 3
ENSG00000187024	128.231	0.103035	-2.54417	-0.262138	0.0109537	0.999743	0.833851	PTRH1	138428	peptidyl-tRNA hydrolase 1 homolog
ENSG00000166579	1090.37	0.0376476	2.54383	0.0957691	0.0109645	0.999743	1.06863	NDEL1	81565	nudE neurodevelopment protein 1 like 1
ENSG00000260083	24.6166	0.18323	-2.54203	-0.465776	0.0110211	0.999743	0.724082	MIR762HG	101928736	MIR762 host gene
ENSG00000196387	141.876	0.0875082	2.53933	0.222213	0.0111064	0.999743	1.16652	ZNF140	7699	zinc finger protein 140
ENSG00000212127	5.14628	0.396528	-2.53279	-1.00432	0.0113159	0.999743	0.498504	TAS2R14	106707243	PRH1-TAS2R14 readthrough
ENSG00000177943	244.805	0.0924351	-2.52151	-0.233076	0.0116851	0.999743	0.850819	MAMDC4	158056	MAM domain containing 4
ENSG00000272886	742.877	0.0424288	2.52002	0.106921	0.0117348	0.999743	1.07693	DCP1A	55802	decapping mRNA 1A
ENSG00000124608	477.503	0.0513615	-2.51755	-0.129305	0.0118173	0.999743	0.914272	AARS2	57505	alanyl-tRNA synthetase 2, mitochondrial
ENSG00000122507	151.076	0.0711249	2.50998	0.178522	0.0120737	0.999743	1.13172	BBS9	27241	Bardet-Biedl syndrome 9
ENSG00000276380	2.93926	0.501132	-2.50413	-1.2549	0.0122753	0.999743	0.419023	UBE2NL	389898	ubiquitin conjugating enzyme E2 N like (gene/pseudogene)
ENSG00000116852	201.268	0.0779012	-2.50354	-0.195029	0.0122959	0.999743	0.873556	KIF21B	23046	kinesin family member 21B
ENSG00000184368	3.46455	0.549201	2.50326	1.37479	0.0123056	0.999743	2.5933	MAP7D2	256714	MAP7 domain containing 2
ENSG00000170629	20.4533	0.193074	-2.50074	-0.482829	0.0123933	0.999743	0.715573	DPY19L2P2	349152	DPY19L2 pseudogene 2
ENSG00000113328	292.709	0.0593746	2.4994	0.148401	0.0124405	0.999743	1.10834	CCNG1	900	cyclin G1
ENSG00000102760	2746.75	0.058226	2.49495	0.145271	0.0125975	0.999743	1.10594	RGCC	28984	regulator of cell cycle
ENSG00000196872	10.8912	0.280899	-2.49342	-0.7004	0.0126517	0.999743	0.615401	CRACDL	343990	CRACD like
ENSG00000118690	20.9269	0.184899	2.48993	0.460384	0.012777	0.999743	1.37591	ARMC2	84071	armadillo repeat containing 2
ENSG00000091136	286.171	0.114167	-2.48912	-0.284174	0.0128061	0.999743	0.821211	LAMB1	3912	laminin subunit beta 1
ENSG00000117450	5362.7	0.0394525	2.48736	0.0981326	0.0128695	0.999743	1.07039	PRDX1	5052	peroxiredoxin 1
ENSG00000179818	347.876	0.0650029	-2.48719	-0.161675	0.0128757	0.999743	0.893987	PCBP1-AS1	400960	PCBP1 antisense RNA 1
ENSG00000160460	20.3985	0.220191	-2.48569	-0.547328	0.0129299	0.999743	0.684286	SPTBN4	57731	spectrin beta, non-erythrocytic 4
ENSG00000173276	926.245	0.0546485	2.48563	0.135836	0.0129321	0.999743	1.09873	ZBTB21	49854	zinc finger and BTB domain containing 21
ENSG00000117360	743.576	0.0425698	-2.48227	-0.10567	0.013055	0.999743	0.929373	PRPF3	9129	pre-mRNA processing factor 3
ENSG00000011451	1263.88	0.0433646	-2.48112	-0.107593	0.0130969	0.999743	0.928135	WIZ	58525	WIZ zinc finger
ENSG00000244020	24.4974	0.271904	-2.47762	-0.673674	0.0132263	0.999743	0.626908	MT1HL1	645745	metallothionein 1H like 1
ENSG00000162999	20.5672	0.210245	-2.47688	-0.520751	0.0132535	0.999743	0.697009	DUSP19	142679	dual specificity phosphatase 19
ENSG00000157927	32.8908	0.170172	2.47619	0.421377	0.0132793	0.999743	1.33921	RADIL	55698	Rap associating with DIL domain
ENSG00000152270	31.0387	0.176213	-2.47474	-0.436081	0.0133335	0.999743	0.73914	PDE3B	5140	phosphodiesterase 3B
ENSG00000205726	896.978	0.0412717	-2.46927	-0.101911	0.0135388	0.999743	0.931798	ITSN1	6453	intersectin 1
ENSG00000188761	4.14435	0.448077	2.46748	1.10562	0.0136068	0.999743	2.15192	BCL2L15	440603	BCL2 like 15
ENSG00000203896	24.9743	0.1929	-2.46567	-0.475628	0.0136758	0.999743	0.719154	LIME1	54923	Lck interacting transmembrane adaptor 1
ENSG00000172922	473.383	0.0441958	-2.46322	-0.108864	0.0137694	0.999743	0.927318	RNASEH2C	84153	ribonuclease H2 subunit C
ENSG00000174705	1035.14	0.0622641	-2.45836	-0.153067	0.0139575	0.999743	0.899336	SH3PXD2B	285590	SH3 and PX domains 2B
ENSG00000131507	2883.08	0.0380113	2.45825	0.0934413	0.0139616	0.999743	1.06691	NDFIP1	80762	Nedd4 family interacting protein 1
ENSG00000170860	341.514	0.0516205	2.45812	0.12689	0.0139665	0.999743	1.09194	LSM3	27258	LSM3 homolog, U6 small nuclear RNA and mRNA degradation associated
ENSG00000258947	6.50803	0.345124	2.45806	0.848333	0.0139692	0.999743	1.80042	TUBB3	10381	tubulin beta 3 class III
ENSG00000196715	496.084	0.0497797	2.45353	0.122136	0.0141462	0.999743	1.08834	VKORC1L1	154807	vitamin K epoxide reductase complex subunit 1 like 1
ENSG00000146021	106.228	0.090383	-2.45028	-0.221463	0.0142746	0.999743	0.857695	KLHL3	26249	kelch like family member 3
ENSG00000125868	2545.42	0.0342449	2.44527	0.083738	0.0144744	0.999743	1.05976	DSTN	11034	destrin, actin depolymerizing factor
ENSG00000197620	120.977	0.0776969	-2.44495	-0.189965	0.014487	0.999743	0.876627	EOLA1	91966	endothelium and lymphocyte associated ASCH domain 1
ENSG00000204618	1.81807	0.791972	-2.44254	-1.93442	0.0145845	0.999743	0.261626	RNF39	80352	ring finger protein 39
ENSG00000110717	535.201	0.0477965	-2.44227	-0.116732	0.0145953	0.999743	0.922275	NDUFS8	4728	NADH:ubiquinone oxidoreductase core subunit S8
ENSG00000204152	38.6559	0.137195	2.43997	0.334752	0.0146885	0.999743	1.26116	TIMM23B	100652748	translocase of inner mitochondrial membrane 23 homolog B
ENSG00000196588	460.607	0.0473784	-2.43927	-0.115569	0.0147169	0.999743	0.923018	MRTFA	57591	myocardin related transcription factor A
ENSG00000132635	383.889	0.0591515	-2.43798	-0.14421	0.0147695	0.999743	0.904875	PCED1A	64773	PC-esterase domain containing 1A
ENSG00000172785	218.684	0.0682133	2.43373	0.166013	0.0149443	0.999743	1.12195	CBWD1	55871	COBW domain containing 1
ENSG00000112983	1180.12	0.0425987	-2.42823	-0.103439	0.0151727	0.999743	0.930811	BRD8	10902	bromodomain containing 8
ENSG00000164904	202.272	0.0790358	-2.42739	-0.191851	0.0152079	0.999743	0.875482	ALDH7A1	501	aldehyde dehydrogenase 7 family member A1
ENSG00000116473	633.722	0.049211	2.42664	0.119417	0.0152396	0.999743	1.0863	RAP1A	5906	RAP1A, member of RAS oncogene family
ENSG00000145819	151.067	0.0653419	-2.42523	-0.158469	0.0152986	0.999743	0.895975	ARHGAP26	23092	Rho GTPase activating protein 26
ENSG00000110013	204.032	0.0760161	-2.4251	-0.184346	0.0153044	0.999743	0.880048	SIAE	54414	sialic acid acetylesterase
ENSG00000183150	17.1837	0.197802	2.42027	0.478734	0.0155092	0.999743	1.39352	GPR19	2842	G protein-coupled receptor 19
ENSG00000100299	781.604	0.0510898	-2.41985	-0.12363	0.0155269	0.999743	0.917875	ARSA	410	arylsulfatase A
ENSG00000138696	16.8231	0.203133	2.41892	0.491364	0.0155665	0.999743	1.40577	BMPR1B	658	bone morphogenetic protein receptor type 1B
ENSG00000197479	59.6415	0.111844	2.41785	0.270422	0.0156126	0.999743	1.20616	PCDHB11	56125	protocadherin beta 11
ENSG00000128262	6.66624	0.293338	-2.41775	-0.709218	0.0156166	0.999743	0.611651	POM121L9P	29774	POM121 transmembrane nucleoporin like 9, pseudogene
ENSG00000120549	157.704	0.0861163	-2.41764	-0.208198	0.0156216	0.999743	0.865618	KIAA1217	56243	KIAA1217
ENSG00000196689	67.0577	0.108676	-2.41716	-0.262686	0.0156422	0.999743	0.833534	TRPV1	7442	transient receptor potential cation channel subfamily V member 1
ENSG00000124333	379.053	0.0592116	2.41365	0.142916	0.0157936	0.999743	1.10413	VAMP7	6845	vesicle associated membrane protein 7
ENSG00000177150	199.636	0.0803574	2.4133	0.193927	0.0158087	0.999743	1.14387	FAM210A	125228	family with sequence similarity 210 member A
ENSG00000159055	58.7957	0.107631	-2.40568	-0.258925	0.0161425	0.999743	0.835711	MIS18A	54069	MIS18 kinetochore protein A
ENSG00000102218	201.688	0.0676237	2.4	0.162297	0.0163953	0.999743	1.11907	RP2	6102	RP2 activator of ARL3 GTPase
ENSG00000157837	646.205	0.0419044	2.39937	0.100544	0.0164231	0.999743	1.07218	SPPL3	121665	signal peptide peptidase like 3
ENSG00000171729	7.50194	0.367427	2.39816	0.881149	0.0164778	0.999743	1.84184	TMEM51	55092	transmembrane protein 51
ENSG00000144451	101.095	0.0854087	2.39364	0.204437	0.0166823	0.999743	1.15224	SPAG16	79582	sperm associated antigen 16
ENSG00000170340	109.393	0.0965985	2.39359	0.231217	0.0166843	0.999743	1.17383	B3GNT2	10678	UDP-GlcNAc:betaGal beta-1,3-N-acetylglucosaminyltransferase 2
ENSG00000091640	629.657	0.0421488	-2.39107	-0.100781	0.0167993	0.999743	0.932528	SPAG7	9552	sperm associated antigen 7
ENSG00000042832	15.4597	0.275259	-2.39069	-0.658058	0.0168168	0.999743	0.633731	TG	7038	thyroglobulin
ENSG00000144908	17.5717	0.230599	-2.39059	-0.551268	0.0168211	0.999743	0.68242	ALDH1L1	10840	aldehyde dehydrogenase 1 family member L1
ENSG00000114480	5236.15	0.0379994	2.38809	0.0907459	0.0169362	0.999743	1.06492	GBE1	2632	1,4-alpha-glucan branching enzyme 1
ENSG00000101004	129.113	0.0893962	-2.38713	-0.213401	0.0169804	0.999743	0.862502	NINL	22981	ninein like
ENSG00000187778	777.491	0.0413166	-2.3867	-0.0986103	0.0170005	0.999743	0.933932	MCRS1	10445	microspherule protein 1
ENSG00000253251	20.8614	0.200833	-2.38463	-0.478911	0.0170965	0.999743	0.717519	SHLD3	112441434	shieldin complex subunit 3
ENSG00000147164	722.649	0.0394136	2.38263	0.0939081	0.0171894	0.999743	1.06726	SNX12	29934	sorting nexin 12
ENSG00000133048	122613	0.0754195	-2.38253	-0.179689	0.017194	0.999743	0.882893	CHI3L1	1116	chitinase 3 like 1
ENSG00000154767	742.667	0.0386836	-2.38035	-0.0920805	0.0172962	0.999743	0.938169	XPC	7508	XPC complex subunit, DNA damage recognition and repair factor
ENSG00000145423	8.02581	0.358921	-2.37995	-0.854215	0.0173149	0.999743	0.553166	SFRP2	6423	secreted frizzled related protein 2
ENSG00000167100	12.2318	0.240438	2.37698	0.571517	0.0174552	0.999743	1.48608	SAMD14	201191	sterile alpha motif domain containing 14
ENSG00000101470	5.17706	0.372085	2.37553	0.883899	0.0175238	0.999743	1.84536	TNNC2	7125	troponin C2, fast skeletal type
ENSG00000138798	12.2184	0.352002	2.37398	0.835645	0.0175976	0.999743	1.78465	EGF	1950	epidermal growth factor
ENSG00000167740	294.3	0.0555991	2.37204	0.131883	0.0176902	0.999743	1.09572	CYB5D2	124936	cytochrome b5 domain containing 2
ENSG00000215252	276.06	0.080072	-2.37107	-0.189857	0.0177364	0.999743	0.876693	GOLGA8B	440270	golgin A8 family member B
ENSG00000012983	965.495	0.037273	2.36605	0.0881896	0.0179791	0.999743	1.06304	MAP4K5	11183	mitogen-activated protein kinase kinase kinase kinase 5
ENSG00000137965	27.3585	0.230375	-2.36578	-0.545017	0.017992	0.999743	0.685383	IFI44	10561	interferon induced protein 44
ENSG00000161654	305.536	0.0506468	-2.36524	-0.119792	0.0180184	0.999743	0.92032	LSM12	124801	LSM12 homolog
ENSG00000241553	678.343	0.0491326	2.36518	0.116208	0.0180212	0.999743	1.08388	ARPC4	10093	actin related protein 2/3 complex subunit 4
ENSG00000158106	61.7445	0.117732	-2.36258	-0.278152	0.0181483	0.999743	0.824647	RHPN1	114822	rhophilin Rho GTPase binding protein 1
ENSG00000001631	113.602	0.0813206	2.35521	0.191527	0.0185122	0.999743	1.14197	KRIT1	889	KRIT1 ankyrin repeat containing
ENSG00000137936	198.09	0.0809842	-2.35475	-0.190698	0.0185352	0.999743	0.876182	BCAR3	8412	BCAR3 adaptor protein, NSP family member
ENSG00000122733	1.95336	0.818497	-2.3544	-1.92707	0.0185525	0.999743	0.262962	PHF24	23349	PHD finger protein 24
ENSG00000130762	25.7542	0.19484	2.3542	0.458692	0.0185625	0.999743	1.3743	ARHGEF16	27237	Rho guanine nucleotide exchange factor 16
ENSG00000217555	12.5376	0.234889	2.35365	0.552845	0.0185903	0.999743	1.46698	CKLF	51192	chemokine like factor
ENSG00000139971	59.195	0.120171	2.35258	0.282711	0.0186436	0.999743	1.21648	ARMH4	145407	armadillo like helical domain containing 4
ENSG00000182871	222.996	0.0933974	-2.35156	-0.21963	0.0186949	0.999743	0.858786	COL18A1	80781	collagen type XVIII alpha 1 chain
ENSG00000250479	35.5114	0.143186	-2.3507	-0.336587	0.018738	0.999743	0.791912	CHCHD10	400916	coiled-coil-helix-coiled-coil-helix domain containing 10
ENSG00000231887	5.39081	0.359855	2.34947	0.845471	0.0187999	0.999743	1.79685	PRH1	5554	proline rich protein HaeIII subfamily 1
ENSG00000136861	1070.47	0.0580187	-2.34792	-0.136223	0.0188787	0.999743	0.909898	CDK5RAP2	55755	CDK5 regulatory subunit associated protein 2
ENSG00000196116	214.404	0.0628617	2.34238	0.147246	0.019161	0.999743	1.10745	TDRD7	23424	tudor domain containing 7
ENSG00000076053	191.196	0.0846818	2.34191	0.198318	0.0191851	0.999743	1.14736	RBM7	10179	RNA binding motif protein 7
ENSG00000143324	479.921	0.0515514	2.34173	0.12072	0.0191944	0.999743	1.08728	XPR1	9213	xenotropic and polytropic retrovirus receptor 1
ENSG00000009780	108.974	0.0811409	-2.3328	-0.189285	0.0196588	0.999743	0.87704	FAM76A	199870	family with sequence similarity 76 member A
ENSG00000115204	558.204	0.0436642	-2.33	-0.101738	0.0198061	0.999743	0.93191	MPV17	4358	mitochondrial inner membrane protein MPV17
ENSG00000148346	22741	0.0401092	-2.32601	-0.0932944	0.0200181	0.999743	0.93738	LCN2	3934	lipocalin 2
ENSG00000247626	93.0032	0.0966402	-2.32363	-0.224556	0.0201453	0.999743	0.855858	MARS2	92935	methionyl-tRNA synthetase 2, mitochondrial
ENSG00000278662	14.6827	0.24832	-2.32171	-0.576526	0.0202486	0.999743	0.670576	GOLGA6L10	647042	golgin A6 family like 10
ENSG00000224531	175.109	0.0814597	2.32161	0.189118	0.0202539	0.999743	1.14007	SMIM13	221710	small integral membrane protein 13
ENSG00000188092	48.3214	0.138543	-2.32064	-0.321508	0.0203065	0.999743	0.800233	GPR89B	51463	G protein-coupled receptor 89B
ENSG00000100030	1386.12	0.0336284	2.31862	0.0779713	0.0204157	0.999743	1.05553	MAPK1	5594	mitogen-activated protein kinase 1
ENSG00000073584	84.6213	0.108926	2.31465	0.252125	0.020632	0.999743	1.19096	SMARCE1	6605	SWI/SNF related, matrix associated, actin dependent regulator of chromatin, subfamily e, member 1
ENSG00000147586	94.0682	0.0859546	2.31232	0.198755	0.0207599	0.999743	1.14771	MRPS28	28957	mitochondrial ribosomal protein S28
ENSG00000077721	694.709	0.0442815	2.31163	0.102363	0.0207978	0.999743	1.07353	UBE2A	7319	ubiquitin conjugating enzyme E2 A
ENSG00000241769	14.12	0.207692	-2.31087	-0.479949	0.0208401	0.999743	0.717003	LINC00893	100131434	long intergenic non-protein coding RNA 893
ENSG00000197208	143.729	0.0815918	-2.30913	-0.188406	0.0209364	0.999743	0.877575	SLC22A4	6583	solute carrier family 22 member 4
ENSG00000099864	10.453	0.278471	-2.30596	-0.642142	0.0211129	0.999743	0.640761	PALM	5064	paralemmin
ENSG00000140839	16.5688	0.249384	-2.30413	-0.574614	0.0212151	0.999743	0.671466	CLEC18B	497190	C-type lectin domain family 18 member B
ENSG00000166133	112.557	0.0860049	-2.3027	-0.198043	0.0212958	0.999743	0.871732	RPUSD2	27079	RNA pseudouridine synthase domain containing 2
ENSG00000241163	9.48653	0.270671	-2.30224	-0.62315	0.0213218	0.999743	0.649252	LINC00877	285286	long intergenic non-protein coding RNA 877
ENSG00000132824	3115.19	0.0257742	2.301	0.0593065	0.0213916	0.999743	1.04196	SERINC3	10955	serine incorporator 3
ENSG00000138162	938.52	0.0510192	-2.29879	-0.117283	0.0215167	0.999743	0.921923	TACC2	10579	transforming acidic coiled-coil containing protein 2
ENSG00000152465	198.819	0.0640513	2.29841	0.147216	0.0215384	0.999743	1.10743	NMT2	9397	N-myristoyltransferase 2
ENSG00000169245	5.93925	0.341133	-2.29808	-0.783949	0.0215575	0.999743	0.580775	CXCL10	3627	C-X-C motif chemokine ligand 10
ENSG00000203877	3.09913	0.630055	-2.29774	-1.4477	0.0215765	0.999743	0.366604	RIPPLY2	134701	ripply transcriptional repressor 2
ENSG00000101997	281.497	0.06365	-2.29748	-0.146234	0.0215915	0.999743	0.903606	CCDC22	28952	coiled-coil domain containing 22
ENSG00000231389	168.186	0.0888187	2.29739	0.204051	0.0215967	0.999743	1.15193	HLA-DPA1	3113	major histocompatibility complex, class II, DP alpha 1
ENSG00000109089	208.752	0.0787775	-2.29687	-0.180942	0.0216263	0.999743	0.882127	CDR2L	30850	cerebellar degeneration related protein 2 like
ENSG00000227533	12.1713	0.257912	-2.294	-0.591649	0.0217904	0.999743	0.663584	SLC2A1-AS1	440584	SLC2A1 antisense RNA 1
ENSG00000255690	4.79571	0.44427	-2.28954	-1.01717	0.0220481	0.999743	0.494083	TRIL	9865	TLR4 interactor with leucine rich repeats
ENSG00000042317	25.4885	0.178521	-2.28922	-0.408673	0.0220668	0.999743	0.753316	SPATA7	55812	spermatogenesis associated 7
ENSG00000170369	54.7877	0.142842	-2.28626	-0.326573	0.0222392	0.999743	0.797429	CST2	1470	cystatin SA
ENSG00000037749	580.47	0.0519711	2.28549	0.118779	0.0222843	0.999743	1.08582	MFAP3	4238	microfibril associated protein 3
ENSG00000151468	30.2848	0.177207	-2.28534	-0.40498	0.0222927	0.999743	0.755247	CCDC3	83643	coiled-coil domain containing 3
ENSG00000138032	108.905	0.0913211	2.28407	0.208584	0.0223673	0.999743	1.15555	PPM1B	5495	protein phosphatase, Mg2+/Mn2+ dependent 1B
ENSG00000180660	26.9379	0.180141	-2.28314	-0.411286	0.0224223	0.999743	0.751953	MAB21L1	4081	mab-21 like 1
ENSG00000152953	45.2916	0.126899	-2.28115	-0.289476	0.0225395	0.999743	0.818199	STK32B	55351	serine/threonine kinase 32B
ENSG00000171566	1135.83	0.0329654	2.27722	0.0750696	0.0227729	0.999743	1.05341	PLRG1	5356	pleiotropic regulator 1
ENSG00000259479	3.54172	0.443472	-2.27572	-1.00922	0.0228627	0.999743	0.496815	SORD2P	653381	sorbitol dehydrogenase 2, pseudogene
ENSG00000169733	596.887	0.0515305	-2.27291	-0.117124	0.0230318	0.999743	0.922024	RFNG	5986	RFNG O-fucosylpeptide 3-beta-N-acetylglucosaminyltransferase
ENSG00000239713	55.2559	0.113957	-2.27199	-0.258909	0.0230871	0.999743	0.83572	APOBEC3G	60489	apolipoprotein B mRNA editing enzyme catalytic subunit 3G
ENSG00000116885	54.1334	0.119753	-2.27067	-0.27192	0.0231672	0.999743	0.828217	OSCP1	127700	organic solute carrier partner 1
ENSG00000133256	4.38342	0.430943	2.26906	0.977836	0.0232647	0.999743	1.96951	PDE6B	5158	phosphodiesterase 6B
ENSG00000085433	360.016	0.0583791	2.26681	0.132334	0.0234021	0.999743	1.09607	WDR47	22911	WD repeat domain 47
ENSG00000109685	633.132	0.0474921	-2.26512	-0.107575	0.0235053	0.999743	0.928147	NSD2	7468	nuclear receptor binding SET domain protein 2
ENSG00000102383	53.7458	0.112414	2.26508	0.254627	0.023508	0.999743	1.19303	ZDHHC15	158866	zinc finger DHHC-type palmitoyltransferase 15
ENSG00000166562	989.783	0.0427704	2.26438	0.0968484	0.0235508	0.999743	1.06943	SEC11C	90701	SEC11 homolog C, signal peptidase complex subunit
ENSG00000166887	1250.78	0.0309156	2.26221	0.0699376	0.0236843	0.999743	1.04967	VPS39	23339	VPS39 subunit of HOPS complex
ENSG00000049192	381.885	0.0938738	-2.25971	-0.212128	0.0238393	0.999743	0.863263	ADAMTS6	11174	ADAM metallopeptidase with thrombospondin type 1 motif 6
ENSG00000051128	343.392	0.0705403	-2.25874	-0.159332	0.0238993	0.999743	0.895439	HOMER3	9454	homer scaffold protein 3
ENSG00000107758	633.687	0.0460892	2.25673	0.104011	0.0240248	0.999743	1.07476	PPP3CB	5532	protein phosphatase 3 catalytic subunit beta
ENSG00000188396	7.36796	0.367477	-2.25555	-0.828864	0.0240988	0.999743	0.562972	DYNLT4	343521	dynein light chain Tctex-type 4
ENSG00000197771	1200.65	0.0365911	2.25065	0.0823539	0.0244076	0.999743	1.05874	MCMBP	79892	minichromosome maintenance complex binding protein
ENSG00000100116	166.095	0.0884363	-2.24903	-0.198896	0.0245108	0.999743	0.871217	GCAT	23464	glycine C-acetyltransferase
ENSG00000137700	150.366	0.0759824	2.24787	0.170799	0.0245842	0.999743	1.12568	SLC37A4	2542	solute carrier family 37 member 4
ENSG00000173933	102.985	0.0906948	2.24743	0.20383	0.0246128	0.999743	1.15175	RBM4	5936	RNA binding motif protein 4
ENSG00000186132	101.694	0.0968345	2.2455	0.217442	0.0247361	0.999743	1.16267	C2orf76	130355	chromosome 2 open reading frame 76
ENSG00000149792	741.675	0.0399895	2.24397	0.0897354	0.0248341	0.999743	1.06418	MRPL49	740	mitochondrial ribosomal protein L49
ENSG00000119314	1001.13	0.0407871	2.24353	0.0915073	0.0248624	0.999743	1.06548	PTBP3	9991	polypyrimidine tract binding protein 3
ENSG00000134548	92.5874	0.124666	-2.24348	-0.279687	0.0248656	0.999743	0.82377	SPX	80763	spexin hormone
ENSG00000175820	7.68524	0.371207	2.24179	0.83217	0.0249747	0.999743	1.78036	CCDC168	643677	coiled-coil domain containing 168
ENSG00000167711	6.06699	0.417398	2.24169	0.935675	0.0249815	0.999743	1.91279	SERPINF2	5345	serpin family F member 2
ENSG00000232871	4.74506	0.437216	2.24056	0.979607	0.0250549	0.999743	1.97193	SEC1P	653677	secretory blood group 1, pseudogene
ENSG00000135205	32.3252	0.145818	-2.24039	-0.32669	0.0250653	0.999743	0.797364	CCDC146	57639	coiled-coil domain containing 146
ENSG00000145911	13.8493	0.239007	2.23981	0.53533	0.0251033	0.999743	1.44927	N4BP3	23138	NEDD4 binding protein 3
ENSG00000283475	2.79569	0.518283	2.23878	1.16032	0.0251705	0.999743	2.23507	MIR1244-4	103504734	microRNA 1244-4
ENSG00000140025	28.0541	0.157491	-2.23735	-0.352362	0.0252637	0.999743	0.783301	EFCAB11	90141	EF-hand calcium binding domain 11
ENSG00000114270	1662.14	0.116315	-2.2362	-0.260105	0.0253384	0.999743	0.835027	COL7A1	1294	collagen type VII alpha 1 chain
ENSG00000159433	192.686	0.0819633	-2.23173	-0.18292	0.0256329	0.999743	0.880918	STARD9	57519	StAR related lipid transfer domain containing 9
ENSG00000091009	174.875	0.0944514	2.22688	0.210332	0.0259556	0.999743	1.15695	RBM27	54439	RNA binding motif protein 27
ENSG00000071246	42.5503	0.140397	-2.22614	-0.312542	0.026005	0.999743	0.805222	VASH1	22846	vasohibin 1
ENSG00000223773	40.0232	0.160361	-2.22441	-0.356709	0.0261207	0.999743	0.780944	CD99P1	401577	CD99 molecule pseudogene 1
ENSG00000188981	3.51524	0.589442	2.22381	1.31081	0.0261614	0.999743	2.4808	MSANTD1	345222	Myb/SANT DNA binding domain containing 1
ENSG00000197448	457.471	0.0520295	-2.22292	-0.115657	0.0262215	0.999743	0.922962	GSTK1	373156	glutathione S-transferase kappa 1
ENSG00000040199	218.626	0.0615906	2.22275	0.1369	0.0262329	0.999743	1.09954	PHLPP2	23035	PH domain and leucine rich repeat protein phosphatase 2
ENSG00000138439	35.3333	0.167794	-2.22052	-0.372589	0.0263837	0.999743	0.772395	FAM117B	150864	family with sequence similarity 117 member B
ENSG00000164305	265.345	0.0659145	2.21604	0.146069	0.0266886	0.999743	1.10655	CASP3	836	caspase 3
ENSG00000124098	578.311	0.0450052	2.21368	0.0996272	0.0268506	0.999743	1.0715	FAM210B	116151	family with sequence similarity 210 member B
ENSG00000120063	677.714	0.0560006	2.21332	0.123947	0.0268757	0.999743	1.08971	GNA13	10672	G protein subunit alpha 13
ENSG00000255986	13.7355	0.275743	-2.21321	-0.610276	0.0268834	0.999743	0.655071	MT1JP	4498	metallothionein 1J, pseudogene
ENSG00000087008	165.693	0.0720487	2.21085	0.159289	0.0270464	0.999743	1.11674	ACOX3	8310	acyl-CoA oxidase 3, pristanoyl
ENSG00000232977	2.85644	0.469855	2.20944	1.03812	0.0271442	0.999743	2.05354	LINC00327	100506697	long intergenic non-protein coding RNA 327
ENSG00000156049	13.6892	0.213238	2.20881	0.471003	0.0271875	0.999743	1.38607	GNA14	9630	G protein subunit alpha 14
ENSG00000173011	509.541	0.0525927	2.20459	0.115945	0.0274827	0.999743	1.08369	TADA2B	93624	transcriptional adaptor 2B
ENSG00000178537	182.001	0.06652	2.20395	0.146606	0.0275282	0.999743	1.10696	SLC25A20	788	solute carrier family 25 member 20
ENSG00000160999	37.2105	0.165081	-2.20193	-0.363498	0.02767	0.999743	0.777278	SH2B2	10603	SH2B adaptor protein 2
ENSG00000158089	2.63719	0.608601	-2.20123	-1.33967	0.0277198	0.999743	0.395111	GALNT14	79623	polypeptide N-acetylgalactosaminyltransferase 14
ENSG00000048544	403.968	0.0508146	2.19938	0.111761	0.0278511	0.999743	1.08055	MRPS10	55173	mitochondrial ribosomal protein S10
ENSG00000231290	11.6791	0.311556	2.19937	0.685227	0.0278514	0.999743	1.60796	APCDD1L-DT	149773	APCDD1L divergent transcript
ENSG00000018280	18.9082	0.237279	-2.19608	-0.521084	0.0280861	0.999743	0.696848	SLC11A1	6556	solute carrier family 11 member 1
ENSG00000150656	5.66101	0.393399	2.19288	0.862678	0.028316	0.999743	1.81841	CNDP1	84735	carnosine dipeptidase 1
ENSG00000053372	465.46	0.0455596	2.19079	0.0998116	0.0284668	0.999743	1.07163	MRTO4	51154	MRT4 homolog, ribosome maturation factor
ENSG00000166546	2.92772	0.677132	-2.18937	-1.48249	0.0285696	0.999743	0.357869	BEAN1	146227	brain expressed associated with NEDD4 1
ENSG00000172380	2361.54	0.0358915	2.18895	0.0785647	0.0286003	0.999743	1.05597	GNG12	55970	G protein subunit gamma 12
ENSG00000261373	2.64756	0.673251	-2.18404	-1.47041	0.028959	0.999743	0.36088	VPS9D1-AS1	100128881	VPS9D1 antisense RNA 1
ENSG00000004468	123.689	0.128615	-2.18363	-0.280847	0.0289892	0.999743	0.823108	CD38	952	CD38 molecule
ENSG00000174371	2.35533	0.70475	-2.18178	-1.53761	0.0291255	0.999743	0.344455	EXO1	9156	exonuclease 1
ENSG00000152778	238.676	0.0608381	2.18169	0.13273	0.0291324	0.999743	1.09637	IFIT5	24138	interferon induced protein with tetratricopeptide repeats 5
ENSG00000100814	191.427	0.0640845	-2.18006	-0.139708	0.0292528	0.999743	0.907703	CCNB1IP1	57820	cyclin B1 interacting protein 1
ENSG00000144893	15.2098	0.226595	-2.17936	-0.493832	0.0293051	0.999743	0.710136	MED12L	116931	mediator complex subunit 12L
ENSG00000157184	185.85	0.0697904	-2.1784	-0.152032	0.029376	0.999743	0.899982	CPT2	1376	carnitine palmitoyltransferase 2
ENSG00000133106	12.6974	0.223611	-2.17726	-0.486859	0.029461	0.999743	0.713577	EPSTI1	94240	epithelial stromal interaction 1
ENSG00000113594	1696.43	0.0574516	2.17724	0.125086	0.0294624	0.999743	1.09057	LIFR	3977	LIF receptor subunit alpha
ENSG00000226419	67.9286	0.0978912	-2.17632	-0.213042	0.0295317	0.999743	0.862716	SLC16A1-AS1	100506392	SLC16A1 antisense RNA 1
ENSG00000123684	959.419	0.046061	2.17577	0.100218	0.0295727	0.999743	1.07194	LPGAT1	9926	lysophosphatidylglycerol acyltransferase 1
ENSG00000005059	217.047	0.0620839	2.17186	0.134837	0.0298665	0.999743	1.09797	MCUB	55013	mitochondrial calcium uniporter dominant negative subunit beta
ENSG00000132300	674.082	0.0429659	-2.17058	-0.093261	0.0299627	0.999743	0.937401	PTCD3	55037	pentatricopeptide repeat domain 3
ENSG00000204099	2.78392	0.511174	2.1702	1.10935	0.029992	0.999743	2.15748	NEU4	129807	neuraminidase 4
ENSG00000101040	883.194	0.0461512	-2.16953	-0.100127	0.0300422	0.999743	0.932951	ZMYND8	23613	zinc finger MYND-type containing 8
ENSG00000100522	727.482	0.0461512	2.16885	0.100095	0.0300939	0.999743	1.07184	GNPNAT1	64841	glucosamine-phosphate N-acetyltransferase 1
ENSG00000134317	57.3257	0.119577	-2.16788	-0.259229	0.0301677	0.999743	0.835534	GRHL1	29841	grainyhead like transcription factor 1
ENSG00000231274	51.7885	0.23736	2.1674	0.514453	0.0302044	0.999743	1.42845	SBK3	100130827	SH3 domain binding kinase family member 3
ENSG00000158769	5.51097	0.360992	2.16694	0.78225	0.0302391	0.999743	1.71981	F11R	50848	F11 receptor
ENSG00000120029	459.245	0.0458682	2.16539	0.0993222	0.0303582	0.999743	1.07127	ARMH3	79591	armadillo like helical domain containing 3
ENSG00000105711	145.056	0.0904308	2.16514	0.195795	0.0303773	0.999743	1.14536	SCN1B	6324	sodium voltage-gated channel beta subunit 1
ENSG00000179431	48.2063	0.137924	-2.16499	-0.298605	0.0303886	0.999743	0.813038	FJX1	24147	four-jointed box kinase 1
ENSG00000161031	7.25679	0.291195	-2.16495	-0.630422	0.0303919	0.999743	0.645988	PGLYRP2	114770	peptidoglycan recognition protein 2
ENSG00000125037	1058.55	0.0376484	2.16418	0.0814781	0.0304503	0.999743	1.0581	EMC3	55831	ER membrane protein complex subunit 3
ENSG00000158985	296.445	0.060539	2.1626	0.130922	0.0305718	0.999743	1.09499	CDC42SE2	56990	CDC42 small effector 2
ENSG00000177427	184.11	0.0838757	2.16091	0.181248	0.0307026	0.999743	1.13386	MIEF2	125170	mitochondrial elongation factor 2
ENSG00000179820	2128.32	0.0583014	2.16083	0.125979	0.0307088	0.999743	1.09125	MYADM	91663	myeloid associated differentiation marker
ENSG00000154217	477.55	0.0891968	-2.16054	-0.192713	0.0307312	0.999743	0.874959	PITPNC1	26207	phosphatidylinositol transfer protein cytoplasmic 1
ENSG00000130649	21.9313	0.239268	-2.16012	-0.516849	0.0307631	0.999743	0.698896	CYP2E1	1571	cytochrome P450 family 2 subfamily E member 1
ENSG00000121039	2103.3	0.0874848	2.15755	0.188753	0.0309631	0.999743	1.13978	RDH10	157506	retinol dehydrogenase 10
ENSG00000176731	226.068	0.0562026	-2.15658	-0.121205	0.0310387	0.999743	0.919419	RBIS	401466	ribosomal biogenesis factor
ENSG00000111432	54.4379	0.166284	-2.15646	-0.358585	0.0310477	0.999743	0.779929	FZD10	11211	frizzled class receptor 10
ENSG00000160746	650.433	0.0457169	2.15633	0.0985809	0.0310576	0.999743	1.07072	ANO10	55129	anoctamin 10
ENSG00000034152	1238	0.0476866	-2.15568	-0.102797	0.0311083	0.999743	0.931226	MAP2K3	5606	mitogen-activated protein kinase kinase 3
ENSG00000168118	243.927	0.0645593	2.15369	0.139041	0.0312647	0.999743	1.10117	RAB4A	5867	RAB4A, member RAS oncogene family
ENSG00000166128	449.129	0.0562064	2.15284	0.121003	0.0313313	0.999743	1.08749	RAB8B	51762	RAB8B, member RAS oncogene family
ENSG00000162641	13.0197	0.243351	2.15258	0.523832	0.0313515	0.999743	1.43777	AKNAD1	254268	AKNA domain containing 1
ENSG00000115145	727.684	0.0466097	2.15247	0.100326	0.0313604	0.999743	1.07202	STAM2	10254	signal transducing adaptor molecule 2
ENSG00000051180	5.09724	0.38724	2.15186	0.833286	0.0314083	0.999743	1.78174	RAD51	5888	RAD51 recombinase
ENSG00000174547	266.176	0.0673195	-2.14996	-0.144734	0.0315583	0.999743	0.904546	MRPL11	65003	mitochondrial ribosomal protein L11
ENSG00000161395	226.511	0.0703788	-2.1483	-0.151195	0.0316901	0.999743	0.900505	PGAP3	93210	post-GPI attachment to proteins phospholipase 3
ENSG00000172986	8.83962	0.298897	2.14744	0.641863	0.0317581	0.999743	1.56034	GXYLT2	727936	glucoside xylosyltransferase 2
ENSG00000178917	45.3592	0.123467	-2.14467	-0.264797	0.0319794	0.999743	0.832316	ZNF852	285346	zinc finger protein 852
ENSG00000152455	71.8999	0.103114	2.14453	0.221132	0.0319901	0.999743	1.16565	SUV39H2	79723	suppressor of variegation 3-9 homolog 2
ENSG00000231185	10.436	0.269335	-2.14421	-0.577512	0.0320159	0.999743	0.670118	SPRY4-AS1	101926941	SPRY4 antisense RNA 1
ENSG00000272273	4.74503	0.392734	-2.14413	-0.842073	0.0320225	0.999743	0.557842	IER3-AS1	105379695	IER3 antisense RNA 1
ENSG00000041982	11471.3	0.0906338	-2.1441	-0.194328	0.0320249	0.999743	0.87398	TNC	3371	tenascin C
ENSG00000168918	34.6298	0.16422	-2.1412	-0.351629	0.0322576	0.999743	0.783699	INPP5D	3635	inositol polyphosphate-5-phosphatase D
ENSG00000162929	202.345	0.0938693	2.14077	0.200953	0.0322922	0.999743	1.14946	SANBR	84542	SANT and BTB domain regulator of CSR
ENSG00000241570	5.80636	0.368464	2.1398	0.788441	0.0323706	0.999743	1.72721	PAQR9-AS1	101927832	PAQR9 antisense RNA 1
ENSG00000138071	2440.42	0.0354279	2.1374	0.0757235	0.0325655	0.999743	1.05389	ACTR2	10097	actin related protein 2
ENSG00000068137	257.828	0.0698535	-2.13533	-0.149161	0.0327338	0.999743	0.901775	PLEKHH3	79990	pleckstrin homology, MyTH4 and FERM domain containing H3
ENSG00000164111	9647.98	0.0383711	2.13529	0.0819335	0.032737	0.999743	1.05844	ANXA5	308	annexin A5
ENSG00000113924	2.03864	0.76514	-2.13498	-1.63356	0.0327623	0.999743	0.322291	HGD	3081	homogentisate 1,2-dioxygenase
ENSG00000011638	99.3642	0.100541	2.13458	0.214613	0.032795	0.999743	1.16039	LDAF1	57146	lipid droplet assembly factor 1
ENSG00000230408	6.50243	0.325686	-2.13332	-0.694795	0.0328981	0.999743	0.617797	BZW1-AS1	101927795	BZW1 antisense RNA 1
ENSG00000174059	13.4004	0.21829	-2.13247	-0.465497	0.0329682	0.999743	0.724221	CD34	947	CD34 molecule
ENSG00000170166	46.4286	0.137632	-2.13231	-0.293474	0.032981	0.999743	0.815935	HOXD4	3233	homeobox D4
ENSG00000129473	720.066	0.0360373	2.13175	0.0768226	0.0330274	0.999743	1.05469	BCL2L2	599	BCL2 like 2
ENSG00000108813	53.5974	0.124425	-2.13174	-0.265242	0.0330286	0.999743	0.832059	DLX4	1748	distal-less homeobox 4
ENSG00000115226	272.181	0.0693034	-2.13078	-0.14767	0.0331075	0.999743	0.902707	FNDC4	64838	fibronectin type III domain containing 4
ENSG00000136146	452.524	0.0491593	2.12851	0.104636	0.0332948	0.999743	1.07522	MED4	29079	mediator complex subunit 4
ENSG00000174775	322.905	0.0610676	-2.12786	-0.129943	0.0333488	0.999743	0.913867	HRAS	3265	HRas proto-oncogene, GTPase
ENSG00000182359	33.0855	0.157722	2.12435	0.335057	0.0336413	0.999743	1.26143	KBTBD3	143879	kelch repeat and BTB domain containing 3
ENSG00000077147	2557.75	0.0442164	2.12373	0.0939038	0.0336924	0.999743	1.06725	TM9SF3	56889	transmembrane 9 superfamily member 3
ENSG00000175745	13.9242	0.237829	2.12282	0.504868	0.0337694	0.999743	1.41899	NR2F1	7025	nuclear receptor subfamily 2 group F member 1
ENSG00000144134	141.534	0.0895589	-2.12268	-0.190105	0.0337807	0.999743	0.876542	RABL2A	11159	RAB, member of RAS oncogene family like 2A
ENSG00000133216	381.438	0.0960348	-2.12052	-0.203644	0.0339624	0.999743	0.868355	EPHB2	2048	EPH receptor B2
ENSG00000180773	387.975	0.0590426	2.12008	0.125175	0.0339994	0.999743	1.09064	SLC36A4	120103	solute carrier family 36 member 4
ENSG00000126804	421.638	0.0604843	2.11942	0.128192	0.0340551	0.999743	1.09292	ZBTB1	22890	zinc finger and BTB domain containing 1
ENSG00000125629	417.664	0.0686141	2.1191	0.1454	0.0340817	0.999743	1.10604	INSIG2	51141	insulin induced gene 2
ENSG00000189134	103.278	0.124381	2.11777	0.263411	0.0341944	0.999743	1.20031	NKAPL	222698	NFKB activating protein like
ENSG00000138433	352.697	0.0479694	2.11606	0.101506	0.0343396	0.999743	1.07289	CIR1	9541	corepressor interacting with RBPJ, CIR1
ENSG00000023171	79.0461	0.096589	-2.1141	-0.204198	0.0345072	0.999743	0.868021	GRAMD1B	57476	GRAM domain containing 1B
ENSG00000134259	66.7069	0.124165	-2.11269	-0.262323	0.034627	0.999743	0.833744	NGF	4803	nerve growth factor
ENSG00000135097	26.9413	0.176392	-2.1124	-0.37261	0.0346521	0.999743	0.772384	MSI1	4440	musashi RNA binding protein 1
ENSG00000134882	515.558	0.0464855	2.11186	0.098171	0.0346981	0.999743	1.07042	UBAC2	337867	UBA domain containing 2
ENSG00000163884	204.52	0.0867254	-2.10821	-0.182836	0.0350125	0.999743	0.88097	KLF15	28999	Kruppel like factor 15
ENSG00000104980	646.884	0.0512464	-2.10699	-0.107976	0.0351186	0.999743	0.927889	TIMM44	10469	translocase of inner mitochondrial membrane 44
ENSG00000134375	780.548	0.0461573	2.10424	0.0971262	0.0353572	0.999743	1.06964	TIMM17A	10440	translocase of inner mitochondrial membrane 17A
ENSG00000180185	228.011	0.0594117	-2.10418	-0.125013	0.0353626	0.999743	0.916996	FAHD1	81889	fumarylacetoacetate hydrolase domain containing 1
ENSG00000196586	1400.76	0.0778187	2.10174	0.163555	0.0355761	0.999743	1.12004	MYO6	4646	myosin VI
ENSG00000062282	22.809	0.189865	-2.09951	-0.398623	0.0357718	0.999743	0.758582	DGAT2	84649	diacylglycerol O-acyltransferase 2
ENSG00000229214	11.7825	0.261364	2.09853	0.548481	0.0358584	0.999743	1.46254	LINC00242	401288	long intergenic non-protein coding RNA 242
ENSG00000105825	1256.92	0.0882637	-2.09829	-0.185203	0.0358794	0.999743	0.879525	TFPI2	7980	tissue factor pathway inhibitor 2
ENSG00000070669	38.2528	0.154801	-2.09786	-0.324751	0.0359172	0.999743	0.798436	ASNS	440	asparagine synthetase (glutamine-hydrolyzing)
ENSG00000185745	45.6471	0.145964	-2.0978	-0.306202	0.0359232	0.999743	0.808768	IFIT1	3434	interferon induced protein with tetratricopeptide repeats 1
ENSG00000162522	160.161	0.0825586	-2.09774	-0.173186	0.0359283	0.999743	0.886882	KIAA1522	57648	KIAA1522
ENSG00000177156	2917.76	0.0523046	2.09722	0.109694	0.0359737	0.999743	1.079	TALDO1	6888	transaldolase 1
ENSG00000245614	6.99829	0.341158	2.09612	0.715106	0.036072	0.999743	1.6416	DDX11-AS1	100506660	DDX11 antisense RNA 1
ENSG00000155330	63.9283	0.118497	-2.0942	-0.248157	0.0362422	0.999743	0.841971	C16orf87	388272	chromosome 16 open reading frame 87
ENSG00000197044	130.631	0.0904496	-2.09284	-0.189297	0.0363632	0.999743	0.877033	ZNF441	126068	zinc finger protein 441
ENSG00000138172	314.551	0.0681684	2.09229	0.142628	0.0364123	0.999743	1.10391	CALHM2	51063	calcium homeostasis modulator family member 2
ENSG00000102302	269.298	0.0628793	-2.09227	-0.131561	0.0364139	0.999743	0.912843	FGD1	2245	FYVE, RhoGEF and PH domain containing 1
ENSG00000105887	1655.82	0.0337525	2.09221	0.0706174	0.0364196	0.999743	1.05017	MTPN	767558	leucine zipper protein 6
ENSG00000143512	152.197	0.0769121	-2.09124	-0.160841	0.0365069	0.999743	0.894503	HHIPL2	79802	HHIP like 2
ENSG00000107742	3.86363	0.492059	2.09072	1.02876	0.0365534	0.999743	2.04026	SPOCK2	9806	SPARC (osteonectin), cwcv and kazal like domains proteoglycan 2
ENSG00000159713	4.24375	0.420345	-2.08991	-0.878486	0.0366255	0.999743	0.543938	TPPP3	51673	tubulin polymerization promoting protein family member 3
ENSG00000269959	4.67071	0.468706	2.08911	0.97918	0.0366974	0.999743	1.97134	SPACA6P-AS	102238594	SPACA6P antisense RNA
ENSG00000088451	259.222	0.0655531	2.08852	0.136909	0.0367514	0.999743	1.09955	TGDS	23483	TDP-glucose 4,6-dehydratase
ENSG00000131080	88.4815	0.127175	-2.08802	-0.265544	0.0367962	0.999743	0.831885	EDA2R	60401	ectodysplasin A2 receptor
ENSG00000137673	1.54732	0.779172	2.08624	1.62554	0.036957	0.999743	3.08557	MMP7	4316	matrix metallopeptidase 7
ENSG00000100711	425.56	0.0551571	-2.08588	-0.115051	0.0369896	0.999743	0.92335	ZFYVE21	79038	zinc finger FYVE-type containing 21
ENSG00000172260	48.8382	0.115338	-2.08576	-0.240567	0.0370003	0.999743	0.846412	NEGR1	257194	neuronal growth regulator 1
ENSG00000089876	332.124	0.0604023	2.08365	0.125857	0.0371924	0.999743	1.09116	DHX32	55760	DEAH-box helicase 32 (putative)
ENSG00000163875	591.102	0.0429567	2.07715	0.0892275	0.0377876	0.999743	1.0638	MEAF6	64769	MYST/Esa1 associated factor 6
ENSG00000090661	138.581	0.083013	-2.07374	-0.172147	0.0381039	0.999743	0.887521	CERS4	79603	ceramide synthase 4
ENSG00000091844	49.0784	0.123529	2.07251	0.256016	0.0382176	0.999743	1.19418	RGS17	26575	regulator of G protein signaling 17
ENSG00000160396	2.13121	0.68487	2.07248	1.41938	0.038221	0.999743	2.6747	HIPK4	147746	homeodomain interacting protein kinase 4
ENSG00000160325	427.848	0.0498201	2.07209	0.103232	0.0382572	0.999743	1.07418	CACFD1	11094	calcium channel flower domain containing 1
ENSG00000163827	34.2	0.156212	-2.07195	-0.323662	0.0382705	0.999743	0.799039	LRRC2	79442	leucine rich repeat containing 2
ENSG00000168807	497.931	0.0611602	2.07061	0.126639	0.0383954	0.999743	1.09175	SNTB2	6645	syntrophin beta 2
ENSG00000034693	187.343	0.0691382	2.06978	0.143101	0.0384732	0.999743	1.10428	PEX3	8504	peroxisomal biogenesis factor 3
ENSG00000111424	652.74	0.0506666	-2.06951	-0.104855	0.0384986	0.999743	0.929898	VDR	7421	vitamin D receptor
ENSG00000162972	118.92	0.0871361	2.06742	0.180147	0.0386944	0.999743	1.133	MAIP1	79568	matrix AAA peptidase interacting protein 1
ENSG00000230679	2.97031	0.460267	2.06683	0.951292	0.0387503	0.999743	1.9336	ENO1-AS1	100505975	ENO1 antisense RNA 1
ENSG00000148481	331.989	0.0600982	2.06619	0.124174	0.0388106	0.999743	1.08988	MINDY3	80013	MINDY lysine 48 deubiquitinase 3
ENSG00000100410	277.004	0.0566008	2.0619	0.116705	0.0392172	0.999743	1.08426	PHF5A	84844	PHD finger protein 5A
ENSG00000185252	122.704	0.0834075	-2.06083	-0.171889	0.0393189	0.999743	0.88768	ZNF74	7625	zinc finger protein 74
ENSG00000124786	296.056	0.0603903	2.06021	0.124417	0.0393788	0.999743	1.09007	SLC35B3	51000	solute carrier family 35 member B3
ENSG00000205683	4.71303	0.390821	-2.05952	-0.804905	0.0394441	0.999743	0.5724	DPF3	8110	double PHD fingers 3
ENSG00000197045	602.459	0.061532	2.05848	0.126663	0.0395439	0.999743	1.09177	GMFB	2764	glia maturation factor beta
ENSG00000131831	100.225	0.0942129	-2.05768	-0.19386	0.0396206	0.999743	0.874263	RAI2	10742	retinoic acid induced 2
ENSG00000164168	550.236	0.050276	2.05605	0.10337	0.0397777	0.999743	1.07428	TMEM184C	55751	transmembrane protein 184C
ENSG00000121904	179.504	0.0991765	-2.05549	-0.203857	0.0398314	0.999743	0.868226	CSMD2	114784	CUB and Sushi multiple domains 2
ENSG00000130856	243.449	0.0751086	2.05501	0.154349	0.0398781	0.999743	1.11292	ZNF236	7776	zinc finger protein 236
ENSG00000113368	23.0133	0.175735	2.05448	0.361045	0.0399291	0.999743	1.28436	LMNB1	4001	lamin B1
ENSG00000196850	436.38	0.0586453	2.05394	0.120454	0.0399817	0.999743	1.08708	PPTC7	160760	protein phosphatase targeting COQ7
ENSG00000129295	32.4569	0.143334	-2.05311	-0.294282	0.0400615	0.999743	0.815478	DNAAF11	23639	dynein axonemal assembly factor 11
ENSG00000076924	1037.89	0.03436	-2.05171	-0.0704967	0.0401982	0.999743	0.95231	XAB2	56949	XPA binding protein 2
ENSG00000128512	122.976	0.115435	-2.05096	-0.236752	0.0402711	0.999743	0.848654	DOCK4	9732	dedicator of cytokinesis 4
ENSG00000182952	429.608	0.0473785	2.04993	0.0971226	0.0403712	0.999743	1.06964	HMGN4	10473	high mobility group nucleosomal binding domain 4
ENSG00000105379	136.035	0.0728928	-2.0498	-0.149416	0.0403839	0.999743	0.901616	ETFB	2109	electron transfer flavoprotein subunit beta
ENSG00000166507	10.8957	0.281064	-2.04962	-0.576072	0.040402	0.999743	0.670787	NDST2	8509	N-deacetylase and N-sulfotransferase 2
ENSG00000013583	460.518	0.050826	2.04787	0.104085	0.0405724	0.999743	1.07481	HEBP1	50865	heme binding protein 1
ENSG00000182796	143.379	0.0870394	-2.04776	-0.178236	0.0405831	0.999743	0.883783	TMEM198B	440104	transmembrane protein 198B (pseudogene)
ENSG00000107372	6643.18	0.0416266	2.04643	0.085186	0.0407136	0.999743	1.06082	ZFAND5	7763	zinc finger AN1-type containing 5
ENSG00000135535	3467	0.0428374	2.04498	0.0876018	0.0408564	0.999743	1.0626	CD164	8763	CD164 molecule
ENSG00000148175	1571	0.049221	2.04399	0.100607	0.0409541	0.999743	1.07222	STOM	2040	stomatin
ENSG00000164488	1.04811	0.952698	-2.04282	-1.94619	0.0410706	0.999743	0.259501	DACT2	168002	dishevelled binding antagonist of beta catenin 2
ENSG00000100767	124.234	0.102783	-2.04212	-0.209896	0.0411394	0.999743	0.864599	PAPLN	89932	papilin, proteoglycan like sulfated glycoprotein
ENSG00000178904	912.242	0.0547412	2.04162	0.111761	0.0411889	0.999743	1.08055	DPY19L3	147991	dpy-19 like C-mannosyltransferase 3
ENSG00000254402	15.5464	0.205006	-2.04131	-0.41848	0.0412201	0.999743	0.748212	LRRC24	441381	leucine rich repeat containing 24
ENSG00000186976	32.6774	0.140431	-2.0409	-0.286605	0.0412612	0.999743	0.819829	EFCAB6	64800	EF-hand calcium binding domain 6
ENSG00000115694	952.485	0.0509724	-2.04038	-0.104003	0.0413124	0.999743	0.930448	STK25	10494	serine/threonine kinase 25
ENSG00000182054	148.52	0.101847	-2.03909	-0.207675	0.0414406	0.999743	0.865932	IDH2	3418	isocitrate dehydrogenase (NADP(+)) 2
ENSG00000158792	118.115	0.0945982	-2.03749	-0.192743	0.0416007	0.999743	0.874941	SPATA2L	124044	spermatogenesis associated 2 like
ENSG00000143753	936.216	0.0373935	2.03616	0.0761391	0.0417345	0.999743	1.05419	DEGS1	8560	delta 4-desaturase, sphingolipid 1
ENSG00000167889	11.4873	0.273423	-2.03536	-0.556516	0.0418142	0.999743	0.679942	MGAT5B	146664	alpha-1,6-mannosylglycoprotein 6-beta-N-acetylglucosaminyltransferase B
ENSG00000182983	171.656	0.0880159	-2.0344	-0.179059	0.0419114	0.999743	0.883279	ZNF662	389114	zinc finger protein 662
ENSG00000196502	8.04321	0.312522	-2.03345	-0.635499	0.042007	0.999743	0.643718	SULT1A1	6817	sulfotransferase family 1A member 1
ENSG00000183688	810.007	0.0625594	2.0333	0.127202	0.0420222	0.999743	1.09217	RFLNB	359845	refilin B
ENSG00000198060	646.393	0.0406713	2.03151	0.0826243	0.042203	0.999743	1.05894	MARCHF5	54708	membrane associated ring-CH-type finger 5
ENSG00000160951	3.95099	0.480068	2.03037	0.974715	0.0423192	0.999743	1.96525	PTGER1	5731	prostaglandin E receptor 1
ENSG00000228412	4.37948	0.438005	2.02988	0.889097	0.0423688	0.999743	1.85202	LNC-LBCS	100506885	lncRNA bladder and prostate cancer suppressor, hnRNPK interacting
ENSG00000197776	61.0975	0.109624	-2.02934	-0.222465	0.0424234	0.999743	0.857099	KLHDC1	122773	kelch domain containing 1
ENSG00000124935	5.43834	0.404709	2.02866	0.821018	0.0424927	0.999743	1.76665	SCGB1D2	10647	secretoglobin family 1D member 2
ENSG00000102003	13.5696	0.231956	-2.02812	-0.470436	0.0425476	0.999743	0.721746	SYP	6855	synaptophysin
ENSG00000256092	5.24137	0.380404	-2.02769	-0.771343	0.0425918	0.999743	0.585872	SBNO1-AS1	112268105	SBNO1 antisense RNA 1
ENSG00000135299	796.986	0.0590821	-2.02674	-0.119744	0.0426891	0.999743	0.920351	ANKRD6	22881	ankyrin repeat domain 6
ENSG00000165272	45.2193	0.182049	2.02629	0.368883	0.0427353	0.999743	1.29135	AQP3	360	aquaporin 3 (Gill blood group)
ENSG00000124171	17.655	0.221174	-2.02622	-0.448147	0.0427423	0.999743	0.732984	PARD6B	84612	par-6 family cell polarity regulator beta
ENSG00000186810	3.65814	0.476651	-2.02454	-0.964999	0.0429148	0.999743	0.512279	CXCR3	2833	C-X-C motif chemokine receptor 3
ENSG00000141424	2011.45	0.0389476	2.02411	0.0788341	0.0429592	0.999743	1.05616	SLC39A6	25800	solute carrier family 39 member 6
ENSG00000198663	1904.89	0.0264963	2.02408	0.0536305	0.0429622	0.999743	1.03787	C6orf89	221477	chromosome 6 open reading frame 89
ENSG00000196408	2.8365	0.645785	2.0234	1.30668	0.0430315	0.999743	2.47372	NOXO1	124056	NADPH oxidase organizer 1
ENSG00000160211	891.769	0.0456396	2.02136	0.092254	0.0432423	0.999743	1.06603	G6PD	2539	glucose-6-phosphate dehydrogenase
ENSG00000207563	20.9033	0.256861	-2.0207	-0.519039	0.043311	0.999743	0.697837	MIR23B	407011	microRNA 23b
ENSG00000156469	187.118	0.0684345	2.02054	0.138275	0.0433274	0.999743	1.10059	MTERF3	51001	mitochondrial transcription termination factor 3
ENSG00000103942	19.7846	0.187112	-2.02025	-0.378014	0.043357	0.999743	0.769496	HOMER2	9455	homer scaffold protein 2
ENSG00000168280	2.77693	0.602557	2.01776	1.21582	0.043616	0.999743	2.32272	KIF5C	3800	kinesin family member 5C
ENSG00000173848	982.296	0.0777136	2.017	0.156748	0.0436957	0.999743	1.11477	NET1	10276	neuroepithelial cell transforming 1
ENSG00000182986	268.362	0.0618709	-2.01699	-0.124793	0.0436967	0.999743	0.917136	ZNF320	162967	zinc finger protein 320
ENSG00000115904	773.039	0.0463166	2.01663	0.0934035	0.043734	0.999743	1.06688	SOS1	6654	SOS Ras/Rac guanine nucleotide exchange factor 1
ENSG00000244687	30.1314	0.180894	-2.01645	-0.364763	0.0437534	0.999743	0.776597	UBE2V1	7335	ubiquitin conjugating enzyme E2 V1
ENSG00000165501	54.8604	0.117405	2.01479	0.236547	0.0439266	0.999743	1.17817	LRR1	122769	leucine rich repeat protein 1
ENSG00000213047	92.9207	0.101356	2.01257	0.203987	0.04416	0.999743	1.15188	DENND1B	163486	DENN domain containing 1B
ENSG00000163637	681.873	0.0531842	-2.01221	-0.107018	0.044198	0.999743	0.928506	PRICKLE2	166336	prickle planar cell polarity protein 2
ENSG00000178685	378.001	0.0716482	-2.01156	-0.144125	0.0442659	0.999743	0.904928	PARP10	84875	poly(ADP-ribose) polymerase family member 10
ENSG00000006025	69.0482	0.131466	-2.01036	-0.264294	0.0443934	0.999743	0.832606	OSBPL7	114881	oxysterol binding protein like 7
ENSG00000213699	763.104	0.0431376	2.00966	0.0866919	0.0444672	0.999743	1.06193	SLC35F6	54978	solute carrier family 35 member F6
ENSG00000116604	2629.22	0.0393442	2.00951	0.0790623	0.0444836	0.999743	1.05633	MEF2D	4209	myocyte enhancer factor 2D
ENSG00000138002	383.746	0.0671989	-2.00934	-0.135025	0.0445012	0.999743	0.910654	IFT172	26160	intraflagellar transport 172
ENSG00000104331	2130	0.0433196	2.00931	0.0870424	0.0445048	0.999743	1.06219	BPNT2	54928	3'(2'), 5'-bisphosphate nucleotidase 2
ENSG00000112079	430.371	0.0439989	2.00763	0.0883335	0.0446827	0.999743	1.06314	STK38	11329	serine/threonine kinase 38
ENSG00000011566	297.986	0.0604972	2.00722	0.121432	0.0447257	0.999743	1.08781	MAP4K3	8491	mitogen-activated protein kinase kinase kinase kinase 3
ENSG00000139438	135.463	0.0863663	-2.00653	-0.173296	0.0447998	0.999743	0.886814	FAM222A	84915	family with sequence similarity 222 member A
ENSG00000166224	559.812	0.0398831	-2.00285	-0.0798799	0.0451934	0.999743	0.946136	SGPL1	8879	sphingosine-1-phosphate lyase 1
ENSG00000258301	40.86	0.126912	-2.00219	-0.254101	0.0452648	0.999743	0.838509	VASH1-AS1	100506603	VASH1 antisense RNA 1
ENSG00000128585	1448.96	0.0445715	2.00036	0.0891592	0.0454611	0.999743	1.06375	MKLN1	4289	muskelin 1
ENSG00000151611	139.923	0.0785121	-1.99929	-0.156968	0.0455772	0.999743	0.896908	MMAA	166785	metabolism of cobalamin associated A
ENSG00000078070	211.666	0.0620685	-1.9988	-0.124063	0.04563	0.999743	0.9176	MCCC1	56922	methylcrotonyl-CoA carboxylase subunit 1
ENSG00000213339	294.02	0.0714899	-1.99855	-0.142876	0.0456574	0.999743	0.905712	QTRT1	81890	queuine tRNA-ribosyltransferase catalytic subunit 1
ENSG00000179930	22.0643	0.18328	-1.99808	-0.366209	0.0457077	0.999743	0.775819	ZNF648	127665	zinc finger protein 648
ENSG00000134758	119.499	0.0933742	1.99742	0.186508	0.0457791	0.999743	1.13801	RNF138	51444	ring finger protein 138
ENSG00000188157	688.794	0.0904577	-1.99642	-0.180591	0.0458883	0.999743	0.882341	AGRN	375790	agrin
ENSG00000186231	3.22495	0.535573	-1.99615	-1.06908	0.0459173	0.999743	0.476621	KLHL32	114792	kelch like family member 32
ENSG00000173409	165.819	0.0682088	1.99303	0.135942	0.0462582	0.999743	1.09881	ARV1	64801	ARV1 homolog, fatty acid homeostasis modulator
ENSG00000224389	45.8923	0.123333	1.99286	0.245785	0.046277	0.999743	1.18574	C4B	721	complement C4B (Chido blood group)
ENSG00000181135	141.265	0.0850815	1.99212	0.169493	0.0463574	0.999743	1.12466	ZNF707	101928160	uncharacterized LOC101928160
ENSG00000111341	52779.1	0.0743834	1.9915	0.148135	0.0464257	0.999743	1.10814	MGP	4256	matrix Gla protein
ENSG00000164736	26.9444	0.231424	-1.99126	-0.460824	0.0464526	0.999743	0.726571	SOX17	64321	SRY-box transcription factor 17
ENSG00000136305	34.5066	0.152457	-1.98918	-0.303264	0.0466816	0.999743	0.810417	CIDEB	27141	cell death inducing DFFA like effector b
ENSG00000085662	4266.86	0.0621105	1.98784	0.123466	0.0468296	0.999743	1.08935	AKR1B1	231	aldo-keto reductase family 1 member B
ENSG00000134330	198.903	0.0732561	1.98779	0.145618	0.0468345	0.999743	1.1062	IAH1	285148	isoamyl acetate hydrolyzing esterase 1 (putative)
ENSG00000167862	264.157	0.0618835	-1.98653	-0.122933	0.0469747	0.999743	0.918319	MRPL58	3396	mitochondrial ribosomal protein L58
ENSG00000184226	658.165	0.0887301	1.98543	0.176167	0.0470967	0.999743	1.12988	PCDH9	5101	protocadherin 9
ENSG00000104228	514.428	0.0438857	1.98462	0.0870963	0.047187	0.999743	1.06223	TRIM35	23087	tripartite motif containing 35
ENSG00000152133	515.02	0.0619072	1.98401	0.122825	0.0472544	0.999743	1.08886	GPATCH11	253635	G-patch domain containing 11
ENSG00000245275	12.1152	0.242068	1.98398	0.480259	0.0472578	0.999743	1.39499	SAP30L-AS1	386627	SAP30L antisense RNA 1 (head to head)
ENSG00000144550	3.42122	0.54028	1.98368	1.07174	0.0472912	0.999743	2.10197	CPNE9	151835	copine family member 9
ENSG00000064666	803.996	0.0546733	1.98342	0.10844	0.0473209	0.999743	1.07806	CNN2	1265	calponin 2
ENSG00000170468	167.566	0.0709933	-1.98251	-0.140745	0.0474225	0.999743	0.907051	RIOX1	79697	ribosomal oxygenase 1
ENSG00000125144	6270.38	0.16417	-1.97949	-0.324974	0.0477605	0.999743	0.798313	MT1G	4495	metallothionein 1G
ENSG00000128578	147.311	0.0941391	-1.97942	-0.186341	0.0477686	0.999743	0.878832	STRIP2	57464	striatin interacting protein 2
ENSG00000163344	327.413	0.0600169	1.9788	0.118762	0.0478384	0.999743	1.0858	PMVK	10654	phosphomevalonate kinase
ENSG00000141837	30.1741	0.172901	-1.97863	-0.342107	0.0478578	0.999743	0.788888	CACNA1A	773	calcium voltage-gated channel subunit alpha1 A
ENSG00000167232	236.378	0.0733814	1.9774	0.145104	0.0479965	0.999743	1.10581	ZNF91	7644	zinc finger protein 91
ENSG00000167996	138641	0.0683788	1.97711	0.135192	0.0480297	0.999743	1.09824	FTH1	2495	ferritin heavy chain 1
ENSG00000128989	1240.2	0.0448219	1.97678	0.0886029	0.0480669	0.999743	1.06334	ARPP19	10776	cAMP regulated phosphoprotein 19
ENSG00000065833	477.605	0.0951201	1.97644	0.187999	0.0481048	0.999743	1.13918	ME1	4199	malic enzyme 1
ENSG00000165684	362.213	0.0668162	-1.97289	-0.131821	0.0485079	0.999743	0.912679	SNAPC4	6621	small nuclear RNA activating complex polypeptide 4
ENSG00000128604	38.9167	0.14975	-1.97227	-0.295347	0.0485784	0.999743	0.814876	IRF5	3663	interferon regulatory factor 5
ENSG00000101203	2.61075	0.698562	-1.96935	-1.37571	0.0489128	0.999743	0.385362	COL20A1	57642	collagen type XX alpha 1 chain
ENSG00000151665	179.79	0.0712068	1.96863	0.14018	0.0489957	0.999743	1.10204	PIGF	5281	phosphatidylinositol glycan anchor biosynthesis class F
ENSG00000123500	1124.87	0.0989132	1.96779	0.19464	0.0490924	0.999743	1.14444	COL10A1	1300	collagen type X alpha 1 chain
ENSG00000112742	4.32727	0.430265	1.96747	0.846531	0.0491295	0.999743	1.79817	TTK	7272	TTK protein kinase
ENSG00000231365	176.028	0.080776	1.96705	0.15889	0.0491779	0.999743	1.11643	WARS2-AS1	101929147	WARS2 antisense RNA 1
ENSG00000203697	17.0742	0.287005	-1.9667	-0.564452	0.0492182	0.999743	0.676212	CAPN8	388743	calpain 8
ENSG00000177191	9.58425	0.260288	1.96628	0.511798	0.0492668	0.999743	1.42583	B3GNT8	374907	UDP-GlcNAc:betaGal beta-1,3-N-acetylglucosaminyltransferase 8
ENSG00000188266	13.2676	0.220155	1.96586	0.432794	0.0493151	0.999743	1.34985	HYKK	123688	hydroxylysine kinase
ENSG00000162928	731.19	0.0668062	1.96449	0.13124	0.0494728	0.999743	1.09523	PEX13	5194	peroxisomal biogenesis factor 13
ENSG00000266714	807.3	0.10048	-1.9637	-0.197313	0.0495654	0.999743	0.872174	MYO15B	80022	myosin XVB
ENSG00000134954	3504.41	0.0591215	1.96367	0.116095	0.0495682	0.999743	1.0838	ETS1	2113	ETS proto-oncogene 1, transcription factor
ENSG00000196172	29.5309	0.162959	1.96352	0.319974	0.0495852	0.999743	1.24831	ZNF681	148213	zinc finger protein 681
ENSG00000157557	1547.71	0.0322426	-1.96276	-0.0632844	0.0496743	0.999743	0.957083	ETS2	2114	ETS proto-oncogene 2, transcription factor
ENSG00000187608	114.043	0.108235	-1.96242	-0.212403	0.0497133	0.999743	0.863098	ISG15	9636	ISG15 ubiquitin like modifier
ENSG00000134321	22.8293	0.206344	-1.96208	-0.404864	0.0497535	0.999743	0.755308	RSAD2	91543	radical S-adenosyl methionine domain containing 2
ENSG00000072803	1196.82	0.0379131	1.96102	0.0743481	0.0498772	0.999743	1.05289	FBXW11	23291	F-box and WD repeat domain containing 11
ENSG00000179604	927.527	0.0412705	1.96072	0.08092	0.0499115	0.999743	1.05769	CDC42EP4	23580	CDC42 effector protein 4
ENSG00000183570	67.0661	0.123039	-1.96051	-0.241218	0.0499364	0.999743	0.84603	PCBP3	54039	poly(rC) binding protein 3
ENSG00000164318	509.123	0.0500661	1.96004	0.0981314	0.0499912	0.999743	1.07039	EGFLAM	133584	EGF like, fibronectin type III and laminin G domains
ENSG00000074356	850.654	0.0369822	-1.95908	-0.0724511	0.0501032	0.999743	0.951021	NCBP3	55421	nuclear cap binding subunit 3
ENSG00000133983	16.2851	0.227132	1.95891	0.44493	0.0501237	0.999743	1.36125	COX16	51241	cytochrome c oxidase assembly factor COX16
ENSG00000008735	58.0024	0.127021	-1.95849	-0.24877	0.0501724	0.999743	0.841614	MAPK8IP2	23542	mitogen-activated protein kinase 8 interacting protein 2
ENSG00000015520	6.26425	0.441252	1.95816	0.86404	0.0502118	0.999743	1.82013	NPC1L1	29881	NPC1 like intracellular cholesterol transporter 1
ENSG00000127989	110.246	0.0827983	-1.95681	-0.16202	0.0503701	0.999743	0.893773	MTERF1	7978	mitochondrial transcription termination factor 1
ENSG00000205060	518.907	0.0470362	1.95619	0.0920117	0.050443	0.999743	1.06586	SLC35B4	84912	solute carrier family 35 member B4
ENSG00000124275	533.446	0.0432699	1.95494	0.0845899	0.0505905	0.999743	1.06039	MTRR	4552	5-methyltetrahydrofolate-homocysteine methyltransferase reductase
ENSG00000239857	31.3727	0.186742	-1.95389	-0.364874	0.0507142	0.999743	0.776537	GET4	51608	guided entry of tail-anchored proteins factor 4
ENSG00000099385	349.529	0.0562615	-1.95374	-0.109921	0.0507315	0.999743	0.926639	BCL7C	9274	BAF chromatin remodeling complex subunit BCL7C
ENSG00000165506	154.811	0.0722089	1.95348	0.141059	0.0507622	0.999743	1.10271	DNAAF2	55172	dynein axonemal assembly factor 2
ENSG00000101782	1027.92	0.0402383	1.95274	0.0785751	0.0508498	0.999743	1.05597	RIOK3	8780	RIO kinase 3
ENSG00000101104	290.43	0.0832616	-1.95219	-0.162543	0.0509153	0.999743	0.893449	PABPC1L	80336	poly(A) binding protein cytoplasmic 1 like
ENSG00000148834	1696.76	0.0532263	1.95131	0.103861	0.0510203	0.999743	1.07465	GSTO1	9446	glutathione S-transferase omega 1
ENSG00000172932	489.851	0.0612713	-1.95024	-0.119494	0.0511479	0.999743	0.920511	ANKRD13D	338692	ankyrin repeat domain 13D
ENSG00000181588	76.7668	0.112047	-1.94811	-0.218281	0.0514012	0.999743	0.859589	MEX3D	399664	mex-3 RNA binding family member D
ENSG00000109265	138.612	0.0961833	-1.94767	-0.187333	0.0514543	0.999743	0.878227	CRACD	57482	capping protein inhibiting regulator of actin dynamics
ENSG00000143363	414.47	0.0586389	1.94765	0.114208	0.0514568	0.999743	1.08238	PRUNE1	58497	prune exopolyphosphatase 1
ENSG00000166292	28.4865	0.163952	-1.94667	-0.319159	0.0515749	0.999743	0.801537	TMEM100	55273	transmembrane protein 100
ENSG00000233382	8.95451	0.253347	1.94545	0.492874	0.0517203	0.999743	1.40725	NKAPP1	158801	NFKB activating protein pseudogene 1
ENSG00000232940	24.5339	0.202418	-1.94498	-0.393699	0.0517777	0.999743	0.761176	HCG25	414765	HLA complex group 25
ENSG00000127329	3.74881	0.519223	1.94498	1.00988	0.0517777	0.999743	2.01374	PTPRB	5787	protein tyrosine phosphatase receptor type B
ENSG00000082397	106.998	0.0948146	-1.94425	-0.184343	0.0518652	0.999743	0.88005	EPB41L3	23136	erythrocyte membrane protein band 4.1 like 3
ENSG00000171813	168.919	0.0971505	-1.9432	-0.188783	0.0519922	0.999743	0.877346	PWWP2B	170394	PWWP domain containing 2B
ENSG00000177575	2.53929	0.606137	-1.94264	-1.17751	0.0520593	0.999743	0.442114	CD163	9332	CD163 molecule
ENSG00000126778	624.584	0.05838	1.94252	0.113405	0.0520736	0.999743	1.08178	SIX1	6495	SIX homeobox 1
ENSG00000164144	462.98	0.0522604	1.94165	0.101471	0.0521794	0.999743	1.07287	ARFIP1	27236	ADP ribosylation factor interacting protein 1
ENSG00000108352	106.011	0.103228	-1.94091	-0.200356	0.052269	0.999743	0.870336	RAPGEFL1	51195	Rap guanine nucleotide exchange factor like 1
ENSG00000275874	18.2758	0.242601	-1.93978	-0.470592	0.0524064	0.999743	0.721668	PICSAR	378825	P38 inhibited cutaneous squamous cell carcinoma associated lincRNA
ENSG00000241288	12.8341	0.272337	-1.93951	-0.528201	0.0524394	0.999743	0.693419	LINC02614	101927056	long intergenic non-protein coding RNA 2614
ENSG00000126091	39.2279	0.149127	-1.93926	-0.289197	0.0524695	0.999743	0.818358	ST3GAL3	6487	ST3 beta-galactoside alpha-2,3-sialyltransferase 3
ENSG00000147124	249.922	0.0643751	1.93919	0.124835	0.0524788	0.999743	1.09038	ZNF41	7592	zinc finger protein 41
ENSG00000221909	96.9074	0.0967045	1.93863	0.187474	0.052547	0.999743	1.13877	FAM200A	221786	family with sequence similarity 200 member A
ENSG00000170122	8.44352	0.322012	-1.93756	-0.623916	0.0526775	0.999743	0.648907	FOXD4	2298	forkhead box D4
ENSG00000106459	278.157	0.0602271	1.93715	0.116669	0.0527268	0.999743	1.08423	NRF1	4899	nuclear respiratory factor 1
ENSG00000110497	516.411	0.0449442	1.935	0.0869669	0.0529906	0.999743	1.06213	AMBRA1	55626	autophagy and beclin 1 regulator 1
ENSG00000111879	13.9762	0.232824	-1.93499	-0.450513	0.0529913	0.999743	0.731782	FAM184A	79632	family with sequence similarity 184 member A
ENSG00000254685	75.2726	0.0992524	1.93453	0.192007	0.0530482	0.999743	1.14235	FPGT	8790	fucose-1-phosphate guanylyltransferase
ENSG00000103415	256.429	0.0591485	1.93446	0.114421	0.0530561	0.999743	1.08254	HMOX2	3163	heme oxygenase 2
ENSG00000139668	244.591	0.0659443	-1.93377	-0.127521	0.053142	0.999743	0.915403	WDFY2	115825	WD repeat and FYVE domain containing 2
ENSG00000125534	3422.98	0.0687565	-1.93334	-0.132929	0.0531949	0.999743	0.911978	PPDPF	79144	pancreatic progenitor cell differentiation and proliferation factor
ENSG00000127995	267.608	0.0791186	1.93325	0.152956	0.0532053	0.999743	1.11185	CASD1	64921	CAS1 domain containing 1
ENSG00000187266	64.0382	0.104786	-1.92873	-0.202104	0.0537644	0.999743	0.869282	EPOR	2057	erythropoietin receptor
ENSG00000166501	2.22008	0.64123	-1.92629	-1.23519	0.0540684	0.999743	0.424786	PRKCB	5579	protein kinase C beta
ENSG00000116237	918.111	0.0409165	1.92627	0.0788162	0.054071	0.999743	1.05615	ICMT	23463	isoprenylcysteine carboxyl methyltransferase
ENSG00000235706	17.1275	0.243759	-1.92627	-0.469545	0.0540712	0.999743	0.722192	DICER1-AS1	400242	DICER1 antisense RNA 1
ENSG00000231028	11.1523	0.233818	-1.92584	-0.450295	0.0541246	0.999743	0.731893	LINC00271	100131814	long intergenic non-protein coding RNA 271
ENSG00000144366	1078.05	0.0801994	1.92553	0.154426	0.054163	0.999743	1.11298	GULP1	51454	GULP PTB domain containing engulfment adaptor 1
ENSG00000151743	43.0574	0.133907	1.92549	0.257837	0.0541682	0.999743	1.19568	AMN1	196394	antagonist of mitotic exit network 1 homolog
ENSG00000133111	34.6252	0.136884	-1.92489	-0.263487	0.0542433	0.999743	0.833072	RFXAP	5994	regulatory factor X associated protein
ENSG00000108010	855.117	0.0545405	1.92379	0.104925	0.0543808	0.999743	1.07544	GLRX3	10539	glutaredoxin 3
ENSG00000154914	26.9496	0.1634	-1.92287	-0.314198	0.0544958	0.999743	0.804298	USP43	124739	ubiquitin specific peptidase 43
ENSG00000255561	14.3208	0.221856	-1.92213	-0.426435	0.0545896	0.999743	0.744098	FDXACB1	91893	ferredoxin-fold anticodon binding domain containing 1
ENSG00000136197	4.66346	0.370902	1.92133	0.712626	0.0546901	0.999743	1.63878	C7orf25	79020	chromosome 7 open reading frame 25
ENSG00000168404	337	0.0557472	-1.92131	-0.107108	0.054692	0.999743	0.928447	MLKL	197259	mixed lineage kinase domain like pseudokinase
ENSG00000110063	177.714	0.074315	-1.92049	-0.142722	0.0547954	0.999743	0.905809	DCPS	28960	decapping enzyme, scavenger
ENSG00000168038	70.9757	0.124156	1.92045	0.238435	0.0548009	0.999743	1.17971	ULK4	54986	unc-51 like kinase 4
ENSG00000187193	1130.34	0.122908	-1.91858	-0.235809	0.0550375	0.999743	0.849209	MT1X	4501	metallothionein 1X
ENSG00000197405	35.9004	0.211972	-1.91555	-0.406043	0.0554228	0.999743	0.754691	C5AR1	728	complement C5a receptor 1
ENSG00000166262	63.783	0.109026	-1.91427	-0.208704	0.055586	0.999743	0.865314	FAM227B	196951	family with sequence similarity 227 member B
ENSG00000176194	27.9257	0.171739	-1.91322	-0.328575	0.0557195	0.999743	0.796323	CIDEA	1149	cell death inducing DFFA like effector a
ENSG00000261408	22.536	0.208621	1.91317	0.399129	0.0557259	0.999743	1.31871	TEN1-CDK3	100529145	TEN1-CDK3 readthrough (NMD candidate)
ENSG00000117479	158.853	0.112007	1.91311	0.214282	0.0557338	0.999743	1.16013	SLC19A2	10560	solute carrier family 19 member 2
ENSG00000213782	20.469	0.214632	1.91239	0.41046	0.055826	0.999743	1.32911	DDX47	51202	DEAD-box helicase 47
ENSG00000211460	1018.43	0.0390118	1.9119	0.0745866	0.0558892	0.999743	1.05306	TSN	7247	translin
ENSG00000171150	917	0.0523592	1.91188	0.100104	0.0558917	0.999743	1.07185	SOCS5	9655	suppressor of cytokine signaling 5
ENSG00000136522	438.858	0.0544677	1.91121	0.104099	0.0559778	0.999743	1.07482	MRPL47	57129	mitochondrial ribosomal protein L47
ENSG00000213638	19.3228	0.253541	1.91102	0.484523	0.0560021	0.999743	1.39912	ADAT3	113179	adenosine deaminase tRNA specific 3
ENSG00000125675	38.2709	0.144203	-1.91064	-0.275521	0.0560508	0.999743	0.826152	GRIA3	2892	glutamate ionotropic receptor AMPA type subunit 3
ENSG00000135480	4.58555	0.402749	-1.90905	-0.768867	0.0562557	0.999743	0.586878	KRT7	3855	keratin 7
ENSG00000198646	757.797	0.0440148	1.90871	0.0840116	0.0562992	0.999743	1.05996	NCOA6	23054	nuclear receptor coactivator 6
ENSG00000112419	967.661	0.0853009	1.9085	0.162796	0.0563271	0.999743	1.11945	PHACTR2	9749	phosphatase and actin regulator 2
ENSG00000135900	347.055	0.0623926	1.90771	0.119027	0.0564282	0.999743	1.086	MRPL44	65080	mitochondrial ribosomal protein L44
ENSG00000109814	6150.71	0.0650537	1.90748	0.124089	0.0564586	0.999743	1.08982	UGDH	7358	UDP-glucose 6-dehydrogenase
ENSG00000253719	1050.73	0.0363651	1.90538	0.0692893	0.0567307	0.999743	1.0492	ATXN7L3B	552889	ataxin 7 like 3B
ENSG00000204592	3756.93	0.0295538	1.90524	0.0563071	0.0567488	0.999743	1.0398	HLA-E	3133	major histocompatibility complex, class I, E
ENSG00000130193	158.152	0.0833489	1.90502	0.158781	0.0567775	0.999743	1.11634	THEM6	51337	thioesterase superfamily member 6
ENSG00000119392	403.019	0.0522405	1.905	0.0995183	0.0567798	0.999743	1.07142	GLE1	2733	GLE1 RNA export mediator
ENSG00000106688	1940.16	0.0290056	1.90421	0.0552326	0.0568834	0.999743	1.03903	SLC1A1	6505	solute carrier family 1 member 1
ENSG00000182870	155.677	0.104868	1.90383	0.19965	0.0569326	0.999743	1.14842	GALNT9	50614	polypeptide N-acetylgalactosaminyltransferase 9
ENSG00000244968	53.3851	0.122303	1.90211	0.232635	0.0571562	0.999743	1.17498	LIFR-AS1	100506495	LIFR antisense RNA 1
ENSG00000164342	120.782	0.0765386	1.90183	0.145563	0.0571932	0.999743	1.10616	TLR3	7098	toll like receptor 3
ENSG00000171763	142.484	0.0865936	-1.90119	-0.164631	0.0572765	0.999743	0.892157	SPATA5L1	79029	spermatogenesis associated 5 like 1
ENSG00000175768	21.3046	0.196362	1.89977	0.373042	0.0574635	0.999743	1.29508	TOMM5	401505	translocase of outer mitochondrial membrane 5
ENSG00000186063	492.299	0.0586645	1.89962	0.11144	0.0574827	0.999743	1.08031	AIDA	64853	axin interactor, dorsalization associated
ENSG00000167685	305.985	0.0635464	-1.89568	-0.120464	0.0580026	0.999743	0.919892	ZNF444	55311	zinc finger protein 444
ENSG00000101608	2150.61	0.0330787	1.89537	0.0626962	0.0580437	0.999743	1.04442	MYL12A	10627	myosin light chain 12A
ENSG00000171574	109.818	0.0924599	1.89515	0.175225	0.0580727	0.999743	1.12914	ZNF584	201514	zinc finger protein 584
ENSG00000069535	1814.82	0.0797096	-1.89514	-0.151061	0.0580739	0.999743	0.900588	MAOB	4129	monoamine oxidase B
ENSG00000111786	900.15	0.0386593	1.8944	0.0732361	0.0581724	0.999743	1.05207	SRSF9	8683	serine and arginine rich splicing factor 9
ENSG00000164306	131.8	0.0807857	1.89343	0.152962	0.0583012	0.999743	1.11185	PRIMPOL	201973	primase and DNA directed polymerase
ENSG00000255517	33.1857	0.146643	1.89304	0.277602	0.0583522	0.999743	1.21218	DPP3-DT	101928069	DPP3 divergent transcript
ENSG00000254860	79.1473	0.109364	-1.89227	-0.206946	0.0584551	0.999743	0.866369	TMEM9B-AS1	493900	TMEM9B antisense RNA 1
ENSG00000165323	165.463	0.129836	-1.89054	-0.245461	0.0586852	0.999743	0.843546	FAT3	120114	FAT atypical cadherin 3
ENSG00000077420	47.9704	0.12925	-1.88842	-0.244079	0.0589695	0.999743	0.844355	APBB1IP	54518	amyloid beta precursor protein binding family B member 1 interacting protein
ENSG00000221953	4.25927	0.414096	1.88736	0.781547	0.0591122	0.999743	1.71897	LINC02897	388759	long intergenic non-protein coding RNA 2897
ENSG00000149179	244.059	0.053524	1.88669	0.100983	0.0592016	0.999743	1.0725	C11orf49	79096	chromosome 11 open reading frame 49
ENSG00000064763	109.302	0.120736	-1.88471	-0.227552	0.059469	0.999743	0.854083	FAR2	55711	fatty acyl-CoA reductase 2
ENSG00000135124	318.57	0.0652233	-1.88359	-0.122854	0.0596208	0.999743	0.918369	P2RX4	5025	purinergic receptor P2X 4
ENSG00000185909	71.4225	0.104459	1.88267	0.196661	0.0597453	0.999743	1.14604	KLHDC8B	200942	kelch domain containing 8B
ENSG00000138074	597.273	0.0556378	-1.8816	-0.104688	0.0598899	0.999743	0.930006	SLC5A6	8884	solute carrier family 5 member 6
ENSG00000036530	11.3167	0.23783	-1.88111	-0.447383	0.0599576	0.999743	0.733372	CYP46A1	10858	cytochrome P450 family 46 subfamily A member 1
ENSG00000057935	293.485	0.0549559	1.88107	0.103376	0.0599624	0.999743	1.07428	MTA3	57504	metastasis associated 1 family member 3
ENSG00000152056	10.1349	0.253839	1.88074	0.477406	0.0600068	0.999743	1.39224	AP1S3	130340	adaptor related protein complex 1 subunit sigma 3
ENSG00000092068	1528.66	0.0690315	-1.87867	-0.129687	0.0602895	0.999743	0.914029	SLC7A8	23428	solute carrier family 7 member 8
ENSG00000198690	683.14	0.0582342	-1.87718	-0.109316	0.0604928	0.999743	0.927027	FAN1	22909	FANCD2 and FANCI associated nuclease 1
ENSG00000168288	1339.43	0.0381845	1.87436	0.0715717	0.0608804	0.999743	1.05086	MMADHC	27249	metabolism of cobalamin associated D
ENSG00000152784	162.82	0.0965548	-1.87256	-0.180804	0.0611294	0.999743	0.882211	PRDM8	56978	PR/SET domain 8
ENSG00000128872	84.54	0.0971756	1.87177	0.18189	0.0612389	0.999743	1.13437	TMOD2	29767	tropomodulin 2
ENSG00000118004	2.76579	0.577254	1.87082	1.07994	0.0613695	0.999743	2.11395	COLEC11	78989	collectin subfamily member 11
ENSG00000205413	354.555	0.0668017	1.87038	0.124945	0.0614308	0.999743	1.09047	SAMD9	54809	sterile alpha motif domain containing 9
ENSG00000104131	692.32	0.0554513	1.87036	0.103714	0.0614343	0.999743	1.07454	EIF3J	8669	eukaryotic translation initiation factor 3 subunit J
ENSG00000142166	1101.07	0.0459814	1.8703	0.085999	0.0614424	0.999743	1.06142	IFNAR1	3454	interferon alpha and beta receptor subunit 1
ENSG00000148841	1877.17	0.0635191	-1.86912	-0.118725	0.0616066	0.999743	0.921001	ITPRIP	85450	inositol 1,4,5-trisphosphate receptor interacting protein
ENSG00000111907	1880.56	0.0515608	1.86865	0.0963492	0.0616711	0.999743	1.06906	TPD52L1	7164	TPD52 like 1
ENSG00000182287	201.101	0.0721618	1.86747	0.13476	0.0618356	0.999743	1.09791	AP1S2	8905	adaptor related protein complex 1 subunit sigma 2
ENSG00000158315	10.8285	0.255899	1.86714	0.477801	0.0618815	0.999743	1.39262	RHBDL2	54933	rhomboid like 2
ENSG00000143476	4.01775	0.526093	1.86662	0.982018	0.0619541	0.999743	1.97523	DTL	51514	denticleless E3 ubiquitin protein ligase homolog
ENSG00000242259	141.451	0.0740858	1.86593	0.138239	0.0620513	0.999743	1.10056	C22orf39	128977	chromosome 22 open reading frame 39
ENSG00000133195	190.514	0.0788257	1.86406	0.146936	0.0623136	0.999743	1.10722	SLC39A11	201266	solute carrier family 39 member 11
ENSG00000241935	7.82098	0.313028	-1.86339	-0.583292	0.0624077	0.999743	0.667439	HOGA1	112817	4-hydroxy-2-oxoglutarate aldolase 1
ENSG00000215910	4.80111	0.391885	-1.86331	-0.730206	0.062418	0.999743	0.602818	C1orf167	284498	chromosome 1 open reading frame 167
ENSG00000198900	1664.7	0.0364619	-1.86223	-0.0679005	0.0625708	0.999743	0.954025	TOP1	7150	DNA topoisomerase I
ENSG00000162804	1141.16	0.0845023	-1.86143	-0.157295	0.0626841	0.999743	0.896705	SNED1	25992	sushi, nidogen and EGF like domains 1
ENSG00000182492	3861.68	0.0409458	-1.86112	-0.0762049	0.0627276	0.999743	0.94855	BGN	633	biglycan
ENSG00000254093	81.1414	0.102794	1.86093	0.191292	0.0627541	0.999743	1.14179	PINX1	54984	PIN2 (TERF1) interacting telomerase inhibitor 1
ENSG00000160345	7.29848	0.323666	-1.85978	-0.601949	0.0629161	0.999743	0.658863	C9orf116	138162	chromosome 9 open reading frame 116
ENSG00000163322	133.079	0.0877981	1.85926	0.163239	0.0629909	0.999743	1.1198	ABRAXAS1	84142	abraxas 1, BRCA1 A complex subunit
ENSG00000221963	251.57	0.07574	-1.85922	-0.140818	0.0629954	0.999743	0.907005	APOL6	80830	apolipoprotein L6
ENSG00000075073	3.96637	0.456137	1.8589	0.847913	0.0630416	0.999743	1.79989	TACR2	6865	tachykinin receptor 2
ENSG00000085377	342.324	0.0534354	-1.85872	-0.0993214	0.0630672	0.999743	0.933472	PREP	5550	prolyl endopeptidase
ENSG00000186765	4.13927	0.41161	1.85601	0.76395	0.0634527	0.999743	1.69813	FSCN2	25794	fascin actin-bundling protein 2, retinal
ENSG00000206562	193.242	0.0626759	1.85502	0.116265	0.0635933	0.999743	1.08393	METTL6	131965	methyltransferase 6, methylcytidine
ENSG00000136485	1122.44	0.0337398	1.85469	0.0625769	0.0636406	0.999743	1.04433	DCAF7	10238	DDB1 and CUL4 associated factor 7
ENSG00000023572	237.547	0.0649716	1.85468	0.120502	0.0636416	0.999743	1.08711	GLRX2	51022	glutaredoxin 2
ENSG00000113384	2042.22	0.0347738	1.8526	0.0644218	0.06394	0.999743	1.04567	GOLPH3	64083	golgi phosphoprotein 3
ENSG00000101400	49.7597	0.124072	-1.85253	-0.229847	0.0639498	0.999743	0.852725	SNTA1	6640	syntrophin alpha 1
ENSG00000125898	51.1397	0.132033	-1.85109	-0.244406	0.0641564	0.999743	0.844163	FAM110A	83541	family with sequence similarity 110 member A
ENSG00000186496	59.1239	0.10962	1.84898	0.202684	0.064461	0.999743	1.15084	ZNF396	252884	zinc finger protein 396
ENSG00000175984	40.2299	0.131261	-1.84854	-0.242641	0.0645238	0.999743	0.845197	DENND2C	163259	DENN domain containing 2C
ENSG00000213760	4.75783	0.382095	-1.84738	-0.705877	0.0646915	0.999743	0.61307	ATP6V1G2	534	ATPase H+ transporting V1 subunit G2
ENSG00000162585	390.272	0.062313	-1.84734	-0.115114	0.0646973	0.999743	0.92331	FAAP20	199990	FA core complex associated protein 20
ENSG00000184900	1143.48	0.0395433	1.8467	0.0730246	0.064791	0.999743	1.05192	SUMO3	6612	small ubiquitin like modifier 3
ENSG00000103313	2.0916	0.740478	-1.84573	-1.36672	0.0649313	0.999743	0.387771	MEFV	4210	MEFV innate immuity regulator, pyrin
ENSG00000257842	6.57925	0.31881	1.84566	0.588416	0.0649417	0.999743	1.50359	NOVA1-DT	102725045	NOVA1 divergent transcript
ENSG00000169515	191.772	0.0992129	-1.84557	-0.183104	0.0649552	0.999743	0.880806	CCDC8	83987	coiled-coil domain containing 8
ENSG00000167565	215.664	0.0631417	1.84535	0.116518	0.0649873	0.999743	1.08412	SERTAD3	29946	SERTA domain containing 3
ENSG00000162714	610.956	0.0496894	-1.84419	-0.0916367	0.0651556	0.999743	0.938457	ZNF496	84838	zinc finger protein 496
ENSG00000133731	411.456	0.0569633	-1.84294	-0.10498	0.065338	0.999743	0.929818	IMPA1	3612	inositol monophosphatase 1
ENSG00000205177	7.26453	0.312396	-1.84266	-0.57564	0.0653789	0.999743	0.670989	C11orf91	100131378	chromosome 11 open reading frame 91
ENSG00000134698	261.678	0.0636847	-1.84242	-0.117334	0.0654141	0.999743	0.92189	AGO4	192670	argonaute RISC component 4
ENSG00000154920	8.80159	0.34074	1.84007	0.626985	0.0657582	0.999743	1.54433	EME1	146956	essential meiotic structure-specific endonuclease 1
ENSG00000078814	18.8512	0.227518	-1.84002	-0.418637	0.0657659	0.999743	0.748131	MYH7B	57644	myosin heavy chain 7B
ENSG00000107341	1251	0.0348202	1.83975	0.0640607	0.0658043	0.999743	1.0454	UBE2R2	54926	ubiquitin conjugating enzyme E2 R2
ENSG00000188542	41.7203	0.128171	-1.83942	-0.23576	0.0658532	0.999743	0.849237	DUSP28	285193	dual specificity phosphatase 28
ENSG00000185869	42.8033	0.143682	-1.83894	-0.264223	0.0659243	0.999743	0.832647	ZNF829	374899	zinc finger protein 829
ENSG00000217930	51.4146	0.13839	-1.83855	-0.254437	0.0659817	0.999743	0.838314	PAM16	51025	presequence translocase associated motor 16
ENSG00000200087	7.54668	0.265335	1.83836	0.48778	0.06601	0.999743	1.40229	SNORA73B	26768	small nucleolar RNA, H/ACA box 73B
ENSG00000154856	38.2422	0.128659	1.8377	0.236437	0.0661061	0.999743	1.17808	APCDD1	147495	APC down-regulated 1
ENSG00000117122	42.0502	0.154535	-1.83664	-0.283825	0.0662637	0.999743	0.82141	MFAP2	4237	microfibril associated protein 2
ENSG00000174938	15.0907	0.220745	-1.83618	-0.405327	0.0663316	0.999743	0.755065	SEZ6L2	26470	seizure related 6 homolog like 2
ENSG00000111897	5622.48	0.0315559	1.83373	0.0578649	0.0666947	0.999743	1.04092	SERINC1	57515	serine incorporator 1
ENSG00000138617	166.318	0.066616	-1.83358	-0.122146	0.0667159	0.999743	0.91882	PARP16	54956	poly(ADP-ribose) polymerase family member 16
ENSG00000244041	24.4069	0.184296	1.83312	0.337838	0.0667842	0.999743	1.26386	LINC01011	401232	long intergenic non-protein coding RNA 1011
ENSG00000092929	92.8572	0.117012	-1.83286	-0.214467	0.0668228	0.999743	0.861864	UNC13D	201294	unc-13 homolog D
ENSG00000204842	895.151	0.0353093	1.83217	0.0646926	0.0669259	0.999743	1.04586	ATXN2	6311	ataxin 2
ENSG00000103187	657.051	0.0639466	-1.83135	-0.117109	0.067048	0.999743	0.922034	COTL1	23406	coactosin like F-actin binding protein 1
ENSG00000205423	232.98	0.0706555	1.83087	0.129361	0.06712	0.999743	1.09381	CNEP1R1	255919	CTD nuclear envelope phosphatase 1 regulatory subunit 1
ENSG00000178338	90.2976	0.100155	1.82964	0.183248	0.0673032	0.999743	1.13544	ZNF354B	117608	zinc finger protein 354B
ENSG00000103642	187.742	0.0775966	1.82928	0.141946	0.0673572	0.999743	1.10339	LACTB	114294	lactamase beta
ENSG00000176244	2.43648	0.633662	-1.82924	-1.15912	0.0673637	0.999743	0.447786	ACBD7	414149	acyl-CoA binding domain containing 7
ENSG00000149196	280.556	0.0534136	-1.82866	-0.0976752	0.067451	0.999743	0.934538	HIKESHI	51501	heat shock protein nuclear import factor hikeshi
ENSG00000102805	396.792	0.0559072	1.82851	0.102227	0.0674726	0.999743	1.07343	CLN5	1203	CLN5 intracellular trafficking protein
ENSG00000135679	2473.42	0.0537988	1.82834	0.0983627	0.0674981	0.999743	1.07056	MDM2	4193	MDM2 proto-oncogene
ENSG00000136244	3084.29	0.219424	-1.8277	-0.40104	0.0675947	0.999743	0.757312	IL6	3569	interleukin 6
ENSG00000149577	456.774	0.0611754	-1.82695	-0.111764	0.0677077	0.999743	0.925456	SIDT2	51092	SID1 transmembrane family member 2
ENSG00000105523	3.03072	0.514446	-1.82624	-0.939502	0.0678142	0.999743	0.521413	FAM83E	54854	family with sequence similarity 83 member E
ENSG00000136696	110.1	0.121958	-1.82622	-0.222721	0.0678178	0.999743	0.856948	IL36B	27177	interleukin 36 beta
ENSG00000125520	519.277	0.0713163	-1.82596	-0.130221	0.0678555	0.999743	0.913691	SLC2A4RG	56731	SLC2A4 regulator
ENSG00000101350	1078.85	0.0347283	-1.82573	-0.0634046	0.0678906	0.999743	0.957003	KIF3B	9371	kinesin family member 3B
ENSG00000160094	313.28	0.0562532	-1.82545	-0.102687	0.0679335	0.999743	0.931297	ZNF362	149076	zinc finger protein 362
ENSG00000132953	362.294	0.0618185	1.82459	0.112793	0.0680636	0.999743	1.08132	XPO4	64328	exportin 4
ENSG00000151247	616.903	0.0430667	1.82457	0.0785781	0.0680661	0.999743	1.05598	EIF4E	1977	eukaryotic translation initiation factor 4E
ENSG00000100442	458.416	0.046599	-1.82348	-0.0849725	0.06823	0.999743	0.942803	FKBP3	2287	FKBP prolyl isomerase 3
ENSG00000173272	117.581	0.0883965	-1.82257	-0.161109	0.0683686	0.999743	0.894337	MZT2A	653784	mitotic spindle organizing protein 2A
ENSG00000104804	3.91542	0.435213	-1.82056	-0.792332	0.0686734	0.999743	0.57741	TULP2	7288	TUB like protein 2
ENSG00000132718	642.186	0.0446067	1.81991	0.0811803	0.0687721	0.999743	1.05788	SYT11	23208	synaptotagmin 11
ENSG00000054219	27.2367	0.157308	1.81987	0.286281	0.0687781	0.999743	1.21949	LY75	4065	lymphocyte antigen 75
ENSG00000241837	123.53	0.0780114	1.81973	0.141959	0.0688007	0.999743	1.1034	ATP5PO	539	ATP synthase peripheral stalk subunit OSCP
ENSG00000166801	317.728	0.0715383	-1.81943	-0.130159	0.0688458	0.999743	0.913731	FAM111A	63901	FAM111 trypsin like peptidase A
ENSG00000213171	2.17859	0.66214	1.8189	1.20437	0.068926	0.999743	2.30437	LINGO4	339398	leucine rich repeat and Ig domain containing 4
ENSG00000167695	240.172	0.0735798	-1.81828	-0.133789	0.0690208	0.999743	0.911435	TLCD3A	79850	TLC domain containing 3A
ENSG00000169684	15.8232	0.251647	1.81797	0.457488	0.0690684	0.999743	1.37315	CHRNA5	1138	cholinergic receptor nicotinic alpha 5 subunit
ENSG00000119048	785.438	0.0479279	1.8178	0.0871231	0.0690955	0.999743	1.06225	UBE2B	7320	ubiquitin conjugating enzyme E2 B
ENSG00000143740	396.845	0.0497078	1.8173	0.0903338	0.0691715	0.999743	1.06462	SNAP47	116841	synaptosome associated protein 47
ENSG00000070540	714.221	0.0513841	-1.81593	-0.0933099	0.0693809	0.999743	0.93737	WIPI1	55062	WD repeat domain, phosphoinositide interacting 1
ENSG00000124508	131.769	0.0867678	-1.81568	-0.157542	0.0694202	0.999743	0.896551	BTN2A2	10385	butyrophilin subfamily 2 member A2
ENSG00000183044	134.808	0.0756944	-1.81508	-0.137391	0.0695118	0.999743	0.909162	ABAT	18	4-aminobutyrate aminotransferase
ENSG00000130558	529.21	0.0685549	1.81416	0.124369	0.0696532	0.999743	1.09003	OLFM1	10439	olfactomedin 1
ENSG00000204086	5.44735	0.379217	1.81286	0.687468	0.0698528	0.999743	1.61046	RPA4	29935	replication protein A4
ENSG00000143771	585.545	0.0508158	1.81246	0.0921016	0.069915	0.999743	1.06592	CNIH4	29097	cornichon family AMPA receptor auxiliary protein 4
ENSG00000166557	986.569	0.0494754	1.81143	0.0896211	0.0700745	0.999743	1.06409	TMED3	23423	transmembrane p24 trafficking protein 3
ENSG00000182973	315.764	0.0471227	-1.81091	-0.0853349	0.0701547	0.999743	0.942566	CNOT10	25904	CCR4-NOT transcription complex subunit 10
ENSG00000129038	101.795	0.102171	-1.81063	-0.184995	0.0701974	0.999743	0.879652	LOXL1	4016	lysyl oxidase like 1
ENSG00000130935	602.107	0.0396857	1.81045	0.0718489	0.0702267	0.999743	1.05106	NOL11	25926	nucleolar protein 11
ENSG00000080546	153.072	0.0806135	1.81018	0.145925	0.0702686	0.999743	1.10644	SESN1	27244	sestrin 1
ENSG00000198815	1178.42	0.0342542	1.80895	0.0619642	0.0704589	0.999743	1.04389	FOXJ3	22887	forkhead box J3
ENSG00000170989	39.7854	0.148468	-1.80732	-0.268329	0.0707123	0.999743	0.830281	S1PR1	1901	sphingosine-1-phosphate receptor 1
ENSG00000105643	881.375	0.074842	-1.80718	-0.135253	0.070734	0.999743	0.91051	ARRDC2	27106	arrestin domain containing 2
ENSG00000137975	3.4025	0.517937	-1.80693	-0.935875	0.0707734	0.999743	0.522725	CLCA2	9635	chloride channel accessory 2
ENSG00000154124	344.629	0.0597919	1.80632	0.108003	0.0708685	0.999743	1.07774	OTULIN	90268	OTU deubiquitinase with linear linkage specificity
ENSG00000149968	1.35304e+06	0.0455312	-1.80604	-0.0822313	0.0709118	0.999743	0.944596	MMP3	4314	matrix metallopeptidase 3
ENSG00000174989	349.443	0.0497748	-1.80598	-0.0898923	0.0709214	0.999743	0.939593	FBXW8	26259	F-box and WD repeat domain containing 8
ENSG00000163347	11.0832	0.330325	-1.80593	-0.596545	0.0709285	0.999743	0.661336	CLDN1	9076	claudin 1
ENSG00000170791	209.348	0.0669323	-1.80563	-0.120855	0.0709769	0.999743	0.919643	CHCHD7	79145	coiled-coil-helix-coiled-coil-helix domain containing 7
ENSG00000186222	190.713	0.0640702	-1.80523	-0.115662	0.0710383	0.999743	0.922959	BLOC1S4	55330	biogenesis of lysosomal organelles complex 1 subunit 4
ENSG00000170802	205.802	0.0838436	1.8046	0.151304	0.0711378	0.999743	1.11057	FOXN2	3344	forkhead box N2
ENSG00000123191	82.4919	0.0984093	-1.80423	-0.177553	0.0711958	0.999743	0.884202	ATP7B	540	ATPase copper transporting beta
ENSG00000127990	158.002	0.0751829	1.80399	0.135629	0.0712334	0.999743	1.09857	SGCE	8910	sarcoglycan epsilon
ENSG00000100490	412.477	0.0825623	1.80397	0.14894	0.0712354	0.999743	1.10875	CDKL1	8814	cyclin dependent kinase like 1
ENSG00000137878	10.027	0.272909	-1.80357	-0.49221	0.0712985	0.999743	0.710935	GCOM1	145781	GCOM1, MYZAP-POLR2M combined locus
ENSG00000103994	1443.77	0.0443652	1.80294	0.0799877	0.0713979	0.999743	1.05701	ZNF106	64397	zinc finger protein 106
ENSG00000207744	3.35776	0.45443	-1.80275	-0.819225	0.0714272	0.999743	0.566746	MIR10B	406903	microRNA 10b
ENSG00000175155	286.409	0.0730464	1.80271	0.131682	0.0714332	0.999743	1.09557	YPEL2	388403	yippee like 2
ENSG00000114993	515.008	0.0508247	-1.80254	-0.0916138	0.07146	0.999743	0.938472	RTKN	6242	rhotekin
ENSG00000259315	3.15491	0.581223	-1.80234	-1.04756	0.0714919	0.999743	0.483785	ACTG1P17	283693	actin gamma 1 pseudogene 17
ENSG00000197056	106.946	0.11042	1.80165	0.198939	0.0716003	0.999743	1.14785	ZMYM1	79830	zinc finger MYM-type containing 1
ENSG00000109452	420.938	0.0775151	1.80063	0.139576	0.0717615	0.999743	1.10158	INPP4B	8821	inositol polyphosphate-4-phosphatase type II B
ENSG00000103024	127.096	0.0986033	-1.80062	-0.177547	0.071763	0.999743	0.884205	NME3	4832	NME/NM23 nucleoside diphosphate kinase 3
ENSG00000172428	208.178	0.0712476	1.80014	0.128256	0.0718387	0.999743	1.09297	COPS9	150678	COP9 signalosome subunit 9
ENSG00000155542	68.6527	0.116312	1.79953	0.209307	0.0719344	0.999743	1.15613	SETD9	133383	SET domain containing 9
ENSG00000145022	578.14	0.0508393	1.79828	0.0914231	0.0721332	0.999743	1.06542	TCTA	6988	T cell leukemia translocation altered
ENSG00000160172	53.7367	0.123912	-1.79818	-0.222816	0.0721482	0.999743	0.856891	FAM86C2P	645332	family with sequence similarity 86, member A pseudogene
ENSG00000146670	13.1146	0.249065	1.79768	0.447741	0.0722271	0.999743	1.3639	CDCA5	113130	cell division cycle associated 5
ENSG00000148362	217.003	0.0697754	-1.79691	-0.12538	0.0723494	0.999743	0.916762	PAXX	286257	PAXX non-homologous end joining factor
ENSG00000125901	257.518	0.0768452	-1.79662	-0.138061	0.0723965	0.999743	0.908739	MRPS26	64949	mitochondrial ribosomal protein S26
ENSG00000165678	2558.81	0.05667	1.79655	0.101811	0.0724065	0.999743	1.07312	GHITM	27069	growth hormone inducible transmembrane protein
ENSG00000113583	893.776	0.053823	1.79462	0.0965917	0.0727148	0.999743	1.06924	C5orf15	56951	chromosome 5 open reading frame 15
ENSG00000121350	622.846	0.0454331	1.7943	0.0815207	0.072765	0.999743	1.05813	PYROXD1	79912	pyridine nucleotide-disulphide oxidoreductase domain 1
ENSG00000273888	16.0543	0.19103	-1.79419	-0.342745	0.0727825	0.999743	0.78854	FRMD6-AS1	145438	FRMD6 antisense RNA 1
ENSG00000166927	2.65586	0.511308	1.79411	0.917343	0.0727956	0.999743	1.88863	MS4A7	58475	membrane spanning 4-domains A7
ENSG00000175352	26.762	0.231332	-1.79349	-0.414893	0.072894	0.999743	0.750075	NRIP3	56675	nuclear receptor interacting protein 3
ENSG00000167363	64.8889	0.122083	-1.79264	-0.218851	0.07303	0.999743	0.859249	FN3K	64122	fructosamine 3 kinase
ENSG00000136867	452.82	0.0497941	1.79261	0.0892613	0.0730356	0.999743	1.06383	SLC31A2	1318	solute carrier family 31 member 2
ENSG00000131944	39.9471	0.146973	1.79242	0.263438	0.073065	0.999743	1.20034	FAAP24	91442	FA core complex associated protein 24
ENSG00000166233	1158.13	0.0375881	1.79236	0.0673712	0.0730761	0.999743	1.04781	ARIH1	25820	ariadne RBR E3 ubiquitin protein ligase 1
ENSG00000158711	588.112	0.0528108	1.79106	0.0945874	0.0732831	0.999743	1.06776	ELK4	2005	ETS transcription factor ELK4
ENSG00000154277	135.589	0.187309	1.79021	0.335324	0.0734194	0.999743	1.26166	UCHL1	7345	ubiquitin C-terminal hydrolase L1
ENSG00000105983	331.67	0.056844	1.78959	0.101727	0.0735201	0.999743	1.07306	LMBR1	64327	limb development membrane protein 1
ENSG00000128951	359.742	0.0740808	-1.78894	-0.132526	0.0736245	0.999743	0.912233	DUT	1854	deoxyuridine triphosphatase
ENSG00000229619	231.095	0.078458	1.788	0.140283	0.0737763	0.999743	1.10212	MBNL1-AS1	401093	MBNL1 antisense RNA 1
ENSG00000205358	1536.95	0.203502	-1.7879	-0.363841	0.0737921	0.999743	0.777093	MT1H	4496	metallothionein 1H
ENSG00000171298	1540.29	0.0497095	-1.78669	-0.0888154	0.0739876	0.999743	0.940294	GAA	2548	alpha glucosidase
ENSG00000119004	515.798	0.0546822	1.7861	0.0976681	0.0740825	0.999743	1.07004	CYP20A1	57404	cytochrome P450 family 20 subfamily A member 1
ENSG00000131626	1318.42	0.0294406	-1.78601	-0.0525811	0.0740983	0.999743	0.96421	PPFIA1	8500	PTPRF interacting protein alpha 1
ENSG00000092421	7.73103	0.388155	-1.78591	-0.693213	0.0741131	0.999743	0.618475	SEMA6A	57556	semaphorin 6A
ENSG00000139323	212.619	0.0717045	-1.78536	-0.128018	0.0742037	0.999743	0.915088	POC1B	282809	POC1 centriolar protein B
ENSG00000171862	921.537	0.0457891	1.7852	0.0817428	0.0742284	0.999743	1.0583	PTEN	5728	phosphatase and tensin homolog
ENSG00000106028	668.468	0.0484267	1.7844	0.0864127	0.0743583	0.999743	1.06173	SSBP1	6742	single stranded DNA binding protein 1
ENSG00000187790	69.1097	0.118836	1.78188	0.211751	0.0747694	0.999743	1.15809	FANCM	57697	FA complementation group M
ENSG00000139508	59.7604	0.115488	1.78147	0.205738	0.0748359	0.999743	1.15328	SLC46A3	283537	solute carrier family 46 member 3
ENSG00000114698	259.973	0.0689928	1.78146	0.122908	0.0748378	0.999743	1.08893	PLSCR4	57088	phospholipid scramblase 4
ENSG00000113719	1910.61	0.0464912	-1.78119	-0.0828098	0.0748811	0.999743	0.944217	ERGIC1	57222	endoplasmic reticulum-golgi intermediate compartment 1
ENSG00000162426	72.4564	0.102107	1.78084	0.181836	0.0749379	0.999743	1.13433	SLC45A1	50651	solute carrier family 45 member 1
ENSG00000144199	83.7553	0.100093	-1.78057	-0.178222	0.0749825	0.999743	0.883792	FAHD2B	151313	fumarylacetoacetate hydrolase domain containing 2B
ENSG00000125813	6.22016	0.397884	-1.77844	-0.707613	0.0753314	0.999743	0.612333	PAX1	5075	paired box 1
ENSG00000138434	1341.89	0.0351375	1.77838	0.062488	0.0753412	0.999743	1.04427	ITPRID2	6744	ITPR interacting domain containing 2
ENSG00000129028	37.7246	0.167109	1.77805	0.297128	0.0753958	0.999743	1.2287	THAP10	56906	THAP domain containing 10
ENSG00000130303	3.12679	0.528114	-1.77763	-0.938793	0.075464	0.999743	0.521669	BST2	684	bone marrow stromal cell antigen 2
ENSG00000173432	830.503	0.0750995	-1.77755	-0.133493	0.0754782	0.999743	0.911622	SAA1	6288	serum amyloid A1
ENSG00000177409	407.055	0.0721054	-1.77721	-0.128146	0.0755342	0.999743	0.915006	SAMD9L	219285	sterile alpha motif domain containing 9 like
ENSG00000234779	3.44093	0.421105	-1.77334	-0.746761	0.076173	0.999743	0.59594	BNC2-AS1	111216284	BNC2 antisense RNA 1
ENSG00000162878	122.462	0.10807	-1.77224	-0.191525	0.0763546	0.999743	0.875679	PKDCC	91461	protein kinase domain containing, cytoplasmic
ENSG00000186298	874.404	0.0401053	1.77219	0.0710743	0.076363	0.999743	1.0505	PPP1CC	5501	protein phosphatase 1 catalytic subunit gamma
ENSG00000122741	492.456	0.0499819	1.77196	0.0885657	0.0764018	0.999743	1.06331	DCAF10	79269	DDB1 and CUL4 associated factor 10
ENSG00000120251	6.64712	0.308694	1.77174	0.546926	0.0764376	0.999743	1.46097	GRIA2	2891	glutamate ionotropic receptor AMPA type subunit 2
ENSG00000162654	83.9466	0.097555	1.77141	0.17281	0.0764923	0.999743	1.12725	GBP4	115361	guanylate binding protein 4
ENSG00000122644	62.5824	0.127242	1.77106	0.225353	0.0765515	0.999743	1.16906	ARL4A	10124	ADP ribosylation factor like GTPase 4A
ENSG00000261934	97.5186	0.0910858	-1.77	-0.161222	0.0767274	0.999743	0.894267	PCDHGA9	56107	protocadherin gamma subfamily A, 9
ENSG00000215301	7497	0.0274172	1.76998	0.048528	0.07673	0.999743	1.03421	DDX3X	1654	DEAD-box helicase 3 X-linked
ENSG00000168310	504.771	0.0466457	1.76903	0.0825179	0.0768881	0.999743	1.05886	IRF2	3660	interferon regulatory factor 2
ENSG00000101680	308.913	0.0766036	-1.7681	-0.135443	0.0770441	0.999743	0.91039	LAMA1	284217	laminin subunit alpha 1
ENSG00000124571	812.251	0.0412882	-1.76763	-0.0729822	0.077123	0.999743	0.950671	XPO5	57510	exportin 5
ENSG00000078043	192.635	0.0803165	1.76693	0.141914	0.0772401	0.999743	1.10337	PIAS2	9063	protein inhibitor of activated STAT 2
ENSG00000012822	1627.2	0.0377237	-1.7666	-0.0666427	0.0772951	0.999743	0.954857	CALCOCO1	57658	calcium binding and coiled-coil domain 1
ENSG00000108839	113.211	0.170722	-1.76647	-0.301575	0.0773168	0.999743	0.811366	ALOX12	239	arachidonate 12-lipoxygenase, 12S type
ENSG00000104870	995.294	0.0462329	-1.76612	-0.0816528	0.0773761	0.999743	0.944974	FCGRT	2217	Fc fragment of IgG receptor and transporter
ENSG00000183726	944.528	0.0343935	1.76602	0.0607397	0.0773917	0.999743	1.043	TMEM50A	23585	transmembrane protein 50A
ENSG00000196081	4.48722	0.503378	-1.76601	-0.888973	0.0773934	0.999743	0.539999	ZNF724	440519	zinc finger protein 724
ENSG00000251151	14.1923	0.234703	-1.7659	-0.414462	0.0774126	0.999743	0.750299	HOXC-AS3	100874365	HOXC cluster antisense RNA 3
ENSG00000172346	91.0863	0.1466	-1.76517	-0.258775	0.0775346	0.999743	0.835797	CSDC2	27254	cold shock domain containing C2
ENSG00000215193	462.121	0.0542511	1.76498	0.095752	0.0775673	0.999743	1.06862	PEX26	55670	peroxisomal biogenesis factor 26
ENSG00000134057	40.9765	0.156603	1.76327	0.276134	0.0778543	0.999743	1.21095	CCNB1	891	cyclin B1
ENSG00000154511	99.4709	0.101439	1.76304	0.178841	0.0778937	0.999743	1.13197	DIPK1A	388650	divergent protein kinase domain 1A
ENSG00000269335	141.857	0.0778185	1.76223	0.137134	0.0780305	0.999743	1.09972	IKBKG	8517	inhibitor of nuclear factor kappa B kinase regulatory subunit gamma
ENSG00000064547	13.4987	0.222861	-1.76194	-0.392667	0.0780794	0.999743	0.76172	LPAR2	9170	lysophosphatidic acid receptor 2
ENSG00000136449	22.2963	0.175079	-1.76174	-0.308444	0.0781131	0.999743	0.807512	MYCBPAP	84073	MYCBP associated protein
ENSG00000160111	837.632	0.0778032	-1.76143	-0.137045	0.0781662	0.999743	0.90938	CPAMD8	27151	C3 and PZP like alpha-2-macroglobulin domain containing 8
ENSG00000135625	4.93358	0.511806	-1.76106	-0.901319	0.0782289	0.999743	0.535397	EGR4	1961	early growth response 4
ENSG00000163214	318.728	0.0586931	-1.76018	-0.10331	0.0783772	0.999743	0.930894	DHX57	90957	DExH-box helicase 57
ENSG00000128271	11.1535	0.248913	-1.76	-0.438087	0.0784083	0.999743	0.738113	ADORA2A	135	adenosine A2a receptor
ENSG00000104852	2984.23	0.0514298	-1.75989	-0.0905109	0.0784262	0.999743	0.93919	SNRNP70	6625	small nuclear ribonucleoprotein U1 subunit 70
ENSG00000087502	573.779	0.0512651	1.75942	0.0901966	0.0785067	0.999743	1.06452	ERGIC2	51290	ERGIC and golgi 2
ENSG00000116138	565.903	0.0425858	1.75875	0.0748977	0.0786205	0.999743	1.05329	DNAJC16	23341	DnaJ heat shock protein family (Hsp40) member C16
ENSG00000114841	339.327	0.0864236	-1.75828	-0.151957	0.0787005	0.999743	0.900029	DNAH1	25981	dynein axonemal heavy chain 1
ENSG00000197860	174.449	0.0686934	1.75809	0.120769	0.0787323	0.999743	1.08731	SGTB	54557	small glutamine rich tetratricopeptide repeat co-chaperone beta
ENSG00000196557	39.1086	0.161114	-1.75724	-0.283117	0.0788762	0.999743	0.821814	CACNA1H	8912	calcium voltage-gated channel subunit alpha1 H
ENSG00000162813	301.478	0.057019	1.75722	0.100195	0.0788797	0.999743	1.07192	BPNT1	10380	3'(2'), 5'-bisphosphate nucleotidase 1
ENSG00000176749	84.4059	0.120492	1.75659	0.211655	0.0789871	0.999743	1.15802	CDK5R1	8851	cyclin dependent kinase 5 regulatory subunit 1
ENSG00000127511	1269.72	0.0380933	-1.75647	-0.0669095	0.0790088	0.999743	0.954681	SIN3B	23309	SIN3 transcription regulator family member B
ENSG00000119203	432.339	0.0521933	1.7559	0.0916464	0.0791049	0.999743	1.06559	CPSF3	51692	cleavage and polyadenylation specific factor 3
ENSG00000204311	26.8092	0.154768	1.75575	0.271735	0.0791305	0.999743	1.20726	PJVK	494513	pejvakin
ENSG00000155545	359.201	0.0548322	1.75538	0.0962513	0.0791944	0.999743	1.06899	MIER3	166968	MIER family member 3
ENSG00000105438	2016.14	0.0373909	1.75477	0.0656123	0.0792988	0.999743	1.04653	KDELR1	10945	KDEL endoplasmic reticulum protein retention receptor 1
ENSG00000111269	523.254	0.055485	1.75398	0.0973196	0.0794337	0.999743	1.06978	CREBL2	1389	cAMP responsive element binding protein like 2
ENSG00000120690	1362	0.036065	1.7534	0.0632362	0.079534	0.999743	1.04481	ELF1	1997	E74 like ETS transcription factor 1
ENSG00000006118	1041.41	0.0791461	-1.75239	-0.138695	0.0797068	0.999743	0.908341	TMEM132A	54972	transmembrane protein 132A
ENSG00000162627	250.01	0.0617993	1.75231	0.108292	0.0797197	0.999743	1.07795	SNX7	51375	sorting nexin 7
ENSG00000171735	276.31	0.0643298	1.75169	0.112686	0.0798272	0.999743	1.08124	CAMTA1	23261	calmodulin binding transcription activator 1
ENSG00000140104	185.665	0.0668677	-1.75052	-0.117053	0.0800294	0.999743	0.922069	CLBA1	122616	clathrin binding box of aftiphilin containing 1
ENSG00000130038	12.5338	0.247086	1.75028	0.432471	0.0800696	0.999743	1.34954	CRACR2A	84766	calcium release activated channel regulator 2A
ENSG00000112308	1371.1	0.0494641	1.74937	0.0865309	0.0802274	0.999743	1.06181	C6orf62	81688	chromosome 6 open reading frame 62
ENSG00000242114	19.3143	0.206221	-1.7491	-0.360702	0.0802741	0.999743	0.778786	MTFP1	51537	mitochondrial fission process 1
ENSG00000142347	7.62916	0.350672	-1.74889	-0.613288	0.0803093	0.999743	0.653705	MYO1F	4542	myosin IF
ENSG00000229921	1.79188	0.723378	-1.74784	-1.26435	0.0804918	0.999743	0.416287	KIF25-AS1	100505879	KIF25 antisense RNA 1
ENSG00000185305	57.0148	0.123835	1.74777	0.216436	0.080504	0.999743	1.16186	ARL15	54622	ADP ribosylation factor like GTPase 15
ENSG00000179981	403.518	0.0534468	1.74675	0.0933583	0.0806804	0.999743	1.06685	TSHZ1	10194	teashirt zinc finger homeobox 1
ENSG00000085514	189.454	0.0806031	-1.74664	-0.140785	0.0806998	0.999743	0.907026	PILRA	29992	paired immunoglobin like type 2 receptor alpha
ENSG00000169184	284.239	0.0964465	-1.74616	-0.168411	0.0807827	0.999743	0.889822	MN1	4330	MN1 proto-oncogene, transcriptional regulator
ENSG00000204977	339.075	0.0571885	1.74562	0.0998293	0.0808771	0.999743	1.07165	TRIM13	10206	tripartite motif containing 13
ENSG00000176293	109.834	0.0935118	-1.74375	-0.163061	0.0812027	0.999743	0.893128	ZNF135	7694	zinc finger protein 135
ENSG00000159871	12.085	0.27504	-1.74332	-0.479484	0.081277	0.999743	0.717234	LYPD5	284348	LY6/PLAUR domain containing 5
ENSG00000137807	17.4253	0.242599	1.74294	0.422836	0.081344	0.999743	1.34056	KIF23	9493	kinesin family member 23
ENSG00000130714	345.151	0.0524984	-1.74274	-0.0914913	0.0813783	0.999743	0.938552	POMT1	10585	protein O-mannosyltransferase 1
ENSG00000125730	1647.55	0.0562759	-1.7426	-0.0980661	0.081404	0.999743	0.934285	C3	718	complement C3
ENSG00000165521	20.5326	0.301259	1.74249	0.524941	0.0814224	0.999743	1.43887	EML5	161436	EMAP like 5
ENSG00000023909	1436.3	0.111978	1.74242	0.195114	0.0814347	0.999743	1.14481	GCLM	2730	glutamate-cysteine ligase modifier subunit
ENSG00000153037	182.456	0.0834254	1.7421	0.145335	0.0814907	0.999743	1.10599	SRP19	6728	signal recognition particle 19
ENSG00000132470	35.1359	0.14208	-1.74155	-0.24744	0.0815877	0.999743	0.84239	ITGB4	3691	integrin subunit beta 4
ENSG00000119630	39.1847	0.162961	-1.74076	-0.283676	0.0817253	0.999743	0.821495	PGF	5228	placental growth factor
ENSG00000119596	1329.16	0.038402	-1.74066	-0.066845	0.0817427	0.999743	0.954724	YLPM1	56252	YLP motif containing 1
ENSG00000149084	529.354	0.0499671	1.74056	0.0869709	0.08176	0.999743	1.06214	HSD17B12	51144	hydroxysteroid 17-beta dehydrogenase 12
ENSG00000276600	15.1835	0.219941	-1.7405	-0.382808	0.0817714	0.999743	0.766943	RAB7B	338382	RAB7B, member RAS oncogene family
ENSG00000197134	10.5345	0.282074	1.7397	0.490723	0.0819124	0.999743	1.40515	ZNF257	113835	zinc finger protein 257
ENSG00000144283	506.143	0.050338	1.7394	0.087558	0.0819642	0.999743	1.06257	PKP4	8502	plakophilin 4
ENSG00000162620	8.48199	0.297313	1.73868	0.51693	0.0820917	0.999743	1.43091	LRRIQ3	127255	leucine rich repeats and IQ motif containing 3
ENSG00000213901	14.3541	0.262131	-1.73825	-0.455649	0.0821666	0.999743	0.729182	SLC23A3	151295	solute carrier family 23 member 3
ENSG00000148358	2037.27	0.032154	1.73747	0.0558667	0.0823041	0.999743	1.03948	GPR107	57720	G protein-coupled receptor 107
ENSG00000185052	7.13243	0.32326	-1.73703	-0.561514	0.0823814	0.999743	0.677591	SLC24A3	57419	solute carrier family 24 member 3
ENSG00000108509	1334.89	0.045039	-1.73692	-0.0782291	0.082402	0.999743	0.94722	CAMTA2	23125	calmodulin binding transcription activator 2
ENSG00000111845	314.109	0.0541776	1.73648	0.0940782	0.0824798	0.999743	1.06738	PAK1IP1	55003	PAK1 interacting protein 1
ENSG00000185453	156.782	0.0828056	-1.73608	-0.143757	0.0825505	0.999743	0.905159	ZSWIM9	374920	zinc finger SWIM-type containing 9
ENSG00000196460	337.368	0.12123	-1.73536	-0.210379	0.0826763	0.999743	0.86431	RFX8	731220	regulatory factor X8
ENSG00000177483	10.2051	0.308009	-1.73516	-0.534445	0.0827124	0.999743	0.690424	RBM44	375316	RNA binding motif protein 44
ENSG00000276085	1.92859	0.604149	1.73462	1.04797	0.0828073	0.999743	2.06762	CCL3L3	414062	C-C motif chemokine ligand 3 like 3
ENSG00000105676	334.124	0.0587404	-1.73451	-0.101886	0.0828269	0.999743	0.931814	ARMC6	93436	armadillo repeat containing 6
ENSG00000225361	6.43065	0.346696	1.73429	0.601273	0.0828658	0.999743	1.51705	PPP1R26-AS1	100506599	PPP1R26 antisense RNA 1
ENSG00000138778	8.05778	0.481671	-1.73423	-0.83533	0.0828767	0.999743	0.560455	CENPE	1062	centromere protein E
ENSG00000182247	192.431	0.0639295	-1.73396	-0.110851	0.0829258	0.999743	0.926042	UBE2E2	7325	ubiquitin conjugating enzyme E2 E2
ENSG00000143669	470.382	0.0653601	1.73355	0.113305	0.0829986	0.999743	1.0817	LYST	1130	lysosomal trafficking regulator
ENSG00000124813	24.1804	0.183517	1.73341	0.318111	0.0830224	0.999743	1.2467	RUNX2	860	RUNX family transcription factor 2
ENSG00000156858	511.56	0.0575883	-1.73335	-0.099821	0.0830326	0.999743	0.933149	PRR14	78994	proline rich 14
ENSG00000268041	19.3132	0.235702	-1.73278	-0.408421	0.0831343	0.999743	0.753448	ERFL	390937	ETS repressor factor like
ENSG00000155918	15.6955	0.220454	-1.73223	-0.381875	0.0832334	0.999743	0.767439	RAET1L	154064	retinoic acid early transcript 1L
ENSG00000213246	24.9022	0.187675	-1.73202	-0.325058	0.0832693	0.999743	0.798266	SUPT4H1	6827	SPT4 homolog, DSIF elongation factor subunit
ENSG00000108465	335.623	0.0822725	-1.73185	-0.142484	0.0832994	0.999743	0.905958	CDK5RAP3	80279	CDK5 regulatory subunit associated protein 3
ENSG00000177640	27.7961	0.16415	1.73181	0.284276	0.0833081	0.999743	1.2178	CASC2	255082	cancer susceptibility 2
ENSG00000136940	341.953	0.057076	1.73134	0.098818	0.0833907	0.999743	1.0709	PDCL	5082	phosducin like
ENSG00000173868	24.2223	0.245962	1.73095	0.425747	0.0834613	0.999743	1.34327	PHOSPHO1	162466	phosphoethanolamine/phosphocholine phosphatase 1
ENSG00000180481	28.1528	0.165652	-1.73091	-0.28673	0.0834673	0.999743	0.819758	GLIPR1L2	144321	GLIPR1 like 2
ENSG00000124257	29.8375	0.168788	-1.73039	-0.292068	0.0835606	0.999743	0.81673	NEURL2	140825	neuralized E3 ubiquitin protein ligase 2
ENSG00000063169	328.043	0.0795542	-1.73022	-0.137646	0.0835917	0.999743	0.909001	BICRA	29998	BRD4 interacting chromatin remodeling complex associated protein
ENSG00000258057	15.3867	0.202411	1.72983	0.350137	0.0836605	0.999743	1.27468	BCDIN3D-AS1	100286844	BCDIN3D antisense RNA 1
ENSG00000151322	29.4214	0.173483	-1.72899	-0.29995	0.0838111	0.999743	0.812281	NPAS3	64067	neuronal PAS domain protein 3
ENSG00000166477	468.059	0.0473578	1.72829	0.0818481	0.083936	0.999743	1.05837	LEO1	123169	LEO1 homolog, Paf1/RNA polymerase II complex component
ENSG00000178531	12.5787	0.264612	-1.72792	-0.457228	0.0840033	0.999743	0.728385	CTXN1	404217	cortexin 1
ENSG00000101109	659.008	0.046091	1.72747	0.0796206	0.084084	0.999743	1.05674	STK4	6789	serine/threonine kinase 4
ENSG00000050555	80.0205	0.111308	-1.72705	-0.192235	0.0841585	0.999743	0.875249	LAMC3	10319	laminin subunit gamma 3
ENSG00000198689	484.821	0.0479596	1.72677	0.0828153	0.0842083	0.999743	1.05908	SLC9A6	10479	solute carrier family 9 member A6
ENSG00000125826	887.243	0.0405561	-1.72658	-0.0700235	0.0842428	0.999743	0.952622	RBCK1	10616	RANBP2-type and C3HC4-type zinc finger containing 1
ENSG00000137070	65.9405	0.111567	-1.72629	-0.192596	0.0842961	0.999743	0.87503	IL11RA	3590	interleukin 11 receptor subunit alpha
ENSG00000131781	13.724	0.248628	1.72563	0.429039	0.0844141	0.999743	1.34634	FMO5	2330	flavin containing dimethylaniline monoxygenase 5
ENSG00000224609	7.8691	0.317024	-1.72546	-0.547012	0.0844443	0.999743	0.684436	FGGY-DT	729467	uncharacterized LOC729467
ENSG00000117505	563.285	0.0415233	1.72508	0.0716309	0.0845131	0.999743	1.0509	DR1	1810	down-regulator of transcription 1
ENSG00000185009	754.06	0.0411367	1.72451	0.0709408	0.084615	0.999743	1.0504	AP3M1	26985	adaptor related protein complex 3 subunit mu 1
ENSG00000171703	288.816	0.0673907	-1.72445	-0.116212	0.0846271	0.999743	0.922607	TCEA2	6919	transcription elongation factor A2
ENSG00000206527	523.519	0.0462882	1.72358	0.0797813	0.0847842	0.999743	1.05686	HACD2	201562	3-hydroxyacyl-CoA dehydratase 2
ENSG00000197380	25.1298	0.19378	-1.72284	-0.333852	0.0849181	0.999743	0.793415	DACT3	147906	dishevelled binding antagonist of beta catenin 3
ENSG00000146038	2.42854	0.904492	-1.72275	-1.55822	0.0849334	0.999743	0.339571	DCDC2	51473	doublecortin domain containing 2
ENSG00000186280	39.2963	0.133623	-1.72185	-0.230079	0.0850961	0.999743	0.852588	KDM4D	55693	lysine demethylase 4D
ENSG00000171747	5.30401	0.345969	1.72167	0.595646	0.085129	0.999743	1.51115	LGALS4	3960	galectin 4
ENSG00000004777	38.8997	0.151851	-1.71961	-0.261125	0.0855037	0.999743	0.834437	ARHGAP33	115703	Rho GTPase activating protein 33
ENSG00000213741	763.006	0.0509031	-1.71919	-0.0875119	0.0855806	0.999743	0.941144	RPS29	6235	ribosomal protein S29
ENSG00000147654	339.528	0.0623703	1.71896	0.107212	0.0856215	0.999743	1.07714	EBAG9	9166	estrogen receptor binding site associated antigen 9
ENSG00000095713	8134.32	0.0355231	-1.71838	-0.0610424	0.0857266	0.999743	0.958571	CRTAC1	55118	cartilage acidic protein 1
ENSG00000137486	156.147	0.0782714	1.71679	0.134376	0.0860177	0.999743	1.09762	ARRB1	408	arrestin beta 1
ENSG00000050393	400.517	0.0540876	1.71641	0.0928367	0.0860863	0.999743	1.06647	MCUR1	63933	mitochondrial calcium uniporter regulator 1
ENSG00000133114	222.662	0.0635735	1.71625	0.109108	0.0861165	0.999743	1.07856	GPALPP1	55425	GPALPP motifs containing 1
ENSG00000135114	15.017	0.224015	-1.7162	-0.384455	0.0861248	0.999743	0.766069	OASL	8638	2'-5'-oligoadenylate synthetase like
ENSG00000165511	51.6268	0.127448	1.71577	0.218672	0.0862047	0.999743	1.16366	ZNF22-AS1	220979	ZNF22 antisense RNA 1
ENSG00000018510	381.087	0.0572916	1.71563	0.0982912	0.0862298	0.999743	1.0705	AGPS	8540	alkylglycerone phosphate synthase
ENSG00000174175	30.3883	0.214763	1.71537	0.368397	0.0862779	0.999743	1.29092	SELP	6403	selectin P
ENSG00000265666	37.2389	0.140238	-1.71525	-0.240542	0.0863002	0.999743	0.846427	RARA-AS1	101929693	RARA antisense RNA 1
ENSG00000090470	316.49	0.0582197	1.71478	0.0998339	0.0863856	0.999743	1.07165	PDCD7	10081	programmed cell death 7
ENSG00000118407	19.4089	0.203412	-1.71458	-0.348765	0.086423	0.999743	0.785256	FILIP1	27145	filamin A interacting protein 1
ENSG00000188026	319.207	0.0561317	-1.71447	-0.0962362	0.0864421	0.999743	0.93547	RILPL1	353116	Rab interacting lysosomal protein like 1
ENSG00000092330	772.026	0.035861	-1.71427	-0.0614756	0.0864786	0.999743	0.958283	TINF2	26277	TERF1 interacting nuclear factor 2
ENSG00000108061	699.861	0.0461688	1.71412	0.0791387	0.0865076	0.999743	1.05639	SHOC2	8036	SHOC2 leucine rich repeat scaffold protein
ENSG00000237928	8.69596	0.274042	-1.71391	-0.469682	0.0865461	0.999743	0.722124	NFIA-AS2	100996570	NFIA antisense RNA 2
ENSG00000172936	500.222	0.0434603	-1.71382	-0.074483	0.0865624	0.999743	0.949682	MYD88	4615	MYD88 innate immune signal transduction adaptor
ENSG00000198093	125.296	0.0880773	-1.71366	-0.150934	0.0865918	0.999743	0.900667	ZNF649	65251	zinc finger protein 649
ENSG00000213853	2735.65	0.0589653	1.71319	0.101019	0.086678	0.999743	1.07253	EMP2	2013	epithelial membrane protein 2
ENSG00000171357	121.62	0.0776836	1.71312	0.133081	0.0866905	0.999743	1.09663	LURAP1	541468	leucine rich adaptor protein 1
ENSG00000235531	67.2737	0.138192	1.71151	0.236516	0.0869878	0.999743	1.17814	MSC-AS1	100132891	MSC antisense RNA 1
ENSG00000114529	117.443	0.0962517	1.71096	0.164683	0.0870878	0.999743	1.12092	C3orf52	79669	chromosome 3 open reading frame 52
ENSG00000186529	1.02582	1.03884	1.71074	1.77719	0.0871286	0.999743	3.42758	CYP4F3	4051	cytochrome P450 family 4 subfamily F member 3
ENSG00000167371	3.62681	0.408476	-1.71062	-0.698746	0.0871518	0.999743	0.616108	PRRT2	112476	proline rich transmembrane protein 2
ENSG00000240065	75.1195	0.0937415	-1.71016	-0.160313	0.0872369	0.999743	0.894831	PSMB9	5698	proteasome 20S subunit beta 9
ENSG00000112406	697.419	0.0520699	1.70938	0.0890075	0.0873799	0.999743	1.06364	HECA	51696	hdc homolog, cell cycle regulator
ENSG00000198162	971.458	0.0509346	1.70886	0.0870401	0.0874767	0.999743	1.06219	MAN1A2	10905	mannosidase alpha class 1A member 2
ENSG00000198010	5.80933	0.406231	-1.70867	-0.694116	0.0875113	0.999743	0.618088	DLGAP2	9228	DLG associated protein 2
ENSG00000087245	1585.77	0.0415252	-1.70835	-0.0709395	0.0875716	0.999743	0.952018	MMP2	4313	matrix metallopeptidase 2
ENSG00000058063	892.052	0.0424387	1.70666	0.0724284	0.0878849	0.999743	1.05149	ATP11B	23200	ATPase phospholipid transporting 11B (putative)
ENSG00000137414	512.886	0.0574661	1.70652	0.0980669	0.0879122	0.999743	1.07034	FAM8A1	51439	family with sequence similarity 8 member A1
ENSG00000135778	411.496	0.048735	-1.70647	-0.0831646	0.0879211	0.999743	0.943985	NTPCR	84284	nucleoside-triphosphatase, cancer-related
ENSG00000136238	2118.02	0.0293389	1.70583	0.0500472	0.08804	0.999743	1.0353	RAC1	5879	Rac family small GTPase 1
ENSG00000139726	655.177	0.0404942	1.70517	0.0690494	0.0881631	0.999743	1.04903	DENR	8562	density regulated re-initiation and release factor
ENSG00000213066	93.7786	0.0977544	1.70513	0.166684	0.0881694	0.999743	1.12248	CEP43	11116	centrosomal protein 43
ENSG00000165029	182.561	0.125635	-1.70513	-0.214224	0.0881698	0.999743	0.86201	ABCA1	19	ATP binding cassette subfamily A member 1
ENSG00000174791	720.064	0.0746949	-1.70479	-0.127339	0.0882343	0.999743	0.915519	RIN1	9610	Ras and Rab interactor 1
ENSG00000162599	474.634	0.0597768	1.7045	0.101889	0.0882881	0.999743	1.07318	NFIA	4774	nuclear factor I A
ENSG00000163449	8.3856	0.370481	1.704	0.631301	0.0883806	0.999743	1.54896	TMEM169	92691	transmembrane protein 169
ENSG00000183513	147.074	0.0917596	-1.70373	-0.156333	0.0884321	0.999743	0.897303	COA5	493753	cytochrome c oxidase assembly factor 5
ENSG00000105171	422.593	0.0482871	1.70331	0.082248	0.0885097	0.999743	1.05867	POP4	10775	POP4 homolog, ribonuclease P/MRP subunit
ENSG00000146054	42.5559	0.142504	-1.70317	-0.242709	0.0885372	0.999743	0.845157	TRIM7	81786	tripartite motif containing 7
ENSG00000143590	3.81729	0.481765	-1.703	-0.820446	0.0885678	0.999743	0.566267	EFNA3	1944	ephrin A3
ENSG00000082293	6.0732	0.35635	-1.70259	-0.606718	0.0886448	0.999743	0.656689	COL19A1	1310	collagen type XIX alpha 1 chain
ENSG00000170633	348.594	0.0490273	1.70259	0.0834731	0.0886457	0.999743	1.05957	RNF34	80196	ring finger protein 34
ENSG00000123124	591.511	0.0548984	1.7022	0.0934481	0.0887175	0.999743	1.06692	WWP1	11059	WW domain containing E3 ubiquitin protein ligase 1
ENSG00000186130	180.011	0.0934821	1.70184	0.159092	0.0887846	0.999743	1.11658	ZBTB6	10773	zinc finger and BTB domain containing 6
ENSG00000011007	1294.68	0.0361209	1.69995	0.0614037	0.0891402	0.999743	1.04348	ELOA	6924	elongin A
ENSG00000196418	30.8883	0.149867	1.69907	0.254634	0.0893068	0.999743	1.19303	ZNF124	7678	zinc finger protein 124
ENSG00000183963	2519.64	0.0761545	-1.6987	-0.129364	0.0893761	0.999743	0.914235	SMTN	6525	smoothelin
ENSG00000115317	427.234	0.0490888	1.69827	0.083366	0.0894568	0.999743	1.05949	HTRA2	27429	HtrA serine peptidase 2
ENSG00000159899	1010.96	0.0453242	-1.69826	-0.0769723	0.0894583	0.999743	0.948045	NPR2	4882	natriuretic peptide receptor 2
ENSG00000221995	20.885	0.219963	1.69803	0.373504	0.0895014	0.999743	1.2955	TIAF1	9220	TGFB1-induced anti-apoptotic factor 1
ENSG00000154945	982.132	0.031406	1.69793	0.0533253	0.0895202	0.999743	1.03765	ANKRD40	91369	ankyrin repeat domain 40
ENSG00000205362	27.0061	0.217213	-1.69753	-0.368726	0.0895958	0.999743	0.774466	MT1A	4489	metallothionein 1A
ENSG00000127920	461.269	0.0946302	-1.69753	-0.160638	0.0895961	0.999743	0.894629	GNG11	2791	G protein subunit gamma 11
ENSG00000006530	318.35	0.0485559	-1.69707	-0.0824027	0.0896835	0.999743	0.944483	AGK	55750	acylglycerol kinase
ENSG00000221866	15.3999	0.280256	-1.697	-0.475595	0.0896962	0.999743	0.71917	PLXNA4	91584	plexin A4
ENSG00000204264	303.266	0.06196	1.69682	0.105135	0.08973	0.999743	1.0756	PSMB8	5696	proteasome 20S subunit beta 8
ENSG00000161835	5.35071	0.35862	-1.69672	-0.608478	0.0897492	0.999743	0.655888	TAMALIN	160622	trafficking regulator and scaffold protein tamalin
ENSG00000087053	1099.1	0.0439536	1.69559	0.0745273	0.0899633	0.999743	1.05302	MTMR2	8898	myotubularin related protein 2
ENSG00000151320	359.81	0.122324	1.6952	0.207364	0.0900368	0.999743	1.15458	AKAP6	9472	A-kinase anchoring protein 6
ENSG00000213281	575.255	0.0487873	1.6949	0.0826895	0.0900949	0.999743	1.05899	NRAS	4893	NRAS proto-oncogene, GTPase
ENSG00000141068	380.16	0.0646646	-1.69447	-0.109572	0.0901752	0.999743	0.926863	KSR1	8844	kinase suppressor of ras 1
ENSG00000163406	28.3275	0.215799	-1.69426	-0.365619	0.0902164	0.999743	0.776136	SLC15A2	6565	solute carrier family 15 member 2
ENSG00000115207	737.773	0.0389576	1.69425	0.0660041	0.0902172	0.999743	1.04681	GTF3C2	2976	general transcription factor IIIC subunit 2
ENSG00000051620	641.015	0.0443433	-1.69407	-0.0751209	0.0902511	0.999743	0.949263	HEBP2	23593	heme binding protein 2
ENSG00000158545	1001.72	0.039597	-1.69397	-0.067076	0.0902715	0.999743	0.954571	ZC3H18	124245	zinc finger CCCH-type containing 18
ENSG00000131668	517.286	0.0608156	-1.69328	-0.102978	0.0904018	0.999743	0.931109	BARX1	56033	BARX homeobox 1
ENSG00000173852	785.966	0.0452236	1.69313	0.0765695	0.0904305	0.999743	1.05451	DPY19L1	23333	dpy-19 like C-mannosyltransferase 1
ENSG00000159023	231.062	0.0922659	-1.69258	-0.156167	0.0905358	0.999743	0.897406	EPB41	2035	erythrocyte membrane protein band 4.1
ENSG00000275549	10.1831	0.293025	-1.69201	-0.495799	0.0906449	0.999743	0.709169	STPG3-AS1	100129722	STPG3 antisense RNA 1
ENSG00000182979	946.194	0.0539331	-1.69147	-0.091226	0.0907477	0.999743	0.938725	MTA1	9112	metastasis associated 1
ENSG00000269067	10.3784	0.266276	1.69138	0.450372	0.0907652	0.999743	1.36639	ZNF728	388523	zinc finger protein 728
ENSG00000157764	681.839	0.0451664	1.69084	0.0763692	0.0908675	0.999743	1.05436	BRAF	673	B-Raf proto-oncogene, serine/threonine kinase
ENSG00000107864	161.785	0.0865862	1.6904	0.146365	0.0909518	0.999743	1.10678	CPEB3	22849	cytoplasmic polyadenylation element binding protein 3
ENSG00000185271	2.94187	0.482342	-1.68985	-0.815086	0.0910565	0.999743	0.568375	KLHL33	123103	kelch like family member 33
ENSG00000171346	3.06555	0.476655	-1.68983	-0.805464	0.0910609	0.999743	0.572178	KRT15	3866	keratin 15
ENSG00000207752	1.9845	0.863009	1.68952	1.45807	0.0911199	0.999743	2.74741	MIR199A1	406976	microRNA 199a-1
ENSG00000101825	77.2221	0.152455	-1.68847	-0.257416	0.0913206	0.999743	0.836585	MXRA5	25878	matrix remodeling associated 5
ENSG00000197863	42.139	0.151199	-1.68734	-0.255125	0.0915371	0.999743	0.837914	ZNF790	388536	zinc finger protein 790
ENSG00000174373	732.497	0.0442866	1.68711	0.0747166	0.0915816	0.999743	1.05315	RALGAPA1	253959	Ral GTPase activating protein catalytic subunit alpha 1
ENSG00000124198	2302.75	0.0363015	1.68651	0.0612227	0.0916983	0.999743	1.04335	ARFGEF2	10564	ADP ribosylation factor guanine nucleotide exchange factor 2
ENSG00000197121	136.728	0.0869129	1.68536	0.14648	0.0919182	0.999743	1.10687	PGAP1	80055	post-GPI attachment to proteins inositol deacylase 1
ENSG00000120129	1609.85	0.0791106	-1.6847	-0.133278	0.0920462	0.999743	0.911758	DUSP1	1843	dual specificity phosphatase 1
ENSG00000267296	3.41837	0.51658	1.68454	0.870197	0.0920781	0.999743	1.82791	CEBPA-DT	80054	CEBPA divergent transcript
ENSG00000103494	132.803	0.101253	-1.68274	-0.170382	0.0924261	0.999743	0.888607	RPGRIP1L	23322	RPGRIP1 like
ENSG00000251192	69.5188	0.110946	1.68203	0.186614	0.0925636	0.999743	1.13809	ZNF674	641339	zinc finger protein 674
ENSG00000067113	159.867	0.0784815	1.68173	0.131984	0.0926218	0.999743	1.0958	PLPP1	8611	phospholipid phosphatase 1
ENSG00000186777	5.62752	0.398945	1.68148	0.67082	0.0926691	0.999743	1.59198	ZNF732	654254	zinc finger protein 732
ENSG00000184985	22.7096	0.210201	-1.68094	-0.353335	0.0927754	0.999743	0.782773	SORCS2	57537	sortilin related VPS10 domain containing receptor 2
ENSG00000124249	65.3609	0.133339	1.68059	0.224088	0.0928429	0.999743	1.16804	KCNK15	60598	potassium two pore domain channel subfamily K member 15
ENSG00000172731	49.3688	0.119936	-1.67981	-0.201469	0.0929938	0.999743	0.869664	LRRC20	55222	leucine rich repeat containing 20
ENSG00000129749	15.0095	0.223323	-1.67943	-0.375055	0.0930686	0.999743	0.771076	CHRNA10	57053	cholinergic receptor nicotinic alpha 10 subunit
ENSG00000061936	908.055	0.0429733	-1.67872	-0.0721402	0.0932065	0.999743	0.951226	SFSWAP	6433	splicing factor SWAP
ENSG00000176124	18.0592	0.205345	1.67864	0.344699	0.0932227	0.999743	1.26989	DLEU1	100874074	DLEU7 antisense RNA 1
ENSG00000101443	34.3796	0.16215	-1.6776	-0.272023	0.0934249	0.999743	0.828157	WFDC2	10406	WAP four-disulfide core domain 2
ENSG00000125148	47968.9	0.103169	-1.67641	-0.172953	0.0936581	0.999743	0.887025	MT2A	4502	metallothionein 2A
ENSG00000119414	1036.27	0.039691	1.67612	0.0665267	0.0937156	0.999743	1.04719	PPP6C	5537	protein phosphatase 6 catalytic subunit
ENSG00000165996	14.3066	0.215242	-1.67605	-0.360757	0.0937279	0.999743	0.778756	HACD1	9200	3-hydroxyacyl-CoA dehydratase 1
ENSG00000134853	1012.37	0.0597812	-1.67601	-0.100194	0.0937362	0.999743	0.932908	PDGFRA	5156	platelet derived growth factor receptor alpha
ENSG00000260105	5.18968	0.370419	1.67575	0.62073	0.0937867	0.999743	1.53765	AOC4P	90586	amine oxidase copper containing 4, pseudogene
ENSG00000137441	23596.6	0.0415203	1.67574	0.0695775	0.0937883	0.999743	1.04941	FGFBP2	83888	fibroblast growth factor binding protein 2
ENSG00000211456	706.958	0.0465401	1.67479	0.0779448	0.0939758	0.999743	1.05551	SACM1L	22908	SAC1 like phosphatidylinositide phosphatase
ENSG00000083535	253.281	0.0666363	-1.67462	-0.11159	0.0940091	0.999743	0.925567	PIBF1	10464	progesterone immunomodulatory binding factor 1
ENSG00000155275	128.897	0.0781801	-1.67446	-0.130909	0.0940409	0.999743	0.913256	TRMT44	152992	tRNA methyltransferase 44 homolog
ENSG00000170906	264.544	0.071484	-1.67412	-0.119672	0.0941079	0.999743	0.920397	NDUFA3	4696	NADH:ubiquinone oxidoreductase subunit A3
ENSG00000153933	259.505	0.0771487	1.67375	0.129128	0.0941793	0.999743	1.09363	DGKE	8526	diacylglycerol kinase epsilon
ENSG00000197150	569.803	0.058691	-1.67321	-0.0982025	0.0942853	0.999743	0.934196	ABCB8	11194	ATP binding cassette subfamily B member 8
ENSG00000175294	33.6921	0.16376	-1.67289	-0.273953	0.0943493	0.999743	0.82705	CATSPER1	117144	cation channel sperm associated 1
ENSG00000120324	97.7325	0.0930886	-1.67279	-0.155718	0.0943686	0.999743	0.897686	PCDHB10	56126	protocadherin beta 10
ENSG00000171159	671.564	0.065318	-1.67183	-0.109201	0.0945573	0.999743	0.927101	BBLN	79095	bublin coiled coil protein
ENSG00000265491	540.761	0.0432579	1.67164	0.0723117	0.0945952	0.999743	1.0514	RNF115	27246	ring finger protein 115
ENSG00000100836	265.244	0.0836592	-1.67133	-0.139823	0.0946555	0.999743	0.907631	PABPN1	8106	poly(A) binding protein nuclear 1
ENSG00000204304	635.575	0.049165	-1.671	-0.0821546	0.0947222	0.999743	0.944646	PBX2	5089	PBX homeobox 2
ENSG00000196284	52.7366	0.121222	-1.67061	-0.202515	0.0947984	0.999743	0.869034	SUPT3H	8464	SPT3 homolog, SAGA and STAGA complex component
ENSG00000199179	9.78124	0.306577	1.67046	0.512125	0.0948287	0.999743	1.42615	MIRLET7I	406891	microRNA let-7i
ENSG00000161847	686.27	0.0471844	-1.67002	-0.0787989	0.0949153	0.999743	0.946846	RAVER1	125950	ribonucleoprotein, PTB binding 1
ENSG00000214223	72.0398	0.12706	-1.66969	-0.21215	0.0949807	0.999743	0.86325	HNRNPA1P10	664709	heterogeneous nuclear ribonucleoprotein A1 pseudogene 10
ENSG00000136943	2.63329	0.692097	1.66892	1.15505	0.0951339	0.999743	2.22692	CTSV	1515	cathepsin V
ENSG00000163040	29.1782	0.151203	1.6688	0.252328	0.0951567	0.999743	1.19113	CCDC74A	90557	coiled-coil domain containing 74A
ENSG00000070759	94.7724	0.10432	1.66878	0.174087	0.0951613	0.999743	1.12825	TESK2	10420	testis associated actin remodelling kinase 2
ENSG00000161996	441.641	0.0824204	-1.66862	-0.137528	0.0951936	0.999743	0.909076	WDR90	197335	WD repeat domain 90
ENSG00000255423	10.1813	0.281778	-1.66861	-0.470178	0.095194	0.999743	0.721875	EBLN2	55096	endogenous Bornavirus like nucleoprotein 2
ENSG00000277149	72.5532	0.0993554	1.66846	0.16577	0.0952245	0.999743	1.12176	TYW1B	441250	tRNA-yW synthesizing protein 1 homolog B
ENSG00000183971	2.16019	0.718131	-1.66827	-1.19804	0.0952617	0.999743	0.435868	NPW	283869	neuropeptide W
ENSG00000148218	381.327	0.0569911	-1.66813	-0.0950688	0.0952891	0.999743	0.936228	ALAD	210	aminolevulinate dehydratase
ENSG00000188931	5.9462	0.377574	-1.66799	-0.629789	0.0953183	0.999743	0.646271	CFAP126	257177	cilia and flagella associated protein 126
ENSG00000187838	6.37778	0.327035	1.6677	0.545397	0.0953754	0.999743	1.45942	PLSCR3	57048	phospholipid scramblase 3
ENSG00000182013	46.4439	0.142231	-1.66727	-0.237138	0.0954606	0.999743	0.848427	PNMA8A	55228	PNMA family member 8A
ENSG00000180347	6.36364	0.405298	1.66654	0.675445	0.0956057	0.999743	1.59709	ITPRID1	223075	ITPR interacting domain containing 1
ENSG00000245750	3.33638	0.596572	-1.6664	-0.994126	0.0956345	0.999743	0.50204	DRAIC	145837	downregulated RNA in cancer, inhibitor of cell invasion and migration
ENSG00000198585	429.162	0.0430527	-1.66635	-0.0717409	0.0956433	0.999743	0.951489	NUDT16	131870	nudix hydrolase 16
ENSG00000110321	14548.9	0.0231329	1.66622	0.0385445	0.0956701	0.999743	1.02708	EIF4G2	1982	eukaryotic translation initiation factor 4 gamma 2
ENSG00000110881	8.42004	0.266887	-1.66619	-0.444686	0.0956747	0.999743	0.734744	ASIC1	41	acid sensing ion channel subunit 1
ENSG00000134817	3.70175	0.442221	-1.66589	-0.736691	0.0957355	0.999743	0.600114	APLNR	187	apelin receptor
ENSG00000100911	771.222	0.0450032	-1.66553	-0.0749543	0.0958068	0.999743	0.949372	PSME2	5721	proteasome activator subunit 2
ENSG00000169252	360.238	0.123452	1.66536	0.205593	0.0958406	0.999743	1.15316	ADRB2	154	adrenoceptor beta 2
ENSG00000182903	218.466	0.0834518	1.66517	0.138961	0.0958796	0.999743	1.10111	ZNF721	170960	zinc finger protein 721
ENSG00000198715	646.69	0.0715277	1.665	0.119093	0.0959135	0.999743	1.08605	GLMP	112770	glycosylated lysosomal membrane protein
ENSG00000143498	213.799	0.0659483	-1.6648	-0.109791	0.0959533	0.999743	0.926723	TAF1A	9015	TATA-box binding protein associated factor, RNA polymerase I subunit A
ENSG00000035499	2.6433	0.59703	1.66465	0.993846	0.0959824	0.999743	1.99149	DEPDC1B	55789	DEP domain containing 1B
ENSG00000100150	142.8	0.0786836	1.66379	0.130913	0.0961549	0.999743	1.09499	DEPDC5	9681	DEP domain containing 5, GATOR1 subcomplex subunit
ENSG00000170917	44.1308	0.119744	-1.66367	-0.199215	0.0961787	0.999743	0.871024	NUDT6	11162	nudix hydrolase 6
ENSG00000161692	91.4957	0.112964	-1.66336	-0.187901	0.0962401	0.999743	0.877882	DBF4B	80174	DBF4 zinc finger B
ENSG00000237172	208.231	0.0824389	-1.66325	-0.137116	0.0962631	0.999743	0.909335	B3GNT9	84752	UDP-GlcNAc:betaGal beta-1,3-N-acetylglucosaminyltransferase 9
ENSG00000148700	475.744	0.0718014	-1.66321	-0.119421	0.0962696	0.999743	0.920557	ADD3	120	adducin 3
ENSG00000131389	1078.97	0.0634322	1.66289	0.105481	0.0963336	0.999743	1.07585	SLC6A6	6533	solute carrier family 6 member 6
ENSG00000136643	436.573	0.057	1.66286	0.0947832	0.0963396	0.999743	1.0679	RPS6KC1	26750	ribosomal protein S6 kinase C1
ENSG00000054282	234.298	0.061694	-1.66231	-0.102555	0.0964501	0.999743	0.931382	SDCCAG8	10806	SHH signaling and ciliogenesis regulator SDCCAG8
ENSG00000198870	14.6549	0.232265	-1.66213	-0.386056	0.0964861	0.999743	0.765219	STKLD1	169436	serine/threonine kinase like domain containing 1
ENSG00000185862	76.9194	0.120662	-1.66078	-0.200394	0.0967574	0.999743	0.870313	EVI2B	2124	ecotropic viral integration site 2B
ENSG00000147082	11.9566	0.296212	-1.66063	-0.491901	0.0967868	0.999743	0.711088	CCNB3	85417	cyclin B3
ENSG00000159212	524.15	0.0499018	-1.65971	-0.0828225	0.0969727	0.999743	0.944209	CLIC6	54102	chloride intracellular channel 6
ENSG00000129315	644.123	0.0509807	1.65948	0.0846016	0.0970189	0.999743	1.06039	CCNT1	904	cyclin T1
ENSG00000199023	2.75508	0.560268	1.65919	0.929591	0.0970775	0.999743	1.90474	MIR339	442907	microRNA 339
ENSG00000127946	884.327	0.0426171	-1.65908	-0.0707051	0.0971002	0.999743	0.952173	HIP1	3092	huntingtin interacting protein 1
ENSG00000085382	187.148	0.067368	-1.65859	-0.111736	0.0971992	0.999743	0.925474	HACE1	57531	HECT domain and ankyrin repeat containing E3 ubiquitin protein ligase 1
ENSG00000128713	3.44325	0.468234	1.65855	0.776589	0.0972068	0.999743	1.71308	HOXD11	3237	homeobox D11
ENSG00000110042	2.76887	0.571614	1.65811	0.947801	0.0972945	0.999743	1.92893	DTX4	23220	deltex E3 ubiquitin ligase 4
ENSG00000170631	111.234	0.0899808	1.65771	0.149162	0.0973764	0.999743	1.10893	ZNF16	7564	zinc finger protein 16
ENSG00000136854	1439.57	0.0311137	-1.65701	-0.0515558	0.0975171	0.999743	0.964895	STXBP1	6812	syntaxin binding protein 1
ENSG00000165675	226.687	0.0637248	1.6568	0.10558	0.0975589	0.999743	1.07593	ENOX2	10495	ecto-NOX disulfide-thiol exchanger 2
ENSG00000198963	6.82599	0.349381	1.65647	0.57874	0.0976265	0.999743	1.49354	RORB	6096	RAR related orphan receptor B
ENSG00000106686	52.5325	0.139247	-1.65618	-0.230618	0.0976856	0.999743	0.85227	SPATA6L	55064	spermatogenesis associated 6 like
ENSG00000165102	553.982	0.0530857	-1.6552	-0.0878675	0.0978841	0.999743	0.940913	HGSNAT	138050	heparan-alpha-glucosaminide N-acetyltransferase
ENSG00000226763	8.16757	0.343315	1.65209	0.567186	0.0985165	0.999743	1.48163	SRRM5	100170229	serine/arginine repetitive matrix 5
ENSG00000103723	13.4081	0.219342	-1.65122	-0.362181	0.0986944	0.999743	0.777988	AP3B2	8120	adaptor related protein complex 3 subunit beta 2
ENSG00000131943	415.414	0.0532908	1.65109	0.0879877	0.098721	0.999743	1.06289	C19orf12	83636	chromosome 19 open reading frame 12
ENSG00000164056	9.31617	0.289555	-1.65104	-0.478065	0.0987313	0.999743	0.71794	SPRY1	10252	sprouty RTK signaling antagonist 1
ENSG00000126467	2.42716	0.625991	1.65094	1.03347	0.0987505	0.999743	2.04695	TSKS	60385	testis specific serine kinase substrate
ENSG00000181192	133.144	0.0916646	-1.65075	-0.151315	0.0987895	0.999743	0.900429	DHTKD1	55526	dehydrogenase E1 and transketolase domain containing 1
[truncated: 13,787 more rows]

## Sheet: 24hBS50vsCTRL
id	baseMean	lfcSE	stat	log2FoldChange	pvalue	padj	FC	Symbol	EntrezID	GeneName
[truncated: 14,921 more rows]

[truncated: 7 more sheets: 24hBS10vsCTRL, 24hBS50vsBS10, 24hCL2BS50vsCTRL, 24hCL2BS50vsBS50, 24hCL2BS50vsCL2, 6hCL2vsCTRL, 6hBS50vsCTRL]
