# Supplementary material for: Curcuma longa and Boswellia serrata Extracts Modulate Different and Complementary Pathways on Human Chondrocytes In Vitro: Deciphering of a Transcriptomic Study
Source: Front Pharmacol. 2022 Aug 11;13:931914. doi: 10.3389/fphar.2022.931914 (PMC9403192; doi:10.3389/fphar.2022.931914)
Supplement: Supplementary file 6 [file DataSheet10.XLSX]

## Sheet: opposite
Symbol	CL2 vs CTRL log2FC	BS50 vs CTRL log2FC	p-value effect CL2 vs effect BS50	Sign	CL2BS50 vs CTRL log2FC	CL2B50 vs CL2 log2FC	CL2BS50 vs BS50 log2FC	CL2 vs CTRL padj	BS50 vs CTRL padj	CL2BS50vsCTRL padj	CL2B50 vs CL2 padj	CL2BS50 vs BS50 padj	GeneName
PODXL	-1.69894	0.815154	0.000113	***	-0.785335	0.913602	-1.60049	2.91446e-07	0.0251661	0.0220201	0.0234006	8.86515e-07	podocalyxin like
ITGAX	-1.6938	0.612645	5.48e-05	****	-0.446728	1.24707	-1.05937	1.13216e-15	0.00358474	0.0357164	6.76686e-08	6.34593e-08	integrin subunit alpha X
SULT1C2	-1.47788	2.17461	7.71e-07	****	0.675546	2.15343	-1.49906	6.71936e-08	1.26114e-28	0.00247242	3.92035e-16	2.30545e-16	sulfotransferase family 1C member 2
MT1HL1	-1.46905	0.936641	0.000157	***	-0.455503	1.01355	-1.39214	1.59937e-06	0.00150582	0.156056	0.00457323	6.85159e-07	metallothionein 1H like 1
SLC30A2	-1.44291	1.42023	4.99e-06	****	0.158016	1.60093	-1.26222	7.79684e-09	1.294e-09	0.598743	6.03141e-10	6.00811e-08	solute carrier family 30 member 2
TNFRSF1B	-1.43722	0.733657	1.01e-05	****	-0.803684	0.633539	-1.53734	3.04095e-18	2.94921e-05	1.75711e-06	0.00096962	9.62991e-21	TNF receptor superfamily member 1B
FZD10	-1.43391	0.658362	6.26e-05	****	-0.411685	1.02223	-1.07005	3.59094e-14	0.00025418	0.0299621	1.01981e-06	5.56337e-10	frizzled class receptor 10
NCMAP	-1.42152	1.39661	9.45e-07	****	0.429393	1.85091	-0.967212	1.35909e-11	3.38538e-15	0.0306169	5.60905e-19	3.35047e-08	non-compact myelin associated protein
MT1F	-1.39838	0.934895	5.76e-05	****	-0.4611	0.937276	-1.396	1.06382e-09	0.000165015	0.0707725	0.000275851	2.78096e-09	metallothionein 1F
PPL	-1.3645	0.599877	0.000333	***	-0.73824	0.626262	-1.33812	1.24855e-09	0.0166947	0.00132915	0.0230142	2.0804e-09	periplakin
TMEM132E	-1.35915	2.09898	2.23e-05	****	0.640444	1.9996	-1.45854	0.000408704	9.76782e-11	0.0813406	2.57753e-07	5.37782e-06	transmembrane protein 132E
MT1L	-1.2474	0.655296	4.75e-05	****	-0.630868	0.616528	-1.28616	3.41262e-12	0.000880819	0.000732968	0.00331839	1.37587e-12	metallothionein 1L, pseudogene
TENM4	-1.23667	0.644972	0.001	**	-0.641397	0.595278	-1.28637	7.0763e-06	0.0341966	0.0248772	0.0880086	2.20015e-06	teneurin transmembrane protein 4
RORC	-1.05684	0.528572	2.84e-07	****	-0.326598	0.730237	-0.85517	8.15065e-16	4.18043e-05	0.0153255	4.11505e-07	5.08765e-12	RAR related orphan receptor C
MT1M	-1.04832	0.891705	9.23e-05	****	-0.105075	0.943247	-0.99678	6.07581e-07	6.31179e-05	0.700942	3.88961e-05	4.3163e-06	metallothionein 1M
DIRAS3	-1.04134	0.447039	8.65e-05	****	-0.559691	0.481649	-1.00673	1.00697e-10	0.00978988	0.000571344	0.0145337	1.34837e-10	DIRAS family GTPase 3
AQP9	-1.01628	0.494096	0.000376	***	-0.548825	0.467453	-1.04292	2.8034e-07	0.0293622	0.00790793	0.0574536	1.59889e-07	aquaporin 9
ARL4C	-0.980559	1.10142	3.27e-07	****	0.190183	1.17074	-0.911234	1.34122e-10	5.71149e-13	0.291884	7.34912e-14	3.74173e-09	ADP ribosylation factor like GTPase 4C
GALNT17	-0.94941	0.724385	5.3e-06	****	-0.173383	0.776027	-0.897768	1.48486e-09	1.17546e-06	0.329463	5.84557e-06	7.34308e-10	polypeptide N-acetylgalactosaminyltransferase 17
PSD4	-0.935303	0.671003	1.83e-06	****	-0.0767454	0.858558	-0.747748	2.61364e-16	1.37046e-08	0.605159	5.0723e-13	1.49114e-10	pleckstrin and Sec7 domain containing 4
FHDC1	-0.922996	0.64517	6.51e-06	****	-0.17743	0.745566	-0.8226	1.07037e-10	2.07641e-05	0.296166	1.46053e-06	1.86441e-08	FH2 domain containing 1
DAPK1	-0.910251	0.415873	0.000207	***	-0.371152	0.539098	-0.787025	6.19833e-09	0.0211779	0.0272133	0.00305806	8.71906e-07	death associated protein kinase 1
GLI1	-0.909932	0.938231	1.13e-05	****	0.0957734	1.00571	-0.842458	2.86743e-06	1.61948e-07	0.682151	8.31759e-07	1.93259e-06	GLI family zinc finger 1
IL36RN	-0.89404	1.01792	1.23e-05	****	0.120931	1.01497	-0.896986	7.16188e-08	3.56655e-11	0.53996	3.35525e-09	4.28362e-09	interleukin 36 receptor antagonist
AHNAK2	-0.864305	0.693625	1.6e-05	****	0.0405587	0.904864	-0.653067	5.59586e-13	2.41047e-08	0.807611	2.90303e-13	1.47351e-07	AHNAK nucleoprotein 2
PIFO	-0.852155	0.580385	2.12e-05	****	-0.333652	0.518502	-0.914037	4.96013e-08	0.000130546	0.0397329	0.0048401	3.6328e-10	primary cilia formation
PPARGC1A	-0.8381	0.543792	7.87e-06	****	-0.248117	0.589984	-0.791909	2.31941e-08	0.000211329	0.121465	0.000533155	1.69594e-08	PPARG coactivator 1 alpha
MACROD1	-0.804365	0.527121	0.000331	***	-0.290407	0.513958	-0.817528	2.69898e-07	0.000917915	0.0816884	0.00490992	4.97996e-08	mono-ADP ribosylhydrolase 1
ARHGAP27P1-BPTFP1-KPNA2P3	-0.799179	0.435103	3.55e-05	****	0.115292	0.914471	-0.31981	4.16605e-06	0.0190966	0.572427	4.45411e-07	0.0787953	ARHGAP27P1-BPTFP1-KPNA2P3 readthrough, transcribed pseudogene
HK2	-0.797487	0.366342	1.2e-05	****	-0.348164	0.449324	-0.714506	9.78921e-16	0.000904496	0.000859334	5.51478e-05	1.97494e-12	hexokinase 2
SLC19A3	-0.791628	0.382879	5.5e-05	****	-0.440687	0.350941	-0.823566	3.15004e-09	0.0127843	0.00158332	0.0314035	1.39886e-09	solute carrier family 19 member 3
ADM2	-0.786939	0.803975	6.11e-06	****	0.0713881	0.858327	-0.732587	2.89151e-06	5.77973e-07	0.734691	1.31107e-06	4.24012e-06	adrenomedullin 2
PHGDH	-0.783906	0.59278	1.25e-07	****	-0.232922	0.550983	-0.825702	9.19799e-19	6.44659e-11	0.0156003	6.71432e-09	1.18746e-20	phosphoglycerate dehydrogenase
THSD4	-0.780319	0.464881	7.44e-05	****	-0.14383	0.636489	-0.60871	1.2104e-08	0.00190013	0.382065	2.15379e-05	1.59806e-05	thrombospondin type 1 domain containing 4
SLC43A3	-0.77128	0.380336	1.15e-05	****	-0.354607	0.416672	-0.734943	2.59759e-13	0.00119558	0.00140978	0.000538914	8.73797e-12	solute carrier family 43 member 3
ALOX12	-0.770402	1.14949	1.73e-06	****	0.418389	1.18879	-0.731096	3.938e-05	1.04372e-10	0.0293851	2.95447e-10	5.7551e-05	arachidonate 12-lipoxygenase, 12S type
DDIT4	-0.765358	1.04135	1.99e-07	****	0.187598	0.952955	-0.85375	7.77317e-10	3.71539e-17	0.191601	7.39108e-14	1.05181e-11	DNA damage inducible transcript 4
CGNL1	-0.752841	0.384164	0.000166	***	-0.346613	0.406227	-0.730778	3.38974e-08	0.0148785	0.0177526	0.0119812	1.84467e-07	cingulin like 1
CYGB	-0.751768	0.548959	4.23e-07	****	0.030802	0.78257	-0.518157	2.56474e-09	2.49361e-05	0.857485	3.11886e-09	5.51947e-05	cytoglobin
BAALC	-0.749995	0.394541	0.000378	***	-0.175711	0.574283	-0.570252	1.38803e-06	0.0289941	0.339044	0.00101731	0.00047145	BAALC binder of MAP3K1 and KLF4
BDH1	-0.747917	0.529442	3.8e-06	****	-0.446143	0.301774	-0.975585	8.63503e-12	3.95658e-07	4.54489e-05	0.0277742	1.67144e-21	3-hydroxybutyrate dehydrogenase 1
MT1G	-0.732854	1.11821	3.06e-05	****	0.22474	0.957594	-0.89347	4.21087e-05	4.78517e-10	0.28014	3.33725e-07	9.83538e-07	metallothionein 1G
RGS4	-0.724011	1.11042	1.39e-06	****	0.0171308	0.741142	-1.09329	0.00191086	3.50627e-08	0.956677	0.00395736	3.1372e-08	regulator of G protein signaling 4
CELSR1	-0.712859	0.424794	1.45e-05	****	-0.0869938	0.625865	-0.511788	1.23149e-10	0.000474367	0.535774	1.33472e-07	1.12619e-05	cadherin EGF LAG seven-pass G-type receptor 1
ALDH1L2	-0.709012	0.51381	5.27e-05	****	-0.411828	0.297184	-0.925638	8.88186e-08	0.000233152	0.0027615	0.074786	1.89651e-12	aldehyde dehydrogenase 1 family member L2
RHBDF2	-0.699444	0.357582	6.38e-05	****	-0.248685	0.450759	-0.606267	6.93263e-12	0.00166764	0.0251372	7.47211e-05	7.38173e-09	rhomboid 5 homolog 2
THBS2	-0.698343	0.403623	5e-06	****	-0.172184	0.526159	-0.575806	2.52331e-10	0.000514799	0.16445	1.50746e-05	1.66919e-07	thrombospondin 2
MTSS1	-0.687734	0.915651	6.86e-05	****	0.152355	0.840089	-0.763296	0.000103389	1.59092e-07	0.470662	7.01341e-06	1.37543e-05	MTSS I-BAR domain containing 1
BASP1	-0.687236	0.724589	2.64e-05	****	0.0280219	0.715258	-0.696567	2.55407e-06	3.36208e-07	0.886759	4.26297e-06	7.147e-07	brain abundant membrane attached signal protein 1
ADM	-0.686555	0.353977	1.31e-05	****	-0.163033	0.523522	-0.51701	2.65852e-17	6.30501e-05	0.0756404	1.31828e-09	7.93994e-10	adrenomedullin
NR4A3	-0.631608	0.836312	1.38e-05	****	0.233675	0.865283	-0.602637	9.85121e-05	2.20822e-07	0.196022	2.84381e-07	0.000254724	nuclear receptor subfamily 4 group A member 3
CNR1	-0.623346	1.40776	4.62e-06	****	0.435681	1.05903	-0.972075	0.00548025	3.76971e-13	0.0456351	2.12535e-06	3.85303e-07	cannabinoid receptor 1
PAPPA2	-0.620468	0.376223	2.66e-05	****	-0.320826	0.299643	-0.697048	3.80883e-09	0.00071912	0.00328701	0.0189985	1.91708e-11	pappalysin 2
SLC6A9	-0.620088	0.660515	1.63e-06	****	-0.0865274	0.53356	-0.747042	8.17283e-09	4.29346e-10	0.513597	4.4622e-06	9.62777e-13	solute carrier family 6 member 9
DMPK	-0.610079	0.33516	0.000554	***	-0.100257	0.509822	-0.435417	1.89746e-06	0.0247447	0.530148	0.000340834	0.00146344	DM1 protein kinase
MT1E	-0.595189	0.641515	0.00011	***	0.0293008	0.62449	-0.612214	2.64292e-06	1.05427e-06	0.86732	4.07885e-06	2.91223e-06	metallothionein 1E
FAM110B	-0.575	0.712209	1.78e-08	****	-0.0266082	0.548392	-0.738818	2.9792e-11	3.06296e-17	0.82262	1.57398e-09	1.41903e-18	family with sequence similarity 110 member B
WNT7B	-0.573589	0.715014	1.45e-05	****	0.100796	0.674385	-0.614218	0.000229518	2.77174e-06	0.593627	4.81731e-05	5.41594e-05	Wnt family member 7B
GCAT	-0.563132	0.439444	2.7e-06	****	-0.0409847	0.522148	-0.480429	2.78717e-09	3.79134e-06	0.738077	2.23537e-07	2.16647e-07	glycine C-acetyltransferase
CHAC1	-0.545948	0.814986	4.89e-06	****	0.0919173	0.637865	-0.723069	1.30766e-05	2.1445e-11	0.550374	1.37752e-06	3.01664e-09	ChaC glutathione specific gamma-glutamylcyclotransferase 1
NAV2	-0.535649	0.853389	1.25e-07	****	0.336181	0.871831	-0.517208	9.36586e-08	6.73038e-18	0.00119443	4.29301e-18	4.7171e-07	neuron navigator 2
GALNT12	-0.534625	0.690764	2.87e-07	****	0.0979156	0.63254	-0.592849	2.60449e-08	3.42913e-13	0.397372	1.88967e-10	5.468e-10	polypeptide N-acetylgalactosaminyltransferase 12
RUBCNL	-0.525328	0.545373	2.63e-05	****	0.0673324	0.59266	-0.478041	6.01626e-06	5.22276e-06	0.650331	1.47159e-06	6.54452e-05	rubicon like autophagy enhancer
TNFAIP8L3	-0.521955	0.474418	7.7e-07	****	-0.0107863	0.511169	-0.485205	3.44253e-09	6.15892e-08	0.932229	4.11756e-08	1.92266e-08	TNF alpha induced protein 8 like 3
GRIN2C	-0.514313	1.70906	9.91e-07	****	1.16455	1.67886	-0.544509	0.0164578	4.67566e-18	3.834e-09	7.77615e-17	0.0127846	glutamate ionotropic receptor NMDA type subunit 2C
BNC2	-0.514009	0.33274	8.35e-05	****	-0.0913881	0.422621	-0.424128	8.19074e-09	0.000517296	0.395541	1.41764e-05	3.42391e-06	basonuclin 2
MT2A	-0.510862	0.49995	4.24e-05	****	0.0324208	0.543282	-0.467529	4.75185e-06	2.19047e-05	0.832638	5.51082e-06	6.46777e-05	metallothionein 2A
SLC44A2	-0.508578	0.435966	7.28e-05	****	-0.0539939	0.454584	-0.48996	5.9794e-08	1.06349e-05	0.658286	7.63171e-06	3.98973e-07	solute carrier family 44 member 2
PHLDA1	-0.505966	0.468035	2.81e-08	****	0.0472654	0.553231	-0.420769	1.05553e-13	2.24955e-11	0.592527	2.55223e-15	2.28025e-09	pleckstrin homology like domain family A member 1
SPP1	-0.465508	0.681561	1.14e-05	****	0.257734	0.723242	-0.423827	1.94894e-05	5.48846e-10	0.0270081	8.08856e-11	0.000217745	secreted phosphoprotein 1
SLC7A1	-0.455288	0.346183	1.41e-06	****	-0.114774	0.340514	-0.460957	6.6476e-16	3.1195e-09	0.0703474	1.72057e-08	6.41445e-16	solute carrier family 7 member 1
MME	-0.454782	0.925897	1.92e-05	****	0.185378	0.64016	-0.74052	0.0367844	7.99347e-07	0.423741	0.00491189	4.93021e-05	membrane metalloendopeptidase
EIF4EBP1	-0.448766	0.573878	1.89e-06	****	0.0323518	0.481117	-0.541526	1.87728e-06	7.92606e-10	0.797704	1.50169e-06	6.34629e-09	eukaryotic translation initiation factor 4E binding protein 1
ADGRG1	-0.436565	0.566119	2.15e-06	****	0.0884849	0.52505	-0.477634	3.00129e-06	8.07437e-10	0.430741	7.18876e-08	2.37442e-07	adhesion G protein-coupled receptor G1
ENO2	-0.426977	0.43904	9.54e-09	****	0.119037	0.546013	-0.320003	5.42131e-13	1.47162e-13	0.069962	6.51653e-20	1.2193e-07	enolase 2
PSAT1	-0.4079	0.907529	8.38e-06	****	0.0748117	0.482712	-0.832717	0.000444689	2.14918e-16	0.602801	0.000106207	6.61449e-14	phosphoserine aminotransferase 1
VEGFB	-0.388964	0.598121	9.76e-08	****	0.174767	0.563731	-0.423354	4.58187e-07	3.69095e-16	0.0306824	3.02055e-13	1.14772e-08	vascular endothelial growth factor B
ALDH6A1	-0.386068	0.331791	8.45e-06	****	-0.219487	0.166581	-0.551278	3.80369e-08	2.43258e-06	0.0024601	0.0568873	3.34227e-16	aldehyde dehydrogenase 6 family member A1
OBSCN	-0.383172	0.522734	7.93e-06	****	0.15023	0.533402	-0.372504	0.000288678	7.43302e-07	0.201732	1.19877e-06	0.000547736	obscurin, cytoskeletal calmodulin and titin-interacting RhoGEF
SLCO4A1	-0.376356	0.887602	1.44e-07	****	0.245256	0.621612	-0.642347	0.0151723	5.80737e-11	0.114644	6.86067e-05	1.60677e-06	solute carrier organic anion transporter family member 4A1
LAMA1	-0.376155	0.386767	9.56e-07	****	0.0606158	0.43677	-0.326151	5.35727e-06	4.12778e-06	0.551926	4.89371e-07	0.000101491	laminin subunit alpha 1
CD22	-0.375909	0.691401	2.24e-06	****	0.270407	0.646315	-0.420995	0.0116543	4.88837e-07	0.0686733	1.54444e-05	0.00249438	CD22 molecule
PGPEP1	-0.373928	0.463473	2e-05	****	0.087146	0.461074	-0.376327	1.63649e-06	2.11636e-09	0.340834	1.15986e-08	1.35837e-06	pyroglutamyl-peptidase I
VLDLR	-0.36201	0.451392	4.2e-05	****	-0.0298894	0.332121	-0.481281	8.43719e-07	1.01748e-09	0.760409	3.27338e-05	5.23368e-11	very low density lipoprotein receptor
TRANK1	-0.356951	0.403237	2.37e-07	****	-0.0915169	0.265434	-0.494754	8.76283e-06	3.31959e-07	0.324672	0.00371215	1.26263e-10	tetratricopeptide repeat and ankyrin repeat containing 1
UNC5B	-0.355789	0.559189	5.52e-08	****	0.142452	0.498241	-0.416737	5.29901e-09	9.16511e-21	0.0306169	6.0797e-16	7.9472e-12	unc-5 netrin receptor B
MT1X	-0.351787	1.21313	6.74e-06	****	0.691279	1.04307	-0.52185	0.0114657	7.05397e-21	1.34751e-07	3.804e-15	0.000159798	metallothionein 1X
DIP2C	-0.347636	0.400843	2.53e-08	****	0.178456	0.526092	-0.222387	2.70137e-12	3.69095e-16	0.000477472	1.45491e-26	1.38591e-05	disco interacting protein 2 homolog C
PKD2	-0.32914	0.458899	0.000107	***	0.0961397	0.425279	-0.36276	0.000267214	5.77973e-07	0.36641	8.38151e-06	9.87863e-05	polycystin 2, transient receptor potential cation channel
PAG1	-0.328624	0.714324	2.74e-06	****	0.163362	0.491986	-0.550962	0.0111572	2.04176e-09	0.239351	0.000252372	3.83613e-06	phosphoprotein membrane anchor with glycosphingolipid microdomains 1
MBNL1-AS1	0.339421	-0.457459	1.2e-07	****	-0.0376377	-0.377058	0.419821	4.96192e-05	3.48852e-07	0.735653	2.48504e-05	2.67732e-06	MBNL1 antisense RNA 1
DEPP1	0.398619	-0.934234	3.75e-06	****	-0.403896	-0.802514	0.530338	4.23838e-06	3.83284e-28	3.50802e-06	1.00051e-20	2.04849e-09	DEPP1 autophagy regulator
AKR1C3	0.406867	-0.440224	5.98e-07	****	0.00869706	-0.39817	0.448921	2.98492e-07	1.58163e-07	0.941126	2.76346e-06	6.36961e-08	aldo-keto reductase family 1 member C3
CASTOR2	0.430507	-0.395479	1.21e-05	****	0.0410537	-0.389453	0.436532	2.15244e-08	3.08637e-06	0.688976	2.08915e-06	1.1899e-07	cytosolic arginine sensor for mTORC1 subunit 2
S100A10	0.472035	-0.390246	1.76e-09	****	0.216895	-0.255139	0.607141	1.42601e-15	3.82827e-10	0.000516866	0.000118306	4.68492e-24	S100 calcium binding protein A10
CBR3	0.502413	-0.726583	7.1e-07	****	-0.00954756	-0.511961	0.717035	1.93654e-05	5.48367e-09	0.957216	5.67581e-05	7.24775e-09	carbonyl reductase 3
HOXA6	0.515641	-0.39417	4.84e-05	****	0.257132	-0.258509	0.651302	9.78248e-06	0.0051617	0.0449039	0.0632406	1.95794e-07	homeobox A6
ARRDC4	0.529806	-0.630507	3.92e-06	****	0.00267304	-0.527133	0.633181	2.48135e-06	1.36211e-07	0.987524	1.32196e-05	8.98823e-08	arrestin domain containing 4
AKR1C1	0.543251	-0.357642	3.52e-05	****	0.228216	-0.315035	0.585858	1.33828e-06	0.00475852	0.0650568	0.0180371	4.11595e-07	aldo-keto reductase family 1 member C1
LXN	0.569901	-0.475147	1.4e-05	****	0.35563	-0.214272	0.830776	3.18934e-08	0.000116748	0.00108315	0.0834783	8.05573e-14	latexin
MIR27B	1.39076	-0.600114	4.58e-08	****	0.894985	-0.495775	1.4951	7.35906e-12	0.0271599	2.51687e-05	0.0355001	1.76315e-11	microRNA 27b
MIR23B	1.6821	-0.922155	3.24e-05	****	1.05698	-0.625117	1.97914	6.13233e-13	0.00380159	1.71932e-05	0.0163479	2.212e-13	microRNA 23b

## Sheet: similar
Symbol	CL2 vs CTRL log2FC	BS50 vs CTRL log2FC	p-value effect CL2 vs effect BS50	Sign	CL2BS50 vs CTRL log2FC	CL2B50 vs CL2 log2FC	CL2BS50 vs BS50 log2FC	CL2 vs CTRL padj	BS50 vs CTRL padj	CL2B50 vs CL2 padj	CL2BS50 vs BS50 padj	GeneName
BOC	-0.417522	-0.451657	0.233	ns	-0.590631	-0.173109	-0.138974	1.29533e-29	3.3786e-33	5.57992e-05	0.00111037	BOC cell adhesion associated, oncogene regulated
PDGFRA	-0.652477	-0.614881	0.51	ns	-0.958637	-0.30616	-0.343756	2.63839e-25	6.59349e-22	1.85767e-05	4.41584e-07	platelet derived growth factor receptor alpha
SMTN	-0.793989	-0.607211	0.179	ns	-1.10011	-0.30612	-0.492898	2.64957e-23	1.7409e-13	0.00100618	4.75062e-09	smoothelin
PMP22	0.638061	0.568436	0.542	ns	1.03784	0.399778	0.469404	3.56954e-23	4.91875e-18	6.38398e-09	1.72253e-12	peripheral myelin protein 22
MERTK	0.974391	0.708117	0.086	ns	1.15346	0.179073	0.445347	4.65007e-23	8.40466e-12	0.14866	1.23771e-05	MER proto-oncogene, tyrosine kinase
CTSC	-0.642489	-0.450672	0.052	ns	-0.887739	-0.245251	-0.437068	1.7422e-22	4.5125e-11	0.00173801	3.81816e-10	cathepsin C
DUSP6	-0.786875	-0.64898	0.295	ns	-1.18998	-0.403105	-0.541	3.07433e-20	1.63455e-13	2.44711e-05	1.40767e-09	dual specificity phosphatase 6
KLHL21	0.675047	0.416021	0.094	ns	0.908909	0.233861	0.492887	5.90134e-20	1.08452e-07	0.0079281	1.24753e-10	kelch like family member 21
GULP1	0.76004	0.486934	0.061	ns	0.942258	0.182218	0.455323	6.47095e-20	3.36318e-08	0.0832418	1.66453e-07	GULP PTB domain containing engulfment adaptor 1
TANC1	0.338091	0.333261	0.932	ns	0.588115	0.250024	0.254854	1.97398e-19	3.56307e-18	6.70134e-11	1.55029e-11	tetratricopeptide repeat, ankyrin repeat and coiled-coil containing 1
GLMP	0.65872	0.615824	0.817	ns	1.1039	0.445182	0.488078	2.73638e-19	2.39415e-16	5.18468e-09	4.65259e-11	glycosylated lysosomal membrane protein
TNKS1BP1	-0.343872	-0.195577	0.051	ns	-0.379677	-0.0358047	-0.184099	3.77194e-19	2.09032e-06	0.546877	8.42843e-06	tankyrase 1 binding protein 1
ECM2	-1.08403	-0.738576	0.06	ns	-1.36292	-0.278888	-0.624341	1.49955e-18	6.30954e-09	0.105738	8.8503e-06	extracellular matrix protein 2
KIAA0513	0.629712	0.46337	0.181	ns	0.904739	0.275027	0.441369	3.02289e-18	1.20916e-09	0.000581076	1.82772e-09	KIAA0513
ATF3	0.966273	0.565321	0.051	ns	1.01657	0.0503009	0.451253	3.39563e-18	2.62331e-06	0.791991	0.000143377	activating transcription factor 3
FSTL1	-0.925319	-0.627193	0.085	ns	-1.27009	-0.344766	-0.642892	5.26452e-18	2.61558e-08	0.00697997	9.84813e-09	follistatin like 1
ABHD3	0.997712	0.782346	0.413	ns	1.08624	0.0885244	0.30389	5.86701e-18	9.58565e-11	0.618861	0.0183562	abhydrolase domain containing 3, phospholipase
MAFG	0.840961	0.67451	0.482	ns	1.13664	0.295678	0.462129	6.38496e-18	2.68206e-11	0.0113018	8.34478e-06	MAF bZIP transcription factor G
COL3A1	-0.893353	-0.9955	0.715	ns	-1.50342	-0.610068	-0.50792	6.96788e-18	2.1666e-21	5.06502e-08	4.49224e-06	collagen type III alpha 1 chain
ATP6V1C1	0.516425	0.428569	0.458	ns	0.683139	0.166714	0.254571	1.56091e-17	9.72945e-12	0.022295	8.3467e-05	ATPase H+ transporting V1 subunit C1
LHFPL2	0.472329	0.425338	0.65	ns	0.75877	0.286441	0.333433	1.79404e-17	9.67804e-14	2.07825e-06	7.25083e-09	LHFPL tetraspan subfamily member 2
C16orf72	0.381653	0.276285	0.115	ns	0.490961	0.109307	0.214675	4.64842e-17	8.78281e-09	0.0504109	7.36873e-06	chromosome 16 open reading frame 72
CAVIN3	-0.756152	-0.472627	0.056	ns	-0.818671	-0.0625188	-0.346044	6.23165e-17	9.03268e-07	0.675288	0.000508535	caveolae associated protein 3
CNNM4	0.518479	0.482678	0.64	ns	0.674415	0.155936	0.191737	8.80175e-17	5.42799e-14	0.0385014	0.00496217	cyclin and CBS domain divalent metal cation transport mediator 4
MT-CYB	-0.918417	-0.762857	0.288	ns	-1.12927	-0.210848	-0.366408	9.03002e-17	2.55941e-11	0.147733	0.0028799	cytochrome b
SLC3A2	0.719998	0.850074	0.312	ns	1.05946	0.339457	0.209381	1.23275e-16	3.28125e-22	0.000657834	0.0384757	solute carrier family 3 member 2
ATP6V0B	0.496278	0.433823	0.587	ns	0.702335	0.206057	0.268512	1.47611e-16	2.98963e-12	0.00309006	2.6262e-05	ATPase H+ transporting V0 subunit b
GBP3	-0.645525	-0.560956	0.458	ns	-1.08723	-0.441707	-0.526276	2.00308e-16	4.8654e-12	4.82075e-07	3.43191e-10	guanylate binding protein 3
SMCR8	0.386284	0.292717	0.222	ns	0.546676	0.160392	0.253959	4.1798e-16	4.69902e-09	0.00328526	2.47544e-07	SMCR8-C9orf72 complex subunit
ECE1	-0.519538	-0.374565	0.106	ns	-0.619166	-0.0996273	-0.244601	4.23948e-16	2.39338e-08	0.257931	0.000506381	endothelin converting enzyme 1
RETREG2	0.524967	0.378167	0.174	ns	0.750247	0.225279	0.37208	4.74615e-16	2.95717e-08	0.00264217	3.09659e-08	reticulophagy regulator family member 2
AGR2	-0.76478	-0.67189	0.273	ns	-0.874836	-0.110055	-0.202946	5.76282e-16	5.96178e-12	0.436739	0.0776764	anterior gradient 2, protein disulphide isomerase family member
IL17RC	-0.561468	-0.412499	0.157	ns	-0.627494	-0.0660262	-0.214996	1.27452e-15	2.1351e-08	0.543917	0.00707571	interleukin 17 receptor C
EVA1A	-1.23735	-0.834262	0.074	ns	-1.47514	-0.23779	-0.640875	1.34848e-15	1.61948e-07	0.320331	0.000425782	eva-1 homolog A, regulator of programmed cell death
GPAT3	0.735706	0.402044	0.07	ns	0.889099	0.153393	0.487055	1.59811e-15	7.47774e-05	0.210233	4.38261e-07	glycerol-3-phosphate acyltransferase 3
DPYSL2	-0.57756	-0.425438	0.222	ns	-0.788178	-0.210618	-0.36274	2.58422e-15	2.88713e-08	0.0187463	3.61579e-06	dihydropyrimidinase like 2
JAK2	-0.566422	-0.47129	0.262	ns	-0.88597	-0.319549	-0.414681	2.65507e-15	2.33925e-10	8.75142e-05	4.85802e-08	Janus kinase 2
TXNIP	-0.977091	-1.35244	0.18	ns	-1.96143	-0.984342	-0.60899	3.75736e-15	1.86667e-27	3.11222e-14	5.0622e-06	thioredoxin interacting protein
MT-ND4	-0.861236	-0.581316	0.069	ns	-0.881422	-0.0201856	-0.300106	4.04435e-15	6.03204e-07	0.928356	0.0164052	NADH dehydrogenase subunit 4
SLPI	-0.47042	-0.306538	0.068	ns	-0.474511	-0.00409077	-0.167973	1.04057e-14	2.24799e-06	0.977824	0.0161843	secretory leukocyte peptidase inhibitor
PELI2	0.705802	0.425646	0.09	ns	0.700051	-0.00575083	0.274405	1.07957e-14	2.46454e-05	0.977969	0.00568828	pellino E3 ubiquitin protein ligase family member 2
MKRN1	0.346457	0.258686	0.092	ns	0.40961	0.0631532	0.150925	1.10597e-14	5.02548e-08	0.302262	0.00202541	makorin ring finger protein 1
STARD13	-0.643994	-0.507987	0.251	ns	-0.933667	-0.289672	-0.42568	1.26763e-14	5.70037e-09	0.00335098	1.81663e-06	StAR related lipid transfer domain containing 13
ADAMTS5	-0.79242	-0.728134	0.489	ns	-1.27355	-0.481133	-0.545419	1.32943e-14	6.99206e-12	3.53569e-05	7.49088e-07	ADAM metallopeptidase with thrombospondin type 1 motif 5
MT-ND4L	-0.833972	-0.611343	0.127	ns	-0.939856	-0.105884	-0.328513	1.41454e-14	8.40769e-08	0.51917	0.00698042	NADH dehydrogenase subunit 4L
FLOT2	-0.467913	-0.349078	0.248	ns	-0.558882	-0.0909689	-0.209805	2.18107e-14	5.96877e-08	0.28639	0.00207539	flotillin 2
ARHGEF40	-0.504815	-0.29484	0.068	ns	-0.494337	0.0104777	-0.199496	2.29454e-14	3.95145e-05	0.939475	0.00752079	Rho guanine nucleotide exchange factor 40
POMGNT1	-0.393852	-0.226186	0.055	ns	-0.438608	-0.0447557	-0.212422	3.99103e-14	6.69694e-05	0.583129	0.0001728	protein O-linked mannose N-acetylglucosaminyltransferase 1 (beta 1,2-)
PRDX2	-0.432339	-0.287624	0.06	ns	-0.477447	-0.0451077	-0.189823	4.04637e-14	2.43178e-06	0.62234	0.00295209	peroxiredoxin 2
DGKG	1.03216	0.736992	0.252	ns	0.882978	-0.149186	0.145986	4.06867e-14	5.31913e-07	0.428723	0.403908	diacylglycerol kinase gamma
C3AR1	-1.26321	-0.65086	0.057	ns	-1.61493	-0.351724	-0.964071	5.88434e-14	0.000237917	0.154469	4.09913e-07	complement C3a receptor 1
PRSS23	-0.566332	-0.394611	0.178	ns	-0.616949	-0.0506167	-0.222338	6.05219e-14	8.20735e-07	0.684312	0.00936706	serine protease 23
NR1D1	0.49708	0.645446	0.132	ns	0.871039	0.373959	0.225593	6.72473e-14	3.4009e-22	1.42412e-07	0.00189389	nuclear receptor subfamily 1 group D member 1
C8orf88	-0.704733	-0.457554	0.088	ns	-0.857275	-0.152542	-0.399721	7.89657e-14	5.43795e-06	0.244137	0.000109155	chromosome 8 open reading frame 88
ENPP1	-0.453995	-0.286785	0.057	ns	-0.585266	-0.131271	-0.298481	1.05971e-13	1.2779e-05	0.094598	4.47584e-06	ectonucleotide pyrophosphatase/phosphodiesterase 1
SOX17	-1.97169	-0.928013	0.085	ns	-1.78338	0.188307	-0.855366	1.16345e-13	0.000852137	0.68796	0.00455358	SRY-box transcription factor 17
IL16	-0.614101	-0.456084	0.078	ns	-0.555876	0.0582246	-0.0997925	1.27247e-13	1.72389e-07	0.668625	0.363158	interleukin 16
SUCO	0.443934	0.258226	0.126	ns	0.434187	-0.00974749	0.17596	1.35316e-13	8.60971e-05	0.936767	0.00884251	SUN domain containing ossification factor
GGT7	-0.41969	-0.296882	0.055	ns	-0.497182	-0.0774924	-0.2003	2.11976e-13	9.9269e-07	0.344598	0.00173634	gamma-glutamyltransferase 7
MALL	-0.895667	-0.500279	0.062	ns	-1.03516	-0.139494	-0.534881	2.83418e-13	0.000196778	0.440303	5.30705e-05	mal, T cell differentiation protein like
SCIN	-0.449149	-0.466394	0.964	ns	-0.62016	-0.171011	-0.153766	4.88287e-13	2.22855e-13	0.0245259	0.0330258	scinderin
MRPS24	-0.970612	-0.715061	0.203	ns	-1.35224	-0.381632	-0.637183	5.59586e-13	4.39218e-07	0.0256537	1.79468e-05	mitochondrial ribosomal protein S24
MT-ATP6	-0.684388	-0.697529	0.921	ns	-0.866256	-0.181868	-0.168727	5.80549e-13	7.20014e-13	0.143122	0.144337	ATP synthase F0 subunit 6
CNST	0.343742	0.276036	0.095	ns	0.438101	0.0943593	0.162066	5.97252e-13	4.63187e-08	0.112875	0.00158614	consortin, connexin sorting protein
CP	-0.490915	-0.380213	0.233	ns	-0.67729	-0.186375	-0.297077	6.0767e-13	1.13132e-07	0.0251479	4.83077e-05	ceruloplasmin
PEA15	0.293584	0.365742	0.086	ns	0.538779	0.245194	0.173036	6.28462e-13	5.77626e-19	1.05425e-08	6.16287e-05	proliferation and apoptosis adaptor protein 15
TBC1D15	0.500725	0.436656	0.62	ns	0.547377	0.0466521	0.110722	6.9592e-13	1.80312e-09	0.677605	0.195583	TBC1 domain family member 15
DIP2B	0.349507	0.335066	0.806	ns	0.509115	0.159608	0.174049	7.35839e-13	3.04847e-11	0.00413572	0.000835849	disco interacting protein 2 homolog B
MT-ND5	-0.901637	-0.728362	0.261	ns	-1.05038	-0.148746	-0.322021	8.79482e-13	3.46942e-08	0.414866	0.0261268	NADH dehydrogenase subunit 5
OSBPL5	-0.539767	-0.300394	0.051	ns	-0.58562	-0.0458522	-0.285226	1.19928e-12	0.000334224	0.718118	0.00058524	oxysterol binding protein like 5
ATP6V1A	0.466276	0.344593	0.324	ns	0.475419	0.00914254	0.130825	1.25374e-12	8.08693e-07	0.946126	0.0912221	ATPase H+ transporting V1 subunit A
SPAG9	0.402565	0.485645	0.337	ns	0.744972	0.342406	0.259326	1.31228e-12	2.39934e-17	1.21675e-08	1.59414e-05	sperm associated antigen 9
ABCA6	-0.862609	-0.689023	0.355	ns	-1.08897	-0.226365	-0.39995	1.3306e-12	5.80196e-08	0.182094	0.00477131	ATP binding cassette subfamily A member 6
ARL8B	0.39079	0.376952	0.954	ns	0.546119	0.15533	0.169167	1.5859e-12	4.03979e-11	0.0182292	0.00544418	ADP ribosylation factor like GTPase 8B
H2AW	1.24597	0.927462	0.113	ns	1.66847	0.422497	0.741005	1.59943e-12	1.21538e-06	0.0265013	1.38591e-05	H2A.W histone
CLN8	0.686319	0.385669	0.059	ns	0.817968	0.131649	0.4323	1.64065e-12	0.000381956	0.317239	2.16333e-05	CLN8 transmembrane ER and ERGIC protein
KIAA1217	-0.649425	-0.5005	0.161	ns	-0.910225	-0.2608	-0.409725	1.64616e-12	2.24808e-07	0.0264275	6.95668e-05	KIAA1217
SYNPO	-0.501095	-0.375897	0.293	ns	-0.602433	-0.101338	-0.226537	1.7734e-12	5.73357e-07	0.31233	0.00473964	synaptopodin
TM4SF1	-0.391088	-0.28143	0.287	ns	-0.654251	-0.263163	-0.37282	2.37606e-12	2.09956e-06	2.01954e-05	9.50854e-11	transmembrane 4 L six family member 1
NNMT	-0.568087	-0.342415	0.124	ns	-0.838675	-0.270588	-0.49626	2.57503e-12	0.000110133	0.00467608	4.16202e-09	nicotinamide N-methyltransferase
COL11A1	-0.811991	-0.477595	0.053	ns	-0.906583	-0.0945922	-0.428988	2.74292e-12	0.00017404	0.605876	0.000709051	collagen type XI alpha 1 chain
ATP6V1B2	0.395371	0.532233	0.121	ns	0.647327	0.251957	0.115094	2.76194e-12	7.02052e-21	5.53714e-05	0.0836409	ATPase H+ transporting V1 subunit B2
CBFA2T2	0.33545	0.260147	0.187	ns	0.48315	0.147699	0.223003	3.11492e-12	4.53787e-07	0.00623961	5.96976e-06	CBFA2/RUNX1 partner transcriptional co-repressor 2
PLEKHB2	0.566157	0.319576	0.151	ns	0.589041	0.0228833	0.269465	3.26364e-12	0.000383775	0.881346	0.00257133	pleckstrin homology domain containing B2
STX3	0.749514	0.910163	0.248	ns	1.2171	0.467583	0.306933	4.31947e-12	7.79207e-17	6.18115e-05	0.00899898	syntaxin 3
CTSK	-0.424374	-0.256834	0.085	ns	-0.453596	-0.0292229	-0.196762	4.95837e-12	0.000127434	0.784703	0.00412913	cathepsin K
ACAP2	0.390765	0.273289	0.144	ns	0.391325	0.000559201	0.118035	6.26948e-12	8.13162e-06	0.995889	0.0757519	ArfGAP with coiled-coil, ankyrin repeat and PH domains 2
SLC38A10	-0.457494	-0.289821	0.126	ns	-0.437266	0.020228	-0.147446	6.86618e-12	6.22069e-05	0.872192	0.0593966	solute carrier family 38 member 10
GALM	0.59712	0.652587	0.536	ns	0.669614	0.0724934	0.017026	8.21679e-12	2.97634e-13	0.567998	0.901903	galactose mutarotase
HYAL1	-0.5314	-0.351933	0.132	ns	-0.634107	-0.102707	-0.282174	8.89558e-12	2.5709e-05	0.368675	0.0012901	hyaluronidase 1
PDCD5	-0.34408	-0.288675	0.408	ns	-0.497582	-0.153502	-0.208908	1.22744e-11	5.95909e-08	0.0126676	0.000165915	programmed cell death 5
SHC4	-0.911333	-0.549164	0.125	ns	-1.03634	-0.125002	-0.487171	1.81704e-11	0.000202338	0.552548	0.00116136	SHC adaptor protein 4
MAP1LC3B	0.479236	0.29684	0.092	ns	0.539967	0.060731	0.243128	1.82111e-11	0.000142343	0.579767	0.00182305	microtubule associated protein 1 light chain 3 beta
SLC2A6	-0.697272	-0.362628	0.069	ns	-0.817686	-0.120414	-0.455059	2.06299e-11	0.00186794	0.430736	4.91836e-05	solute carrier family 2 member 6
GPRC5A	0.983118	0.631718	0.266	ns	1.23948	0.256366	0.607766	2.31814e-11	7.91975e-05	0.185785	0.000107408	G protein-coupled receptor class C group 5 member A
AP5Z1	0.860661	0.393235	0.077	ns	0.980574	0.119913	0.58734	2.88935e-11	0.00897613	0.539166	1.78674e-05	adaptor related protein complex 5 subunit zeta 1
ARHGAP42	-0.446228	-0.382471	0.492	ns	-0.61831	-0.172082	-0.235838	2.92638e-11	5.2346e-08	0.0405025	0.00159731	Rho GTPase activating protein 42
SBK3	1.6064	0.794662	0.058	ns	1.58834	-0.0180625	0.793674	2.95566e-11	0.00510584	0.972698	0.00189929	SH3 domain binding kinase family member 3
ANOS1	-0.601189	-0.336089	0.064	ns	-0.641924	-0.040735	-0.305835	3.47067e-11	0.000771703	0.804413	0.00274955	anosmin 1
TANGO2	0.422611	0.2365	0.067	ns	0.472404	0.0497936	0.235905	3.62753e-11	0.00106204	0.609955	0.000539398	transport and golgi organization 2 homolog
ATG2A	0.456407	0.284319	0.075	ns	0.527823	0.0714156	0.243504	4.74578e-11	0.000190328	0.481858	0.00122143	autophagy related 2A
PRRX1	-0.369704	-0.46739	0.327	ns	-0.565348	-0.195644	-0.0979585	4.78824e-11	1.86736e-16	0.00281294	0.15369	paired related homeobox 1
FDPS	-0.421485	-0.435411	0.928	ns	-0.602887	-0.181402	-0.167476	5.1504e-11	4.5125e-11	0.0208012	0.0243277	farnesyl diphosphate synthase
C1R	-0.367289	-0.191581	0.068	ns	-0.416847	-0.0495578	-0.225266	5.42299e-11	0.00245681	0.563859	0.000187434	complement C1r
FOXK1	0.379014	0.249016	0.136	ns	0.523049	0.144035	0.274032	5.75376e-11	7.84293e-05	0.0410401	6.24869e-06	forkhead box K1
AMOTL2	-0.617126	-0.603899	0.737	ns	-0.965396	-0.34827	-0.361497	6.411e-11	5.96682e-10	0.00147438	0.000464688	angiomotin like 2
PTTG1IP	-0.424519	-0.305762	0.234	ns	-0.527228	-0.102709	-0.221466	8.10153e-11	1.22682e-05	0.245366	0.00200308	PTTG1 interacting protein
KCMF1	0.392338	0.31383	0.391	ns	0.509332	0.116994	0.195501	8.25761e-11	9.59169e-07	0.127291	0.00295205	potassium channel modulatory factor 1
PRDM10	0.414386	0.302539	0.15	ns	0.425012	0.0106263	0.122473	8.95008e-11	1.26752e-05	0.933244	0.0993839	PR/SET domain 10
PDLIM7	-0.377618	-0.265132	0.171	ns	-0.304403	0.0732153	-0.0392704	9.34266e-11	2.32743e-05	0.378165	0.640685	PDZ and LIM domain 7
BCL2L11	0.665727	0.676483	0.821	ns	1.00837	0.342643	0.331887	1.33995e-10	2.59877e-10	0.00287336	0.00237713	BCL2 like 11
PREX1	-0.441184	-0.264227	0.11	ns	-0.445676	-0.00449245	-0.181449	1.49597e-10	0.000509792	0.978205	0.0205489	phosphatidylinositol-3,4,5-trisphosphate dependent Rac exchange factor 1
AK3	-0.385457	-0.450624	0.394	ns	-0.634756	-0.249298	-0.184132	2.02268e-10	4.671e-13	0.000386001	0.00870237	adenylate kinase 3
MARCHF8	0.360338	0.291905	0.406	ns	0.506304	0.145966	0.214398	2.42402e-10	1.46887e-06	0.0304869	0.000365739	membrane associated ring-CH-type finger 8
GPATCH11	0.406051	0.375264	0.515	ns	0.533756	0.127705	0.158492	2.83189e-10	2.43287e-08	0.111741	0.0278852	G-patch domain containing 11
ZBTB10	0.345474	0.295466	0.417	ns	0.394074	0.0486	0.0986084	3.67937e-10	4.36842e-07	0.548503	0.127178	zinc finger and BTB domain containing 10
RHOB	-0.400557	-0.326971	0.436	ns	-0.544759	-0.144202	-0.217787	4.00099e-10	1.35766e-06	0.0767198	0.00215149	ras homolog family member B
EHD1	-0.399834	-0.20776	0.053	ns	-0.418998	-0.0191645	-0.211238	4.24311e-10	0.00436839	0.87329	0.00275004	EH domain containing 1
MMP24OS	-0.374978	-0.288711	0.209	ns	-0.453076	-0.0780983	-0.164365	6.0977e-10	7.97982e-06	0.368675	0.0181677	MMP24 opposite strand
RBM15	0.516565	0.263644	0.056	ns	0.507119	-0.00944558	0.243475	6.53667e-10	0.00709041	0.956921	0.00793203	RNA binding motif protein 15
POM121L9P	-2.35296	-1.26638	0.238	ns	-2.47639	-0.123432	-1.21001	6.6739e-10	0.000437506		0.0102493	POM121 transmembrane nucleoporin like 9, pseudogene
GZF1	0.513057	0.397956	0.454	ns	0.726011	0.212954	0.328055	6.86298e-10	8.02949e-06	0.03103	0.000174495	GDNF inducible zinc finger protein 1
HECA	0.3337	0.243189	0.135	ns	0.423744	0.0900435	0.180555	7.63905e-10	3.53154e-05	0.200395	0.00203167	hdc homolog, cell cycle regulator
PAPSS1	-0.330219	-0.197738	0.097	ns	-0.408956	-0.0787375	-0.211218	7.76466e-10	0.000911077	0.287293	0.000269624	3'-phosphoadenosine 5'-phosphosulfate synthase 1
SDC3	-0.440845	-0.378832	0.435	ns	-0.558444	-0.117599	-0.179612	8.36467e-10	5.26324e-07	0.223791	0.0297085	syndecan 3
NTHL1	-0.597171	-0.352826	0.161	ns	-0.574155	0.0230153	-0.221329	8.39359e-10	0.00100509	0.906575	0.0542894	nth like DNA glycosylase 1
JOSD1	0.334056	0.300073	0.733	ns	0.427935	0.0938785	0.127862	8.88576e-10	1.54501e-07	0.185248	0.0391109	Josephin domain containing 1
NR1D2	0.360305	0.296365	0.365	ns	0.436481	0.0761765	0.140116	8.95496e-10	2.0516e-06	0.34848	0.036042	nuclear receptor subfamily 1 group D member 2
FOS	0.446287	0.320557	0.201	ns	0.381141	-0.0651459	0.0605843	9.4663e-10	5.02682e-05	0.550927	0.544048	Fos proto-oncogene, AP-1 transcription factor subunit
SOCS3	-0.458892	-0.315491	0.213	ns	-0.597748	-0.138856	-0.282257	9.54768e-10	0.000104911	0.157656	0.000517326	suppressor of cytokine signaling 3
AHR	-0.626271	-0.340684	0.065	ns	-0.763245	-0.136974	-0.42256	1.00943e-09	0.00308451	0.353	0.000154952	aryl hydrocarbon receptor
USP53	-0.430758	-0.339237	0.322	ns	-0.629935	-0.199176	-0.290698	1.08109e-09	6.33068e-06	0.0194857	0.000125873	ubiquitin specific peptidase 53
LRRC8A	0.308411	0.333075	0.706	ns	0.504291	0.19588	0.171216	1.1059e-09	1.44244e-10	0.000536612	0.00175583	leucine rich repeat containing 8 VRAC subunit A
BOLA3	-0.49848	-0.263085	0.056	ns	-0.48882	0.00966044	-0.225735	1.11715e-09	0.00446531	0.957477	0.0155916	bolA family member 3
KDM7A-DT	0.349743	0.169048	0.062	ns	0.36169	0.0119475	0.192642	1.20396e-09	0.0118161	0.916877	0.00213569	KDM7A divergent transcript
ZNF703	0.690326	0.379688	0.153	ns	0.867591	0.177264	0.487902	1.37792e-09	0.00344993	0.241967	4.94558e-05	zinc finger protein 703
MGAT4B	0.276256	0.350408	0.159	ns	0.565807	0.289551	0.215399	1.48501e-09	3.43946e-14	7.19821e-10	5.19634e-06	alpha-1,3-mannosyl-glycoprotein 4-beta-N-acetylglucosaminyltransferase B
TOB1	0.424784	0.467598	0.594	ns	0.634665	0.209881	0.167066	1.49242e-09	8.55462e-11	0.0104908	0.0355811	transducer of ERBB2, 1
SLIT2	-0.459315	-0.438662	0.793	ns	-0.654958	-0.195644	-0.216297	1.73337e-09	3.55581e-08	0.0403161	0.0135238	slit guidance ligand 2
CCL7	-2.1622	-1.10396	0.135	ns	-2.33003	-0.16783	-1.22608	2.1303e-09	0.00226136	0.825151	0.00460392	C-C motif chemokine ligand 7
WASHC2A	0.35278	0.358733	0.869	ns	0.607932	0.255153	0.249199	2.1767e-09	4.03796e-09	6.80695e-05	5.28518e-05	WASH complex subunit 2A
SNRNP70	-0.327336	-0.25617	0.193	ns	-0.412556	-0.08522	-0.156385	2.3654e-09	1.18086e-05	0.249177	0.0110222	small nuclear ribonucleoprotein U1 subunit 70
THYN1	-0.385874	-0.338333	0.622	ns	-0.455	-0.0691259	-0.116667	2.41054e-09	7.33337e-07	0.476492	0.14605	thymocyte nuclear protein 1
HSDL1	0.364636	0.336117	0.761	ns	0.462831	0.0981951	0.126715	2.69922e-09	1.80412e-07	0.215279	0.0705518	hydroxysteroid dehydrogenase like 1
HERC5	0.764058	0.537238	0.264	ns	0.852223	0.088165	0.314985	2.85773e-09	0.000142368	0.655265	0.0269489	HECT and RLD domain containing E3 ubiquitin protein ligase 5
FZD5	0.493745	0.522626	0.654	ns	0.85487	0.361125	0.332244	2.94505e-09	1.15459e-09	3.94077e-05	9.75563e-05	frizzled class receptor 5
FBXO9	-0.304691	-0.338276	0.643	ns	-0.505575	-0.200884	-0.167299	3.11522e-09	1.63893e-10	0.00064335	0.00363907	F-box protein 9
SV2A	-0.4471	-0.229545	0.052	ns	-0.463288	-0.0161882	-0.233744	3.14119e-09	0.00758073	0.91717	0.00618449	synaptic vesicle glycoprotein 2A
KDM3A	0.431016	0.215175	0.097	ns	0.437924	0.00690757	0.222749	3.17264e-09	0.011455	0.966471	0.00536038	lysine demethylase 3A
TNIK	-0.476514	-0.219742	0.063	ns	-0.580393	-0.103879	-0.360651	4.03113e-09	0.0209291	0.37351	3.41263e-05	TRAF2 and NCK interacting kinase
HBP1	0.363639	0.249939	0.237	ns	0.399277	0.0356385	0.149338	4.56711e-09	0.000232024	0.726494	0.0345322	HMG-box transcription factor 1
CTH	0.936855	0.829493	0.89	ns	1.012	0.0751489	0.182511	4.6268e-09	8.6102e-07	0.777312	0.368533	cystathionine gamma-lyase
WWP1	0.335071	0.210148	0.184	ns	0.362941	0.0278704	0.152793	4.93223e-09	0.00106204	0.769895	0.016587	WW domain containing E3 ubiquitin protein ligase 1
TNFSF10	-1.03944	-1.12986	0.975	ns	-1.77914	-0.739703	-0.649289	4.97843e-09	1.03882e-09	0.000779811	0.00250857	TNF superfamily member 10
MYO1B	-0.338756	-0.404585	0.485	ns	-0.575567	-0.236811	-0.170982	4.99577e-09	9.57616e-12	0.000331826	0.00937796	myosin IB
MOB3B	-0.87383	-0.803574	0.885	ns	-1.37243	-0.498597	-0.568854	5.37111e-09	3.31792e-07	0.0110729	0.00168336	MOB kinase activator 3B
TCF7	0.48289	0.4656	0.87	ns	0.730852	0.247963	0.265252	5.4134e-09	7.88095e-08	0.00731498	0.00220941	transcription factor 7
DNAJB9	0.51634	0.575654	0.605	ns	0.744778	0.228438	0.169124	5.93532e-09	2.38142e-10	0.0329844	0.105434	DnaJ heat shock protein family (Hsp40) member B9
ZNF622	0.384356	0.199077	0.078	ns	0.431434	0.047078	0.232357	6.6808e-09	0.00996631	0.650476	0.00112645	zinc finger protein 622
SLC19A2	0.674497	0.32035	0.118	ns	0.455613	-0.218884	0.135263	6.92286e-09	0.0218549	0.135121	0.366557	solute carrier family 19 member 2
MVD	-0.490083	-0.331036	0.16	ns	-0.546382	-0.0562988	-0.215345	7.04268e-09	0.000345918	0.685074	0.0268011	mevalonate diphosphate decarboxylase
MEOX2	-0.84558	-1.01615	0.697	ns	-1.32232	-0.476741	-0.306171	7.62383e-09	2.72819e-11	0.0104468	0.107646	mesenchyme homeobox 2
CKS2	0.846908	0.430244	0.106	ns	0.849838	0.00293085	0.419594	8.05751e-09	0.0149184	0.991953	0.00768437	CDC28 protein kinase regulatory subunit 2
CD46	-0.356147	-0.188956	0.056	ns	-0.479977	-0.123831	-0.291022	8.66392e-09	0.00783529	0.119251	8.31647e-06	CD46 molecule
DOK1	-0.406402	-0.237953	0.117	ns	-0.371993	0.0344088	-0.13404	9.2082e-09	0.00277587	0.776245	0.111955	docking protein 1
TNFRSF9	-0.672844	-0.59143	0.593	ns	-1.07961	-0.406767	-0.48818	1.04198e-08	1.84362e-06	0.00453768	0.000217516	TNF receptor superfamily member 9
PTGER4	-0.90402	-0.411198	0.051	ns	-0.986032	-0.0820124	-0.574834	1.12373e-08	0.0274622	0.763458	0.000878971	prostaglandin E receptor 4
CDYL	0.341852	0.413288	0.319	ns	0.586075	0.244223	0.172788	1.25087e-08	1.52404e-11	0.000152357	0.00726807	chromodomain Y like
DISC1	-0.871671	-0.580902	0.16	ns	-1.1	-0.228324	-0.519094	1.32438e-08	0.000430992	0.322217	0.00402841	DISC1 scaffold protein
MIA2	0.367716	0.33778	0.767	ns	0.385002	0.0172857	0.0472219	1.3815e-08	7.41042e-07	0.885152	0.597975	MIA SH3 domain ER export factor 2
GNAI1	0.573398	0.361908	0.078	ns	0.563979	-0.00941956	0.202071	1.3871e-08	0.00177265	0.964966	0.0763766	G protein subunit alpha i1
NRSN2	-0.4697	-0.21655	0.056	ns	-0.474436	-0.00473569	-0.257886	1.50051e-08	0.0268882	0.980725	0.00527014	neurensin 2
PEX13	0.398623	0.326553	0.5	ns	0.445738	0.0471147	0.119185	1.58876e-08	1.46625e-05	0.67383	0.158128	peroxisomal biogenesis factor 13
MT-CO3	-0.535582	-0.463709	0.543	ns	-0.655767	-0.120185	-0.192058	1.64071e-08	3.66321e-06	0.368329	0.0846687	cytochrome c oxidase subunit III
SPOPL	0.349751	0.267006	0.37	ns	0.337049	-0.0127022	0.0700434	1.73967e-08	7.5905e-05	0.916125	0.377979	speckle type BTB/POZ protein like
SLC66A1	0.423343	0.331377	0.508	ns	0.625605	0.202262	0.294229	1.90944e-08	4.85219e-05	0.0201958	0.000168883	solute carrier family 66 member 1
GGCX	-0.332707	-0.289906	0.545	ns	-0.417307	-0.0845997	-0.127401	1.93523e-08	3.72228e-06	0.302024	0.0674572	gamma-glutamyl carboxylase
LDHA	-0.36205	-0.24136	0.185	ns	-0.513394	-0.151344	-0.272034	2.13413e-08	0.000698333	0.0595368	7.46976e-05	lactate dehydrogenase A
CDC6	0.920945	0.735936	0.77	ns	1.00589	0.0849491	0.269959	2.14189e-08	3.38313e-05	0.74732	0.159462	cell division cycle 6
ANKH	-0.422855	-0.344696	0.394	ns	-0.502636	-0.0797816	-0.15794	2.14462e-08	1.83461e-05	0.469044	0.0734633	ANKH inorganic pyrophosphate transport regulator
DAAM1	-0.366288	-0.293119	0.277	ns	-0.49804	-0.131752	-0.204921	2.17418e-08	2.86899e-05	0.120502	0.00518505	dishevelled associated activator of morphogenesis 1
PLXNB1	-0.444015	-0.214825	0.079	ns	-0.373677	0.0703382	-0.158852	2.4346e-08	0.0220762	0.560639	0.0896033	plexin B1
DCTN3	-0.373186	-0.190715	0.065	ns	-0.278216	0.0949708	-0.0875002	2.51079e-08	0.0140644	0.305783	0.306199	dynactin subunit 3
TIMELESS	0.335491	0.25257	0.24	ns	0.518639	0.183148	0.266069	2.55149e-08	0.000120909	0.00725257	1.74435e-05	timeless circadian regulator
PLEKHN1	-0.442575	-0.309542	0.25	ns	-0.38725	0.0553247	-0.0777077	2.8245e-08	0.000375792	0.66664	0.469947	pleckstrin homology domain containing N1
WWP2	-0.374237	-0.343427	0.668	ns	-0.49007	-0.115833	-0.146643	2.89037e-08	1.2242e-06	0.193383	0.0616828	WW domain containing E3 ubiquitin protein ligase 2
SLC15A4	0.268251	0.339471	0.214	ns	0.437723	0.169472	0.098252	2.96193e-08	5.47268e-12	0.00151408	0.072929	solute carrier family 15 member 4
VPS18	0.276779	0.357614	0.156	ns	0.508827	0.232049	0.151214	3.02493e-08	1.72513e-12	9.83946e-06	0.00448349	VPS18 core subunit of CORVET and HOPS complexes
DNASE1L1	-0.359734	-0.177753	0.077	ns	-0.312122	0.0476122	-0.134369	3.27712e-08	0.0197833	0.64805	0.0793113	deoxyribonuclease 1 like 1
RACGAP1	0.417126	0.354733	0.554	ns	0.405033	-0.012093	0.0502992	3.33008e-08	1.26469e-05	0.934973	0.628517	Rac GTPase activating protein 1
SCARB1	-0.452764	-0.274868	0.099	ns	-0.457702	-0.00493882	-0.182835	3.48066e-08	0.0028461	0.979499	0.0550531	scavenger receptor class B member 1
FOXO1	0.363616	0.348748	0.924	ns	0.549473	0.185857	0.200725	3.85601e-08	5.13063e-07	0.0150634	0.00470669	forkhead box O1
CHAF1A	0.632506	0.42133	0.215	ns	0.737426	0.104921	0.316096	4.40839e-08	0.00120993	0.521428	0.0110904	chromatin assembly factor 1 subunit A
ANGPT2	1.46186	1.21815	0.859	ns	2.2379	0.776043	1.01976	4.87869e-08	2.40477e-05	0.00752812	0.000134692	angiopoietin 2
WASHC2C	0.32986	0.374564	0.613	ns	0.586846	0.256986	0.212282	4.93767e-08	1.59621e-09	8.80331e-05	0.000942156	WASH complex subunit 2C
TSPAN6	-0.333427	-0.166448	0.09	ns	-0.518186	-0.184759	-0.351738	5.10139e-08	0.0205184	0.0116853	3.28743e-08	tetraspanin 6
MT-ND3	-0.601582	-0.786904	0.304	ns	-0.933254	-0.331672	-0.14635	5.44655e-08	2.25795e-12	0.0113737	0.298387	NADH dehydrogenase subunit 3
ATP6V0D1	0.362192	0.244454	0.245	ns	0.440206	0.0780142	0.195752	5.4882e-08	0.000946591	0.40318	0.00740594	ATPase H+ transporting V0 subunit d1
NRIP1	0.423078	0.622198	0.06	ns	0.737258	0.31418	0.115061	5.57771e-08	1.36788e-15	0.000283124	0.229968	nuclear receptor interacting protein 1
ASPH	0.353101	0.22036	0.248	ns	0.419882	0.0667812	0.199522	5.72722e-08	0.00251297	0.482824	0.00527825	aspartate beta-hydroxylase
RAB13	-0.394474	-0.300246	0.356	ns	-0.480101	-0.0856268	-0.179854	6.12593e-08	0.000139963	0.423185	0.0351135	RAB13, member RAS oncogene family
HSPBAP1	0.393421	0.237909	0.069	ns	0.448294	0.0548731	0.210385	6.85998e-08	0.0045769	0.616589	0.0077349	HSPB1 associated protein 1
GALNT9	0.585791	0.46703	0.539	ns	1.08005	0.494256	0.613017	6.90074e-08	7.46393e-05	8.74039e-06	8.18924e-09	polypeptide N-acetylgalactosaminyltransferase 9
NDC1	0.378179	0.28409	0.173	ns	0.42901	0.0508304	0.14492	6.95402e-08	0.000223946	0.633192	0.0689059	NDC1 transmembrane nucleoporin
PIP4P2	-0.474346	-0.410472	0.568	ns	-0.555559	-0.0812129	-0.145087	7.16122e-08	1.12149e-05	0.544213	0.180404	phosphatidylinositol-4,5-bisphosphate 4-phosphatase 2
C5orf51	0.332812	0.188447	0.128	ns	0.367809	0.0349973	0.179362	7.53715e-08	0.00829808	0.727994	0.00835861	chromosome 5 open reading frame 51
HAL	-1.14674	-0.910528	0.158	ns	-1.76953	-0.622785	-0.859002	7.62183e-08	6.44281e-05	0.0203279	0.000325154	histidine ammonia-lyase
MOGS	-0.326292	-0.152946	0.061	ns	-0.384405	-0.0581134	-0.231459	8.32498e-08	0.0351592	0.525521	0.000409102	mannosyl-oligosaccharide glucosidase
FOSB	0.817846	0.396683	0.236	ns	0.50415	-0.313696	0.107467	8.48259e-08	0.0331117	0.090685	0.613031	FosB proto-oncogene, AP-1 transcription factor subunit
ABCC3	-0.664624	-0.321963	0.058	ns	-0.641666	0.0229584	-0.319703	8.7555e-08	0.0285887	0.926751	0.0226794	ATP binding cassette subfamily C member 3
BCL3	-0.499134	-0.422398	0.489	ns	-0.6722	-0.173066	-0.249802	8.87104e-08	2.0964e-05	0.153516	0.0174569	BCL3 transcription coactivator
PI3	-1.21295	-0.840716	0.458	ns	-1.23857	-0.025618	-0.397851	8.90518e-08	0.000545018	0.961856	0.16622	peptidase inhibitor 3
SLC25A12	-0.502754	-0.402794	0.294	ns	-0.72491	-0.222156	-0.322115	8.94106e-08	6.60819e-05	0.0631386	0.00211727	solute carrier family 25 member 12
IRF2BPL	-0.466755	-0.309421	0.271	ns	-0.563535	-0.0967795	-0.254114	9.26304e-08	0.00140714	0.442832	0.00886453	interferon regulatory factor 2 binding protein like
GDF11	-0.963142	-0.510206	0.052	ns	-0.879985	0.0831573	-0.369779	9.29407e-08	0.0104668	0.804404	0.0900701	growth differentiation factor 11
AGPAT5	0.846071	0.427203	0.182	ns	0.918372	0.0723015	0.49117	9.50967e-08	0.0226902	0.788288	0.00451435	1-acylglycerol-3-phosphate O-acyltransferase 5
S100A13	-0.361564	-0.33382	0.608	ns	-0.441005	-0.0794413	-0.107185	9.74828e-08	3.26323e-06	0.419878	0.207074	S100 calcium binding protein A13
CD300E	-0.881439	-0.44114	0.055	ns	-0.93428	-0.0528409	-0.49314	9.99628e-08	0.0199235	0.869759	0.00901526	CD300e molecule
B4GAT1	-0.55937	-0.246438	0.075	ns	-0.482456	0.0769138	-0.236017	1.07332e-07	0.0495515	0.653955	0.0542222	beta-1,4-glucuronyltransferase 1
GLUL	0.339523	0.512733	0.105	ns	0.546683	0.20716	0.0339492	1.13135e-07	1.0555e-15	0.00510966	0.716944	glutamate-ammonia ligase
TMEM192	0.33047	0.272893	0.398	ns	0.397605	0.067135	0.124712	1.14093e-07	4.98828e-05	0.440074	0.0802362	transmembrane protein 192
PPP3R1	0.338175	0.173529	0.15	ns	0.323363	-0.0148121	0.149833	1.16545e-07	0.0217424	0.903638	0.0386462	protein phosphatase 3 regulatory subunit B, alpha
ITGB2-AS1	-1.28209	-0.823067	0.25	ns	-1.90238	-0.620282	-1.07931	1.18512e-07	0.00156967	0.0736575	0.000188217	ITGB2 antisense RNA 1
NUPR1	0.626342	0.613688	0.884	ns	0.995233	0.368891	0.381545	1.18789e-07	6.82326e-07	0.007091	0.0028891	nuclear protein 1, transcriptional regulator
OSBPL6	0.690263	0.395532	0.088	ns	0.678753	-0.0115104	0.28322	1.23168e-07	0.00962885	0.967721	0.053816	oxysterol binding protein like 6
ANAPC15	-0.528915	-0.288467	0.085	ns	-0.551455	-0.0225409	-0.262989	1.26748e-07	0.0119325	0.911287	0.0218853	anaphase promoting complex subunit 15
SCO2	-0.460469	-0.290674	0.186	ns	-0.364983	0.0954859	-0.0743096	1.29467e-07	0.00287447	0.452593	0.536117	synthesis of cytochrome C oxidase 2
IRX3	-1.05329	-0.680892	0.203	ns	-1.32689	-0.273598	-0.645995	1.33721e-07	0.00181065	0.360888	0.00532252	iroquois homeobox 3
GALNT18	-0.480527	-0.222993	0.07	ns	-0.511077	-0.0305498	-0.288083	1.49416e-07	0.0419846	0.8562	0.00417144	polypeptide N-acetylgalactosaminyltransferase 18
FBN1	-0.525129	-0.387204	0.253	ns	-0.685316	-0.160187	-0.298112	1.53455e-07	0.000382411	0.229501	0.00697974	fibrillin 1
DPYD	-0.296658	-0.34471	0.542	ns	-0.44401	-0.147352	-0.0992995	1.63888e-07	4.00909e-09	0.0346611	0.1549	dihydropyrimidine dehydrogenase
ARNTL2	-0.392555	-0.393461	0.961	ns	-0.566512	-0.173956	-0.17305	1.66689e-07	6.46625e-07	0.0716491	0.0553991	aryl hydrocarbon receptor nuclear translocator like 2
MVK	-0.61551	-0.430994	0.176	ns	-0.733319	-0.117809	-0.302325	1.68751e-07	0.000846402	0.509847	0.0261268	mevalonate kinase
TNFRSF11B	-0.832498	-0.579651	0.145	ns	-0.959331	-0.126833	-0.37968	1.89112e-07	0.000999641	0.609908	0.0371429	TNF receptor superfamily member 11b
VWC2	-0.558045	-0.527308	0.627	ns	-0.638224	-0.0801796	-0.110916	1.98978e-07	3.14722e-06	0.64197	0.446562	von Willebrand factor C domain containing 2
PTPRE	-0.353518	-0.448344	0.49	ns	-0.572107	-0.21859	-0.123763	1.9993e-07	8.84535e-11	0.00573705	0.126347	protein tyrosine phosphatase receptor type E
PLSCR1	-0.328558	-0.195964	0.102	ns	-0.427747	-0.0991886	-0.231783	2.2054e-07	0.00660017	0.247457	0.000773493	phospholipid scramblase 1
COL5A2	-0.401038	-0.528552	0.421	ns	-0.706994	-0.305956	-0.178442	2.25642e-07	1.68942e-11	0.000428762	0.0449911	collagen type V alpha 2 chain
PLEKHA7	-0.480132	-0.254577	0.079	ns	-0.466435	0.0136975	-0.211857	2.42751e-07	0.0189305	0.943223	0.04784	pleckstrin homology domain containing A7
RASSF4	-0.59988	-0.399582	0.339	ns	-0.77733	-0.17745	-0.377748	2.55701e-07	0.00189641	0.278188	0.00407202	Ras association domain family member 4
HECW1	0.50549	0.278482	0.179	ns	0.737315	0.231825	0.458833	2.59151e-07	0.0169953	0.0400798	3.37639e-06	HECT, C2 and WW domain containing E3 ubiquitin protein ligase 1
PPT2	-0.558805	-0.290065	0.055	ns	-0.542518	0.0162875	-0.252453	2.63939e-07	0.0214505	0.943223	0.0454097	palmitoyl-protein thioesterase 2
FBXO45	0.401593	0.250539	0.093	ns	0.267915	-0.133678	0.0173759	2.67355e-07	0.00545567	0.174165	0.889501	F-box protein 45
ATG14	0.339802	0.267121	0.434	ns	0.398117	0.0583152	0.130996	2.83249e-07	0.000227119	0.542528	0.0822216	autophagy related 14
RNF38	0.313098	0.329313	0.751	ns	0.423335	0.110238	0.094022	2.86607e-07	2.25053e-07	0.147171	0.19302	ring finger protein 38
DHCR7	-0.663072	-0.506716	0.298	ns	-0.894653	-0.231581	-0.387937	3.10022e-07	0.00031524	0.173464	0.00697404	7-dehydrocholesterol reductase
PXYLP1	-0.258784	-0.368964	0.097	ns	-0.523004	-0.26422	-0.15404	3.14094e-07	7.20014e-13	1.5684e-06	0.00701946	2-phosphoxylose phosphatase 1
SLBP	0.332495	0.311601	0.883	ns	0.391138	0.0586432	0.0795371	3.29684e-07	6.30619e-06	0.537162	0.328765	stem-loop binding protein
RAB37	-0.649591	-0.326968	0.096	ns	-0.857005	-0.207414	-0.530037	3.75505e-07	0.0276873	0.249483	0.000171401	RAB37, member RAS oncogene family
GPRC5B	0.528768	0.322376	0.263	ns	0.714854	0.186086	0.392479	3.91048e-07	0.00697959	0.158641	0.000344219	G protein-coupled receptor class C group 5 member B
MT-ATP8	-0.718086	-0.927664	0.436	ns	-1.06129	-0.3432	-0.133622	3.93436e-07	1.1215e-10	0.0484607	0.483058	ATP synthase F0 subunit 8
TMEM199	0.337217	0.179481	0.064	ns	0.319337	-0.0178799	0.139856	3.9775e-07	0.0240173	0.882057	0.0655682	transmembrane protein 199
RHOXF1-AS1	-1.2706	-0.732373	0.07	ns	-1.73898	-0.46838	-1.00661	4.42627e-07	0.00786196	0.213182	0.000686975	RHOXF1 antisense RNA 1
EGR1	-0.409634	-0.31216	0.359	ns	-0.575327	-0.165692	-0.263166	4.67273e-07	0.000416689	0.106715	0.00294957	early growth response 1
TMEM200B	0.48548	0.239778	0.08	ns	0.672694	0.187214	0.432916	4.84092e-07	0.0424276	0.105327	9.90623e-06	transmembrane protein 200B
CAV2	-0.323321	-0.413994	0.331	ns	-0.569805	-0.246484	-0.155811	4.9088e-07	3.29229e-10	0.000791662	0.0376365	caveolin 2
TENT5A	-0.491022	-0.351719	0.312	ns	-0.654891	-0.163869	-0.303172	4.96409e-07	0.00107334	0.201438	0.00459307	terminal nucleotidyltransferase 5A
ZDHHC14	0.370875	0.257482	0.175	ns	0.446785	0.0759102	0.189303	5.3053e-07	0.00207407	0.455209	0.0187133	zinc finger DHHC-type palmitoyltransferase 14
PDE7B	-0.521415	-0.650581	0.661	ns	-0.924943	-0.403528	-0.274362	5.66081e-07	1.41588e-09	0.000860978	0.0251786	phosphodiesterase 7B
ATP5F1D	-0.363386	-0.248341	0.198	ns	-0.395529	-0.0321432	-0.147188	5.72728e-07	0.00211964	0.800844	0.0859815	ATP synthase F1 subunit delta
AMDHD2	0.626296	0.952099	0.081	ns	1.37303	0.746735	0.420933	6.51891e-07	3.21797e-14	4.65866e-09	0.00134531	amidohydrolase domain containing 2
FJX1	-0.743437	-0.357804	0.073	ns	-0.772453	-0.0290166	-0.414649	7.82481e-07	0.0423525	0.926437	0.0159073	four-jointed box kinase 1
PPP1R3D	0.343976	0.318034	0.669	ns	0.422591	0.0786152	0.104557	7.94189e-07	2.01168e-05	0.40173	0.201926	protein phosphatase 1 regulatory subunit 3D
HNRNPH2	0.340889	0.186308	0.247	ns	0.314261	-0.0266284	0.127953	8.08765e-07	0.0218546	0.826548	0.11504	heterogeneous nuclear ribonucleoprotein H2
RELT	0.476418	0.359951	0.56	ns	0.622969	0.146551	0.263017	8.28161e-07	0.000713283	0.244835	0.0127112	RELT TNF receptor
ARHGAP5	0.28183	0.393013	0.154	ns	0.575463	0.293633	0.18245	9.12438e-07	1.1715e-11	1.21783e-06	0.00307425	Rho GTPase activating protein 5
PIP4P1	0.317642	0.405484	0.307	ns	0.668316	0.350673	0.262832	9.26128e-07	7.53258e-10	1.45527e-07	7.86587e-05	phosphatidylinositol-4,5-bisphosphate 4-phosphatase 1
NXPE2	-0.74926	-0.622494	0.545	ns	-1.11846	-0.369203	-0.495969	9.91911e-07	0.000155143	0.0600197	0.00430277	neurexophilin and PC-esterase domain family member 2
CLDN1	-1.87861	-0.913119	0.551	ns	-1.77408	0.104528	-0.860961	1.03328e-06	0.0318794	0.89583	0.0579215	claudin 1
RBMS2	-0.490549	-0.250537	0.122	ns	-0.563726	-0.0731775	-0.31319	1.07072e-06	0.0359796	0.645406	0.00442843	RNA binding motif single stranded interacting protein 2
TENT5C	0.834257	0.417021	0.165	ns	0.831335	-0.00292159	0.414315	1.07364e-06	0.0461956	0.993042	0.0284126	terminal nucleotidyltransferase 5C
ATP6V1H	0.285398	0.383305	0.115	ns	0.472025	0.186627	0.0887205	1.08576e-06	1.03548e-10	0.00461177	0.20277	ATPase H+ transporting V1 subunit H
KCNE4	0.681481	1.01211	0.054	ns	1.37285	0.691371	0.360742	1.09169e-06	3.59049e-13	6.76246e-07	0.0121371	potassium voltage-gated channel subfamily E regulatory subunit 4
SHROOM3	-0.831181	-0.674505	0.495	ns	-1.23607	-0.404891	-0.561566	1.12635e-06	0.000250862	0.0601333	0.00307425	shroom family member 3
CLEC18A	-1.58991	-0.971861	0.122	ns	-1.33541	0.254509	-0.363545	1.15536e-06	0.00586652	0.645482	0.408297	C-type lectin domain family 18 member A
CHDH	-0.347802	-0.323562	0.763	ns	-0.494171	-0.146368	-0.170609	1.15621e-06	2.05016e-05	0.109192	0.0391459	choline dehydrogenase
EEPD1	1.06781	0.544689	0.133	ns	1.17733	0.109519	0.632644	1.25166e-06	0.0457816	0.744855	0.00595398	endonuclease/exonuclease/phosphatase family domain containing 1
BTN2A2	-0.452974	-0.323958	0.333	ns	-0.591345	-0.13837	-0.267386	1.274e-06	0.00174076	0.289163	0.0122569	butyrophilin subfamily 2 member A2
COL1A2	-0.408007	-0.348844	0.554	ns	-0.580967	-0.17296	-0.232122	1.27561e-06	0.000112839	0.104215	0.0134902	collagen type I alpha 2 chain
HTR2A	-1.93133	-1.04428	0.871	ns	-2.1777	-0.246379	-1.13343	1.3002e-06	0.0131075	0.749495	0.0205815	5-hydroxytryptamine receptor 2A
CLTCL1	-0.520712	-0.41469	0.564	ns	-0.607112	-0.0864007	-0.192423	1.42487e-06	0.000406716	0.614016	0.144343	clathrin heavy chain like 1
FAAP20	-0.321969	-0.195766	0.079	ns	-0.300236	0.0217323	-0.104471	1.49937e-06	0.0106323	0.859614	0.202784	FA core complex associated protein 20
TENT5B	1.01423	0.649581	0.192	ns	1.16082	0.146581	0.511235	1.6238e-06	0.00829808	0.63241	0.0234053	terminal nucleotidyltransferase 5B
SLC22A4	-0.419831	-0.299211	0.198	ns	-0.590231	-0.1704	-0.29102	1.62989e-06	0.0020562	0.141398	0.0030336	solute carrier family 22 member 4
SPSB4	-0.976835	-0.996146	0.928	ns	-1.24778	-0.270944	-0.251633	1.7957e-06	4.41725e-06	0.381752	0.383448	splA/ryanodine receptor domain and SOCS box containing 4
STK38L	-0.344341	-0.427539	0.438	ns	-0.59614	-0.251799	-0.168601	1.81909e-06	7.06395e-09	0.0023067	0.041602	serine/threonine kinase 38 like
GPR88	-1.09467	-0.957274	0.444	ns	-1.61667	-0.522009	-0.659401	1.95515e-06	0.000100127	0.0667922	0.00944514	G protein-coupled receptor 88
PTGER3	0.6339	0.617835	0.86	ns	0.746969	0.113069	0.129135	1.95766e-06	1.27821e-05	0.541903	0.433119	prostaglandin E receptor 3
CHKA	0.359438	0.42572	0.504	ns	0.499766	0.140328	0.0740461	2.14167e-06	5.07909e-08	0.12847	0.441181	choline kinase alpha
CDCA4	0.371108	0.439527	0.297	ns	0.587249	0.216141	0.147722	2.16849e-06	5.18797e-08	0.0138426	0.0899412	cell division cycle associated 4
NDUFA3	-0.363459	-0.314809	0.611	ns	-0.424763	-0.0613041	-0.109954	2.32845e-06	0.000145433	0.612201	0.257591	NADH:ubiquinone oxidoreductase subunit A3
GBP1	-0.329344	-0.220064	0.064	ns	-0.472982	-0.143638	-0.252918	2.38307e-06	0.00517022	0.10976	0.000936129	guanylate binding protein 1
RFXANK	-0.336767	-0.222679	0.219	ns	-0.375298	-0.038531	-0.152619	2.41498e-06	0.00580465	0.748503	0.0679928	regulatory factor X associated ankyrin containing protein
HMGCR	-0.361984	-0.324509	0.641	ns	-0.575933	-0.213949	-0.251424	2.47692e-06	7.73977e-05	0.0198333	0.00272325	3-hydroxy-3-methylglutaryl-CoA reductase
HNMT	-0.418518	-0.36719	0.634	ns	-0.624098	-0.20558	-0.256908	2.70841e-06	0.000120927	0.0618845	0.00913557	histamine N-methyltransferase
PEX5L	-1.02894	-0.868379	0.309	ns	-1.20518	-0.176244	-0.336804	2.74294e-06	0.000223946	0.633163	0.247342	peroxisomal biogenesis factor 5 like
NYNRIN	-0.494139	-0.251483	0.179	ns	-0.540966	-0.0468274	-0.289483	2.84066e-06	0.0459147	0.799988	0.014392	NYN domain and retroviral integrase containing
ACOT9	-0.251101	-0.329864	0.149	ns	-0.506458	-0.255357	-0.176594	2.89076e-06	2.24255e-09	1.5767e-05	0.00324591	acyl-CoA thioesterase 9
NDUFB7	-0.353659	-0.185486	0.122	ns	-0.284429	0.0692297	-0.0989435	3.07683e-06	0.0396127	0.542203	0.300288	NADH:ubiquinone oxidoreductase subunit B7
FAM102A	0.423972	0.590358	0.117	ns	0.77172	0.347748	0.181361	3.0852e-06	1.2065e-10	0.000431769	0.0773982	family with sequence similarity 102 member A
TFAP4	0.509738	0.556835	0.75	ns	0.75666	0.246922	0.199825	3.08827e-06	9.89969e-07	0.0530599	0.102995	transcription factor AP-4
SH3TC2	0.3919	0.367686	0.964	ns	0.662427	0.270526	0.294741	3.20866e-06	4.06657e-05	0.00410638	0.000822378	SH3 domain and tetratricopeptide repeats 2
CCDC102A	-0.604706	-0.412212	0.145	ns	-0.728586	-0.123879	-0.316373	3.2439e-06	0.00446156	0.541057	0.0388045	coiled-coil domain containing 102A
EHF	-1.05223	-0.797767	0.6	ns	-1.60784	-0.555616	-0.810075	3.4625e-06	0.00116414	0.0795571	0.00310606	ETS homologous factor
MCC	-0.428281	-0.245193	0.241	ns	-0.559122	-0.130841	-0.313929	3.53451e-06	0.0230785	0.299224	0.00167329	MCC regulator of WNT signaling pathway
TMEM60	0.385676	0.317246	0.516	ns	0.401573	0.0158977	0.0843278	3.57645e-06	0.000528073	0.918891	0.425755	transmembrane protein 60
PKDCC	-0.539036	-0.345811	0.229	ns	-0.621969	-0.0829331	-0.276157	4.23235e-06	0.00932164	0.66114	0.0421071	protein kinase domain containing, cytoplasmic
TUBGCP5	-0.342887	-0.189811	0.135	ns	-0.448017	-0.105129	-0.258206	4.2739e-06	0.0304564	0.309151	0.00152914	tubulin gamma complex associated protein 5
SCAT8	-0.928599	-1.24297	0.202	ns	-1.43276	-0.50416	-0.189785	4.48254e-06	1.09172e-08	0.0735051	0.558528	S-phase cancer associated transcript 8
CYP26B1	0.713378	1.06912	0.051	ns	1.46094	0.747565	0.391826	4.61659e-06	8.37564e-12	7.11144e-06	0.0241169	cytochrome P450 family 26 subfamily B member 1
SHROOM2	-1.60883	-1.6639	0.763	ns	-1.50464	0.104186	0.159258	5.12772e-06	1.14345e-05		0.790772	shroom family member 2
ERBB2	-0.36839	-0.263154	0.364	ns	-0.417281	-0.048891	-0.154127	5.19531e-06	0.00358207	0.711266	0.105937	erb-b2 receptor tyrosine kinase 2
NKX3-2	-0.545109	-0.574833	0.88	ns	-0.69243	-0.147321	-0.117597	5.24978e-06	5.87983e-06	0.400062	0.484223	NK3 homeobox 2
PLA2G2A	-0.285056	-0.324038	0.577	ns	-0.323156	-0.0380998	0.000881573	5.2729e-06	6.00208e-07	0.706889	0.994109	phospholipase A2 group IIA
DVL2	0.269821	0.343764	0.252	ns	0.447857	0.178035	0.104093	5.72533e-06	1.53923e-08	0.00883241	0.132558	dishevelled segment polarity protein 2
USP31	0.301602	0.415085	0.074	ns	0.655313	0.353712	0.240228	5.85307e-06	7.42134e-10	1.08045e-07	0.000348474	ubiquitin specific peptidase 31
GADD45GIP1	-0.345085	-0.262261	0.403	ns	-0.418364	-0.0732791	-0.156103	5.94626e-06	0.00184232	0.517882	0.0793968	GADD45G interacting protein 1
RCL1	-0.288466	-0.345037	0.491	ns	-0.471403	-0.182937	-0.126366	6.04226e-06	1.89999e-07	0.0167595	0.0976428	RNA terminal phosphate cyclase like 1
NPHP1	-0.427984	-0.254747	0.111	ns	-0.515772	-0.0877876	-0.261025	6.39742e-06	0.0203341	0.548656	0.01596	nephrocystin 1
APOO	-0.347822	-0.48811	0.208	ns	-0.463637	-0.115814	0.0244731	6.64726e-06	1.19692e-09	0.278017	0.847618	apolipoprotein O
CYSLTR1	-1.01296	-0.75297	0.313	ns	-1.36	-0.347048	-0.607035	7.72832e-06	0.00237249	0.299047	0.0267125	cysteinyl leukotriene receptor 1
SMPDL3A	0.391639	0.213233	0.079	ns	0.425822	0.0341827	0.212589	8.50515e-06	0.0469615	0.816848	0.0281118	sphingomyelin phosphodiesterase acid like 3A
NDUFA2	-0.336017	-0.218601	0.07	ns	-0.346189	-0.010172	-0.127588	9.15938e-06	0.0115989	0.948503	0.163866	NADH:ubiquinone oxidoreductase subunit A2
SPACA9	-0.410093	-0.24181	0.072	ns	-0.303549	0.106544	-0.0617388	9.37214e-06	0.0248217	0.42226	0.639372	sperm acrosome associated 9
BAIAP2-DT	-0.322939	-0.266141	0.174	ns	-0.279472	0.0434668	-0.013331	9.73133e-06	0.00089763	0.717547	0.912835	BAIAP2 divergent transcript
LOXL2	-0.376457	-0.304316	0.468	ns	-0.500036	-0.123579	-0.19572	9.81949e-06	0.0011034	0.284497	0.044959	lysyl oxidase like 2
TSPAN32	-0.951912	-0.660998	0.257	ns	-1.22699	-0.275082	-0.565996	1.00017e-05	0.00534046	0.412701	0.0318101	tetraspanin 32
CCDC126	0.470153	0.291477	0.163	ns	0.323387	-0.146767	0.0319096	1.00024e-05	0.0212709	0.287025	0.845129	coiled-coil domain containing 126
RPP25	0.350707	0.499851	0.086	ns	0.641903	0.291196	0.142052	1.08898e-05	5.07655e-10	0.000626708	0.112055	ribonuclease P and MRP subunit p25
TUFT1	0.484545	0.264176	0.242	ns	0.412819	-0.071726	0.148643	1.15323e-05	0.0488004	0.674743	0.272733	tuftelin 1
GSDMD	-0.327311	-0.233732	0.266	ns	-0.352379	-0.0250682	-0.118647	1.15653e-05	0.0053109	0.853009	0.190091	gasdermin D
RFLNA	-0.876572	-0.666576	0.446	ns	-0.690566	0.186006	-0.0239899	1.16538e-05	0.00244165	0.542936	0.946276	ZNF664-RFLNA readthrough
PRXL2B	-0.420439	-0.293275	0.051	ns	-0.383134	0.0373051	-0.0898585	1.19332e-05	0.00676475	0.828988	0.491155	peroxiredoxin like 2B
GABRA4	-0.474275	-0.264484	0.186	ns	-0.666795	-0.19252	-0.402311	1.20572e-05	0.0391704	0.17708	0.000577706	gamma-aminobutyric acid type A receptor subunit alpha4
VNN3	-0.769309	-0.694714	0.528	ns	-1.18639	-0.417082	-0.491677	1.20779e-05	0.000232067	0.0600851	0.0140385	vanin 3
COA7	0.349827	0.222912	0.16	ns	0.427854	0.0780277	0.204943	1.23344e-05	0.0170526	0.489575	0.019182	cytochrome c oxidase assembly factor 7
TNFSF13	-0.470758	-0.263904	0.109	ns	-0.594682	-0.123924	-0.330778	1.26664e-05	0.0370991	0.436657	0.00643009	TNF superfamily member 13
MRGBP	0.365287	0.281726	0.57	ns	0.407771	0.0424834	0.126045	1.29141e-05	0.00274469	0.749436	0.202174	MRG domain binding protein
CD34	-1.06478	-1.22248	0.922	ns	-1.47948	-0.414695	-0.257	1.37675e-05	3.69435e-06	0.259687	0.499073	CD34 molecule
FMR1	0.262192	0.326446	0.281	ns	0.40025	0.138058	0.073804	1.42357e-05	1.45746e-07	0.0549256	0.321977	FMRP translational regulator 1
NPC1L1	1.89795	1.46977	0.505	ns	1.98569	0.0877415	0.515923	1.4318e-05	0.00338583		0.238645	NPC1 like intracellular cholesterol transporter 1
LPAL2	-0.709491	-0.565985	0.183	ns	-0.713366	-0.00387547	-0.147381	1.47038e-05	0.00162251	0.99131	0.521138	lipoprotein(a) like 2, pseudogene
HSPA9	0.268177	0.375566	0.229	ns	0.341272	0.0730942	-0.0342939	1.4826e-05	2.0625e-09	0.398403	0.69914	heat shock protein family A (Hsp70) member 9
NEK8	-0.408916	-0.244857	0.162	ns	-0.450886	-0.0419699	-0.206028	1.5729e-05	0.0264885	0.801324	0.0625067	NIMA related kinase 8
EFR3B	0.552055	0.743193	0.23	ns	0.99295	0.440895	0.249757	1.69656e-05	1.02934e-08	0.000779811	0.0623138	EFR3 homolog B
WFDC2	-0.764778	-0.613459	0.48	ns	-0.960678	-0.1959	-0.347219	1.90236e-05	0.00174525	0.472162	0.116269	WAP four-disulfide core domain 2
OLFML3	-1.47915	-0.990795	0.689	ns	-0.983915	0.495239	0.00688016	2.25103e-05	0.00887941	0.324076	0.9914	olfactomedin like 3
KIF21A	0.363872	0.239867	0.441	ns	0.408534	0.0446615	0.168666	2.2965e-05	0.0160665	0.747885	0.0855356	kinesin family member 21A
PARP10	-0.328242	-0.24402	0.261	ns	-0.270854	0.0573885	-0.0268335	2.30053e-05	0.00495453	0.635476	0.822937	poly(ADP-ribose) polymerase family member 10
GPR146	0.995503	0.904428	0.87	ns	1.06294	0.0674354	0.158511	2.33229e-05	0.00044455	0.857006	0.584514	G protein-coupled receptor 146
PYCR3	-0.347846	-0.277684	0.468	ns	-0.435549	-0.0877037	-0.157865	2.40332e-05	0.00229913	0.465903	0.10706	pyrroline-5-carboxylate reductase 3
KCTD7	0.366007	0.260539	0.539	ns	0.413149	0.0471422	0.15261	2.41702e-05	0.0085132	0.732458	0.127265	potassium channel tetramerization domain containing 7
TMEM198B	-0.396814	-0.495274	0.268	ns	-0.691927	-0.295113	-0.196654	2.48869e-05	4.59772e-07	0.00880949	0.0843018	transmembrane protein 198B (pseudogene)
DHCR24	-0.373668	-0.628128	0.084	ns	-0.791335	-0.417667	-0.163207	2.6036e-05	1.62707e-12	1.32196e-05	0.12039	24-dehydrocholesterol reductase
MAP1B	0.608391	0.805009	0.183	ns	0.882081	0.27369	0.0770721	2.75116e-05	5.08579e-08	0.127833	0.706418	microtubule associated protein 1B
TAFA3	-0.772368	-0.504354	0.338	ns	-0.820795	-0.0484266	-0.31644	2.95625e-05	0.0160101	0.89583	0.168674	TAFA chemokine like family member 3
IRAK3	-0.376642	-0.336942	0.718	ns	-0.541346	-0.164704	-0.204404	2.9981e-05	0.00055267	0.156045	0.0475065	interleukin 1 receptor associated kinase 3
MAP1A	0.632918	0.428054	0.632	ns	0.72409	0.0911716	0.296036	3.01995e-05	0.0139428	0.706543	0.0899412	microtubule associated protein 1A
FRMD4B	-0.379554	-0.258112	0.28	ns	-0.370295	0.00925955	-0.112182	3.01995e-05	0.0130494	0.963466	0.33053	FERM domain containing 4B
FBLN5	-0.649405	-0.46259	0.05	ns	-0.703473	-0.0540687	-0.240884	3.16544e-05	0.00811918	0.856119	0.22778	fibulin 5
ZNF16	0.389793	0.227638	0.131	ns	0.402085	0.0122922	0.174447	3.1993e-05	0.0457498	0.946051	0.101379	zinc finger protein 16
GALNT4	-0.527245	-0.518371	0.827	ns	-0.609656	-0.0824109	-0.0912847	3.26595e-05	0.000142385	0.693252	0.619304	polypeptide N-acetylgalactosaminyltransferase 4
C1orf122	-0.32533	-0.322921	0.92	ns	-0.318646	0.00668417	0.00427501	3.28435e-05	0.000118008	0.97014	0.975859	chromosome 1 open reading frame 122
GCNT3	1.131	1.44067	0.209	ns	1.71362	0.582613	0.27295	3.34649e-05	1.88429e-07	0.0411031	0.359052	glucosaminyl (N-acetyl) transferase 3, mucin type
LRRC37B	0.385984	0.388221	0.956	ns	0.566812	0.180828	0.178591	3.40683e-05	9.39824e-05	0.103282	0.0843125	leucine rich repeat containing 37B
RBM27	0.4157	0.294465	0.377	ns	0.320572	-0.0951277	0.026107	3.50578e-05	0.0105904	0.506939	0.867142	RNA binding motif protein 27
EIF5A2	0.477289	0.383637	0.44	ns	0.565966	0.0886767	0.182328	3.55651e-05	0.00311733	0.590754	0.16622	eukaryotic translation initiation factor 5A2
IFNAR2	-0.440308	-0.280232	0.316	ns	-0.640558	-0.20025	-0.360326	3.56662e-05	0.0232892	0.14577	0.00181493	interferon alpha and beta receptor subunit 2
DNAJC22	-0.608916	-0.463009	0.46	ns	-0.75819	-0.149274	-0.295181	3.68101e-05	0.00482392	0.510059	0.099959	DnaJ heat shock protein family (Hsp40) member C22
TAC1	0.924182	0.590021	0.708	ns	0.830907	-0.0932743	0.240887	4.011e-05	0.0301376	0.784703	0.371091	tachykinin precursor 1
REX1BD	-0.374499	-0.261669	0.29	ns	-0.466205	-0.0917058	-0.204537	4.08378e-05	0.0117683	0.491132	0.0500353	required for excision 1-B domain containing
NSUN5P1	-0.424307	-0.275331	0.081	ns	-0.486978	-0.0626716	-0.211647	4.21278e-05	0.0215142	0.713615	0.0813989	NSUN5 pseudogene 1
ZBTB16	0.318324	0.361798	0.411	ns	0.570073	0.251749	0.208275	4.29869e-05	8.92764e-06	0.00272326	0.0108045	zinc finger and BTB domain containing 16
HS3ST3B1	-0.322533	-0.196413	0.194	ns	-0.411775	-0.0892421	-0.215362	4.3709e-05	0.0339672	0.425519	0.0136108	heparan sulfate-glucosamine 3-sulfotransferase 3B1
CCSAP	0.432135	0.347925	0.492	ns	0.575978	0.143842	0.228052	4.47276e-05	0.00340543	0.286042	0.0486016	centriole, cilia and spindle associated protein
SWT1	0.390853	0.514297	0.172	ns	0.420115	0.0292625	-0.0941814	4.48695e-05	1.45066e-07	0.860169	0.430832	SWT1 RNA endoribonuclease homolog
WDHD1	0.403529	0.333222	0.453	ns	0.451534	0.0480052	0.118311	4.51554e-05	0.00251962	0.759044	0.32659	WD repeat and HMG-box DNA binding protein 1
TP53I13	-0.279967	-0.338171	0.488	ns	-0.339681	-0.0597134	-0.00150972	4.99922e-05	2.3672e-06	0.563827	0.990465	tumor protein p53 inducible protein 13
ZNF354B	0.422539	0.432958	0.799	ns	0.40307	-0.0194684	-0.0298877	5.13494e-05	0.0001025	0.919488	0.847986	zinc finger protein 354B
HSPA4L	0.454019	0.471925	0.854	ns	0.378666	-0.0753529	-0.093259	5.45231e-05	7.68844e-05	0.660314	0.5268	heat shock protein family A (Hsp70) member 4 like
LINC01554	-0.437222	-0.497689	0.74	ns	-0.672263	-0.235041	-0.174574	5.56725e-05	1.25927e-05	0.0858484	0.192938	long intergenic non-protein coding RNA 1554
ARHGAP33	-0.673118	-0.48555	0.41	ns	-0.775792	-0.102674	-0.290241	5.64178e-05	0.00979863	0.71644	0.159775	Rho GTPase activating protein 33
SEC14L2	-0.349961	-0.250586	0.418	ns	-0.525589	-0.175628	-0.275004	5.77029e-05	0.0112616	0.114562	0.00419718	SEC14 like lipid binding 2
ARMCX6	0.248549	0.352825	0.134	ns	0.393887	0.145338	0.0410621	6.02285e-05	1.96459e-08	0.0414747	0.618559	armadillo repeat containing X-linked 6
PIAS2	0.340645	0.294693	0.679	ns	0.409807	0.0691619	0.115113	6.14856e-05	0.00168247	0.574255	0.258112	protein inhibitor of activated STAT 2
DHRS4L2	-0.429689	-0.262572	0.165	ns	-0.382661	0.047028	-0.120089	6.16274e-05	0.0366641	0.801324	0.388422	dehydrogenase/reductase 4 like 2
WNK3	0.458432	0.28398	0.23	ns	0.468496	0.0100637	0.184516	6.21408e-05	0.0392661	0.9671	0.163264	WNK lysine deficient protein kinase 3
HR	-0.550293	-0.758081	0.462	ns	-0.738145	-0.187852	0.019936	6.23107e-05	8.97552e-08	0.323263	0.933526	HR lysine demethylase and nuclear receptor corepressor
DDAH1	-0.312894	-0.51099	0.087	ns	-0.571656	-0.258762	-0.0606661	6.34687e-05	1.04372e-10	0.00409445	0.578778	dimethylarginine dimethylaminohydrolase 1
KRT16	0.866746	1.19805	0.096	ns	1.52952	0.662777	0.331475	6.51737e-05	3.94407e-08	0.00251039	0.142264	keratin 16
EPB41	0.38627	0.417066	0.647	ns	0.539909	0.153639	0.122843	6.72966e-05	4.47037e-05	0.209289	0.296201	erythrocyte membrane protein band 4.1
INPP5A	0.275954	0.343487	0.322	ns	0.548054	0.2721	0.204567	6.92732e-05	1.64608e-06	0.000180476	0.00447667	inositol polyphosphate-5-phosphatase A
CCN1	-0.664661	-1.0682	0.196	ns	-1.39146	-0.726798	-0.323262	6.98644e-05	1.70321e-10	5.7379e-05	0.0941961	cellular communication network factor 1
TP63	-1.349	-1.39162	0.944	ns	-2.23977	-0.890771	-0.848143	7.2712e-05	0.000142732	0.0654424	0.0627093	tumor protein p63
SQLE	-0.400753	-0.277989	0.287	ns	-0.44921	-0.0484566	-0.171221	7.2852e-05	0.0163346	0.774426	0.153872	squalene epoxidase
LCAT	-0.44758	-0.406327	0.741	ns	-0.523554	-0.0759748	-0.117227	7.30387e-05	0.000953717	0.677198	0.439118	lecithin-cholesterol acyltransferase
TMEM65	0.375183	0.477224	0.25	ns	0.533317	0.158134	0.0560935	8.49875e-05	1.17636e-06	0.174623	0.663011	transmembrane protein 65
LINC00106	-0.689289	-0.488018	0.217	ns	-0.524487	0.164802	-0.0364696	8.71225e-05	0.0140627	0.536321	0.899657	long intergenic non-protein coding RNA 106
DDX28	0.38296	0.241917	0.07	ns	0.451531	0.0685711	0.209615	8.81198e-05	0.0381538	0.636538	0.0521969	DEAD-box helicase 28
GNA13	0.235514	0.354281	0.097	ns	0.426323	0.190809	0.0720421	9.34871e-05	5.41215e-09	0.00449031	0.331307	G protein subunit alpha 13
PPP1R35	-0.383955	-0.343026	0.652	ns	-0.450289	-0.0663347	-0.107263	9.58853e-05	0.00145936	0.674743	0.408752	protein phosphatase 1 regulatory subunit 35
DSP	0.226034	0.329555	0.061	ns	0.399155	0.173122	0.0696006	9.60887e-05	1.9086e-08	0.00806688	0.330164	desmoplakin
ABCB1	0.685262	0.620531	0.554	ns	0.83358	0.148319	0.213049	9.73487e-05	0.00143991	0.513964	0.27736	ATP binding cassette subfamily B member 1
FILIP1	-0.881754	-0.596619	0.124	ns	-1.33739	-0.455632	-0.740767	0.000105447	0.0207394	0.153874	0.00572806	filamin A interacting protein 1
FGF2	-0.427705	-0.283805	0.379	ns	-0.677331	-0.249626	-0.393527	0.00010722	0.0268723	0.0632322	0.000735318	fibroblast growth factor 2
TP53INP2	-0.232666	-0.335786	0.065	ns	-0.348103	-0.115437	-0.0123171	0.000115695	5.322e-08	0.130724	0.900552	tumor protein p53 inducible nuclear protein 2
VAMP5	-0.32464	-0.404807	0.501	ns	-0.367135	-0.0424948	0.037672	0.000116582	4.15594e-06	0.762373	0.767946	vesicle associated membrane protein 5
GLT8D2	-0.371328	-0.286613	0.498	ns	-0.533629	-0.162301	-0.247016	0.000116608	0.00827823	0.206187	0.0252283	glycosyltransferase 8 domain containing 2
SRGAP2B	0.388195	0.267962	0.443	ns	0.44795	0.0597551	0.179988	0.000119136	0.0242994	0.694342	0.112695	SLIT-ROBO Rho GTPase activating protein 2B
MC1R	-0.609736	-0.495647	0.377	ns	-0.654009	-0.0442727	-0.158362	0.000119924	0.00491352	0.884863	0.466977	melanocortin 1 receptor
IPMK	0.510097	0.371788	0.579	ns	0.422369	-0.0877282	0.0505812	0.00012142	0.0152947	0.661251	0.796456	inositol polyphosphate multikinase
PAQR3	0.33946	0.395176	0.332	ns	0.445365	0.105906	0.0501899	0.000121607	1.88338e-05	0.364046	0.678649	progestin and adipoQ receptor family member 3
LPAR4	-0.597718	-0.702978	0.8	ns	-1.10933	-0.511615	-0.406354	0.000121863	2.02561e-05	0.0070838	0.0302267	lysophosphatidic acid receptor 4
CLUHP3	-0.577724	-0.581615	0.888	ns	-0.914934	-0.33721	-0.333319	0.0001219	0.000332499	0.0829323	0.0666478	clustered mitochondria homolog pseudogene 3
APOBEC3G	-0.473797	-0.290788	0.078	ns	-0.565877	-0.0920803	-0.275089	0.000124194	0.0450317	0.644396	0.057419	apolipoprotein B mRNA editing enzyme catalytic subunit 3G
IFRD1	0.356071	0.271182	0.426	ns	0.424152	0.0680806	0.15297	0.000125401	0.0105763	0.619327	0.152265	interferon related developmental regulator 1
ZNF471	0.381651	0.261983	0.488	ns	0.388705	0.00705415	0.126722	0.000129739	0.0252677	0.974486	0.295944	zinc finger protein 471
SNORC	-0.360154	-0.229617	0.251	ns	-0.289155	0.0709994	-0.0595378	0.000129938	0.037607	0.623349	0.653466	secondary ossification center associated regulator of chondrocyte maturation
MT-TS1	-1.04242	-1.33568	0.469	ns	-1.6891	-0.646685	-0.353424	0.000136847	5.93528e-06	0.0880086	0.383851	microRNA 12136
IL17RB	-0.401728	-0.486852	0.669	ns	-0.780978	-0.37925	-0.294126	0.000141188	9.22218e-06	0.0014168	0.011735	interleukin 17 receptor B
AGER	-0.564259	-0.540994	0.849	ns	-0.725711	-0.161452	-0.184717	0.000144271	0.000823786	0.468365	0.353151	advanced glycosylation end-product specific receptor
RBM43	-0.322679	-0.25938	0.44	ns	-0.662248	-0.339569	-0.402868	0.00014914	0.00655311	0.000478856	9.87888e-06	RNA binding motif protein 43
CCNB1	0.617417	0.693586	0.603	ns	0.670882	0.0534644	-0.022704	0.000153961	5.29064e-05	0.842254	0.928456	cyclin B1
DIO2	0.435999	0.396124	0.977	ns	0.662719	0.22672	0.266595	0.0001553	0.00167138	0.104955	0.0350923	iodothyronine deiodinase 2
MDFI	-0.323133	-0.380198	0.569	ns	-0.305293	0.0178403	0.074905	0.000157406	2.07641e-05	0.914922	0.511298	MyoD family inhibitor
FKBP4	0.248204	0.332892	0.315	ns	0.323445	0.0752411	-0.00944686	0.000159651	7.39655e-07	0.408099	0.930802	FKBP prolyl isomerase 4
IL27RA	-0.487558	-0.629897	0.355	ns	-0.682327	-0.194769	-0.0524298	0.000168584	4.27649e-06	0.278354	0.802156	interleukin 27 receptor subunit alpha
IBSP	-0.589649	-0.849087	0.177	ns	-1.34114	-0.751495	-0.492057	0.000178976	2.85254e-07	5.18346e-05	0.0108092	integrin binding sialoprotein
HRCT1	-1.60572	-1.63084	0.938	ns	-1.63062	-0.0248914	0.00022232	0.000189114	0.000491837		0.999675	histidine rich carboxyl terminus 1
ANK2	0.40429	0.367255	0.996	ns	0.586568	0.182278	0.219313	0.000191816	0.00208205	0.167729	0.0648495	ankyrin 2
COQ2	-0.510119	-0.432714	0.58	ns	-0.728855	-0.218736	-0.296141	0.000197541	0.00451444	0.249071	0.0740977	coenzyme Q2, polyprenyltransferase
MCOLN1	0.263358	0.418708	0.118	ns	0.555312	0.291954	0.136604	0.000201136	3.59001e-09	8.50638e-05	0.0823941	mucolipin TRP cation channel 1
PCBP4	-0.367742	-0.250054	0.204	ns	-0.309663	0.0580797	-0.0596085	0.000204436	0.0296908	0.718291	0.674757	poly(rC) binding protein 4
MAD2L1	0.747074	0.551965	0.228	ns	0.830258	0.0831843	0.278294	0.000204988	0.0202539	0.781523	0.213176	mitotic arrest deficient 2 like 1
NSMCE2	0.344918	0.280207	0.557	ns	0.391185	0.0462662	0.110978	0.000227911	0.00819201	0.753842	0.33136	NSE2 (MMS21) homolog, SMC5-SMC6 complex SUMO ligase
YOD1	0.405014	0.404283	0.864	ns	0.644699	0.239685	0.240416	0.000238605	0.000663393	0.0644484	0.0458657	YOD1 deubiquitinase
TRIM14	-0.415572	-0.393788	0.805	ns	-0.67164	-0.256067	-0.277852	0.000244966	0.00148084	0.0750023	0.0358686	tripartite motif containing 14
CTNS	0.234726	0.407889	0.054	ns	0.524272	0.289546	0.116383	0.000283665	2.07508e-10	1.45711e-05	0.107737	cystinosin, lysosomal cystine transporter
BZW1	-0.333764	-0.22301	0.343	ns	-0.477294	-0.14353	-0.254283	0.000293983	0.0386728	0.231345	0.01112	basic leucine zipper and W2 domains 1
LINC01852	-0.598842	-0.803013	0.269	ns	-0.873627	-0.274785	-0.070614	0.000299567	5.12731e-06	0.229667	0.795234	long intergenic non-protein coding RNA 1852
PROSER2	-0.397399	-0.302978	0.352	ns	-0.5907	-0.193301	-0.287722	0.000314327	0.0157884	0.175997	0.0193717	proline and serine rich 2
LDLR	-0.569454	-0.862324	0.359	ns	-1.2764	-0.706942	-0.414072	0.000343303	8.20249e-08	3.31203e-05	0.0179303	low density lipoprotein receptor
PFKFB4	-0.364938	-0.261318	0.456	ns	-0.394125	-0.0291868	-0.132806	0.000345057	0.0264488	0.875037	0.295341	6-phosphofructo-2-kinase/fructose-2,6-biphosphatase 4
TCHP	-0.235842	-0.356852	0.212	ns	-0.412294	-0.176453	-0.0554424	0.000348589	1.19124e-07	0.0238722	0.537771	trichoplein keratin filament binding
SLC31A1	0.204461	0.321404	0.136	ns	0.242961	0.0384999	-0.0784431	0.00035682	2.38144e-08	0.66107	0.254469	solute carrier family 31 member 1
NSUN5P2	-0.401265	-0.335167	0.244	ns	-0.448899	-0.047634	-0.113732	0.000375103	0.00798311	0.807804	0.446562	NSUN5 pseudogene 2
EGR3	-0.546534	-0.446342	0.481	ns	-0.629461	-0.0829273	-0.183119	0.000394907	0.00986925	0.743242	0.347952	early growth response 3
ZFP37	0.382118	0.312775	0.691	ns	0.341386	-0.0407321	0.0286114	0.000406938	0.0105992	0.823118	0.862287	ZFP37 zinc finger protein
LINC00877	-1.07256	-0.836175	0.852	ns	-1.22517	-0.152612	-0.388999	0.000408676	0.0135051	0.783485	0.346742	long intergenic non-protein coding RNA 877
OGN	-0.350105	-0.29388	0.946	ns	-0.514252	-0.164146	-0.220371	0.000411302	0.00818132	0.210084	0.0551683	osteoglycin
IKBKE	-0.309662	-0.361564	0.546	ns	-0.455806	-0.146144	-0.0942426	0.000426494	0.000102704	0.202255	0.414002	inhibitor of nuclear factor kappa B kinase subunit epsilon
RORA	0.222569	0.365348	0.069	ns	0.421558	0.198988	0.0562098	0.000428952	7.4921e-09	0.00436297	0.487875	RAR related orphan receptor A
ZNF354A	0.40954	0.299978	0.468	ns	0.452665	0.0431251	0.152687	0.000501455	0.0290653	0.826701	0.278929	zinc finger protein 354A
AOC2	-0.568153	-0.485716	0.565	ns	-0.870122	-0.30197	-0.384407	0.00051039	0.00758714	0.141512	0.0344402	amine oxidase copper containing 2
MAP1LC3B2	0.639864	0.471964	0.584	ns	0.617703	-0.0221614	0.145738	0.000551328	0.031515	0.948737	0.532206	microtubule associated protein 1 light chain 3 beta 2
SLC26A6	-0.316901	-0.370548	0.659	ns	-0.466773	-0.149872	-0.096225	0.000553131	0.000120448	0.20361	0.413568	solute carrier family 26 member 6
NDUFAF8	-0.329582	-0.302909	0.643	ns	-0.396353	-0.0667707	-0.0934444	0.000563255	0.00425774	0.659233	0.466064	NADH:ubiquinone oxidoreductase complex assembly factor 8
MKNK2	0.477192	0.419865	0.891	ns	0.742162	0.26497	0.322297	0.000595398	0.00641179	0.123254	0.0359472	MAPK interacting serine/threonine kinase 2
HAO1	-1.22447	-0.810622	0.385	ns	-1.31009	-0.0856201	-0.499472	0.000608382	0.0445269		0.289164	hydroxyacid oxidase 1
HMGB3	-0.387084	-0.412207	0.807	ns	-0.605203	-0.218119	-0.192996	0.000615513	0.000736539	0.134197	0.163345	high mobility group box 3
FGF7	-0.901486	-0.854836	0.647	ns	-1.5232	-0.621713	-0.668363	0.000627118	0.00301976	0.0589673	0.0268181	fibroblast growth factor 7
OSER1-DT	0.344209	0.304138	0.889	ns	0.446492	0.102282	0.142354	0.000634849	0.0070031	0.451871	0.225993	OSER1 divergent transcript
KCNAB2	0.334209	0.292186	0.833	ns	0.483153	0.148944	0.190967	0.000657583	0.0079966	0.219282	0.0763164	potassium voltage-gated channel subfamily A regulatory beta subunit 2
PRTFDC1	-0.41815	-0.332007	0.529	ns	-0.641838	-0.223688	-0.309831	0.000660152	0.017555	0.169704	0.029401	phosphoribosyl transferase domain containing 1
CLN3	1.01875	0.952473	0.725	ns	1.38841	0.369658	0.435938	0.000673443	0.00425939	0.273377	0.153484	CLN3 lysosomal/endosomal transmembrane protein, battenin
ULBP1	0.550411	0.785081	0.228	ns	0.900317	0.349906	0.115236	0.000676797	1.65363e-06	0.0526262	0.566903	UL16 binding protein 1
GRHL1	-0.442633	-0.607783	0.208	ns	-0.797524	-0.354891	-0.189741	0.000714874	1.06212e-05	0.0280001	0.269344	grainyhead like transcription factor 1
ZNF662	-0.325858	-0.225619	0.245	ns	-0.491637	-0.165779	-0.266018	0.000725784	0.0460861	0.184771	0.0123103	zinc finger protein 662
GK	0.420517	0.330095	0.832	ns	0.39767	-0.0228468	0.0675756	0.000745512	0.0210673	0.922696	0.696856	glycerol kinase
SNHG3	-0.29977	-0.381452	0.451	ns	-0.596122	-0.296352	-0.21467	0.000745512	3.95409e-05	0.00331839	0.0323085	small nucleolar RNA host gene 3
PPM1K	0.281417	0.379043	0.226	ns	0.390269	0.108852	0.0112258	0.000764791	1.06212e-05	0.308217	0.932707	protein phosphatase, Mg2+/Mn2+ dependent 1K
TMEM39B	-0.273322	-0.417896	0.217	ns	-0.410602	-0.13728	0.00729346	0.000802984	6.55826e-07	0.194247	0.95963	transmembrane protein 39B
UHRF1	-0.461702	-0.432839	0.914	ns	-0.584772	-0.123069	-0.151932	0.000808267	0.00451516	0.554961	0.402955	ubiquitin like with PHD and ring finger domains 1
DHRS13	-0.338588	-0.403903	0.349	ns	-0.630602	-0.292015	-0.226699	0.000857048	0.000182848	0.0157719	0.0564583	dehydrogenase/reductase 13
PIM2	-0.41199	-0.317522	0.389	ns	-0.628106	-0.216115	-0.310584	0.000865278	0.0252083	0.174623	0.0242463	Pim-2 proto-oncogene, serine/threonine kinase
FADS2	-0.450046	-0.674615	0.362	ns	-0.791846	-0.3418	-0.117232	0.000874002	9.25551e-07	0.0322594	0.513072	fatty acid desaturase 2
MTUS1	0.195258	0.330402	0.085	ns	0.45154	0.256282	0.121138	0.000881218	1.72085e-08	3.15945e-05	0.0632795	microtubule associated scaffold protein 1
LIPG	-0.79361	-0.664967	0.428	ns	-1.24661	-0.452998	-0.581641	0.000905114	0.0132943	0.175861	0.0480925	lipase G, endothelial type
ANGPTL4	0.434713	0.569033	0.281	ns	0.63777	0.203057	0.0687369	0.000906072	2.60122e-05	0.228939	0.710538	angiopoietin like 4
KLF8	-0.411039	-0.28875	0.272	ns	-0.350205	0.060834	-0.061455	0.000931123	0.0471753	0.76943	0.735272	Kruppel like factor 8
CHEK2	-0.395581	-0.400003	0.841	ns	-0.605471	-0.20989	-0.205469	0.000979095	0.0022845	0.182244	0.159462	checkpoint kinase 2
NME4	-0.330316	-0.268965	0.563	ns	-0.262568	0.0677479	0.00639741	0.000998896	0.0187511	0.665365	0.971451	NME/NM23 nucleoside diphosphate kinase 4
CD302	-0.336488	-0.303538	0.756	ns	-0.592963	-0.256475	-0.289425	0.00118625	0.00867666	0.0408136	0.0117296	CD302 molecule
MINDY1	-0.232148	-0.375883	0.125	ns	-0.304407	-0.0722588	0.0714761	0.00127828	3.47584e-07	0.483131	0.453013	MINDY lysine 48 deubiquitinase 1
MYBL1	-0.481398	-0.361168	0.442	ns	-0.406132	0.0752653	-0.0449641	0.00129416	0.0369852	0.763309	0.847768	MYB proto-oncogene like 1
IL17RE	-0.583579	-0.861691	0.181	ns	-0.889813	-0.306233	-0.0281214	0.00133173	7.2791e-06	0.210581	0.930973	interleukin 17 receptor E
MCOLN3	0.358795	0.414013	0.534	ns	0.381735	0.0229408	-0.0322775	0.00133838	0.000480632	0.912089	0.845993	mucolipin TRP cation channel 3
RBMS3	-0.488631	-0.641959	0.195	ns	-0.890151	-0.40152	-0.248191	0.00139536	6.89449e-05	0.0311081	0.193342	RNA binding motif single stranded interacting protein 3
SPACA6	-0.467215	-0.560012	0.734	ns	-0.720896	-0.253681	-0.160885	0.00146047	0.000365284	0.19126	0.413763	sperm acrosome associated 6
GSTT2B	-0.375641	-0.311044	0.425	ns	-0.249106	0.126534	0.0619378	0.00147661	0.0212709	0.446099	0.716509	glutathione S-transferase theta 2B
PDGFRB	-0.280728	-0.397365	0.428	ns	-0.527486	-0.246758	-0.130121	0.00150568	1.31222e-05	0.0163175	0.225238	platelet derived growth factor receptor beta
AP1AR	0.241371	0.374797	0.074	ns	0.377742	0.136371	0.00294515	0.00153698	1.10147e-06	0.134711	0.981559	adaptor related protein complex 1 associated regulatory protein
TMOD1	-0.300826	-0.423642	0.422	ns	-0.534802	-0.233975	-0.11116	0.00159004	1.88338e-05	0.0410404	0.364706	tropomodulin 1
LINC01006	0.575709	0.455203	0.403	ns	0.58352	0.00781025	0.128316	0.00165756	0.0340225	0.984595	0.584153	long intergenic non-protein coding RNA 1006
SCD	-0.315591	-0.519137	0.343	ns	-0.681163	-0.365573	-0.162027	0.00174508	3.0254e-07	0.000900704	0.169783	stearoyl-CoA desaturase
ERG28	-0.244639	-0.33446	0.367	ns	-0.434587	-0.189948	-0.100127	0.00178979	4.18043e-05	0.0424345	0.308185	ergosterol biosynthesis 28 homolog
LINC00160	-0.916956	-0.862929	0.892	ns	-1.58364	-0.666687	-0.720714	0.00198133	0.00921134	0.119016	0.0661015	long intergenic non-protein coding RNA 160
ZMYM6	0.340156	0.300335	0.884	ns	0.275504	-0.0646527	-0.0248317	0.00205886	0.0164216	0.700241	0.883177	zinc finger MYM-type containing 6
SLC16A1-AS1	-0.328192	-0.331947	0.883	ns	-0.408626	-0.0804334	-0.076679	0.00210398	0.00496796	0.627988	0.61094	SLC16A1 antisense RNA 1
CDKN2A	-0.437786	-0.507447	0.627	ns	-0.469382	-0.0315964	0.0380651	0.0021196	0.00095681	0.909219	0.866996	cyclin dependent kinase inhibitor 2A
ZFP28	0.335469	0.257343	0.435	ns	0.373222	0.037753	0.115879	0.00212944	0.0455394	0.835166	0.385865	ZFP28 zinc finger protein
DERL3	0.81628	0.848227	0.542	ns	1.18475	0.368473	0.336526	0.00213321	0.00337696	0.239862	0.251746	derlin 3
PHKG1	0.661232	0.536944	0.677	ns	0.665879	0.00464744	0.128935	0.00223672	0.0331117	0.990811	0.650923	phosphorylase kinase catalytic subunit gamma 1
COL2A1	-0.43598	-0.678322	0.404	ns	-0.652028	-0.216048	0.0262941	0.00260018	3.68456e-06	0.246589	0.909251	collagen type II alpha 1 chain
BCL7A	0.330284	0.470219	0.236	ns	0.636609	0.306324	0.16639	0.00262681	2.86899e-05	0.00998345	0.173219	BAF chromatin remodeling complex subunit BCL7A
ERO1B	0.269934	0.336413	0.339	ns	0.434205	0.164271	0.097792	0.00264973	0.00035919	0.126871	0.369644	endoplasmic reticulum oxidoreductase 1 beta
SANBR	0.308943	0.432778	0.193	ns	0.598067	0.289124	0.165289	0.00266742	4.21084e-05	0.0104206	0.151238	SANT and BTB domain regulator of CSR
TRAF3IP3	-0.924334	-0.936954	0.511	ns	-1.80305	-0.878715	-0.866095	0.00272808	0.00654059	0.0442796	0.0359025	TRAF3 interacting protein 3
C9orf72	0.31344	0.34842	0.623	ns	0.314733	0.00129392	-0.033686	0.00279223	0.00198352	0.994752	0.827427	C9orf72-SMCR8 complex subunit
HES1	0.284952	0.358885	0.409	ns	0.553826	0.268874	0.194941	0.00291081	0.000354926	0.00923755	0.0554641	hes family bHLH transcription factor 1
SLCO5A1	-1.18646	-1.27675	0.95	ns	-0.852157	0.334298	0.424591	0.00291476	0.00419963		0.442688	solute carrier organic anion transporter family member 5A1
JAG2	1.04088	1.07233	0.333	ns	1.77417	0.733294	0.701841	0.00295887	0.00521457	0.0334683	0.0313546	jagged canonical Notch ligand 2
RFXAP	-0.443651	-0.422376	0.975	ns	-0.406347	0.0373047	0.0160295	0.00326645	0.0127839	0.896011	0.951385	regulatory factor X associated protein
FNDC11	1.60869	1.34196	0.255	ns	0.906445	-0.702247	-0.435512	0.0033618	0.0370916		0.492509	fibronectin type III domain containing 11
NIM1K	-0.35687	-0.420909	0.571	ns	-0.530175	-0.173305	-0.109266	0.00339711	0.00137975	0.290914	0.508604	NIM1 serine/threonine protein kinase
CUBN	-0.374479	-0.416557	0.873	ns	-0.468394	-0.0939149	-0.0518369	0.0035789	0.00304289	0.638579	0.793126	cubilin
B3GALT2	-1.17823	-1.34754	0.171	ns	-1.8738	-0.69557	-0.526258	0.00374585	0.00269191	0.24478	0.372223	beta-1,3-galactosyltransferase 2
AMZ2P1	0.361582	0.428368	0.582	ns	0.488291	0.126709	0.0599229	0.00391918	0.00134522	0.44217	0.724075	AMZ2 pseudogene 1
POLR3G	0.847629	0.698397	0.725	ns	0.458096	-0.389533	-0.240301	0.00404292	0.0441676	0.280175	0.513943	RNA polymerase III subunit G
ISYNA1	0.242144	0.331617	0.182	ns	0.372013	0.12987	0.0403958	0.0042053	0.000155578	0.209219	0.727598	inositol-3-phosphate synthase 1
NDRG4	0.759032	0.685563	0.835	ns	0.962989	0.203957	0.277425	0.0042758	0.0229807	0.583987	0.383111	NDRG family member 4
ARRDC3	-0.203635	-0.402321	0.119	ns	-0.58826	-0.384625	-0.185939	0.004826	1.60088e-08	1.65114e-07	0.0165431	arrestin domain containing 3
KIAA0040	-0.209748	-0.358817	0.248	ns	-0.588068	-0.37832	-0.229251	0.00498657	1.77841e-06	8.32095e-07	0.00358261	KIAA0040
THAP8	0.339684	0.56113	0.173	ns	0.662875	0.323191	0.101745	0.00509812	3.66321e-06	0.0121999	0.484336	THAP domain containing 8
AVIL	-0.317539	-0.443576	0.377	ns	-0.533507	-0.215968	-0.0899305	0.00525332	0.000195479	0.126871	0.559995	advillin
NOTCH4	-0.56255	-0.476799	0.601	ns	-0.589387	-0.0268372	-0.112589	0.00535771	0.0406866	0.948921	0.703245	notch receptor 4
TRIM6	-0.669024	-0.690315	0.773	ns	-0.731719	-0.0626949	-0.0414032	0.00542314	0.0100442	0.891543	0.918963	tripartite motif containing 6
COL1A1	-0.570288	-0.684462	0.95	ns	-0.942189	-0.371901	-0.257727	0.00577513	0.00193258	0.151707	0.315031	collagen type I alpha 1 chain
ACOX2	-0.795136	-0.690447	0.492	ns	-0.778188	0.0169482	-0.0877412	0.00616531	0.037566	0.980148	0.849151	acyl-CoA oxidase 2
PDP2	0.224678	0.329672	0.279	ns	0.324035	0.099357	-0.00563655	0.00620839	9.03832e-05	0.352891	0.966973	pyruvate dehyrogenase phosphatase catalytic subunit 2
TTC39A	1.41075	1.25453	0.516	ns	0.828443	-0.582304	-0.426084	0.00708888	0.0387311		0.484336	tetratricopeptide repeat domain 39A
COL8A1	-0.582986	-0.630437	0.907	ns	-0.895822	-0.312836	-0.265385	0.00746317	0.00887251	0.293591	0.350867	collagen type VIII alpha 1 chain
MIR616	1.11439	1.21	0.919	ns	1.80285	0.688463	0.592852	0.00773629	0.00800787		0.12534	microRNA 616
SMAD3	-0.26414	-0.442354	0.345	ns	-0.528112	-0.263971	-0.085758	0.00811444	1.06505e-05	0.0199054	0.503914	SMAD family member 3
DYNC1I1	0.354612	0.320211	0.906	ns	0.48651	0.131898	0.1663	0.00824501	0.0366412	0.467052	0.293985	dynein cytoplasmic 1 intermediate chain 1
SCARF2	0.249535	0.33469	0.267	ns	0.435583	0.186048	0.100893	0.00853138	0.000738342	0.0912195	0.374321	scavenger receptor class F member 2
ITM2A	-0.240256	-0.343905	0.275	ns	-0.319384	-0.0791271	0.0245218	0.00906235	0.00035919	0.55134	0.862816	integral membrane protein 2A
GADD45A	0.363829	0.660099	0.162	ns	0.695217	0.331388	0.0351176	0.00939537	2.11677e-06	0.0394425	0.867522	growth arrest and DNA damage inducible alpha
NCR3LG1	0.244226	0.399968	0.152	ns	0.46453	0.220304	0.0645624	0.00950421	2.52073e-05	0.0363444	0.592465	natural killer cell cytotoxicity receptor 3 ligand 1
KYNU	-0.336179	-0.431025	0.732	ns	-0.570107	-0.233927	-0.139082	0.00950421	0.00181286	0.1478	0.39907	kynureninase
LOXL1	-0.293867	-0.382345	0.517	ns	-0.335917	-0.04205	0.0464281	0.00999249	0.00173536	0.829286	0.784639	lysyl oxidase like 1
CDC14B	0.35338	0.413121	0.542	ns	0.395927	0.0425472	-0.0171939	0.0103763	0.00562516	0.850518	0.936262	cell division cycle 14B
CRYBG1	-0.454494	-0.444461	0.671	ns	-0.679416	-0.224922	-0.234954	0.0104258	0.0267205	0.353689	0.288006	crystallin beta-gamma domain containing 1
FEN1	0.299765	0.32055	0.82	ns	0.286073	-0.0136916	-0.0344775	0.0110561	0.0139527	0.95216	0.841044	flap structure-specific endonuclease 1
CPEB1	0.867296	0.942469	0.545	ns	0.650223	-0.217073	-0.292246	0.0111196	0.0118245	0.654813	0.476682	cytoplasmic polyadenylation element binding protein 1
GHRL	-0.949089	-0.921719	0.904	ns	-0.953094	-0.00400567	-0.0313754	0.0123548	0.0329586		0.962994	ghrelin and obestatin prepropeptide
CITED2	-0.239099	-0.417749	0.38	ns	-0.579474	-0.340375	-0.161725	0.0123905	1.33844e-05	0.00086778	0.134924	Cbp/p300 interacting transactivator with Glu/Asp rich carboxy-terminal domain 2
LFNG	-0.575934	-0.593437	0.687	ns	-0.685055	-0.109121	-0.0916183	0.0125426	0.0224835	0.778172	0.796017	LFNG O-fucosylpeptide 3-beta-N-acetylglucosaminyltransferase
SLC14A1	-0.35551	-0.560615	0.132	ns	-0.672466	-0.316956	-0.111851	0.0135888	0.000199423	0.0706421	0.574771	solute carrier family 14 member 1 (Kidd blood group)
FOXD2	0.278309	0.411826	0.311	ns	0.572906	0.294597	0.16108	0.0142116	0.000423144	0.0171962	0.205085	forkhead box D2
SYNPO2	-0.467076	-0.922071	0.115	ns	-0.689703	-0.222628	0.232368	0.0151942	4.17139e-06	0.403629	0.359125	synaptopodin 2
CLEC18B	-0.674424	-0.874531	0.615	ns	-0.778718	-0.104293	0.0958132	0.0155762	0.0041246	0.831055	0.827427	C-type lectin domain family 18 member B
CCDC28A	0.261958	0.447016	0.067	ns	0.322898	0.0609407	-0.124117	0.0156123	3.90726e-05	0.705727	0.324579	coiled-coil domain containing 28A
LRRC8B	0.280081	0.472754	0.099	ns	0.496821	0.216739	0.0240667	0.0157324	4.91492e-05	0.101413	0.886703	leucine rich repeat containing 8 VRAC subunit B
ZNF608	-0.156149	-0.337914	0.066	ns	-0.355869	-0.19972	-0.0179548	0.0157476	1.28753e-07	0.00514264	0.856231	zinc finger protein 608
MYO15A	-0.372603	-0.398475	0.723	ns	-0.543389	-0.170786	-0.144914	0.0158467	0.0217572	0.429326	0.48017	myosin XVA
MAD1L1	0.464472	0.560256	0.747	ns	0.422389	-0.0420837	-0.137868	0.0158572	0.00698481	0.898395	0.559536	mitotic arrest deficient 1 like 1
GOLGA4-AS1	0.338586	0.486033	0.39	ns	0.51168	0.173093	0.0256465	0.0160708	0.000847306	0.309022	0.899471	GOLGA4 antisense RNA 1
PTRH1	-0.277454	-0.32299	0.576	ns	-0.29304	-0.0155867	0.0299501	0.016293	0.0106665	0.945101	0.865349	peptidyl-tRNA hydrolase 1 homolog
LINC01909	-0.649174	-0.837565	0.442	ns	-1.02422	-0.375051	-0.18666	0.0163331	0.00498933	0.323021	0.644273	long intergenic non-protein coding RNA 1909
H2BU1	1.57713	1.56786	0.696	ns	2.07216	0.49503	0.504302	0.017957	0.037969		0.474953	H2B.U histone 1
EIF2AK3	0.209443	0.333166	0.366	ns	0.3676	0.158157	0.0344347	0.0180538	0.000226051	0.136733	0.785239	eukaryotic translation initiation factor 2 alpha kinase 3
PPP1R3E	0.266789	0.48309	0.105	ns	0.416742	0.149953	-0.0663482	0.0185514	1.77492e-05	0.283932	0.650975	protein phosphatase 1 regulatory subunit 3E
RAET1L	-0.584859	-0.606221	0.923	ns	-0.26609	0.31877	0.340131	0.0192373	0.0329787	0.332921	0.259704	retinoic acid early transcript 1L
SLC66A1L	1.08514	1.66219	0.178	ns	1.39522	0.310078	-0.26697	0.0194541	0.000316548		0.586227	solute carrier family 66 member 1 like
SIX4	-0.190113	-0.33656	0.174	ns	-0.389736	-0.199624	-0.0531761	0.0200795	5.56616e-05	0.0346554	0.636341	SIX homeobox 4
ASPN	-0.756443	-0.823694	0.845	ns	-0.644463	0.11198	0.179231	0.0206308	0.025875	0.846442	0.704382	asporin
RTN4RL1	-0.386869	-0.453986	0.972	ns	-0.263632	0.123237	0.190354	0.0207033	0.0144112	0.6181	0.359052	reticulon 4 receptor like 1
GADD45B	0.194747	0.327884	0.212	ns	0.529214	0.334466	0.201329	0.0207648	0.000118553	0.000106451	0.0223365	growth arrest and DNA damage inducible beta
ATOH8	0.433569	0.689663	0.142	ns	0.769447	0.335878	0.0797837	0.0216676	0.000340242	0.131667	0.760173	atonal bHLH transcription factor 8
SELENBP1	-0.245079	-0.370946	0.171	ns	-0.376041	-0.130962	-0.00509449	0.0257589	0.00141962	0.373257	0.978663	selenium binding protein 1
COLEC10	-0.557736	-0.75992	0.172	ns	-0.648651	-0.0909153	0.111269	0.0272157	0.00665702	0.838581	0.776962	collectin subfamily member 10
AOC3	-0.359225	-0.46229	0.966	ns	-0.725252	-0.366027	-0.262961	0.0287052	0.00856933	0.0534896	0.156036	amine oxidase copper containing 3
LURAP1L	0.394993	0.607781	0.314	ns	0.449368	0.0543749	-0.158413	0.0297745	0.00116414	0.859231	0.480242	leucine rich adaptor protein 1 like
NKILA	-0.368133	-0.555477	0.27	ns	-0.5537	-0.185567	0.00177733	0.0308116	0.00245681	0.432609	0.995716	NF-kappaB interacting lncRNA
ST3GAL3	-0.36296	-0.422257	0.854	ns	-0.270356	0.0926043	0.151901	0.030958	0.0248137	0.722406	0.482249	ST3 beta-galactoside alpha-2,3-sialyltransferase 3
MAMLD1	-0.358629	-0.597246	0.322	ns	-0.974573	-0.615944	-0.377327	0.0318499	0.000614378	0.0008619	0.049621	mastermind like domain containing 1
NPEPL1	-0.326179	-0.353126	0.837	ns	-0.633445	-0.307266	-0.280319	0.0344947	0.0426175	0.0996277	0.111725	aminopeptidase like 1
DUS4L-BCAP29	-0.256677	-0.485308	0.2	ns	-0.561371	-0.304694	-0.0760628	0.0346417	0.000118898	0.0322906	0.664107	DUS4L-BCAP29 readthrough
FGF13	0.296641	0.592734	0.074	ns	0.799386	0.502745	0.206652	0.0349947	1.5997e-05	0.000252372	0.158862	fibroblast growth factor 13
FAM227A	-0.455125	-0.679946	0.066	ns	-0.530538	-0.0754129	0.149407	0.035947	0.0040024	0.840941	0.625237	family with sequence similarity 227 member A
MSMO1	-0.25024	-0.453255	0.381	ns	-0.622506	-0.372266	-0.16925	0.038452	0.000203899	0.00437975	0.226679	methylsterol monooxygenase 1
MIR3189	0.964363	1.85735	0.097	ns	2.01149	1.04713	0.154139	0.0391859	2.42789e-05		0.747968	microRNA 3189
LCORL	0.242375	0.346119	0.437	ns	0.254095	0.0117204	-0.0920238	0.039471	0.00523962	0.960029	0.524487	ligand dependent nuclear receptor corepressor like
RAP1GAP	0.47937	0.565115	0.683	ns	0.844889	0.365519	0.279774	0.0397731	0.0277711	0.155151	0.260426	RAP1 GTPase activating protein
KHDRBS3	0.492597	0.735567	0.277	ns	0.737391	0.244794	0.00182387	0.0400925	0.00295135	0.399602	0.996322	KH RNA binding domain containing, signal transduction associated 3
KIAA1958	0.299827	0.476515	0.246	ns	0.445339	0.145512	-0.0311764	0.0422123	0.00163465	0.431663	0.880325	KIAA1958
REP15	-0.224638	-0.419648	0.065	ns	-0.396872	-0.172234	0.0227769	0.0465253	0.000302043	0.222108	0.898152	RAB15 effector protein
SRD5A3	-0.362443	-0.538615	0.169	ns	-0.877887	-0.515445	-0.339273	0.0475663	0.00687247	0.0179314	0.129326	steroid 5 alpha-reductase 3
BNC2-AS1	-0.959162	-2.1268	0.349	ns	-1.08087	-0.121704	1.04594	0.0476624	0.000277151		0.120644	BNC2 antisense RNA 1
ZNF503-AS1	-0.398978	-0.552258	0.24	ns	-0.635094	-0.236116	-0.0828359	0.0489434	0.013366	0.394604	0.787696	ZNF503 antisense RNA 1

## Sheet: CL2 driven
Symbol	CL2 vs CTRL log2FC	BS50 vs CTRL log2FC	p-value effect CL2 vs effect BS50	Sign	CL2BS50 vs CTRL log2FC	CL2B50 vs CL2 log2FC	CL2BS50 vs BS50 log2FC	CL2 vs CTRL padj	BS50 vs CTRL padj	CL2B50 vs CL2 padj	CL2BS50 vs BS50 padj	GeneName
IL6	-2.4345	-1.10653	0.005	**	-3.38101	-0.946511	-2.27448	3.36012e-26	9.10465e-06	0.000394517	4.46657e-22	interleukin 6
ESM1	-2.41553	-0.665482	0.001	**	-2.74428	-0.328741	-2.07879	2.37272e-29	0.00736936	0.288705	6.55056e-21	endothelial cell specific molecule 1
GGT5	-2.36526	-0.587976	0.003	**	-2.30282	0.0624404	-1.71484	1.87255e-25	0.00770525	0.905743	8.67599e-13	gamma-glutamyltransferase 5
IGFBP4	-2.06433	-0.489742	3.51e-05	****	-2.04212	0.0222058	-1.55238	6.73432e-60	0.000591782	0.93543	3.47956e-33	insulin like growth factor binding protein 4
CXCL3	-1.97267	-0.774307	0.006	**	-2.31116	-0.338498	-1.53686	3.562e-20	0.00119558	0.264864	8.53693e-12	C-X-C motif chemokine ligand 3
COL7A1	-1.95495	-0.521715	7.99e-06	****	-1.85981	0.0951442	-1.33809	3.43362e-59	0.000103863	0.633171	3.03311e-27	collagen type VII alpha 1 chain
CCL2	-1.9507	-0.875171	0.019	*	-2.31492	-0.364212	-1.43974	3.98577e-14	0.00272199	0.318342	1.19421e-07	C-C motif chemokine ligand 2
POSTN	-1.92793	-0.816517	0.001	**	-2.09837	-0.170441	-1.28186	1.07421e-35	1.56275e-07	0.512879	1.69254e-14	periostin
UCN2	-1.79896	-0.486306	0.002	**	-1.70416	0.094801	-1.21785	1.70452e-24	0.00811918	0.781957	5.23368e-11	urocortin 2
MXRA5	-1.79496	-0.450335	0.000577	***	-1.85116	-0.0562057	-1.40083	9.283e-26	0.0187668	0.873218	5.9768e-15	matrix remodeling associated 5
CX3CL1	-1.75492	-0.450816	0.000761	***	-1.8046	-0.0496775	-1.35378	5.8393e-27	0.0157261	0.880826	1.75725e-15	C-X3-C motif chemokine ligand 1
PCDH18	-1.74016	-0.425871	0.002	**	-1.94317	-0.203015	-1.5173	2.54029e-18	0.0455125	0.573511	2.55476e-12	protocadherin 18
NTNG1	-1.72633	-0.891909	0.043	*	-1.70777	0.0185551	-0.815865	4.31563e-14	8.94713e-05	0.975769	0.0022546	netrin G1
PDZK1IP1	-1.6939	-0.428971	0.00082	***	-1.69509	-0.00119288	-1.26612	1.52981e-34	0.00478315	0.996991	1.49786e-18	PDZK1 interacting protein 1
PCSK1	-1.67656	-0.379803	1.42e-06	****	-1.66873	0.00783016	-1.28893	4.15224e-71	0.000147406	0.974486	1.41532e-40	proprotein convertase subtilisin/kexin type 1
MACC1	-1.67065	-1.03801	0.043	*	-1.66627	0.00437657	-0.628258	5.94209e-13	1.10956e-05	0.993506	0.0258648	MET transcriptional regulator MACC1
PDCD1LG2	-1.65661	-0.73141	0.005	**	-2.0046	-0.347997	-1.27319	6.77765e-23	2.08351e-05	0.167158	8.64077e-12	programmed cell death 1 ligand 2
ABCA13	-1.61827	-0.386172	0.000351	***	-1.44143	0.176839	-1.05526	2.67563e-25	0.0423678	0.447973	8.40947e-11	ATP binding cassette subfamily A member 13
MAMDC4	-1.58417	-0.31676	1.08e-06	****	-1.56687	0.017294	-1.25011	8.84507e-57	0.00466339	0.938299	2.47765e-34	MAM domain containing 4
CD4	-1.54691	-0.765282	0.045	*	-0.675737	0.87117	0.089545	1.7957e-06	0.0267303	0.0314962	0.853502	CD4 molecule
TNFSF11	-1.53921	-0.606038	0.002	**	-1.74888	-0.209672	-1.14284	1.57014e-17	0.00169724	0.47792	6.99313e-09	TNF superfamily member 11
VCAN	-1.52293	-0.385348	5.77e-05	****	-1.57983	-0.0568972	-1.19448	3.66173e-36	0.00370228	0.810022	3.94336e-21	versican
CERCAM	-1.5019	-0.304432	7.62e-05	****	-1.35106	0.150843	-1.04663	1.05508e-34	0.0452259	0.401815	1.16564e-16	cerebral endothelial cell adhesion molecule
DIO3OS	-1.50183	-0.787553	0.005	**	-1.50133	0.000496546	-0.713777	1.68467e-33	1.03429e-09	0.998295	1.19421e-07	DIO3 opposite strand upstream RNA
SPTLC3	-1.48497	-0.461732	1.38e-05	****	-1.53102	-0.0460455	-1.06929	1.40157e-22	0.00455001	0.885912	4.51972e-11	serine palmitoyltransferase long chain base subunit 3
NEGR1	-1.47938	-0.537089	4.07e-05	****	-1.4824	-0.00301901	-0.945311	5.41312e-28	6.33796e-05	0.992828	1.02165e-10	neuronal growth regulator 1
PID1	-1.47393	-0.501816	0.001	**	-1.61821	-0.144285	-1.1164	3.96144e-32	0.000347321	0.438243	4.21653e-18	phosphotyrosine interaction domain containing 1
FGF1	-1.4592	-0.483388	0.004	**	-1.68887	-0.229675	-1.20548	7.97423e-14	0.0420956	0.420869	3.05877e-09	fibroblast growth factor 1
GSTT2	-1.4541	-0.63312	0.007	**	-0.677313	0.776788	-0.0441926	3.31374e-07	0.0390991	0.031004	0.922741	glutathione S-transferase theta 2 (gene/pseudogene)
NDP	-1.45082	-0.707668	0.016	*	-1.81798	-0.367162	-1.11031	4.37932e-16	0.000332633	0.116973	3.05877e-09	norrin cystine knot growth factor NDP
TNC	-1.44843	-0.420292	9.53e-05	****	-1.40426	0.0441686	-0.983966	3.54649e-54	5.48028e-05	0.792954	1.32564e-24	tenascin C
TEX41	-1.41548	-0.520991	0.004	**	-1.43934	-0.0238629	-0.918348	3.17093e-17	0.00552616	0.948737	3.12132e-07	testis expressed 41
EPHB2	-1.41397	-0.304117	7.45e-05	****	-1.28269	0.131286	-0.978571	8.74591e-44	0.0102134	0.392356	9.80069e-21	EPH receptor B2
LAMB1	-1.38473	-0.435385	0.00038	***	-1.44967	-0.0649446	-1.01428	4.43559e-30	0.00132188	0.766171	1.27906e-15	laminin subunit beta 1
COL5A3	-1.37466	-0.808533	0.038	*	-1.56938	-0.194719	-0.760846	5.85307e-06	0.0186684	0.709485	0.0328948	collagen type V alpha 3 chain
MXRA8	-1.37057	-0.479554	0.000419	***	-1.3545	0.0160661	-0.874945	1.90972e-34	8.47597e-05	0.948437	1.06149e-13	matrix remodeling associated 8
SULF1	-1.35737	-0.658906	0.015	*	-1.59894	-0.241574	-0.940036	3.18296e-17	0.000211113	0.278188	2.52241e-08	sulfatase 1
S100A2	-1.31044	-0.374433	0.002	**	-1.41626	-0.105822	-1.04183	2.57895e-24	0.0117523	0.622203	9.08193e-15	S100 calcium binding protein A2
NAV3	-1.31026	-0.56702	0.007	**	-1.25099	0.0592771	-0.683965	8.6665e-09	0.0240979	0.90273	0.00879394	neuron navigator 3
WNT5A	-1.30073	-0.444575	0.002	**	-1.47111	-0.170388	-1.02654	1.22816e-14	0.025938	0.515505	7.79979e-09	Wnt family member 5A
LOXL3	-1.29296	-0.498268	0.003	**	-1.33338	-0.0404217	-0.835116	1.68778e-24	0.000418084	0.867406	3.10077e-10	lysyl oxidase like 3
ITGB8	-1.2907	-0.513934	0.018	*	-1.43384	-0.14314	-0.919911	1.86217e-12	0.0178711	0.622402	1.95294e-06	integrin subunit beta 8
MEG3	-1.28591	-0.276634	3.27e-05	****	-1.35068	-0.0647759	-1.07405	1.11637e-39	0.0187511	0.694466	4.2108e-27	maternally expressed 3
SEMA3C	-1.28299	-0.741706	0.011	*	-1.64296	-0.359967	-0.901256	2.24427e-26	5.55955e-09	0.0151689	8.24573e-13	semaphorin 3C
CPAMD8	-1.26299	-0.295059	5.1e-05	****	-1.10407	0.158917	-0.809014	2.74711e-54	0.00144514	0.15399	5.51419e-22	C3 and PZP like alpha-2-macroglobulin domain containing 8
CD38	-1.2628	-0.556357	0.009	**	-1.43415	-0.171356	-0.877798	1.53177e-19	0.00021495	0.427457	5.31848e-09	CD38 molecule
FBN2	-1.25076	-0.533845	0.000341	***	-1.34872	-0.0979628	-0.814874	1.25629e-18	0.000430668	0.698266	1.37458e-07	fibrillin 2
DIO3	-1.23618	-0.701889	0.035	*	-1.43895	-0.202779	-0.737065	9.46521e-17	9.81503e-06	0.352398	5.18743e-06	iodothyronine deiodinase 3
ODF3B	-1.2331	-0.49319	0.004	**	-1.23648	-0.00337614	-0.743289	3.82937e-22	0.000373359	0.990642	4.84044e-08	outer dense fiber of sperm tails 3B
SLC9A3R2	-1.21944	-0.508934	0.009	**	-1.27553	-0.0560879	-0.766592	9.10522e-17	0.00229343	0.834437	7.88253e-07	SLC9A3 regulator 2
GLDN	-1.21602	-0.741902	0.048	*	-1.54182	-0.325791	-0.799913	6.29726e-14	2.21801e-05	0.124117	3.62481e-06	gliomedin
WNK4	-1.20076	-0.597525	0.042	*	-1.30323	-0.102475	-0.705708	1.34326e-10	0.00476079	0.749721	0.000562369	WNK lysine deficient protein kinase 4
RAMP1	-1.18857	-0.420058	0.005	**	-1.23505	-0.0464886	-0.814997	9.63861e-18	0.00779452	0.863025	3.04524e-08	receptor activity modifying protein 1
S100A4	-1.17311	-0.410012	0.000547	***	-1.19856	-0.0254499	-0.788547	1.11372e-28	0.000326222	0.910224	1.894e-12	S100 calcium binding protein A4
CHI3L1	-1.1726	-0.251789	3.25e-05	****	-1.11472	0.0578749	-0.862932	2.1939e-51	0.00634434	0.652735	2.31396e-27	chitinase 3 like 1
AGRN	-1.16492	-0.240288	0.000463	***	-0.939419	0.225496	-0.699131	1.41595e-34	0.038553	0.0682937	1.88111e-12	agrin
MUC1	-1.16178	-0.530239	0.005	**	-1.09282	0.0689625	-0.562582	7.51586e-23	2.23385e-05	0.743575	1.28913e-05	mucin 1, cell surface associated
LINC01915	-1.15934	-0.661563	0.049	*	-1.28686	-0.127513	-0.625294	1.61908e-08	0.00340617	0.723453	0.00830794	long intergenic non-protein coding RNA 1915
WTAPP1	-1.15826	-0.401573	0.018	*	-1.37888	-0.220619	-0.977305	8.62072e-16	0.0154232	0.294693	1.62377e-10	Wilms tumor 1 associated protein pseudogene 1
MMP13	-1.15664	-0.374188	0.002	**	-1.28543	-0.128791	-0.91124	3.53953e-29	0.00152887	0.392429	8.51164e-18	matrix metallopeptidase 13
STEAP4	-1.14972	-0.542402	0.037	*	-1.40388	-0.254164	-0.86148	4.2964e-09	0.0180001	0.360805	3.6897e-05	STEAP4 metalloreductase
LINC01686	-1.14329	-0.476294	0.007	**	-1.25413	-0.110837	-0.777832	3.67325e-13	0.00478315	0.70017	9.63882e-06	long intergenic non-protein coding RNA 1686
SULT1C4	-1.13051	-0.369499	0.003	**	-1.49034	-0.359825	-1.12084	6.21307e-17	0.0152524	0.0553355	1.91659e-14	sulfotransferase family 1C member 4
LETM2	-1.12938	-0.479669	0.009	**	-1.36882	-0.239449	-0.889156	2.24881e-14	0.00450268	0.241601	1.0886e-08	leucine zipper and EF-hand containing transmembrane protein 2
ITGB2	-1.1235	-0.302065	0.000308	***	-0.971067	0.152437	-0.669002	2.88101e-30	0.00557398	0.295398	9.45691e-11	integrin subunit beta 2
ENC1	-1.11429	-0.718363	0.012	*	-1.50966	-0.395373	-0.791296	2.08783e-25	4.34779e-11	0.00496214	5.63925e-11	ectodermal-neural cortex 1
NHS	-1.09038	-0.571698	0.021	*	-1.03666	0.0537201	-0.464966	1.04389e-17	2.15218e-05	0.823935	0.00119114	NHS actin remodeling regulator
MAOB	-1.08979	-0.474591	0.002	**	-1.2291	-0.139313	-0.754512	1.84956e-39	8.56912e-08	0.226342	1.56812e-18	monoamine oxidase B
GLIPR1	-1.07945	-0.194691	3.01e-05	****	-1.03651	0.0429386	-0.841818	3.77679e-46	0.0370991	0.745367	1.44098e-27	GLI pathogenesis related 1
TMEM132A	-1.07875	-0.417943	0.002	**	-1.02475	0.0539963	-0.606811	7.22177e-39	2.91055e-06	0.701212	3.09619e-12	transmembrane protein 132A
S100A3	-1.06724	-0.428919	0.048	*	-1.12395	-0.05671	-0.69503	1.09373e-09	0.035472	0.868404	0.000298745	S100 calcium binding protein A3
SERPINA6	-1.05775	-0.382948	0.000573	***	-0.865624	0.192126	-0.482675	1.06025e-13	0.0166032	0.368821	0.00223729	serpin family A member 6
ADD3	-1.05275	-0.264125	4.35e-05	****	-1.09281	-0.0400569	-0.828683	8.74591e-44	0.00209331	0.769895	2.48176e-26	adducin 3
RAB38	-1.04083	-0.425315	0.002	**	-1.05496	-0.0141251	-0.629642	6.91907e-19	0.000859386	0.958901	6.66411e-07	RAB38, member RAS oncogene family
RPSAP52	-1.04017	-0.691796	0.04	*	-0.891566	0.148607	-0.19977	5.24536e-08	0.000759796	0.641466	0.447739	ribosomal protein SA pseudogene 52
FIBIN	-1.02871	-0.441147	0.019	*	-1.18567	-0.156956	-0.744518	1.04069e-15	0.00247701	0.398826	3.16964e-08	fin bud initiation factor homolog
COL5A1	-1.02704	-0.32427	0.000673	***	-0.960341	0.0666959	-0.63607	5.21663e-20	0.0147892	0.725495	7.45011e-08	collagen type V alpha 1 chain
STS	-1.02214	-0.3757	0.000451	***	-1.04455	-0.0224105	-0.668848	1.0287e-35	2.47761e-05	0.891976	5.7179e-15	steroid sulfatase
CTDSP1	-1.01941	-0.148892	3.19e-07	****	-1.10122	-0.0818088	-0.952324	4.15224e-71	0.0346491	0.330369	3.38725e-61	CTD small phosphatase 1
SH2D1B	-1.01604	-0.422136	0.032	*	-1.00784	0.00820038	-0.585708	3.85066e-11	0.0156093	0.983028	0.000572699	SH2 domain containing 1B
LTBP2	-1.0033	-0.314667	0.004	**	-0.918964	0.0843386	-0.604297	5.89301e-18	0.0247257	0.654822	9.14421e-07	latent transforming growth factor beta binding protein 2
HMGA2	-0.998037	-0.422561	0.018	*	-0.997071	0.00096668	-0.57451	3.30299e-14	0.00504593	0.996994	5.06118e-05	high mobility group AT-hook 2
MN1	-0.979855	-0.640225	0.036	*	-1.26522	-0.285368	-0.624998	1.24586e-21	2.05669e-09	0.0293858	1.58993e-08	MN1 proto-oncogene, transcriptional regulator
MATN3	-0.976979	-0.290518	0.003	**	-1.00497	-0.0279954	-0.714456	1.84431e-25	0.00734877	0.878486	2.56565e-13	matrilin 3
ACCS	-0.975526	-0.318919	0.005	**	-0.87935	0.096176	-0.560431	1.27945e-14	0.0302228	0.652241	4.18791e-05	1-aminocyclopropane-1-carboxylate synthase homolog (inactive)
DMKN	-0.972541	-0.309549	0.002	**	-0.955163	0.0173776	-0.645615	2.47932e-19	0.0137206	0.940501	1.63397e-08	dermokine
ASS1	-0.956674	-0.294482	0.006	**	-0.997789	-0.0411152	-0.703307	8.15065e-16	0.0429859	0.852643	1.55246e-08	argininosuccinate synthase 1
HSD11B1	-0.955448	-0.323027	0.001	**	-1.02254	-0.0670897	-0.699511	1.80499e-32	0.000332633	0.608371	4.66314e-17	hydroxysteroid 11-beta dehydrogenase 1
ADAMTS6	-0.949349	-0.30489	0.000118	***	-0.894484	0.0548647	-0.589594	1.24586e-21	0.0080619	0.750475	1.86441e-08	ADAM metallopeptidase with thrombospondin type 1 motif 6
PPOX	-0.948352	-0.291116	0.000985	***	-0.928962	0.0193901	-0.637846	1.07157e-18	0.0164046	0.93543	2.68482e-08	protoporphyrinogen oxidase
PTGFR	-0.93932	-0.283857	2.1e-05	****	-1.03128	-0.091965	-0.747427	2.38651e-19	0.0180438	0.598882	1.43231e-11	prostaglandin F receptor
TRERF1	-0.934463	-0.351461	0.013	*	-0.836624	0.0978389	-0.485163	8.9212e-19	0.00279218	0.563639	2.26737e-05	transcriptional regulating factor 1
ADAMTS13	-0.93339	-0.357205	0.000965	***	-0.776268	0.157122	-0.419063	1.74022e-14	0.00934852	0.387336	0.00192937	ADAM metallopeptidase with thrombospondin type 1 motif 13
NEK6	-0.933295	-0.271817	0.000636	***	-0.93844	-0.00514499	-0.666623	2.92971e-22	0.0167267	0.982428	3.25948e-11	NIMA related kinase 6
SAA1	-0.932167	-0.258172	0.000374	***	-0.911782	0.0203845	-0.65361	5.34726e-32	0.00459339	0.899253	2.06608e-15	serum amyloid A1
P3H2	-0.923104	-0.311835	0.003	**	-0.90678	0.0163232	-0.594945	5.69033e-17	0.0175887	0.944333	3.18024e-07	prolyl 3-hydroxylase 2
SMOC1	-0.920502	-0.260679	8.73e-07	****	-0.827657	0.0928445	-0.566978	4.05671e-74	2.25694e-06	0.183635	1.32611e-27	SPARC related modular calcium binding 1
PDE1C	-0.917828	-0.476261	0.038	*	-1.07392	-0.156094	-0.597661	1.21765e-10	0.00225706	0.493544	0.000201385	phosphodiesterase 1C
CDC42EP5	-0.903909	-0.232529	0.000562	***	-0.723767	0.180141	-0.491239	1.93978e-20	0.0448452	0.183156	2.16715e-06	CDC42 effector protein 5
BRSK1	-0.903658	-0.473372	0.026	*	-0.864273	0.0393855	-0.390901	6.17241e-07	0.0213043	0.917507	0.0708173	BR serine/threonine kinase 1
PRRX2	-0.90024	-0.445176	0.006	**	-0.818624	0.0816162	-0.373448	7.57399e-21	1.5361e-05	0.601447	0.000456996	paired related homeobox 2
GNG11	-0.899821	-0.282251	0.000462	***	-0.998087	-0.0982661	-0.715836	2.8792e-19	0.0170499	0.528886	7.52148e-12	G protein subunit gamma 11
COL12A1	-0.896246	-0.328341	0.003	**	-0.840764	0.0554814	-0.512423	2.73257e-20	0.00322338	0.738098	6.64386e-07	collagen type XII alpha 1 chain
GLP2R	-0.888367	-0.388839	0.029	*	-0.878588	0.00977862	-0.489749	2.03383e-08	0.0369852	0.979499	0.00559585	glucagon like peptide 2 receptor
IFITM2	-0.878755	-0.310406	0.003	**	-0.934812	-0.0560564	-0.624406	5.65299e-24	0.00167132	0.702304	6.1612e-12	interferon induced transmembrane protein 2
NREP	-0.873218	-0.585491	0.04	*	-1.06541	-0.192194	-0.479922	1.30705e-22	2.78956e-10	0.104806	6.77983e-07	neuronal regeneration related protein
SRPX2	-0.868011	-0.331249	0.002	**	-0.906601	-0.03859	-0.575352	5.43449e-33	3.19303e-05	0.761533	2.80132e-14	sushi repeat containing protein X-linked 2
S100B	-0.865838	-0.433797	0.009	**	-0.993045	-0.127207	-0.559248	6.9313e-21	1.26469e-05	0.343861	1.28832e-08	S100 calcium binding protein B
PODNL1	-0.861596	-0.32002	0.003	**	-0.768782	0.0928144	-0.448761	2.96624e-18	0.00469954	0.547189	2.6321e-05	podocan like 1
PTPN22	-0.858161	-0.262203	0.002	**	-0.939575	-0.0814143	-0.677372	1.17368e-20	0.0160665	0.576575	1.6222e-12	protein tyrosine phosphatase non-receptor type 22
LINC00607	-0.858034	-0.360972	0.001	**	-0.637907	0.220127	-0.276935	1.30403e-10	0.0197891	0.229927	0.0788371	long intergenic non-protein coding RNA 607
TYMP	-0.856375	-0.320395	0.002	**	-0.86573	-0.00935507	-0.545335	1.12207e-29	0.00013625	0.955308	5.70379e-12	thymidine phosphorylase
GLI2	-0.850789	-0.407039	0.033	*	-0.700101	0.150688	-0.293062	5.81042e-11	0.00534414	0.436296	0.055024	GLI family zinc finger 2
SEMA6D	-0.842626	-0.260649	0.009	**	-0.970193	-0.127567	-0.709544	6.37995e-16	0.0390991	0.404359	6.47721e-11	semaphorin 6D
IL4R	-0.815565	-0.340964	0.017	*	-1.06067	-0.245109	-0.71971	1.01349e-10	0.0192875	0.162118	1.28527e-07	interleukin 4 receptor
JUP	-0.804273	-0.33206	0.003	**	-0.729032	0.0752413	-0.396973	1.11769e-14	0.0051434	0.660466	0.000507684	junction plakoglobin
MMAB	-0.803152	-0.322438	0.015	*	-1.00383	-0.200677	-0.681391	5.11239e-12	0.0173354	0.213394	3.4616e-08	metabolism of cobalamin associated B
SH3RF2	-0.801793	-0.327691	0.005	**	-0.729365	0.0724289	-0.401674	1.40665e-20	0.000511034	0.610019	1.79435e-05	SH3 domain containing ring finger 2
GSAP	-0.799516	-0.217837	0.002	**	-0.835127	-0.0356111	-0.61729	1.4767e-19	0.0433746	0.826749	1.94519e-11	gamma-secretase activating protein
MTMR7	-0.794765	-0.316325	0.001	**	-0.704854	0.0899109	-0.388529	1.88693e-17	0.00227907	0.545602	0.000147968	myotubularin related protein 7
PLD1	-0.792321	-0.302063	0.002	**	-0.891075	-0.0987539	-0.589012	4.43291e-20	0.00185807	0.448623	8.73755e-11	phospholipase D1
LNX1	-0.784163	-0.388675	0.001	**	-0.930764	-0.146602	-0.54209	9.46696e-20	2.21989e-05	0.241783	7.78394e-09	ligand of numb-protein X 1
ME3	-0.779159	-0.391026	0.008	**	-0.602766	0.176393	-0.21174	2.55111e-09	0.0079966	0.349404	0.190703	malic enzyme 3
C1GALT1	-0.777351	-0.273184	0.003	**	-0.932025	-0.154674	-0.658841	1.70565e-19	0.00600997	0.187167	1.6719e-13	core 1 synthase, glycoprotein-N-acetylgalactosamine 3-beta-galactosyltransferase 1
CYB5R2	-0.775916	-0.186352	0.000564	***	-0.849129	-0.0732126	-0.662776	3.69663e-23	0.0496046	0.560043	3.04108e-16	cytochrome b5 reductase 2
PRDM8	-0.77341	-0.416461	0.033	*	-0.948829	-0.175419	-0.532368	8.28063e-14	0.000217748	0.227875	2.1823e-06	PR/SET domain 8
KIAA0895L	-0.765811	-0.282636	0.007	**	-0.849727	-0.0839159	-0.567091	1.48476e-12	0.0269249	0.637603	8.81968e-07	KIAA0895 like
LINC01426	-0.765393	-0.404667	0.027	*	-0.903976	-0.138582	-0.499308	7.02672e-16	7.51085e-05	0.318311	1.36332e-06	long intergenic non-protein coding RNA 1426
OAS3	-0.763755	-0.453117	0.005	**	-0.936865	-0.17311	-0.483748	5.79307e-14	3.22264e-05	0.226839	1.53261e-05	2'-5'-oligoadenylate synthetase 3
LSS	-0.752737	-0.292061	0.000261	***	-0.728132	0.0246046	-0.436071	1.27606e-31	3.22974e-05	0.838757	1.33261e-10	lanosterol synthase
IFITM3	-0.751846	-0.362914	0.014	*	-0.865063	-0.113217	-0.502148	1.25215e-25	2.80291e-06	0.254357	2.16045e-11	interferon induced transmembrane protein 3
EFEMP1	-0.74371	-0.320205	8.12e-05	****	-0.907753	-0.164044	-0.587548	2.36082e-36	3.51934e-07	0.0313837	1.67144e-21	EGF containing fibulin extracellular matrix protein 1
GLB1L3	-0.737144	-0.42557	0.015	*	-0.7903	-0.0531566	-0.36473	1.16724e-11	0.000290832	0.788798	0.00336068	galactosidase beta 1 like 3
IFITM1	-0.732862	-0.240697	0.000596	***	-0.841103	-0.108241	-0.600406	1.28014e-23	0.00382008	0.308174	4.01494e-15	interferon induced transmembrane protein 1
PILRA	-0.732389	-0.414834	0.027	*	-0.902835	-0.170447	-0.488001	2.06887e-17	6.19915e-06	0.1522	1.99033e-07	paired immunoglobin like type 2 receptor alpha
FIBP	-0.730438	-0.143443	0.000162	***	-0.67532	0.0551173	-0.531877	3.31353e-35	0.0480458	0.557668	2.41819e-18	FGF1 intracellular binding protein
STEAP1	-0.730384	-0.375586	0.035	*	-0.924683	-0.194299	-0.549097	2.10077e-15	0.000209787	0.103735	1.32682e-08	STEAP family member 1
LSP1	-0.730209	-0.240418	0.004	**	-0.651723	0.0784862	-0.411304	3.64577e-13	0.044721	0.636143	0.000167831	lymphocyte specific protein 1
C3	-0.723381	-0.203219	0.000524	***	-0.635094	0.0882866	-0.431875	7.94002e-35	0.00259131	0.290804	2.26955e-12	complement C3
MAPK11	-0.72151	-0.404779	0.025	*	-0.666693	0.0548169	-0.261915	8.52527e-07	0.0148062	0.842349	0.145443	mitogen-activated protein kinase 11
PLA2R1	-0.716209	-0.42941	0.013	*	-0.859877	-0.143668	-0.430467	9.50573e-25	4.21462e-09	0.122724	7.11413e-09	phospholipase A2 receptor 1
CC2D2A	-0.715909	-0.240252	0.001	**	-0.879985	-0.164076	-0.639733	2.12966e-15	0.0233138	0.193498	1.93491e-11	coiled-coil and C2 domain containing 2A
MRC2	-0.714994	-0.189505	0.000812	***	-0.611811	0.103183	-0.422306	2.91127e-27	0.0166219	0.259885	1.19428e-09	mannose receptor C type 2
EGFR	-0.714318	-0.287865	0.004	**	-0.653614	0.0607037	-0.36575	9.52407e-22	0.000557297	0.61153	4.66139e-06	epidermal growth factor receptor
AXL	-0.70953	-0.237546	0.004	**	-0.665306	0.0442236	-0.427761	1.72065e-18	0.0128035	0.749495	5.96642e-07	AXL receptor tyrosine kinase
SLC7A2	-0.709497	-0.266814	0.045	*	-0.800376	-0.0908798	-0.533563	4.73813e-11	0.0416863	0.586971	2.5859e-06	solute carrier family 7 member 2
TPM2	-0.705073	-0.385539	0.000163	***	-0.852217	-0.147144	-0.466679	1.1843e-50	2.35949e-15	0.0133237	3.40584e-21	tropomyosin 2
CFAP418	-0.704668	-0.311976	0.023	*	-0.888044	-0.183376	-0.576068	2.17418e-08	0.0341713	0.317239	2.83376e-05	cilia and flagella associated protein 418
APOBEC3C	-0.701272	-0.253511	0.029	*	-0.724244	-0.0229716	-0.470733	5.74526e-11	0.0489111	0.917345	4.51886e-05	apolipoprotein B mRNA editing enzyme catalytic subunit 3C
CFB	-0.698772	-0.281642	0.008	**	-0.753585	-0.0548125	-0.471943	3.16977e-18	0.00197865	0.67999	2.34502e-08	complement factor B
CYB5R3	-0.696649	-0.176581	0.001	**	-0.590629	0.10602	-0.414048	3.16774e-26	0.0272019	0.241631	2.05191e-09	cytochrome b5 reductase 3
EFEMP2	-0.696344	-0.175654	7.44e-05	****	-0.59031	0.106034	-0.414655	3.5552e-43	0.00242061	0.116959	3.37654e-15	EGF containing fibulin extracellular matrix protein 2
SCARA3	-0.695111	-0.242096	0.013	*	-0.656286	0.0388249	-0.41419	9.53798e-13	0.0412795	0.825276	7.42354e-05	scavenger receptor class A member 3
STEAP2	-0.691447	-0.370948	0.027	*	-0.885429	-0.193982	-0.514481	5.13572e-15	0.000126849	0.0883154	3.10557e-08	STEAP2 metalloreductase
S100A6	-0.685561	-0.340501	0.013	*	-0.760997	-0.0754365	-0.420497	3.06459e-19	4.6256e-05	0.517297	1.91588e-07	S100 calcium binding protein A6
TMSB10	-0.684306	-0.316165	0.007	**	-0.800162	-0.115856	-0.483997	3.66727e-22	4.26104e-05	0.234167	5.89022e-11	thymosin beta 10
WDR54	-0.673484	-0.258837	0.000587	***	-0.58237	0.0911147	-0.323532	1.79306e-12	0.0191652	0.545414	0.00232892	WD repeat domain 54
LAMB3	-0.67088	-0.22813	0.001	**	-0.587935	0.0829446	-0.359805	6.80736e-32	0.000383775	0.305468	2.41222e-09	laminin subunit beta 3
PLAC9	-0.670102	-0.378978	0.02	*	-0.692728	-0.0226263	-0.313751	6.13522e-18	5.30034e-06	0.880826	0.000238734	placenta associated 9
CRIP2	-0.668721	-0.217446	5.3e-05	****	-0.436264	0.232458	-0.218817	1.40014e-16	0.0221706	0.020555	0.0176691	cysteine rich protein 2
SREBF2	-0.665353	-0.318832	0.018	*	-0.794327	-0.128974	-0.475496	8.67686e-16	0.000538115	0.255423	4.41121e-08	sterol regulatory element binding transcription factor 2
TGFBI	-0.661833	-0.199903	2.87e-05	****	-0.672877	-0.0110435	-0.472974	7.77441e-35	0.00105503	0.92065	2.06139e-17	transforming growth factor beta induced
JAK3	-0.66122	-0.30409	0.046	*	-0.730868	-0.0696471	-0.426778	3.56488e-09	0.020754	0.709301	0.000457267	Janus kinase 3
BMP1	-0.655894	-0.322283	0.005	**	-0.697021	-0.0411279	-0.374738	2.92971e-22	1.0264e-05	0.720481	1.92514e-07	bone morphogenetic protein 1
ZNF414	-0.654782	-0.312634	0.038	*	-0.443047	0.211735	-0.130412	2.14203e-10	0.00777976	0.114575	0.327532	zinc finger protein 414
EPS8L2	-0.653694	-0.310897	0.033	*	-0.585339	0.0683544	-0.274443	1.57393e-14	0.00113319	0.613853	0.00381956	EPS8 like 2
AJUBA	-0.651423	-0.261855	0.015	*	-0.669601	-0.0181782	-0.407745	2.03403e-14	0.00746904	0.917507	8.43202e-06	ajuba LIM protein
RNF207	-0.64777	-0.328358	0.039	*	-0.69556	-0.0477898	-0.367202	9.4961e-11	0.00378546	0.784238	0.000807708	ring finger protein 207
C1RL	-0.64494	-0.395262	0.038	*	-0.833954	-0.189014	-0.438692	1.46054e-18	3.87111e-07	0.04136	1.64152e-08	complement C1r subcomponent like
TNIP1	-0.644024	-0.288035	0.02	*	-0.699444	-0.0554193	-0.411409	6.64456e-19	0.000357092	0.635699	7.19218e-08	TNFAIP3 interacting protein 1
LGALS1	-0.635415	-0.374878	0.019	*	-0.755022	-0.119607	-0.380144	6.08101e-22	7.88095e-08	0.182431	6.34593e-08	galectin 1
NIBAN2	-0.626708	-0.254511	0.019	*	-0.581217	0.0454905	-0.326706	3.49543e-14	0.00818132	0.745796	0.000268559	niban apoptosis regulator 2
ABI3BP	-0.620213	-0.233673	0.000966	***	-0.588039	0.0321745	-0.354366	5.07743e-23	0.000887434	0.770975	1.09502e-07	ABI family member 3 binding protein
SMYD2	-0.600367	-0.246765	0.002	**	-0.60987	-0.00950243	-0.363105	6.19217e-14	0.00653068	0.958662	3.16936e-05	SET and MYND domain containing 2
RRAS	-0.599252	-0.265383	0.014	*	-0.492635	0.106617	-0.227252	5.99481e-14	0.00344443	0.349356	0.0121389	RAS related
IGSF3	-0.597338	-0.249857	0.003	**	-0.680859	-0.0835202	-0.431002	2.08452e-13	0.00699717	0.51211	8.22486e-07	immunoglobulin superfamily member 3
COX7A1	-0.596396	-0.266291	0.022	*	-0.510588	0.0858081	-0.244297	4.58955e-13	0.00431449	0.494233	0.00890436	cytochrome c oxidase subunit 7A1
LUM	-0.59409	-0.234665	0.012	*	-0.636949	-0.042859	-0.402283	1.91923e-15	0.00692907	0.734526	3.18502e-07	lumican
GALNT2	-0.589477	-0.285237	0.006	**	-0.616264	-0.0267869	-0.331027	2.35328e-26	1.82969e-06	0.784024	1.67004e-08	polypeptide N-acetylgalactosaminyltransferase 2
CALD1	-0.589422	-0.197628	0.004	**	-0.653657	-0.0642348	-0.456029	1.42247e-19	0.00965626	0.51917	1.60404e-11	caldesmon 1
CYBA	-0.588701	-0.224019	0.003	**	-0.573867	0.0148337	-0.349848	1.46491e-17	0.00473046	0.916545	2.01797e-06	cytochrome b-245 alpha chain
PMEPA1	-0.588114	-0.210274	0.003	**	-0.582664	0.00544983	-0.372391	5.63745e-17	0.0104037	0.974317	5.64119e-07	prostate transmembrane protein, androgen induced 1
CACHD1	-0.587952	-0.317817	0.014	*	-0.759746	-0.171794	-0.441929	8.60289e-18	1.65003e-05	0.0504534	1.08437e-09	cache domain containing 1
ANTXR2	-0.58675	-0.201609	0.005	**	-0.623392	-0.0366423	-0.421783	4.75686e-17	0.01478	0.76152	8.53533e-09	ANTXR cell adhesion molecule 2
SULF2	-0.586404	-0.217779	0.004	**	-0.541784	0.0446199	-0.324004	1.16662e-17	0.00618281	0.694466	1.00536e-05	sulfatase 2
AHNAK	-0.583653	-0.279665	0.028	*	-0.515365	0.068288	-0.2357	3.91889e-07	0.0428828	0.717003	0.0783483	AHNAK nucleoprotein
ECRG4	-0.581979	-0.230287	0.001	**	-0.52218	0.0597988	-0.291893	1.89325e-21	0.000853485	0.522572	8.8324e-06	ECRG4 augurin precursor
ACSL4	-0.57889	-0.179796	0.000456	***	-0.721887	-0.142997	-0.542091	1.95094e-25	0.00537932	0.0411771	1.12375e-21	acyl-CoA synthetase long chain family member 4
ARSA	-0.573007	-0.150251	5.56e-05	****	-0.476882	0.0961245	-0.326631	1.12879e-26	0.0184867	0.189286	7.24937e-09	arylsulfatase A
MMP3	-0.569437	-0.175892	0.000252	***	-0.588041	-0.0186043	-0.412149	1.93302e-33	0.00113276	0.830773	2.8352e-17	matrix metallopeptidase 3
PTPN14	-0.552395	-0.337665	0.026	*	-0.618158	-0.0657632	-0.280493	7.02839e-18	7.82448e-07	0.497309	5.28518e-05	protein tyrosine phosphatase non-receptor type 14
S100A1	-0.551121	-0.24652	0.009	**	-0.521973	0.0291484	-0.275453	1.12599e-16	0.000951186	0.806524	0.000137678	S100 calcium binding protein A1
PNKD	-0.543847	-0.274491	0.05	*	-0.716088	-0.172241	-0.441597	2.0051e-16	0.000146557	0.0417563	2.87451e-10	PNKD metallo-beta-lactamase domain containing
NT5E	-0.539142	-0.282962	0.037	*	-0.57963	-0.0404884	-0.296669	4.26603e-12	0.00117101	0.760053	0.000441535	5'-nucleotidase ecto
ERGIC1	-0.537729	-0.120484	6.5e-05	****	-0.452328	0.0854011	-0.331844	1.68797e-28	0.0447401	0.196808	6.69784e-11	endoplasmic reticulum-golgi intermediate compartment 1
PRELP	-0.536034	-0.184211	0.004	**	-0.490879	0.0451549	-0.306669	5.50991e-16	0.0197831	0.677198	1.49159e-05	proline and arginine rich end leucine rich repeat protein
QTRT1	-0.535549	-0.183947	0.002	**	-0.457476	0.0780737	-0.273529	1.87295e-12	0.0453778	0.498227	0.00104257	queuine tRNA-ribosyltransferase catalytic subunit 1
LCN2	-0.532836	-0.171889	0.000401	***	-0.510688	0.022148	-0.338798	1.33469e-37	0.000231127	0.759863	4.38637e-15	lipocalin 2
COL27A1	-0.532748	-0.300116	0.012	*	-0.501962	0.0307853	-0.201846	1.62944e-15	3.63627e-05	0.793952	0.00742092	collagen type XXVII alpha 1 chain
PPIEL	-0.531324	-0.261297	0.005	**	-0.531501	-0.000176635	-0.270204	3.69425e-07	0.0339672	0.998977	0.0231561	peptidylprolyl isomerase E like pseudogene
CDKN2B	-0.52671	-0.158681	0.002	**	-0.430313	0.0963971	-0.271633	2.16442e-21	0.016506	0.197785	4.74362e-06	cyclin dependent kinase inhibitor 2B
MAN1A1	-0.524488	-0.321402	0.032	*	-0.683604	-0.159117	-0.362202	7.69595e-21	5.90078e-08	0.0211907	7.1241e-10	mannosidase alpha class 1A member 1
PLEC	-0.523292	-0.198541	0.029	*	-0.28485	0.238441	-0.086309	1.08841e-10	0.0442125	0.014054	0.423551	plectin
FNDC4	-0.521472	-0.223736	0.005	**	-0.552112	-0.0306399	-0.328376	1.41451e-12	0.00819201	0.820861	3.71422e-05	fibronectin type III domain containing 4
FSCN1	-0.520612	-0.204401	0.005	**	-0.541219	-0.0206065	-0.336818	3.00537e-11	0.0291244	0.892319	6.05085e-05	fascin actin-bundling protein 1
SH3BGRL3	-0.516822	-0.174207	0.003	**	-0.437453	0.0793694	-0.263246	5.15653e-19	0.0107271	0.333696	2.45659e-05	SH3 domain binding glutamate rich protein like 3
GALK1	-0.515095	-0.260097	0.032	*	-0.475215	0.03988	-0.215118	1.77878e-06	0.0414018	0.8394	0.0909759	galactokinase 1
NFKB2	-0.512337	-0.229082	0.016	*	-0.556029	-0.0436924	-0.326947	1.50779e-19	0.000264758	0.633171	4.37374e-08	nuclear factor kappa B subunit 2
OGT	-0.511128	-0.344613	0.012	*	-0.635062	-0.123934	-0.290449	2.93328e-17	6.77445e-08	0.115608	7.42852e-06	O-linked N-acetylglucosamine (GlcNAc) transferase
PLGRKT	-0.50643	-0.273445	0.008	**	-0.439361	0.0670692	-0.165916	1.36043e-09	0.00361527	0.61723	0.0979102	plasminogen receptor with a C-terminal lysine
NRBP2	-0.504538	-0.300062	0.016	*	-0.506805	-0.00226724	-0.206743	1.8057e-09	0.00127316	0.990341	0.0333043	nuclear receptor binding protein 2
IVD	-0.503673	-0.216359	0.034	*	-0.581904	-0.0782315	-0.365545	1.70607e-14	0.00382008	0.419878	1.47722e-07	isovaleryl-CoA dehydrogenase
NFKB1	-0.503041	-0.215504	0.016	*	-0.518503	-0.0154616	-0.302998	1.09878e-16	0.00167963	0.897572	2.81918e-06	nuclear factor kappa B subunit 1
TLE5	-0.496454	-0.149347	0.00075	***	-0.371653	0.124801	-0.222306	6.60177e-21	0.0179121	0.0647685	0.000109155	TLE family member 5, transcriptional modulator
CHI3L2	-0.495893	-0.167776	0.000121	***	-0.490659	0.00523335	-0.322883	1.66483e-39	6.17658e-05	0.948503	1.36506e-16	chitinase 3 like 2
IGFBP7	-0.491524	-0.287465	0.025	*	-0.470429	0.0210949	-0.182964	3.93446e-13	9.67766e-05	0.869462	0.0186481	insulin like growth factor binding protein 7
EPAS1	-0.486462	-0.143235	0.002	**	-0.485999	0.000462814	-0.342764	1.05065e-23	0.0128035	0.996188	1.06543e-11	endothelial PAS domain protein 1
CCDC159	-0.484831	-0.227426	0.002	**	-0.499823	-0.0149922	-0.272397	3.27745e-10	0.0101838	0.925251	0.00146831	coiled-coil domain containing 159
ACO1	-0.484679	-0.185955	0.022	*	-0.551049	-0.0663702	-0.365095	2.15003e-13	0.0172193	0.506704	1.41816e-07	aconitase 1
LMF2	-0.48463	-0.18798	0.009	**	-0.422516	0.062114	-0.234536	4.38465e-11	0.0334396	0.587158	0.00398939	lipase maturation factor 2
COL6A1	-0.483894	-0.218108	0.015	*	-0.342865	0.141029	-0.124757	1.49963e-14	0.0022882	0.0779871	0.097564	collagen type VI alpha 1 chain
IFI27L2	-0.482432	-0.242645	0.037	*	-0.522419	-0.0399865	-0.279774	6.36736e-10	0.00653706	0.766532	0.00111552	interferon alpha inducible protein 27 like 2
ZNF827	-0.482425	-0.187534	0.02	*	-0.429078	0.0533464	-0.241545	5.61067e-10	0.046456	0.67383	0.00521026	zinc finger protein 827
DNAJC4	-0.481142	-0.191298	0.01	**	-0.456489	0.0246528	-0.26519	2.77678e-09	0.0487902	0.87369	0.00319739	DnaJ heat shock protein family (Hsp40) member C4
KSR1	-0.475984	-0.254287	0.002	**	-0.570444	-0.0944598	-0.316156	4.22634e-12	0.000859466	0.335818	1.99908e-05	kinase suppressor of ras 1
PPP6R2	-0.471012	-0.119271	0.000237	***	-0.470849	0.000163079	-0.351578	2.69957e-22	0.0448641	0.998302	3.21596e-12	protein phosphatase 6 regulatory subunit 2
DCN	-0.468036	-0.282478	0.034	*	-0.536471	-0.0684351	-0.253993	1.87682e-23	1.13553e-08	0.297965	3.27279e-07	decorin
ATP5MC1	-0.467222	-0.233421	0.012	*	-0.546306	-0.079084	-0.312885	3.23654e-12	0.00192859	0.424486	1.49239e-05	ATP synthase membrane subunit c locus 1
PENK	-0.467126	-0.236142	0.047	*	-0.382185	0.0849417	-0.146043	3.67315e-06	0.0498555	0.586991	0.24579	proenkephalin
TMEM129	-0.465664	-0.187961	0.004	**	-0.531706	-0.0660423	-0.343745	6.01758e-16	0.00421152	0.44428	1.75577e-08	transmembrane protein 129, E3 ubiquitin ligase
CRIM1	-0.464495	-0.173345	0.013	*	-0.446206	0.0182893	-0.27286	1.04424e-13	0.01967	0.87723	4.71705e-05	cysteine rich transmembrane BMP regulator 1
MAP2K3	-0.464103	-0.227875	0.004	**	-0.554226	-0.0901225	-0.326351	1.85002e-20	2.85534e-05	0.184401	5.51874e-10	mitogen-activated protein kinase kinase 3
HGSNAT	-0.463091	-0.211759	0.011	*	-0.520418	-0.0573266	-0.308659	1.36011e-16	0.000682847	0.505164	2.27002e-07	heparan-alpha-glucosaminide N-acetyltransferase
PXDN	-0.462121	-0.217266	0.021	*	-0.560244	-0.0981231	-0.342978	5.22988e-08	0.0312667	0.422242	0.000156898	peroxidasin
CCN6	-0.461377	-0.265577	0.039	*	-0.490229	-0.0288522	-0.224652	1.28479e-13	8.90624e-05	0.794953	0.00117246	cellular communication network factor 6
COLGALT2	-0.46121	-0.233286	0.039	*	-0.435701	0.0255087	-0.202414	1.57344e-10	0.0045915	0.8471	0.012664	collagen beta(1-O)galactosyltransferase 2
SYDE1	-0.457543	-0.18479	0.021	*	-0.434206	0.0233365	-0.249416	2.51833e-11	0.0233719	0.854447	0.00086299	synapse defective Rho GTPase homolog 1
MARCHF3	-0.456536	-0.268326	0.016	*	-0.632238	-0.175702	-0.363911	2.62098e-11	0.000351984	0.0439548	7.68667e-07	membrane associated ring-CH-type finger 3
SMAD7	-0.453476	-0.165571	0.028	*	-0.324368	0.129108	-0.158797	1.37299e-11	0.0412536	0.142117	0.0410685	SMAD family member 7
RBMX	-0.452581	-0.162936	0.017	*	-0.52849	-0.0759088	-0.365555	5.23024e-12	0.0408646	0.426567	9.87482e-08	RNA binding motif protein X-linked
LLGL1	-0.448757	-0.158129	0.011	*	-0.44225	0.00650772	-0.284121	8.24438e-13	0.036927	0.964081	2.25938e-05	LLGL scribble cell polarity complex component 1
RUNX1	-0.448296	-0.25259	0.045	*	-0.497606	-0.0493102	-0.245016	2.10843e-15	3.93598e-05	0.574776	5.7252e-05	uncharacterized LOC100506403
PYGL	-0.442857	-0.197	0.008	**	-0.45269	-0.00983375	-0.25569	1.41174e-11	0.00945811	0.943223	0.000330797	glycogen phosphorylase L
GTF2I	-0.442296	-0.244569	0.036	*	-0.534884	-0.0925879	-0.290315	3.1454e-15	6.14828e-05	0.230615	1.34093e-06	general transcription factor IIi
ADGRG2	-0.442212	-0.220824	0.008	**	-0.507506	-0.0652942	-0.286682	5.66619e-12	0.00227907	0.502025	3.3671e-05	adhesion G protein-coupled receptor G2
MCTP2	-0.430716	-0.152011	0.001	**	-0.358724	0.0719917	-0.206713	1.47345e-14	0.0221706	0.374108	0.000774645	multiple C2 and transmembrane domain containing 2
SELENOM	-0.42847	-0.172688	0.011	*	-0.435641	-0.007171	-0.262953	7.66839e-12	0.0200063	0.958529	9.29536e-05	selenoprotein M
BPHL	-0.419263	-0.196901	0.005	**	-0.367342	0.0519215	-0.17044	1.13203e-07	0.0347198	0.691597	0.0668167	biphenyl hydrolase like
TRIOBP	-0.418589	-0.206364	0.026	*	-0.420777	-0.00218789	-0.214413	3.08082e-10	0.00690946	0.988654	0.00357712	TRIO and F-actin binding protein
BCL9L	-0.415274	-0.209921	0.025	*	-0.358838	0.0564358	-0.148917	1.57393e-14	0.000469762	0.484724	0.0156365	BCL9 like
ZCCHC24	-0.412271	-0.173825	0.006	**	-0.347081	0.0651899	-0.173256	1.08489e-19	0.000598888	0.310239	0.000526748	zinc finger CCHC-type containing 24
PIN1	-0.40686	-0.172066	0.000299	***	-0.477633	-0.0707722	-0.305567	1.35055e-12	0.00964201	0.398826	5.3035e-07	peptidylprolyl cis/trans isomerase, NIMA-interacting 1
TRAF3IP2	-0.406479	-0.187121	0.025	*	-0.465798	-0.0593183	-0.278677	2.00397e-14	0.00183728	0.448383	6.96484e-07	TRAF3 interacting protein 2
NBDY	-0.405227	-0.182797	0.013	*	-0.394154	0.011073	-0.211357	1.24961e-11	0.00795839	0.928466	0.00136049	negative regulator of P-body association
RBP4	-0.404054	-0.177936	0.003	**	-0.383317	0.0207369	-0.205381	1.25414e-12	0.00663177	0.843611	0.00103558	retinol binding protein 4
MYL6B	-0.403104	-0.160083	0.002	**	-0.370378	0.0327262	-0.210295	1.59283e-16	0.00415329	0.688359	7.4699e-05	myosin light chain 6B
NTPCR	-0.39747	-0.229536	0.006	**	-0.507699	-0.110229	-0.278163	1.11395e-14	3.77291e-05	0.104658	5.1301e-07	nucleoside-triphosphatase, cancer-related
RSPRY1	-0.39383	-0.191186	0.044	*	-0.472671	-0.0788414	-0.281485	9.26724e-10	0.0102001	0.393644	4.2518e-05	ring finger and SPRY domain containing 1
GMDS	-0.392444	-0.246642	0.022	*	-0.409775	-0.0173308	-0.163133	1.41515e-13	1.58232e-05	0.863025	0.00675108	GDP-mannose 4,6-dehydratase
COQ4	-0.391382	-0.228694	0.041	*	-0.44638	-0.054998	-0.217685	9.68064e-08	0.00610309	0.63851	0.00790699	coenzyme Q4
MPG	-0.38978	-0.157072	0.019	*	-0.387078	0.00270177	-0.230006	6.63828e-10	0.0383992	0.986039	0.000841641	N-methylpurine DNA glycosylase
GSTK1	-0.389201	-0.203375	0.019	*	-0.415537	-0.0263357	-0.212162	1.42605e-12	0.000886343	0.784764	0.000438211	glutathione S-transferase kappa 1
PTPN2	-0.388961	-0.163174	0.031	*	-0.469349	-0.0803878	-0.306175	1.11003e-10	0.0221802	0.348615	1.59651e-06	protein tyrosine phosphatase non-receptor type 2
SRGN	-0.382773	-0.159949	0.015	*	-0.484453	-0.101681	-0.324504	6.3209e-12	0.0145718	0.167743	2.2839e-08	serglycin
KMT2E	-0.382102	-0.149172	0.001	**	-0.367169	0.0149333	-0.217997	1.17763e-21	0.000933759	0.839899	2.67927e-07	lysine methyltransferase 2E (inactive)
VIM	-0.381266	-0.180336	0.008	**	-0.331412	0.0498546	-0.151075	9.49237e-15	0.00112154	0.500365	0.00620518	vimentin
CABIN1	-0.3792	-0.17877	0.007	**	-0.289132	0.0900675	-0.110362	2.07463e-11	0.00590007	0.241572	0.102527	calcineurin binding protein 1
TAPBP	-0.377881	-0.199663	0.04	*	-0.437112	-0.0592311	-0.237449	4.45022e-14	0.000307505	0.416277	8.80584e-06	TAP binding protein
PTPRU	-0.377681	-0.170506	0.023	*	-0.268006	0.109675	-0.0974993	7.78595e-09	0.0283302	0.20658	0.230449	protein tyrosine phosphatase receptor type U
DRAP1	-0.376996	-0.162984	0.014	*	-0.365838	0.0111578	-0.202854	1.11753e-13	0.0052293	0.913388	0.00023254	DR1 associated protein 1
TADA3	-0.376716	-0.112118	0.004	**	-0.359174	0.0175419	-0.247056	2.61649e-16	0.0468527	0.835684	3.75008e-07	transcriptional adaptor 3
ATG7	-0.37639	-0.155541	0.022	*	-0.420039	-0.0436484	-0.264498	1.73679e-12	0.0125778	0.608148	3.15647e-06	autophagy related 7
JMJD8	-0.373501	-0.121948	0.002	**	-0.332498	0.0410035	-0.21055	9.6912e-14	0.0465747	0.60748	9.98827e-05	jumonji domain containing 8
TUBB	-0.371652	-0.192451	0.026	*	-0.424846	-0.0531938	-0.232394	8.68642e-11	0.00304021	0.541509	0.00016054	tubulin beta class I
MXRA7	-0.366402	-0.227533	0.041	*	-0.450996	-0.0845946	-0.223464	2.72119e-13	2.69795e-05	0.210985	3.42668e-05	matrix remodeling associated 7
TBL1X	-0.351781	-0.175798	0.018	*	-0.367799	-0.0160186	-0.192001	6.36659e-15	0.000439941	0.849584	8.89086e-05	transducin beta like 1 X-linked
ZMYND8	-0.350694	-0.128667	0.005	**	-0.348273	0.00242129	-0.219606	6.10515e-13	0.0272352	0.983861	2.58994e-05	zinc finger MYND-type containing 8
PBX2	-0.346494	-0.139689	0.002	**	-0.277392	0.0691025	-0.137703	2.86581e-11	0.023877	0.348859	0.0203752	PBX homeobox 2
TOMM7	-0.346279	-0.166274	0.037	*	-0.313551	0.0327275	-0.147278	6.04659e-10	0.010227	0.726494	0.0208161	translocase of outer mitochondrial membrane 7
MRPL24	-0.344024	-0.134027	0.012	*	-0.258553	0.0854706	-0.124526	6.32188e-11	0.0337004	0.230482	0.0410712	mitochondrial ribosomal protein L24
KIAA0319L	-0.343649	-0.125968	0.004	**	-0.320661	0.0229877	-0.194693	2.08129e-12	0.0319701	0.78823	0.00023618	KIAA0319 like
UXS1	-0.339681	-0.187567	0.038	*	-0.370952	-0.0312714	-0.183385	4.57485e-14	0.000143469	0.672337	0.000185562	UDP-glucuronate decarboxylase 1
DYNC2I2	-0.33805	-0.182947	0.042	*	-0.342169	-0.00411981	-0.159222	2.45241e-06	0.0305403	0.980296	0.0539937	dynein 2 intermediate chain 2
FZD1	-0.33605	-0.169071	0.011	*	-0.322445	0.013605	-0.153374	5.18745e-10	0.00637464	0.897808	0.0120813	frizzled class receptor 1
ARL6IP5	-0.334244	-0.12463	0.008	**	-0.421959	-0.0877149	-0.297329	6.15605e-12	0.0332912	0.175437	4.19451e-09	ADP ribosylation factor like GTPase 6 interacting protein 5
CCM2	-0.329727	-0.14372	0.006	**	-0.209347	0.120381	-0.0656266	1.81709e-10	0.018002	0.0644152	0.325006	CCM2 scaffold protein
ENSA	-0.323451	-0.13984	0.021	*	-0.396446	-0.0729955	-0.256607	5.94209e-13	0.00707507	0.232204	5.02003e-08	endosulfine alpha
PARVA	-0.322537	-0.137512	0.014	*	-0.35002	-0.0274829	-0.212508	1.68362e-12	0.0097412	0.718617	1.27522e-05	parvin alpha
MKRN2	0.319798	0.144661	0.009	**	0.319504	-0.000293688	0.174843	2.91953e-12	0.00708644	0.997032	0.000379219	makorin ring finger protein 2
RNF14	0.322964	0.14695	0.022	*	0.326838	0.00387419	0.179888	4.27384e-11	0.0112352	0.972221	0.000632341	ring finger protein 14
RFK	0.323169	0.170945	0.04	*	0.216218	-0.106951	0.0452733	1.96196e-06	0.0377251	0.220739	0.634675	riboflavin kinase
PTPRD	0.338803	0.150206	0.043	*	0.463436	0.124633	0.31323	1.26715e-09	0.0248386	0.0698975	4.5996e-08	protein tyrosine phosphatase receptor type D
IKZF5	0.343142	0.180142	0.03	*	0.253302	-0.0898398	0.0731595	3.28795e-07	0.025273	0.317541	0.399185	IKAROS family zinc finger 5
DCP2	0.350946	0.210619	0.033	*	0.278212	-0.0727347	0.0675927	1.01938e-06	0.0117029	0.475701	0.476071	decapping mRNA 2
MCUR1	0.35625	0.159778	0.006	**	0.378796	0.0225458	0.219018	1.33995e-10	0.0162901	0.812676	0.000197608	mitochondrial calcium uniporter regulator 1
EXOC8	0.356581	0.163904	0.011	*	0.34266	-0.0139218	0.178755	4.24614e-10	0.0162811	0.897383	0.00418605	exocyst complex component 8
HACD3	0.360204	0.125185	0.003	**	0.305577	-0.0546269	0.180392	4.33205e-15	0.0255999	0.399733	0.000276557	3-hydroxyacyl-CoA dehydratase 3
TRIM11	0.369681	0.204792	0.003	**	0.422962	0.0532811	0.21817	4.76371e-12	0.000670271	0.491816	0.000119246	tripartite motif containing 11
CRTC2	0.371244	0.163843	0.01	**	0.478382	0.107138	0.314539	1.12742e-10	0.0166032	0.145705	1.17985e-07	CREB regulated transcription coactivator 2
TMBIM1	0.374402	0.110185	0.002	**	0.406304	0.0319024	0.296119	5.75876e-18	0.0385857	0.647388	4.03758e-11	transmembrane BAX inhibitor motif containing 1
VEZT	0.379963	0.181866	0.025	*	0.359275	-0.0206877	0.177409	6.72718e-13	0.00286719	0.824002	0.00213394	vezatin, adherens junctions transmembrane protein
INCENP	0.384795	0.184945	0.013	*	0.398309	0.0135143	0.213364	1.06867e-09	0.0140678	0.911114	0.00164415	inner centromere protein
PPTC7	0.387492	0.193806	0.027	*	0.398715	0.0112227	0.204909	1.6301e-10	0.00607801	0.924619	0.00177248	protein phosphatase targeting COQ7
LNPK	0.390885	0.155342	0.014	*	0.217836	-0.173049	0.0624941	1.2671e-10	0.0378717	0.0154853	0.442287	lunapark, ER junction formation factor
NPAT	0.393623	0.227155	0.044	*	0.444441	0.0508185	0.217286	5.85659e-09	0.0034012	0.621503	0.00286043	nuclear protein, coactivator of histone transcription
MUL1	0.397558	0.152204	0.000193	***	0.407872	0.0103141	0.255668	1.69805e-16	0.0078329	0.913388	3.93257e-07	mitochondrial E3 ubiquitin protein ligase 1
CAMLG	0.399414	0.169571	0.022	*	0.375221	-0.0241931	0.20565	1.11715e-09	0.0340716	0.833127	0.004097	calcium modulating ligand
SAMD8	0.400663	0.183258	0.028	*	0.338914	-0.0617492	0.155656	4.03283e-13	0.00419963	0.434289	0.0120617	sterile alpha motif domain containing 8
CNPPD1	0.413365	0.135408	0.002	**	0.461985	0.0486199	0.326576	8.26782e-17	0.0255364	0.508653	1.69113e-10	cyclin Pas1/PHO80 domain containing 1
MOB2	0.414064	0.229778	0.026	*	0.521071	0.107007	0.291293	2.44158e-09	0.00401169	0.236564	5.90855e-05	MOB kinase activator 2
PPID	0.42098	0.196273	0.003	**	0.319311	-0.101669	0.123038	4.59425e-12	0.00600007	0.197366	0.0855066	peptidylprolyl isomerase D
GOLPH3	0.423026	0.116064	4.31e-06	****	0.309286	-0.113739	0.193222	6.73708e-33	0.00585663	0.00699816	3.11072e-07	golgi phosphoprotein 3
IL6R	0.425362	0.188915	0.043	*	0.543467	0.118105	0.354552	1.04613e-10	0.0153424	0.166102	1.95794e-07	interleukin 6 receptor
SCPEP1	0.426291	0.134289	0.001	**	0.423148	-0.00314294	0.288859	6.06933e-17	0.0324531	0.978949	5.64462e-08	serine carboxypeptidase 1
MDM2	0.427803	0.238551	0.021	*	0.472504	0.0447007	0.233952	3.36388e-14	0.000118703	0.615012	0.000112468	MDM2 proto-oncogene
VCPIP1	0.429105	0.21205	0.013	*	0.416052	-0.0130531	0.204002	1.86885e-14	0.000887535	0.903334	0.000754273	valosin containing protein interacting protein 1
SMIM13	0.436713	0.21384	0.013	*	0.361901	-0.0748123	0.148061	2.51032e-07	0.0383992	0.542795	0.138089	small integral membrane protein 13
FBXL20	0.456884	0.171302	0.006	**	0.438389	-0.0184954	0.267087	3.35683e-12	0.0353257	0.876165	0.00012769	F-box and leucine rich repeat protein 20
LARP1B	0.458179	0.186056	0.005	**	0.439445	-0.0187341	0.253389	1.53812e-10	0.0340838	0.887355	0.00101848	La ribonucleoprotein 1B
EMP1	0.459307	0.220885	0.001	**	0.489956	0.0306496	0.269071	3.05235e-35	2.7104e-08	0.604486	3.55409e-12	epithelial membrane protein 1
DBF4	0.459415	0.246488	0.012	*	0.519024	0.0596096	0.272537	6.34345e-06	0.0491079	0.700237	0.0126623	DBF4 zinc finger
PITPNM2	0.459882	0.224629	0.035	*	0.631233	0.171351	0.406604	2.58071e-12	0.00285173	0.0297532	1.43762e-09	phosphatidylinositol transfer protein membrane associated 2
SBNO1	0.460828	0.253025	0.034	*	0.499214	0.0383865	0.24619	1.3261e-16	3.36796e-05	0.668447	3.48356e-05	strawberry notch homolog 1
WDR47	0.461761	0.232815	0.012	*	0.482964	0.0212034	0.250149	6.49014e-15	0.000539595	0.838581	6.45355e-05	WD repeat domain 47
CDR2	0.463185	0.190864	0.007	**	0.540363	0.077178	0.3495	2.02097e-18	0.00165158	0.285711	1.50562e-10	cerebellar degeneration related protein 2
CLIP4	0.464229	0.283993	0.025	*	0.487399	0.0231707	0.203406	9.74871e-16	7.59182e-06	0.81531	0.0010425	CAP-Gly domain containing linker protein family member 4
SKIL	0.46748	0.175215	0.008	**	0.386853	-0.0806271	0.211638	1.70887e-11	0.0400599	0.412407	0.00598117	SKI like proto-oncogene
GXYLT1	0.475776	0.196848	0.016	*	0.39196	-0.0838166	0.195111	1.91003e-11	0.0212712	0.398956	0.0141172	glucoside xylosyltransferase 1
BLVRB	0.477473	0.205556	0.041	*	0.502711	0.0252382	0.297155	5.39518e-09	0.0395449	0.864816	0.000695484	biliverdin reductase B
SMG8	0.47959	0.290146	0.037	*	0.529525	0.0499351	0.23938	2.23582e-11	0.000269036	0.655887	0.00199556	SMG8 nonsense mediated mRNA decay factor
GHITM	0.481449	0.15149	0.004	**	0.396628	-0.0848216	0.245138	4.74615e-16	0.0369129	0.303128	0.000131911	growth hormone inducible transmembrane protein
POR	0.482309	0.211448	0.012	*	0.627983	0.145674	0.416534	1.70242e-11	0.012184	0.107635	1.69695e-08	cytochrome p450 oxidoreductase
RHEB	0.488008	0.287315	0.024	*	0.550634	0.0626257	0.263319	1.62026e-18	1.54937e-06	0.437485	8.31647e-06	Ras homolog, mTORC1 binding
SERINC5	0.517428	0.197374	0.027	*	0.548131	0.0307033	0.350757	9.75563e-13	0.0248433	0.806918	4.00393e-06	serine incorporator 5
NQO2	0.520741	0.173083	0.005	**	0.544399	0.0236584	0.371316	1.07495e-15	0.0289313	0.840194	4.12321e-08	N-ribosyldihydronicotinamide:quinone reductase 2
BAG2	0.5247	0.281426	0.048	*	0.362627	-0.162073	0.0812006	3.28674e-11	0.00185315	0.099511	0.439236	BAG cochaperone 2
ILRUN	0.526585	0.253511	0.008	**	0.650006	0.123421	0.396494	8.27226e-18	0.000194022	0.117948	4.07519e-10	inflammation and lipid regulator with UBA-like and NBR1-like domains
ZBTB21	0.533959	0.214143	0.000227	***	0.603619	0.0696598	0.389477	1.85218e-21	0.000823786	0.380219	1.55905e-11	zinc finger and BTB domain containing 21
LRP12	0.543651	0.276163	0.033	*	0.507404	-0.0362471	0.231241	5.90569e-16	0.000221104	0.748105	0.00172498	LDL receptor related protein 12
FLYWCH1	0.552778	0.216903	0.022	*	0.59096	0.0381818	0.374056	1.5335e-13	0.0145966	0.763458	2.07719e-06	FLYWCH-type zinc finger 1
LY96	0.561634	0.335406	0.006	**	0.664903	0.103269	0.329497	5.3595e-06	0.0244058	0.541967	0.0112369	lymphocyte antigen 96
OTULIN	0.563683	0.209444	0.000181	***	0.420475	-0.143207	0.211032	4.81165e-21	0.00304203	0.0490005	0.00134627	OTU deubiquitinase with linear linkage specificity
SLC36A1	0.568254	0.205694	0.000249	***	0.601954	0.0336997	0.39626	1.46435e-21	0.00336724	0.728897	9.54651e-11	solute carrier family 36 member 1
LIFR	0.580654	0.360566	0.029	*	0.675234	0.0945802	0.314668	1.74868e-22	1.03061e-08	0.241143	5.20487e-07	LIF receptor subunit alpha
MICU1	0.581281	0.273588	0.009	**	0.639158	0.0578767	0.36557	5.57386e-22	4.2697e-05	0.519478	5.0065e-09	mitochondrial calcium uptake 1
ALAS1	0.598363	0.141812	3.34e-06	****	0.505927	-0.0924363	0.364114	4.3059e-44	0.00653706	0.0875658	2.03712e-16	5'-aminolevulinate synthase 1
UBE2O	0.617399	0.264635	0.016	*	0.737553	0.120154	0.472918	2.49799e-18	0.000941793	0.202283	9.77879e-11	ubiquitin conjugating enzyme E2 O
RELL1	0.65028	0.288385	0.003	**	0.642456	-0.00782459	0.354071	1.4112e-19	0.000447146	0.959409	2.35981e-06	RELT like 1
BAG3	0.66033	0.444855	0.035	*	0.791934	0.131604	0.347079	4.57117e-36	3.55891e-16	0.0469626	3.09893e-10	BAG cochaperone 3
GPC1	0.707283	0.179782	2e-05	****	0.956019	0.248737	0.776238	9.40179e-34	0.0102879	0.000170526	2.63994e-40	glypican 1
ID4	0.720839	0.375596	0.008	**	0.77999	0.0591505	0.404394	2.48146e-20	1.35169e-05	0.618958	5.07962e-07	inhibitor of DNA binding 4, HLH protein
PLIN2	0.729987	0.258069	0.000407	***	0.741707	0.0117198	0.483638	1.94726e-31	0.000258167	0.927128	8.60277e-14	perilipin 2
OSER1	0.746539	0.349407	0.017	*	0.7386	-0.00793855	0.389193	6.05989e-19	0.000189658	0.9671	1.31796e-05	oxidative stress responsive serine rich 1
DIPK1A	0.767835	0.319303	0.000167	***	0.777588	0.00975286	0.458285	1.96823e-14	0.00854337	0.963437	9.80638e-06	divergent protein kinase domain 1A
ZBTB2	0.785753	0.319207	0.004	**	0.853247	0.0674945	0.53404	7.64882e-19	0.00184948	0.622721	5.02308e-09	zinc finger and BTB domain containing 2
FAM180A	0.820601	0.30909	0.03	*	0.813244	-0.00735701	0.504154	2.62131e-12	0.0291887	0.978897	5.52673e-05	family with sequence similarity 180 member A
LIN54	0.828288	0.326842	0.027	*	0.828338	5.0372e-05	0.501496	5.51016e-15	0.00922631	0.999654	7.11488e-06	lin-54 DREAM MuvB core complex component
ZNF274	0.85177	0.269404	0.005	**	0.858102	0.00633203	0.588698	5.23819e-22	0.0108851	0.975318	1.10432e-10	zinc finger protein 274
SLC6A6	0.855414	0.295212	0.000364	***	0.988973	0.13356	0.693761	3.0648e-40	4.2697e-05	0.107109	1.81798e-26	solute carrier family 6 member 6
ZFP36	0.904172	0.497891	0.005	**	0.996044	0.0918721	0.498153	3.48487e-35	1.17763e-10	0.382944	6.33143e-11	ZFP36 ring finger protein
KITLG	0.90644	0.524409	0.017	*	1.04703	0.140587	0.522617	3.9941e-28	2.27031e-09	0.195523	7.87362e-10	KIT ligand
PCDH1	0.935001	0.510204	0.006	**	1.05635	0.121354	0.546151	3.08804e-16	6.2815e-05	0.447322	3.77084e-06	protocadherin 1
TKT	0.966609	0.234377	3.84e-07	****	1.07762	0.111012	0.843244	5.98462e-71	0.00014645	0.122073	8.32358e-54	transketolase
NEAT1	0.997875	0.381091	0.008	**	1.00195	0.00407345	0.620857	2.98357e-18	0.00390187	0.988206	2.78844e-07	nuclear paraspeckle assembly transcript 1
TMEM140	1.04859	0.487861	0.035	*	1.08188	0.0332818	0.594014	3.34805e-10	0.0142521	0.917449	0.000789774	transmembrane protein 140
MMP15	1.06648	0.491972	0.036	*	1.2385	0.172022	0.746525	1.2167e-08	0.0353178	0.48872	7.3634e-05	matrix metallopeptidase 15
STON2	1.0967	0.539817	0.037	*	1.40667	0.309969	0.866855	1.81445e-09	0.0139548	0.155367	1.79653e-06	stonin 2
PCDH9	1.18487	0.674482	0.008	**	1.36299	0.178115	0.688506	3.16284e-40	8.72061e-13	0.118006	3.91496e-14	protocadherin 9
SQSTM1	1.3892	0.621368	0.001	**	1.52345	0.134253	0.902083	8.28418e-41	2.14539e-08	0.374989	4.52433e-17	sequestosome 1
FTL	1.43041	0.535351	0.000103	***	1.48594	0.0555324	0.950594	1.23665e-32	5.82988e-05	0.795995	2.72011e-14	ferritin light chain
EFNB2	1.51376	0.574479	0.004	**	1.09791	-0.415848	0.523435	9.13435e-12	0.0445036	0.105761	0.0339982	ephrin B2
ZNF469	1.65952	0.793918	0.000527	***	2.22463	0.565117	1.43072	4.46602e-40	3.38152e-09	4.62225e-05	3.13376e-30	zinc finger protein 469
TNFSF9	2.51102	1.08985	0.016	*	2.22684	-0.284185	1.13699	1.84867e-16	0.0021567	0.512725	0.000390147	TNF superfamily member 9
RBM24	2.83116	1.51859	0.014	*	2.79823	-0.0329282	1.27964	6.35023e-10	0.00509733	0.970721	0.00450425	RNA binding motif protein 24
HMOX1	3.82432	1.50408	0.000104	***	4.05279	0.228466	2.54871	4.00301e-54	1.34481e-08	0.556816	1.08811e-23	heme oxygenase 1
Gene with significant synergy										significant	significant

## Sheet: BS50 driven
Symbol	CL2 vs CTRL log2FC	BS50 vs CTRL log2FC	p-value effect CL2 vs effect BS50	Sign	CL2BS50 vs CTRL log2FC	CL2B50 vs CL2 log2FC	CL2BS50 vs BS50 log2FC	CL2 vs CTRL padj	BS50 vs CTRL padj	CL2B50 vs CL2 padj	CL2BS50 vs BS50 padj	GeneName
MT-ND6	-0.574413	-1.67594	0.004	**	-1.41568	-0.841263	0.260265	0.00136001	3.28125e-22	4.24306e-40	0.0784697	NADH dehydrogenase subunit 6
MT-CO2	-0.362059	-0.989794	0.003	**	-0.762264	-0.400205	0.22753	0.00106954	1.14414e-20	5.23097e-21	0.18045	cytochrome c oxidase subunit II
SERTAD4	-0.364159	-0.916448	0.044	*	-0.832853	-0.468694	0.083595	0.0285386	1.12942e-07	0.168743	0.549465	SERTA domain containing 4
NEDD9	-0.452479	-0.789348	0.033	*	-0.762285	-0.309806	0.0270625	7.63653e-05	1.40404e-11	9.4924e-26	0.895666	neural precursor cell expressed, developmentally down-regulated 9
ADAMTS1	-0.27919	-0.763999	0.006	**	-0.914613	-0.635423	-0.150614	0.00526801	1.67067e-15	0.0289346	0.872592	ADAM metallopeptidase with thrombospondin type 1 motif 1
TUBA1A	-0.314416	-0.648341	0.002	**	-0.697956	-0.38354	-0.049615	3.81345e-06	9.86397e-22	5.77948e-37	0.0806772	tubulin alpha 1a
MT-ND2	-0.234012	-0.606631	0.015	*	-0.51133	-0.277318	0.0953008	0.00674614	2.51953e-13	7.76483e-08	0.00495261	NADH dehydrogenase subunit 2
DTWD1	-0.198347	-0.497017	0.02	*	-0.472228	-0.27388	0.0247897	0.0210758	2.90547e-09	0.000337031	0.692608	DTW domain containing 1
PON2	-0.241065	-0.491147	0.000842	***	-0.548197	-0.307131	-0.05705	5.31565e-05	2.15225e-16	1.14456e-08	0.503962	paraoxonase 2
POP5	-0.223886	-0.428297	0.018	*	-0.466441	-0.242554	-0.0381432	0.00132971	1.83632e-09	0.00253281	0.972404	POP5 homolog, ribonuclease P/MRP subunit
CLIC6	-0.151227	-0.343541	0.007	**	-0.257471	-0.106244	0.0860702	0.00639753	3.80972e-10	3.1486e-16	0.000996116	chloride intracellular channel 6
ANXA2	-0.0940724	-0.335055	0.001	**	-0.283193	-0.189121	0.0518613	0.0278744	4.34921e-17	2.13955e-06	0.00990129	annexin A2
CCND3	-0.137251	-0.32289	0.014	*	-0.241035	-0.103784	0.081855	0.0343012	3.63247e-07	0.0121333	0.600373	cyclin D3
TPP1	0.132759	0.321613	0.007	**	0.372958	0.240199	0.0513457	0.00230062	1.84906e-14	9.25627e-08	0.240871	tripeptidyl peptidase 1
MTDH	0.170218	0.325977	0.006	**	0.339858	0.16964	0.0138807	5.98807e-05	5.48896e-15	0.279482	0.569405	metadherin
RFLNB	0.146849	0.327961	0.049	*	0.335774	0.188925	0.00781267	0.0409863	2.68476e-06	0.000180145	0.356541	refilin B
SLC26A11	0.116439	0.328107	0.005	**	0.358008	0.241569	0.029901	0.0410318	1.07526e-09	3.43314e-13	0.0154272	solute carrier family 26 member 11
BTBD3	0.150148	0.331551	0.003	**	0.438254	0.288106	0.106703	0.0079334	1.41692e-09	0.0189985	0.127045	BTB domain containing 3
ATP13A3	0.120051	0.343709	0.004	**	0.267512	0.14746	-0.0761977	0.00861455	2.05248e-15	4.51438e-11	0.377606	ATPase 13A3
CCNG1	0.1654	0.344942	0.021	*	0.201233	0.0358331	-0.143709	0.0119266	7.51993e-08	2.06711e-11	0.548397	cyclin G1
RAB7A	0.206241	0.354536	0.011	*	0.400102	0.19386	0.045566	1.31096e-07	4.7216e-20	0.0046781	0.521562	RAB7A, member RAS oncogene family
PELI1	0.157971	0.374862	0.033	*	0.437466	0.279495	0.0626043	0.0151404	2.06891e-09	8.41912e-06	0.085189	pellino E3 ubiquitin protein ligase 1
ABTB2	0.167488	0.387334	0.000124	***	0.513162	0.345674	0.125829	0.000560146	1.7437e-16	1.85767e-05	0.689828	ankyrin repeat and BTB domain containing 2
GPNMB	0.221553	0.394435	0.036	*	0.456691	0.235139	0.062257	0.00461009	3.82415e-07	3.51021e-06	0.362868	glycoprotein nmb
SLC25A33	0.212819	0.396766	0.043	*	0.441569	0.228751	0.0448037	0.00631494	2.48103e-07	0.0456253	0.554066	solute carrier family 25 member 33
CTSD	0.11438	0.405873	6.17e-05	****	0.443112	0.328732	0.0372394	0.012371	2.1666e-21	2.1616e-06	0.713856	cathepsin D
MFHAS1	0.14535	0.409147	0.016	*	0.499577	0.354228	0.0904306	0.0374676	4.63912e-10	4.20769e-08	0.33321	multifunctional ROCO family signaling regulator 1
AKIRIN2	0.131743	0.416325	0.000282	***	0.389761	0.258018	-0.0265645	0.0150567	2.3861e-16	0.000784176	0.684505	akirin 2
MXI1	0.180549	0.420206	0.004	**	0.292808	0.112259	-0.127397	0.022405	3.49003e-08	0.00187697	0.971758	MAX interactor 1, dimerization protein
VPS37B	0.13669	0.429288	0.000633	***	0.530386	0.393696	0.101098	0.00489864	7.16643e-21	0.00057322	0.247412	VPS37B subunit of ESCRT-I
GARRE1	0.137255	0.433818	0.001	**	0.405658	0.268403	-0.0281599	0.0162351	4.40082e-16	6.48829e-14	0.524678	granule associated Rac and RHOG effector 1
VGLL4	0.193507	0.435185	0.000269	***	0.549009	0.355501	0.113824	4.08756e-06	1.73875e-26	0.000446237	0.268791	vestigial like family member 4
SNN	0.213139	0.439296	0.002	**	0.564959	0.35182	0.125664	0.00292426	2.94079e-10	0.000117733	0.0350923	stannin
CEP250	0.260253	0.450092	0.042	*	0.52568	0.265427	0.075588	8.8242e-05	8.58564e-12	0.0158266	0.946219	centrosomal protein 250
PLEKHM2	0.157424	0.455089	8.12e-05	****	0.499509	0.342085	0.0444194	0.000195189	1.99872e-29	4.25459e-09	0.237101	pleckstrin homology and RUN domain containing M2
INPP5F	0.250331	0.458151	0.004	**	0.464511	0.21418	0.00636003	1.58615e-05	1.052e-15	5.24302e-12	0.00175161	inositol polyphosphate-5-phosphatase F
RABGAP1L	0.254341	0.460616	0.009	**	0.409383	0.155042	-0.0512338	0.000149686	3.33805e-12	0.00599757	0.662342	RAB GTPase activating protein 1 like
CKAP5	0.186869	0.466093	0.000936	***	0.581271	0.394402	0.115178	0.0020065	1.06564e-15	0.00209383	0.904334	cytoskeleton associated protein 5
MTSS2	0.246136	0.472432	0.018	*	0.667614	0.421478	0.195182	6.30936e-05	5.04488e-15	0.0837488	0.351924	MTSS I-BAR domain containing 2
PHLPP1	0.185778	0.479489	0.011	*	0.51731	0.331531	0.0378211	0.0436816	4.10936e-08	6.54321e-06	0.0715955	PH domain and leucine rich repeat protein phosphatase 1
NT5DC3	0.226005	0.485208	0.003	**	0.501448	0.275443	0.0162399	0.00377818	1.2137e-10	2.10854e-07	0.229218	5'-nucleotidase domain containing 3
PRKCZ	0.157951	0.491144	0.007	**	0.661709	0.503758	0.170565	0.0452584	2.39719e-11	0.00128397	0.649621	protein kinase C zeta
ARHGAP10	0.178562	0.49627	7.8e-05	****	0.560287	0.381725	0.0640174	0.0016274	1.44495e-20	4.04662e-05	0.288421	Rho GTPase activating protein 10
DTNBP1	0.271311	0.502933	0.015	*	0.588921	0.31761	0.0859877	0.00450875	9.19345e-08	0.0477968	0.722131	dystrobrevin binding protein 1
DCK	0.213752	0.510937	0.013	*	0.557612	0.34386	0.0466753	0.0282735	4.06455e-08	6.69748e-05	0.403199	deoxycytidine kinase
GSTO1	0.280279	0.515609	0.009	**	0.587807	0.307528	0.0721983	8.39047e-07	3.18876e-20	0.00301114	0.128202	glutathione S-transferase omega 1
SLC17A5	0.185541	0.517556	0.011	*	0.473043	0.287501	-0.044513	0.0240439	2.86962e-11	1.81652e-06	0.718893	solute carrier family 17 member 5
OTUD1	0.289834	0.520234	0.001	**	0.511778	0.221944	-0.0084556	0.000728809	7.42134e-10	5.26481e-07	0.00112828	OTU deubiquitinase 1
FLCN	0.204504	0.526899	0.002	**	0.581222	0.376718	0.0543229	0.000781417	1.49035e-19	0.00858664	0.678809	folliculin
B3GNT5	0.22752	0.533948	0.006	**	0.413849	0.186329	-0.120098	0.00116355	2.38807e-15	1.77753e-07	0.0769504	UDP-GlcNAc:betaGal beta-1,3-N-acetylglucosaminyltransferase 5
WDR81	0.257595	0.534075	0.022	*	0.686995	0.4294	0.15292	0.000215917	3.38538e-15	0.0253703	0.247798	WD repeat domain 81
CREBRF	0.256417	0.534514	0.003	**	0.517526	0.261108	-0.0169884	0.000115885	1.7437e-16	6.79305e-05	0.00202419	CREB3 regulatory factor
CLCN7	0.190246	0.535779	0.002	**	0.60543	0.415184	0.0696514	0.00302806	1.7492e-18	0.00291769	0.138525	chloride voltage-gated channel 7
LYST	0.339124	0.549171	0.001	**	0.70947	0.370345	0.160298	8.38365e-07	8.54395e-16	0.167913	0.527459	lysosomal trafficking regulator
SLC38A7	0.366393	0.553701	0.043	*	0.741714	0.375321	0.188012	5.71619e-08	1.86953e-16	0.00943257	0.894636	solute carrier family 38 member 7
RRAGC	0.195527	0.561469	0.00084	***	0.532333	0.336806	-0.0291359	0.0241152	4.3632e-12	0.00307838	0.343699	Ras related GTP binding C
CDKL1	0.254553	0.565041	0.016	*	0.559569	0.305016	-0.00547214	0.00549238	1.90116e-10	0.249149	0.142194	cyclin dependent kinase like 1
ACVR1	0.163741	0.566736	2.74e-05	****	0.58947	0.425729	0.0227347	0.00175028	1.62941e-30	4.2638e-07	0.503962	activin A receptor type 1
TP53BP2	0.175925	0.571014	9.48e-05	****	0.619044	0.44312	0.0480303	0.00166321	2.58403e-27	0.00221056	0.937895	tumor protein p53 binding protein 2
XPOT	0.134794	0.584639	0.000162	***	0.389716	0.254922	-0.194923	0.0318499	2.74227e-24	0.161666	0.255906	exportin for tRNA
YPEL2	0.23953	0.58689	0.002	**	0.60613	0.366601	0.0192408	0.00264162	1.09869e-14	3.23379e-06	0.0263202	yippee like 2
SLC2A13	0.390987	0.594371	0.021	*	0.523582	0.132596	-0.0707885	4.64607e-05	6.05515e-10	0.000227337	0.829735	solute carrier family 2 member 13
HS1BP3	0.205677	0.601637	0.002	**	0.676559	0.470882	0.0749223	0.00619071	1.74902e-17	0.067354	0.421952	HCLS1 binding protein 3
NPC1	0.220384	0.60283	0.000203	***	0.648816	0.428433	0.045986	5.84944e-06	5.45316e-38	0.0221833	0.941804	NPC intracellular cholesterol transporter 1
ABLIM3	0.458176	0.629582	0.032	*	0.848176	0.39	0.218594	1.7889e-08	1.1567e-14	1.33679e-05	0.307277	actin binding LIM protein family member 3
MCM2	0.361175	0.632422	0.023	*	0.631155	0.269981	-0.0012671	1.0165e-06	2.8189e-18	4.20769e-08	0.227739	minichromosome maintenance complex component 2
SNX8	0.358262	0.632817	0.003	**	0.839379	0.481118	0.206563	1.48967e-09	2.37536e-27	0.116155	0.192149	sorting nexin 8
NEU1	0.321438	0.633124	0.008	**	0.726696	0.405258	0.0935722	1.65657e-06	5.524e-22	0.195463	0.674312	neuraminidase 1
ZNF367	0.267545	0.641978	2.31e-05	****	0.480413	0.212867	-0.161565	0.0483394	4.77086e-07	6.80695e-05	0.00194783	zinc finger protein 367
FNIP1	0.380031	0.646445	0.003	**	0.706848	0.326818	0.0604033	2.34393e-10	9.61313e-28	0.00474133	0.727858	folliculin interacting protein 1
DHRS3	0.40869	0.655175	0.007	**	0.734034	0.325345	0.0788591	4.44623e-07	3.85958e-16	0.198195	0.960606	dehydrogenase/reductase 3
RAB3IL1	0.22741	0.66215	9.37e-06	****	0.76469	0.53728	0.10254	0.000439797	2.14312e-27	0.00237386	0.695306	RAB3A interacting protein like 1
ZNF408	0.357155	0.666443	0.000244	***	0.927411	0.570256	0.260968	1.79168e-07	2.38916e-23	0.00455627	0.442821	zinc finger protein 408
JMY	0.331196	0.669304	0.003	**	0.545684	0.214487	-0.12362	7.71985e-06	1.6117e-20	0.0522536	0.49962	junction mediating and regulatory protein, p53 cofactor
TBC1D7	0.466972	0.676781	0.012	*	0.745069	0.278098	0.0682887	4.49952e-06	3.08267e-11	0.191873	0.288738	TBC1D7-LOC100130357 readthrough
PLEKHM1	0.26873	0.686894	0.000376	***	0.884429	0.615699	0.197535	2.74235e-06	1.755e-35	1.61035e-06	0.199599	pleckstrin homology and RUN domain containing M1
PPP1R15A	0.268586	0.691908	0.001	**	0.740676	0.47209	0.0487675	0.000262325	1.9404e-22	0.140782	0.55388	protein phosphatase 1 regulatory subunit 15A
LDAF1	0.445822	0.706341	0.015	*	0.680084	0.234262	-0.0262565	2.00369e-05	9.50666e-12	0.00200861	0.472986	lipid droplet assembly factor 1
KLHL24	0.352541	0.720705	0.005	**	0.747148	0.394606	0.0264427	8.73415e-06	1.1564e-20	0.0497783	0.858067	kelch like family member 24
PFKFB2	0.334043	0.749627	0.007	**	0.854921	0.520878	0.105294	0.000215989	5.71172e-18	0.0238926	0.511485	6-phosphofructo-2-kinase/fructose-2,6-biphosphatase 2
PLEKHF1	0.388428	0.752817	0.004	**	0.909245	0.520817	0.156427	3.12377e-06	1.51653e-20	0.194465	0.945759	pleckstrin homology and FYVE domain containing 1
TMEM38B	0.263121	0.773358	4.81e-05	****	0.719664	0.456543	-0.0536944	0.000159319	8.72305e-32	0.718617	0.0372167	transmembrane protein 38B
CPEB3	0.238538	0.792678	1.11e-07	****	0.71279	0.474253	-0.0798872	0.0123267	7.33003e-20	0.00171555	0.502146	cytoplasmic polyadenylation element binding protein 3
RASGEF1B	0.259999	0.807293	0.000609	***	0.736518	0.476519	-0.0707755	0.0206205	3.99167e-15	0.241428	0.457576	RasGEF domain family member 1B
FYB1	0.427319	0.851332	0.002	**	0.990153	0.562833	0.138821	4.61577e-06	7.05397e-21	0.0140379	0.687999	FYN binding protein 1
GNPDA1	0.350215	0.853842	0.000228	***	0.861792	0.511576	0.00794957	1.32462e-09	5.14061e-53	0.000390066	0.141808	glucosamine-6-phosphate deaminase 1
DDIT3	0.427016	0.906677	0.003	**	1.00536	0.578349	0.098688	2.76871e-05	6.1269e-20	0.627827	0.343409	DNA damage inducible transcript 3
SH2D5	0.327436	0.912551	0.018	*	0.75747	0.430034	-0.155081	0.0403935	8.30077e-10	0.424789	0.438584	SH2 domain containing 5
CLDN23	0.662629	0.953379	0.017	*	1.29611	0.633481	0.342731	7.46893e-09	7.93959e-17	0.00343281	0.370233	claudin 23
SHISA2	0.555275	1.00392	0.006	**	1.01203	0.456756	0.00811487	0.000111833	7.65023e-13	0.00233346	0.717113	shisa family member 2
GREM1	0.571819	1.1557	0.047	*	1.25261	0.680789	0.0969067	0.00148345	4.48691e-11	0.00351052	0.849055	gremlin 1, DAN family BMP antagonist
FNIP2	0.579189	1.30607	2.62e-05	****	1.45774	0.878548	0.15167	5.37207e-10	5.08042e-47	0.000962381	0.0677604	folliculin interacting protein 2
HSD17B14	0.612393	1.44911	6.38e-05	****	1.3435	0.731105	-0.105617	6.13655e-06	4.77287e-30	1.83056e-06	0.48806	hydroxysteroid 17-beta dehydrogenase 14
GEM	0.301683	1.51912	1.61e-06	****	1.34836	1.04668	-0.170753	0.000540359	3.19342e-79	1.36262e-07	0.611297	GTP binding protein overexpressed in skeletal muscle
UAP1L1	0.404999	1.52804	0.000135	***	1.55114	1.14614	0.0230986	0.000680445	2.96291e-44	0.0257792	0.887854	UDP-N-acetylglucosamine pyrophosphorylase 1 like 1
F2	1.13598	1.79851	0.037	*	1.59715	0.461168	-0.201361	0.000382495	6.62803e-09	0.0173367	0.751444	coagulation factor II, thrombin
RASD2	0.780448	1.95658	0.000567	***	1.9681	1.18765	0.0115242	0.0283319	1.46877e-09	0.228439	0.947351	RASD family member 2
THSD7A	0.768728	2.05274	0.003	**	2.31609	1.54736	0.263349	0.00145735	2.85914e-20	0.000440997	0.0653278	thrombospondin type 1 domain containing 7A
GDF15	1.005	2.40976	1.31e-06	****	2.67248	1.66748	0.26272	2.06271e-15	1.53964e-85	8.67221e-06	0.232649	growth differentiation factor 15
										significant	significant

## Sheet: enhance (CL2+BS50 vs CL2)
Symbol	CL2 vs CTRL log2FC	BS50 vs CTRL log2FC	p-value effect CL2 vs effect BS50	Sign	CL2BS50 vs CTRL log2FC	CL2B50 vs CL2 log2FC	CL2BS50 vs BS50 log2FC	CL2 vs CTRL padj	BS50 vs CTRL padj	CL2B50 vs CL2 padj	CL2BS50 vs BS50 padj	GeneName
GDF15	1.005	2.40976	1.31e-06	****	2.67248	1.66748	0.26272	2.06271e-15	1.53964e-85	8.67221e-06	0.232649	growth differentiation factor 15
THSD7A	0.768728	2.05274	0.003	**	2.31609	1.54736	0.263349	0.00145735	2.85914e-20	0.000440997	0.0653278	thrombospondin type 1 domain containing 7A
ANGPT2	1.46186	1.21815	0.859	ns	2.2379	0.776043	1.01976	4.87869e-08	2.40477e-05	0.00752812	0.000134692	angiopoietin 2
ZNF469	1.65952	0.793918	0.000527	***	2.22463	0.565117	1.43072	4.46602e-40	3.38152e-09	4.62225e-05	3.13376e-30	zinc finger protein 469
RENBP	0.928889	1.76525	0.027	*	1.85059	0.921705	0.085344	0.0371683	3.24233e-05	1.69145e-10	0.20189	renin binding protein
JAG2	1.04088	1.07233	0.333	ns	1.77417	0.733294	0.701841	0.00295887	0.00521457	0.0334683	0.0313546	jagged canonical Notch ligand 2
GCNT3	1.131	1.44067	0.209	ns	1.71362	0.582613	0.27295	3.34649e-05	1.88429e-07	0.0411031	0.359052	glucosaminyl (N-acetyl) transferase 3, mucin type
H2AW	1.24597	0.927462	0.113	ns	1.66847	0.422497	0.741005	1.59943e-12	1.21538e-06	0.0265013	1.38591e-05	H2A.W histone
F2	1.13598	1.79851	0.037	*	1.59715	0.461168	-0.201361	0.000382495	6.62803e-09	0.0173367	0.751444	coagulation factor II, thrombin
UAP1L1	0.404999	1.52804	0.000135	***	1.55114	1.14614	0.0230986	0.000680445	2.96291e-44	0.0257792	0.887854	UDP-N-acetylglucosamine pyrophosphorylase 1 like 1
KRT16	0.866746	1.19805	0.096	ns	1.52952	0.662777	0.331475	6.51737e-05	3.94407e-08	0.00251039	0.142264	keratin 16
CYP26B1	0.713378	1.06912	0.051	ns	1.46094	0.747565	0.391826	4.61659e-06	8.37564e-12	7.11144e-06	0.0241169	cytochrome P450 family 26 subfamily B member 1
FNIP2	0.579189	1.30607	2.62e-05	****	1.45774	0.878548	0.15167	5.37207e-10	5.08042e-47	0.000962381	0.0677604	folliculin interacting protein 2
AMDHD2	0.626296	0.952099	0.081	ns	1.37303	0.746735	0.420933	6.51891e-07	3.21797e-14	4.65866e-09	0.00134531	amidohydrolase domain containing 2
KCNE4	0.681481	1.01211	0.054	ns	1.37285	0.691371	0.360742	1.09169e-06	3.59049e-13	6.76246e-07	0.0121371	potassium voltage-gated channel subfamily E regulatory subunit 4
GEM	0.301683	1.51912	1.61e-06	****	1.34836	1.04668	-0.170753	0.000540359	3.19342e-79	1.36262e-07	0.611297	GTP binding protein overexpressed in skeletal muscle
HSD17B14	0.612393	1.44911	6.38e-05	****	1.3435	0.731105	-0.105617	6.13655e-06	4.77287e-30	1.83056e-06	0.48806	hydroxysteroid 17-beta dehydrogenase 14
CLDN23	0.662629	0.953379	0.017	*	1.29611	0.633481	0.342731	7.46893e-09	7.93959e-17	0.00343281	0.370233	claudin 23
GREM1	0.571819	1.1557	0.047	*	1.25261	0.680789	0.0969067	0.00148345	4.48691e-11	0.00351052	0.849055	gremlin 1, DAN family BMP antagonist
STX3	0.749514	0.910163	0.248	ns	1.2171	0.467583	0.306933	4.31947e-12	7.79207e-17	6.18115e-05	0.00899898	syntaxin 3
MAFG	0.840961	0.67451	0.482	ns	1.13664	0.295678	0.462129	6.38496e-18	2.68206e-11	0.0113018	8.34478e-06	MAF bZIP transcription factor G
GLMP	0.65872	0.615824	0.817	ns	1.1039	0.445182	0.488078	2.73638e-19	2.39415e-16	5.18468e-09	4.65259e-11	glycosylated lysosomal membrane protein
GALNT9	0.585791	0.46703	0.539	ns	1.08005	0.494256	0.613017	6.90074e-08	7.46393e-05	8.74039e-06	8.18924e-09	polypeptide N-acetylgalactosaminyltransferase 9
SLC3A2	0.719998	0.850074	0.312	ns	1.05946	0.339457	0.209381	1.23275e-16	3.28125e-22	0.000657834	0.0384757	solute carrier family 3 member 2
PMP22	0.638061	0.568436	0.542	ns	1.03784	0.399778	0.469404	3.56954e-23	4.91875e-18	6.38398e-09	1.72253e-12	peripheral myelin protein 22
SHISA2	0.555275	1.00392	0.006	**	1.01203	0.456756	0.00811487	0.000111833	7.65023e-13	0.00233346	0.717113	shisa family member 2
BCL2L11	0.665727	0.676483	0.821	ns	1.00837	0.342643	0.331887	1.33995e-10	2.59877e-10	0.00287336	0.00237713	BCL2 like 11
NUPR1	0.626342	0.613688	0.884	ns	0.995233	0.368891	0.381545	1.18789e-07	6.82326e-07	0.007091	0.0028891	nuclear protein 1, transcriptional regulator
EFR3B	0.552055	0.743193	0.23	ns	0.99295	0.440895	0.249757	1.69656e-05	1.02934e-08	0.000779811	0.0623138	EFR3 homolog B
FYB1	0.427319	0.851332	0.002	**	0.990153	0.562833	0.138821	4.61577e-06	7.05397e-21	0.0140379	0.687999	FYN binding protein 1
GPC1	0.707283	0.179782	2e-05	****	0.956019	0.248737	0.776238	9.40179e-34	0.0102879	0.000170526	2.63994e-40	glypican 1
ZNF408	0.357155	0.666443	0.000244	***	0.927411	0.570256	0.260968	1.79168e-07	2.38916e-23	0.00455627	0.442821	zinc finger protein 408
KLHL21	0.675047	0.416021	0.094	ns	0.908909	0.233861	0.492887	5.90134e-20	1.08452e-07	0.0079281	1.24753e-10	kelch like family member 21
KIAA0513	0.629712	0.46337	0.181	ns	0.904739	0.275027	0.441369	3.02289e-18	1.20916e-09	0.000581076	1.82772e-09	KIAA0513
PLEKHM1	0.26873	0.686894	0.000376	***	0.884429	0.615699	0.197535	2.74235e-06	1.755e-35	1.61035e-06	0.199599	pleckstrin homology and RUN domain containing M1
NR1D1	0.49708	0.645446	0.132	ns	0.871039	0.373959	0.225593	6.72473e-14	3.4009e-22	1.42412e-07	0.00189389	nuclear receptor subfamily 1 group D member 1
GNPDA1	0.350215	0.853842	0.000228	***	0.861792	0.511576	0.00794957	1.32462e-09	5.14061e-53	0.000390066	0.141808	glucosamine-6-phosphate deaminase 1
PFKFB2	0.334043	0.749627	0.007	**	0.854921	0.520878	0.105294	0.000215989	5.71172e-18	0.0238926	0.511485	6-phosphofructo-2-kinase/fructose-2,6-biphosphatase 2
FZD5	0.493745	0.522626	0.654	ns	0.85487	0.361125	0.332244	2.94505e-09	1.15459e-09	3.94077e-05	9.75563e-05	frizzled class receptor 5
ABLIM3	0.458176	0.629582	0.032	*	0.848176	0.39	0.218594	1.7889e-08	1.1567e-14	1.33679e-05	0.307277	actin binding LIM protein family member 3
FGF13	0.296641	0.592734	0.074	ns	0.799386	0.502745	0.206652	0.0349947	1.5997e-05	0.000252372	0.158862	fibroblast growth factor 13
BAG3	0.66033	0.444855	0.035	*	0.791934	0.131604	0.347079	4.57117e-36	3.55891e-16	0.0469626	3.09893e-10	BAG cochaperone 3
FAM102A	0.423972	0.590358	0.117	ns	0.77172	0.347748	0.181361	3.0852e-06	1.2065e-10	0.000431769	0.0773982	family with sequence similarity 102 member A
RAB3IL1	0.22741	0.66215	9.37e-06	****	0.76469	0.53728	0.10254	0.000439797	2.14312e-27	0.00237386	0.695306	RAB3A interacting protein like 1
LHFPL2	0.472329	0.425338	0.65	ns	0.75877	0.286441	0.333433	1.79404e-17	9.67804e-14	2.07825e-06	7.25083e-09	LHFPL tetraspan subfamily member 2
RETREG2	0.524967	0.378167	0.174	ns	0.750247	0.225279	0.37208	4.74615e-16	2.95717e-08	0.00264217	3.09659e-08	reticulophagy regulator family member 2
KLHL24	0.352541	0.720705	0.005	**	0.747148	0.394606	0.0264427	8.73415e-06	1.1564e-20	0.0497783	0.858067	kelch like family member 24
SPAG9	0.402565	0.485645	0.337	ns	0.744972	0.342406	0.259326	1.31228e-12	2.39934e-17	1.21675e-08	1.59414e-05	sperm associated antigen 9
DNAJB9	0.51634	0.575654	0.605	ns	0.744778	0.228438	0.169124	5.93532e-09	2.38142e-10	0.0329844	0.105434	DnaJ heat shock protein family (Hsp40) member B9
SLC38A7	0.366393	0.553701	0.043	*	0.741714	0.375321	0.188012	5.71619e-08	1.86953e-16	0.00943257	0.894636	solute carrier family 38 member 7
HECW1	0.50549	0.278482	0.179	ns	0.737315	0.231825	0.458833	2.59151e-07	0.0169953	0.0400798	3.37639e-06	HECT, C2 and WW domain containing E3 ubiquitin protein ligase 1
NRIP1	0.423078	0.622198	0.06	ns	0.737258	0.31418	0.115061	5.57771e-08	1.36788e-15	0.000283124	0.229968	nuclear receptor interacting protein 1
TCF7	0.48289	0.4656	0.87	ns	0.730852	0.247963	0.265252	5.4134e-09	7.88095e-08	0.00731498	0.00220941	transcription factor 7
GZF1	0.513057	0.397956	0.454	ns	0.726011	0.212954	0.328055	6.86298e-10	8.02949e-06	0.03103	0.000174495	GDNF inducible zinc finger protein 1
CPEB3	0.238538	0.792678	1.11e-07	****	0.71279	0.474253	-0.0798872	0.0123267	7.33003e-20	0.00171555	0.502146	cytoplasmic polyadenylation element binding protein 3
FNIP1	0.380031	0.646445	0.003	**	0.706848	0.326818	0.0604033	2.34393e-10	9.61313e-28	0.00474133	0.727858	folliculin interacting protein 1
ATP6V0B	0.496278	0.433823	0.587	ns	0.702335	0.206057	0.268512	1.47611e-16	2.98963e-12	0.00309006	2.6262e-05	ATPase H+ transporting V0 subunit b
GADD45A	0.363829	0.660099	0.162	ns	0.695217	0.331388	0.0351176	0.00939537	2.11677e-06	0.0394425	0.867522	growth arrest and DNA damage inducible alpha
WDR81	0.257595	0.534075	0.022	*	0.686995	0.4294	0.15292	0.000215917	3.38538e-15	0.0253703	0.247798	WD repeat domain 81
ATP6V1C1	0.516425	0.428569	0.458	ns	0.683139	0.166714	0.254571	1.56091e-17	9.72945e-12	0.022295	8.3467e-05	ATPase H+ transporting V1 subunit C1
LDAF1	0.445822	0.706341	0.015	*	0.680084	0.234262	-0.0262565	2.00369e-05	9.50666e-12	0.00200861	0.472986	lipid droplet assembly factor 1
CNNM4	0.518479	0.482678	0.64	ns	0.674415	0.155936	0.191737	8.80175e-17	5.42799e-14	0.0385014	0.00496217	cyclin and CBS domain divalent metal cation transport mediator 4
PIP4P1	0.317642	0.405484	0.307	ns	0.668316	0.350673	0.262832	9.26128e-07	7.53258e-10	1.45527e-07	7.86587e-05	phosphatidylinositol-4,5-bisphosphate 4-phosphatase 1
THAP8	0.339684	0.56113	0.173	ns	0.662875	0.323191	0.101745	0.00509812	3.66321e-06	0.0121999	0.484336	THAP domain containing 8
SH3TC2	0.3919	0.367686	0.964	ns	0.662427	0.270526	0.294741	3.20866e-06	4.06657e-05	0.00410638	0.000822378	SH3 domain and tetratricopeptide repeats 2
PRKCZ	0.157951	0.491144	0.007	**	0.661709	0.503758	0.170565	0.0452584	2.39719e-11	0.00128397	0.649621	protein kinase C zeta
USP31	0.301602	0.415085	0.074	ns	0.655313	0.353712	0.240228	5.85307e-06	7.42134e-10	1.08045e-07	0.000348474	ubiquitin specific peptidase 31
NPC1	0.220384	0.60283	0.000203	***	0.648816	0.428433	0.045986	5.84944e-06	5.45316e-38	0.0221833	0.941804	NPC intracellular cholesterol transporter 1
ATP6V1B2	0.395371	0.532233	0.121	ns	0.647327	0.251957	0.115094	2.76194e-12	7.02052e-21	5.53714e-05	0.0836409	ATPase H+ transporting V1 subunit B2
RPP25	0.350707	0.499851	0.086	ns	0.641903	0.291196	0.142052	1.08898e-05	5.07655e-10	0.000626708	0.112055	ribonuclease P and MRP subunit p25
BCL7A	0.330284	0.470219	0.236	ns	0.636609	0.306324	0.16639	0.00262681	2.86899e-05	0.00998345	0.173219	BAF chromatin remodeling complex subunit BCL7A
TOB1	0.424784	0.467598	0.594	ns	0.634665	0.209881	0.167066	1.49242e-09	8.55462e-11	0.0104908	0.0355811	transducer of ERBB2, 1
PITPNM2	0.459882	0.224629	0.035	*	0.631233	0.171351	0.406604	2.58071e-12	0.00285173	0.0297532	1.43762e-09	phosphatidylinositol transfer protein membrane associated 2
MCM2	0.361175	0.632422	0.023	*	0.631155	0.269981	-0.0012671	1.0165e-06	2.8189e-18	4.20769e-08	0.227739	minichromosome maintenance complex component 2
SLC66A1	0.423343	0.331377	0.508	ns	0.625605	0.202262	0.294229	1.90944e-08	4.85219e-05	0.0201958	0.000168883	solute carrier family 66 member 1
TP53BP2	0.175925	0.571014	9.48e-05	****	0.619044	0.44312	0.0480303	0.00166321	2.58403e-27	0.00221056	0.937895	tumor protein p53 binding protein 2
WASHC2A	0.35278	0.358733	0.869	ns	0.607932	0.255153	0.249199	2.1767e-09	4.03796e-09	6.80695e-05	5.28518e-05	WASH complex subunit 2A
YPEL2	0.23953	0.58689	0.002	**	0.60613	0.366601	0.0192408	0.00264162	1.09869e-14	3.23379e-06	0.0263202	yippee like 2
CLCN7	0.190246	0.535779	0.002	**	0.60543	0.415184	0.0696514	0.00302806	1.7492e-18	0.00291769	0.138525	chloride voltage-gated channel 7
SANBR	0.308943	0.432778	0.193	ns	0.598067	0.289124	0.165289	0.00266742	4.21084e-05	0.0104206	0.151238	SANT and BTB domain regulator of CSR
ACVR1	0.163741	0.566736	2.74e-05	****	0.58947	0.425729	0.0227347	0.00175028	1.62941e-30	4.2638e-07	0.503962	activin A receptor type 1
DTNBP1	0.271311	0.502933	0.015	*	0.588921	0.31761	0.0859877	0.00450875	9.19345e-08	0.0477968	0.722131	dystrobrevin binding protein 1
TANC1	0.338091	0.333261	0.932	ns	0.588115	0.250024	0.254854	1.97398e-19	3.56307e-18	6.70134e-11	1.55029e-11	tetratricopeptide repeat, ankyrin repeat and coiled-coil containing 1
GSTO1	0.280279	0.515609	0.009	**	0.587807	0.307528	0.0721983	8.39047e-07	3.18876e-20	0.00301114	0.128202	glutathione S-transferase omega 1
CDCA4	0.371108	0.439527	0.297	ns	0.587249	0.216141	0.147722	2.16849e-06	5.18797e-08	0.0138426	0.0899412	cell division cycle associated 4
WASHC2C	0.32986	0.374564	0.613	ns	0.586846	0.256986	0.212282	4.93767e-08	1.59621e-09	8.80331e-05	0.000942156	WASH complex subunit 2C
CDYL	0.341852	0.413288	0.319	ns	0.586075	0.244223	0.172788	1.25087e-08	1.52404e-11	0.000152357	0.00726807	chromodomain Y like
CKAP5	0.186869	0.466093	0.000936	***	0.581271	0.394402	0.115178	0.0020065	1.06564e-15	0.00209383	0.904334	cytoskeleton associated protein 5
FLCN	0.204504	0.526899	0.002	**	0.581222	0.376718	0.0543229	0.000781417	1.49035e-19	0.00858664	0.678809	folliculin
ARHGAP5	0.28183	0.393013	0.154	ns	0.575463	0.293633	0.18245	9.12438e-07	1.1715e-11	1.21783e-06	0.00307425	Rho GTPase activating protein 5
FOXD2	0.278309	0.411826	0.311	ns	0.572906	0.294597	0.16108	0.0142116	0.000423144	0.0171962	0.205085	forkhead box D2
ZBTB16	0.318324	0.361798	0.411	ns	0.570073	0.251749	0.208275	4.29869e-05	8.92764e-06	0.00272326	0.0108045	zinc finger and BTB domain containing 16
MGAT4B	0.276256	0.350408	0.159	ns	0.565807	0.289551	0.215399	1.48501e-09	3.43946e-14	7.19821e-10	5.19634e-06	alpha-1,3-mannosyl-glycoprotein 4-beta-N-acetylglucosaminyltransferase B
SNN	0.213139	0.439296	0.002	**	0.564959	0.35182	0.125664	0.00292426	2.94079e-10	0.000117733	0.0350923	stannin
ARHGAP10	0.178562	0.49627	7.8e-05	****	0.560287	0.381725	0.0640174	0.0016274	1.44495e-20	4.04662e-05	0.288421	Rho GTPase activating protein 10
DCK	0.213752	0.510937	0.013	*	0.557612	0.34386	0.0466753	0.0282735	4.06455e-08	6.69748e-05	0.403199	deoxycytidine kinase
MCOLN1	0.263358	0.418708	0.118	ns	0.555312	0.291954	0.136604	0.000201136	3.59001e-09	8.50638e-05	0.0823941	mucolipin TRP cation channel 1
HES1	0.284952	0.358885	0.409	ns	0.553826	0.268874	0.194941	0.00291081	0.000354926	0.00923755	0.0554641	hes family bHLH transcription factor 1
FOXO1	0.363616	0.348748	0.924	ns	0.549473	0.185857	0.200725	3.85601e-08	5.13063e-07	0.0150634	0.00470669	forkhead box O1
VGLL4	0.193507	0.435185	0.000269	***	0.549009	0.355501	0.113824	4.08756e-06	1.73875e-26	0.000446237	0.268791	vestigial like family member 4
INPP5A	0.275954	0.343487	0.322	ns	0.548054	0.2721	0.204567	6.92732e-05	1.64608e-06	0.000180476	0.00447667	inositol polyphosphate-5-phosphatase A
GLUL	0.339523	0.512733	0.105	ns	0.546683	0.20716	0.0339492	1.13135e-07	1.0555e-15	0.00510966	0.716944	glutamate-ammonia ligase
SMCR8	0.386284	0.292717	0.222	ns	0.546676	0.160392	0.253959	4.1798e-16	4.69902e-09	0.00328526	2.47544e-07	SMCR8-C9orf72 complex subunit
ARL8B	0.39079	0.376952	0.954	ns	0.546119	0.15533	0.169167	1.5859e-12	4.03979e-11	0.0182292	0.00544418	ADP ribosylation factor like GTPase 8B
PEA15	0.293584	0.365742	0.086	ns	0.538779	0.245194	0.173036	6.28462e-13	5.77626e-19	1.05425e-08	6.16287e-05	proliferation and apoptosis adaptor protein 15
RRAGC	0.195527	0.561469	0.00084	***	0.532333	0.336806	-0.0291359	0.0241152	4.3632e-12	0.00307838	0.343699	Ras related GTP binding C
VPS37B	0.13669	0.429288	0.000633	***	0.530386	0.393696	0.101098	0.00489864	7.16643e-21	0.00057322	0.247412	VPS37B subunit of ESCRT-I
GADD45B	0.194747	0.327884	0.212	ns	0.529214	0.334466	0.201329	0.0207648	0.000118553	0.000106451	0.0223365	growth arrest and DNA damage inducible beta
CEP250	0.260253	0.450092	0.042	*	0.52568	0.265427	0.075588	8.8242e-05	8.58564e-12	0.0158266	0.946219	centrosomal protein 250
CTNS	0.234726	0.407889	0.054	ns	0.524272	0.289546	0.116383	0.000283665	2.07508e-10	1.45711e-05	0.107737	cystinosin, lysosomal cystine transporter
SLC2A13	0.390987	0.594371	0.021	*	0.523582	0.132596	-0.0707885	4.64607e-05	6.05515e-10	0.000227337	0.829735	solute carrier family 2 member 13
FOXK1	0.379014	0.249016	0.136	ns	0.523049	0.144035	0.274032	5.75376e-11	7.84293e-05	0.0410401	6.24869e-06	forkhead box K1
TIMELESS	0.335491	0.25257	0.24	ns	0.518639	0.183148	0.266069	2.55149e-08	0.000120909	0.00725257	1.74435e-05	timeless circadian regulator
CREBRF	0.256417	0.534514	0.003	**	0.517526	0.261108	-0.0169884	0.000115885	1.7437e-16	6.79305e-05	0.00202419	CREB3 regulatory factor
PHLPP1	0.185778	0.479489	0.011	*	0.51731	0.331531	0.0378211	0.0436816	4.10936e-08	6.54321e-06	0.0715955	PH domain and leucine rich repeat protein phosphatase 1
ABTB2	0.167488	0.387334	0.000124	***	0.513162	0.345674	0.125829	0.000560146	1.7437e-16	1.85767e-05	0.689828	ankyrin repeat and BTB domain containing 2
OTUD1	0.289834	0.520234	0.001	**	0.511778	0.221944	-0.0084556	0.000728809	7.42134e-10	5.26481e-07	0.00112828	OTU deubiquitinase 1
DIP2B	0.349507	0.335066	0.806	ns	0.509115	0.159608	0.174049	7.35839e-13	3.04847e-11	0.00413572	0.000835849	disco interacting protein 2 homolog B
VPS18	0.276779	0.357614	0.156	ns	0.508827	0.232049	0.151214	3.02493e-08	1.72513e-12	9.83946e-06	0.00448349	VPS18 core subunit of CORVET and HOPS complexes
MARCHF8	0.360338	0.291905	0.406	ns	0.506304	0.145966	0.214398	2.42402e-10	1.46887e-06	0.0304869	0.000365739	membrane associated ring-CH-type finger 8
LRRC8A	0.308411	0.333075	0.706	ns	0.504291	0.19588	0.171216	1.1059e-09	1.44244e-10	0.000536612	0.00175583	leucine rich repeat containing 8 VRAC subunit A
NT5DC3	0.226005	0.485208	0.003	**	0.501448	0.275443	0.0162399	0.00377818	1.2137e-10	2.10854e-07	0.229218	5'-nucleotidase domain containing 3
MFHAS1	0.14535	0.409147	0.016	*	0.499577	0.354228	0.0904306	0.0374676	4.63912e-10	4.20769e-08	0.33321	multifunctional ROCO family signaling regulator 1
PLEKHM2	0.157424	0.455089	8.12e-05	****	0.499509	0.342085	0.0444194	0.000195189	1.99872e-29	4.25459e-09	0.237101	pleckstrin homology and RUN domain containing M2
LBX2-AS1	0.211016	0.39146	0.046	*	0.494265	0.283248	0.102805	0.0249719	2.82144e-05	1.1002e-06	0.0490949	LBX2 antisense RNA 1
CBFA2T2	0.33545	0.260147	0.187	ns	0.48315	0.147699	0.223003	3.11492e-12	4.53787e-07	0.00623961	5.96976e-06	CBFA2/RUNX1 partner transcriptional co-repressor 2
ZNF367	0.267545	0.641978	2.31e-05	****	0.480413	0.212867	-0.161565	0.0483394	4.77086e-07	6.80695e-05	0.00194783	zinc finger protein 367
SLC17A5	0.185541	0.517556	0.011	*	0.473043	0.287501	-0.044513	0.0240439	2.86962e-11	1.81652e-06	0.718893	solute carrier family 17 member 5
ATP6V1H	0.285398	0.383305	0.115	ns	0.472025	0.186627	0.0887205	1.08576e-06	1.03548e-10	0.00461177	0.20277	ATPase H+ transporting V1 subunit H
NCR3LG1	0.244226	0.399968	0.152	ns	0.46453	0.220304	0.0645624	0.00950421	2.52073e-05	0.0363444	0.592465	natural killer cell cytotoxicity receptor 3 ligand 1
INPP5F	0.250331	0.458151	0.004	**	0.464511	0.21418	0.00636003	1.58615e-05	1.052e-15	5.24302e-12	0.00175161	inositol polyphosphate-5-phosphatase F
GPNMB	0.221553	0.394435	0.036	*	0.456691	0.235139	0.062257	0.00461009	3.82415e-07	3.51021e-06	0.362868	glycoprotein nmb
MTUS1	0.195258	0.330402	0.085	ns	0.45154	0.256282	0.121138	0.000881218	1.72085e-08	3.15945e-05	0.0632795	microtubule associated scaffold protein 1
DVL2	0.269821	0.343764	0.252	ns	0.447857	0.178035	0.104093	5.72533e-06	1.53923e-08	0.00883241	0.132558	dishevelled segment polarity protein 2
CTSD	0.11438	0.405873	6.17e-05	****	0.443112	0.328732	0.0372394	0.012371	2.1666e-21	2.1616e-06	0.713856	cathepsin D
SLC25A33	0.212819	0.396766	0.043	*	0.441569	0.228751	0.0448037	0.00631494	2.48103e-07	0.0456253	0.554066	solute carrier family 25 member 33
BTBD3	0.150148	0.331551	0.003	**	0.438254	0.288106	0.106703	0.0079334	1.41692e-09	0.0189985	0.127045	BTB domain containing 3
SLC15A4	0.268251	0.339471	0.214	ns	0.437723	0.169472	0.098252	2.96193e-08	5.47268e-12	0.00151408	0.072929	solute carrier family 15 member 4
PELI1	0.157971	0.374862	0.033	*	0.437466	0.279495	0.0626043	0.0151404	2.06891e-09	8.41912e-06	0.085189	pellino E3 ubiquitin protein ligase 1
GNA13	0.235514	0.354281	0.097	ns	0.426323	0.190809	0.0720421	9.34871e-05	5.41215e-09	0.00449031	0.331307	G protein subunit alpha 13
RORA	0.222569	0.365348	0.069	ns	0.421558	0.198988	0.0562098	0.000428952	7.4921e-09	0.00436297	0.487875	RAR related orphan receptor A
B3GNT5	0.22752	0.533948	0.006	**	0.413849	0.186329	-0.120098	0.00116355	2.38807e-15	1.77753e-07	0.0769504	UDP-GlcNAc:betaGal beta-1,3-N-acetylglucosaminyltransferase 5
RABGAP1L	0.254341	0.460616	0.009	**	0.409383	0.155042	-0.0512338	0.000149686	3.33805e-12	0.00599757	0.662342	RAB GTPase activating protein 1 like
GARRE1	0.137255	0.433818	0.001	**	0.405658	0.268403	-0.0281599	0.0162351	4.40082e-16	6.48829e-14	0.524678	granule associated Rac and RHOG effector 1
RAB7A	0.206241	0.354536	0.011	*	0.400102	0.19386	0.045566	1.31096e-07	4.7216e-20	0.0046781	0.521562	RAB7A, member RAS oncogene family
DSP	0.226034	0.329555	0.061	ns	0.399155	0.173122	0.0696006	9.60887e-05	1.9086e-08	0.00806688	0.330164	desmoplakin
ARMCX6	0.248549	0.352825	0.134	ns	0.393887	0.145338	0.0410621	6.02285e-05	1.96459e-08	0.0414747	0.618559	armadillo repeat containing X-linked 6
AKIRIN2	0.131743	0.416325	0.000282	***	0.389761	0.258018	-0.0265645	0.0150567	2.3861e-16	0.000784176	0.684505	akirin 2
TPP1	0.132759	0.321613	0.007	**	0.372958	0.240199	0.0513457	0.00230062	1.84906e-14	9.25627e-08	0.240871	tripeptidyl peptidase 1
SLC26A11	0.116439	0.328107	0.005	**	0.358008	0.241569	0.029901	0.0410318	1.07526e-09	3.43314e-13	0.0154272	solute carrier family 26 member 11
RFLNB	0.146849	0.327961	0.049	*	0.335774	0.188925	0.00781267	0.0409863	2.68476e-06	0.000180145	0.356541	refilin B
MXI1	0.180549	0.420206	0.004	**	0.292808	0.112259	-0.127397	0.022405	3.49003e-08	0.00187697	0.971758	MAX interactor 1, dimerization protein
ATP13A3	0.120051	0.343709	0.004	**	0.267512	0.14746	-0.0761977	0.00861455	2.05248e-15	4.51438e-11	0.377606	ATPase 13A3
CCNG1	0.1654	0.344942	0.021	*	0.201233	0.0358331	-0.143709	0.0119266	7.51993e-08	2.06711e-11	0.548397	cyclin G1
CCND3	-0.137251	-0.32289	0.014	*	-0.241035	-0.103784	0.081855	0.0343012	3.63247e-07	0.0121333	0.600373	cyclin D3
CLIC6	-0.151227	-0.343541	0.007	**	-0.257471	-0.106244	0.0860702	0.00639753	3.80972e-10	3.1486e-16	0.000996116	chloride intracellular channel 6
ANXA2	-0.0940724	-0.335055	0.001	**	-0.283193	-0.189121	0.0518613	0.0278744	4.34921e-17	2.13955e-06	0.00990129	annexin A2
ZNF608	-0.156149	-0.337914	0.066	ns	-0.355869	-0.19972	-0.0179548	0.0157476	1.28753e-07	0.00514264	0.856231	zinc finger protein 608
SIX4	-0.190113	-0.33656	0.174	ns	-0.389736	-0.199624	-0.0531761	0.0200795	5.56616e-05	0.0346554	0.636341	SIX homeobox 4
NDUFB1	-0.170344	-0.330294	0.048	*	-0.404016	-0.233672	-0.0737224	0.0223728	1.19593e-05	3.78652e-18	0.000148682	NADH:ubiquinone oxidoreductase subunit B1
TCHP	-0.235842	-0.356852	0.212	ns	-0.412294	-0.176453	-0.0554424	0.000348589	1.19124e-07	0.0238722	0.537771	trichoplein keratin filament binding
CDC7	-0.173914	-0.366054	0.013	*	-0.415678	-0.241764	-0.0496232	0.0474926	3.91142e-05	1.34708e-09	0.198269	cell division cycle 7
ZNF69	-0.315561	-0.588085	0.041	*	-0.418339	-0.102778	0.169746	0.0256929	6.08292e-05	3.41797e-08	0.454698	zinc finger protein 69
ERG28	-0.244639	-0.33446	0.367	ns	-0.434587	-0.189948	-0.100127	0.00178979	4.18043e-05	0.0424345	0.308185	ergosterol biosynthesis 28 homolog
DPYD	-0.296658	-0.34471	0.542	ns	-0.44401	-0.147352	-0.0992995	1.63888e-07	4.00909e-09	0.0346611	0.1549	dihydropyrimidine dehydrogenase
POP5	-0.223886	-0.428297	0.018	*	-0.466441	-0.242554	-0.0381432	0.00132971	1.83632e-09	0.00253281	0.972404	POP5 homolog, ribonuclease P/MRP subunit
RCL1	-0.288466	-0.345037	0.491	ns	-0.471403	-0.182937	-0.126366	6.04226e-06	1.89999e-07	0.0167595	0.0976428	RNA terminal phosphate cyclase like 1
DTWD1	-0.198347	-0.497017	0.02	*	-0.472228	-0.27388	0.0247897	0.0210758	2.90547e-09	0.000337031	0.692608	DTW domain containing 1
PDCD5	-0.34408	-0.288675	0.408	ns	-0.497582	-0.153502	-0.208908	1.22744e-11	5.95909e-08	0.0126676	0.000165915	programmed cell death 5
FBXO9	-0.304691	-0.338276	0.643	ns	-0.505575	-0.200884	-0.167299	3.11522e-09	1.63893e-10	0.00064335	0.00363907	F-box protein 9
ACOT9	-0.251101	-0.329864	0.149	ns	-0.506458	-0.255357	-0.176594	2.89076e-06	2.24255e-09	1.5767e-05	0.00324591	acyl-CoA thioesterase 9
MT-ND2	-0.234012	-0.606631	0.015	*	-0.51133	-0.277318	0.0953008	0.00674614	2.51953e-13	7.76483e-08	0.00495261	NADH dehydrogenase subunit 2
TSPAN6	-0.333427	-0.166448	0.09	ns	-0.518186	-0.184759	-0.351738	5.10139e-08	0.0205184	0.0116853	3.28743e-08	tetraspanin 6
PXYLP1	-0.258784	-0.368964	0.097	ns	-0.523004	-0.26422	-0.15404	3.14094e-07	7.20014e-13	1.5684e-06	0.00701946	2-phosphoxylose phosphatase 1
PDGFRB	-0.280728	-0.397365	0.428	ns	-0.527486	-0.246758	-0.130121	0.00150568	1.31222e-05	0.0163175	0.225238	platelet derived growth factor receptor beta
SMAD3	-0.26414	-0.442354	0.345	ns	-0.528112	-0.263971	-0.085758	0.00811444	1.06505e-05	0.0199054	0.503914	SMAD family member 3
TMOD1	-0.300826	-0.423642	0.422	ns	-0.534802	-0.233975	-0.11116	0.00159004	1.88338e-05	0.0410404	0.364706	tropomodulin 1
PON2	-0.241065	-0.491147	0.000842	***	-0.548197	-0.307131	-0.05705	5.31565e-05	2.15225e-16	1.14456e-08	0.503962	paraoxonase 2
DUS4L-BCAP29	-0.256677	-0.485308	0.2	ns	-0.561371	-0.304694	-0.0760628	0.0346417	0.000118898	0.0322906	0.664107	DUS4L-BCAP29 readthrough
PRRX1	-0.369704	-0.46739	0.327	ns	-0.565348	-0.195644	-0.0979585	4.78824e-11	1.86736e-16	0.00281294	0.15369	paired related homeobox 1
CAV2	-0.323321	-0.413994	0.331	ns	-0.569805	-0.246484	-0.155811	4.9088e-07	3.29229e-10	0.000791662	0.0376365	caveolin 2
DDAH1	-0.312894	-0.51099	0.087	ns	-0.571656	-0.258762	-0.0606661	6.34687e-05	1.04372e-10	0.00409445	0.578778	dimethylarginine dimethylaminohydrolase 1
PTPRE	-0.353518	-0.448344	0.49	ns	-0.572107	-0.21859	-0.123763	1.9993e-07	8.84535e-11	0.00573705	0.126347	protein tyrosine phosphatase receptor type E
MYO1B	-0.338756	-0.404585	0.485	ns	-0.575567	-0.236811	-0.170982	4.99577e-09	9.57616e-12	0.000331826	0.00937796	myosin IB
HMGCR	-0.361984	-0.324509	0.641	ns	-0.575933	-0.213949	-0.251424	2.47692e-06	7.73977e-05	0.0198333	0.00272325	3-hydroxy-3-methylglutaryl-CoA reductase
CITED2	-0.239099	-0.417749	0.38	ns	-0.579474	-0.340375	-0.161725	0.0123905	1.33844e-05	0.00086778	0.134924	Cbp/p300 interacting transactivator with Glu/Asp rich carboxy-terminal domain 2
KIAA0040	-0.209748	-0.358817	0.248	ns	-0.588068	-0.37832	-0.229251	0.00498657	1.77841e-06	8.32095e-07	0.00358261	KIAA0040
ARRDC3	-0.203635	-0.402321	0.119	ns	-0.58826	-0.384625	-0.185939	0.004826	1.60088e-08	1.65114e-07	0.0165431	arrestin domain containing 3
BOC	-0.417522	-0.451657	0.233	ns	-0.590631	-0.173109	-0.138974	1.29533e-29	3.3786e-33	5.57992e-05	0.00111037	BOC cell adhesion associated, oncogene regulated
CD302	-0.336488	-0.303538	0.756	ns	-0.592963	-0.256475	-0.289425	0.00118625	0.00867666	0.0408136	0.0117296	CD302 molecule
SNHG3	-0.29977	-0.381452	0.451	ns	-0.596122	-0.296352	-0.21467	0.000745512	3.95409e-05	0.00331839	0.0323085	small nucleolar RNA host gene 3
STK38L	-0.344341	-0.427539	0.438	ns	-0.59614	-0.251799	-0.168601	1.81909e-06	7.06395e-09	0.0023067	0.041602	serine/threonine kinase 38 like
FDPS	-0.421485	-0.435411	0.928	ns	-0.602887	-0.181402	-0.167476	5.1504e-11	4.5125e-11	0.0208012	0.0243277	farnesyl diphosphate synthase
ARHGAP42	-0.446228	-0.382471	0.492	ns	-0.61831	-0.172082	-0.235838	2.92638e-11	5.2346e-08	0.0405025	0.00159731	Rho GTPase activating protein 42
SCIN	-0.449149	-0.466394	0.964	ns	-0.62016	-0.171011	-0.153766	4.88287e-13	2.22855e-13	0.0245259	0.0330258	scinderin
MSMO1	-0.25024	-0.453255	0.381	ns	-0.622506	-0.372266	-0.16925	0.038452	0.000203899	0.00437975	0.226679	methylsterol monooxygenase 1
USP53	-0.430758	-0.339237	0.322	ns	-0.629935	-0.199176	-0.290698	1.08109e-09	6.33068e-06	0.0194857	0.000125873	ubiquitin specific peptidase 53
DHRS13	-0.338588	-0.403903	0.349	ns	-0.630602	-0.292015	-0.226699	0.000857048	0.000182848	0.0157719	0.0564583	dehydrogenase/reductase 13
MARCHF3	-0.456536	-0.268326	0.016	*	-0.632238	-0.175702	-0.363911	2.62098e-11	0.000351984	0.0439548	7.68667e-07	membrane associated ring-CH-type finger 3
AK3	-0.385457	-0.450624	0.394	ns	-0.634756	-0.249298	-0.184132	2.02268e-10	4.671e-13	0.000386001	0.00870237	adenylate kinase 3
TM4SF1	-0.391088	-0.28143	0.287	ns	-0.654251	-0.263163	-0.37282	2.37606e-12	2.09956e-06	2.01954e-05	9.50854e-11	transmembrane 4 L six family member 1
SLIT2	-0.459315	-0.438662	0.793	ns	-0.654958	-0.195644	-0.216297	1.73337e-09	3.55581e-08	0.0403161	0.0135238	slit guidance ligand 2
RBM43	-0.322679	-0.25938	0.44	ns	-0.662248	-0.339569	-0.402868	0.00014914	0.00655311	0.000478856	9.87888e-06	RNA binding motif protein 43
CP	-0.490915	-0.380213	0.233	ns	-0.67729	-0.186375	-0.297077	6.0767e-13	1.13132e-07	0.0251479	4.83077e-05	ceruloplasmin
SCD	-0.315591	-0.519137	0.343	ns	-0.681163	-0.365573	-0.162027	0.00174508	3.0254e-07	0.000900704	0.169783	stearoyl-CoA desaturase
MAN1A1	-0.524488	-0.321402	0.032	*	-0.683604	-0.159117	-0.362202	7.69595e-21	5.90078e-08	0.0211907	7.1241e-10	mannosidase alpha class 1A member 1
TMEM198B	-0.396814	-0.495274	0.268	ns	-0.691927	-0.295113	-0.196654	2.48869e-05	4.59772e-07	0.00880949	0.0843018	transmembrane protein 198B (pseudogene)
TUBA1A	-0.314416	-0.648341	0.002	**	-0.697956	-0.38354	-0.049615	3.81345e-06	9.86397e-22	5.77948e-37	0.0806772	tubulin alpha 1a
COL5A2	-0.401038	-0.528552	0.421	ns	-0.706994	-0.305956	-0.178442	2.25642e-07	1.68942e-11	0.000428762	0.0449911	collagen type V alpha 2 chain
PNKD	-0.543847	-0.274491	0.05	*	-0.716088	-0.172241	-0.441597	2.0051e-16	0.000146557	0.0417563	2.87451e-10	PNKD metallo-beta-lactamase domain containing
ACSL4	-0.57889	-0.179796	0.000456	***	-0.721887	-0.142997	-0.542091	1.95094e-25	0.00537932	0.0411771	1.12375e-21	acyl-CoA synthetase long chain family member 4
MT-CO2	-0.362059	-0.989794	0.003	**	-0.762264	-0.400205	0.22753	0.00106954	1.14414e-20	5.23097e-21	0.18045	cytochrome c oxidase subunit II
NEDD9	-0.452479	-0.789348	0.033	*	-0.762285	-0.309806	0.0270625	7.63653e-05	1.40404e-11	9.4924e-26	0.895666	neural precursor cell expressed, developmentally down-regulated 9
IL17RB	-0.401728	-0.486852	0.669	ns	-0.780978	-0.37925	-0.294126	0.000141188	9.22218e-06	0.0014168	0.011735	interleukin 17 receptor B
DPYSL2	-0.57756	-0.425438	0.222	ns	-0.788178	-0.210618	-0.36274	2.58422e-15	2.88713e-08	0.0187463	3.61579e-06	dihydropyrimidinase like 2
DHCR24	-0.373668	-0.628128	0.084	ns	-0.791335	-0.417667	-0.163207	2.6036e-05	1.62707e-12	1.32196e-05	0.12039	24-dehydrocholesterol reductase
FADS2	-0.450046	-0.674615	0.362	ns	-0.791846	-0.3418	-0.117232	0.000874002	9.25551e-07	0.0322594	0.513072	fatty acid desaturase 2
GRHL1	-0.442633	-0.607783	0.208	ns	-0.797524	-0.354891	-0.189741	0.000714874	1.06212e-05	0.0280001	0.269344	grainyhead like transcription factor 1
C1RL	-0.64494	-0.395262	0.038	*	-0.833954	-0.189014	-0.438692	1.46054e-18	3.87111e-07	0.04136	1.64152e-08	complement C1r subcomponent like
NNMT	-0.568087	-0.342415	0.124	ns	-0.838675	-0.270588	-0.49626	2.57503e-12	0.000110133	0.00467608	4.16202e-09	nicotinamide N-methyltransferase
TPM2	-0.705073	-0.385539	0.000163	***	-0.852217	-0.147144	-0.466679	1.1843e-50	2.35949e-15	0.0133237	3.40584e-21	tropomyosin 2
SRD5A3	-0.362443	-0.538615	0.169	ns	-0.877887	-0.515445	-0.339273	0.0475663	0.00687247	0.0179314	0.129326	steroid 5 alpha-reductase 3
JAK2	-0.566422	-0.47129	0.262	ns	-0.88597	-0.319549	-0.414681	2.65507e-15	2.33925e-10	8.75142e-05	4.85802e-08	Janus kinase 2
CTSC	-0.642489	-0.450672	0.052	ns	-0.887739	-0.245251	-0.437068	1.7422e-22	4.5125e-11	0.00173801	3.81816e-10	cathepsin C
RBMS3	-0.488631	-0.641959	0.195	ns	-0.890151	-0.40152	-0.248191	0.00139536	6.89449e-05	0.0311081	0.193342	RNA binding motif single stranded interacting protein 3
EFEMP1	-0.74371	-0.320205	8.12e-05	****	-0.907753	-0.164044	-0.587548	2.36082e-36	3.51934e-07	0.0313837	1.67144e-21	EGF containing fibulin extracellular matrix protein 1
KIAA1217	-0.649425	-0.5005	0.161	ns	-0.910225	-0.2608	-0.409725	1.64616e-12	2.24808e-07	0.0264275	6.95668e-05	KIAA1217
ADAMTS1	-0.27919	-0.763999	0.006	**	-0.914613	-0.635423	-0.150614	0.00526801	1.67067e-15	0.0289346	0.872592	ADAM metallopeptidase with thrombospondin type 1 motif 1
PDE7B	-0.521415	-0.650581	0.661	ns	-0.924943	-0.403528	-0.274362	5.66081e-07	1.41588e-09	0.000860978	0.0251786	phosphodiesterase 7B
MT-ND3	-0.601582	-0.786904	0.304	ns	-0.933254	-0.331672	-0.14635	5.44655e-08	2.25795e-12	0.0113737	0.298387	NADH dehydrogenase subunit 3
STARD13	-0.643994	-0.507987	0.251	ns	-0.933667	-0.289672	-0.42568	1.26763e-14	5.70037e-09	0.00335098	1.81663e-06	StAR related lipid transfer domain containing 13
PDGFRA	-0.652477	-0.614881	0.51	ns	-0.958637	-0.30616	-0.343756	2.63839e-25	6.59349e-22	1.85767e-05	4.41584e-07	platelet derived growth factor receptor alpha
AMOTL2	-0.617126	-0.603899	0.737	ns	-0.965396	-0.34827	-0.361497	6.411e-11	5.96682e-10	0.00147438	0.000464688	angiomotin like 2
MAMLD1	-0.358629	-0.597246	0.322	ns	-0.974573	-0.615944	-0.377327	0.0318499	0.000614378	0.0008619	0.049621	mastermind like domain containing 1
MT-ATP8	-0.718086	-0.927664	0.436	ns	-1.06129	-0.3432	-0.133622	3.93436e-07	1.1215e-10	0.0484607	0.483058	ATP synthase F0 subunit 8
TNFRSF9	-0.672844	-0.59143	0.593	ns	-1.07961	-0.406767	-0.48818	1.04198e-08	1.84362e-06	0.00453768	0.000217516	TNF receptor superfamily member 9
GBP3	-0.645525	-0.560956	0.458	ns	-1.08723	-0.441707	-0.526276	2.00308e-16	4.8654e-12	4.82075e-07	3.43191e-10	guanylate binding protein 3
SMTN	-0.793989	-0.607211	0.179	ns	-1.10011	-0.30612	-0.492898	2.64957e-23	1.7409e-13	0.00100618	4.75062e-09	smoothelin
LPAR4	-0.597718	-0.702978	0.8	ns	-1.10933	-0.511615	-0.406354	0.000121863	2.02561e-05	0.0070838	0.0302267	lysophosphatidic acid receptor 4
DUSP6	-0.786875	-0.64898	0.295	ns	-1.18998	-0.403105	-0.541	3.07433e-20	1.63455e-13	2.44711e-05	1.40767e-09	dual specificity phosphatase 6
MN1	-0.979855	-0.640225	0.036	*	-1.26522	-0.285368	-0.624998	1.24586e-21	2.05669e-09	0.0293858	1.58993e-08	MN1 proto-oncogene, transcriptional regulator
FSTL1	-0.925319	-0.627193	0.085	ns	-1.27009	-0.344766	-0.642892	5.26452e-18	2.61558e-08	0.00697997	9.84813e-09	follistatin like 1
ADAMTS5	-0.79242	-0.728134	0.489	ns	-1.27355	-0.481133	-0.545419	1.32943e-14	6.99206e-12	3.53569e-05	7.49088e-07	ADAM metallopeptidase with thrombospondin type 1 motif 5
LDLR	-0.569454	-0.862324	0.359	ns	-1.2764	-0.706942	-0.414072	0.000343303	8.20249e-08	3.31203e-05	0.0179303	low density lipoprotein receptor
MEOX2	-0.84558	-1.01615	0.697	ns	-1.32232	-0.476741	-0.306171	7.62383e-09	2.72819e-11	0.0104468	0.107646	mesenchyme homeobox 2
IBSP	-0.589649	-0.849087	0.177	ns	-1.34114	-0.751495	-0.492057	0.000178976	2.85254e-07	5.18346e-05	0.0108092	integrin binding sialoprotein
MRPS24	-0.970612	-0.715061	0.203	ns	-1.35224	-0.381632	-0.637183	5.59586e-13	4.39218e-07	0.0256537	1.79468e-05	mitochondrial ribosomal protein S24
MOB3B	-0.87383	-0.803574	0.885	ns	-1.37243	-0.498597	-0.568854	5.37111e-09	3.31792e-07	0.0110729	0.00168336	MOB kinase activator 3B
CCN1	-0.664661	-1.0682	0.196	ns	-1.39146	-0.726798	-0.323262	6.98644e-05	1.70321e-10	5.7379e-05	0.0941961	cellular communication network factor 1
MT-ND6	-0.574413	-1.67594	0.004	**	-1.41568	-0.841263	0.260265	0.00136001	3.28125e-22	4.24306e-40	0.0784697	NADH dehydrogenase subunit 6
COL3A1	-0.893353	-0.9955	0.715	ns	-1.50342	-0.610068	-0.50792	6.96788e-18	2.1666e-21	5.06502e-08	4.49224e-06	collagen type III alpha 1 chain
ENC1	-1.11429	-0.718363	0.012	*	-1.50966	-0.395373	-0.791296	2.08783e-25	4.34779e-11	0.00496214	5.63925e-11	ectodermal-neural cortex 1
SEMA3C	-1.28299	-0.741706	0.011	*	-1.64296	-0.359967	-0.901256	2.24427e-26	5.55955e-09	0.0151689	8.24573e-13	semaphorin 3C
HAL	-1.14674	-0.910528	0.158	ns	-1.76953	-0.622785	-0.859002	7.62183e-08	6.44281e-05	0.0203279	0.000325154	histidine ammonia-lyase
TNFSF10	-1.03944	-1.12986	0.975	ns	-1.77914	-0.739703	-0.649289	4.97843e-09	1.03882e-09	0.000779811	0.00250857	TNF superfamily member 10
TRAF3IP3	-0.924334	-0.936954	0.511	ns	-1.80305	-0.878715	-0.866095	0.00272808	0.00654059	0.0442796	0.0359025	TRAF3 interacting protein 3
TXNIP	-0.977091	-1.35244	0.18	ns	-1.96143	-0.984342	-0.60899	3.75736e-15	1.86667e-27	3.11222e-14	5.0622e-06	thioredoxin interacting protein
IL6	-2.4345	-1.10653	0.005	**	-3.38101	-0.946511	-2.27448	3.36012e-26	9.10465e-06	0.000394517	4.46657e-22	interleukin 6

## Sheet: enhance (CL2+BS50 vs BS50)
Symbol	CL2 vs CTRL log2FC	BS50 vs CTRL log2FC	p-value effect CL2 vs effect BS50	Sign	CL2BS50 vs CTRL log2FC	CL2B50 vs CL2 log2FC	CL2BS50 vs BS50 log2FC	CL2 vs CTRL padj	BS50 vs CTRL padj	CL2B50 vs CL2 padj	CL2BS50 vs BS50 padj	GeneName
SMOC1	-0.920502	-0.260679	8.73e-07	****	-0.827657	0.0928445	-0.566978	4.05671e-74	2.25694e-06	0.183635	1.32611e-27	SPARC related modular calcium binding 1
CTDSP1	-1.01941	-0.148892	3.19e-07	****	-1.10122	-0.0818088	-0.952324	4.15224e-71	0.0346491	0.330369	3.38725e-61	CTD small phosphatase 1
PCSK1	-1.67656	-0.379803	1.42e-06	****	-1.66873	0.00783016	-1.28893	4.15224e-71	0.000147406	0.974486	1.41532e-40	proprotein convertase subtilisin/kexin type 1
TKT	0.966609	0.234377	3.84e-07	****	1.07762	0.111012	0.843244	5.98462e-71	0.00014645	0.122073	8.32358e-54	transketolase
IGFBP4	-2.06433	-0.489742	3.51e-05	****	-2.04212	0.0222058	-1.55238	6.73432e-60	0.000591782	0.93543	3.47956e-33	insulin like growth factor binding protein 4
COL7A1	-1.95495	-0.521715	7.99e-06	****	-1.85981	0.0951442	-1.33809	3.43362e-59	0.000103863	0.633171	3.03311e-27	collagen type VII alpha 1 chain
MAMDC4	-1.58417	-0.31676	1.08e-06	****	-1.56687	0.017294	-1.25011	8.84507e-57	0.00466339	0.938299	2.47765e-34	MAM domain containing 4
CPAMD8	-1.26299	-0.295059	5.1e-05	****	-1.10407	0.158917	-0.809014	2.74711e-54	0.00144514	0.15399	5.51419e-22	C3 and PZP like alpha-2-macroglobulin domain containing 8
TNC	-1.44843	-0.420292	9.53e-05	****	-1.40426	0.0441686	-0.983966	3.54649e-54	5.48028e-05	0.792954	1.32564e-24	tenascin C
HMOX1	3.82432	1.50408	0.000104	***	4.05279	0.228466	2.54871	4.00301e-54	1.34481e-08	0.556816	1.08811e-23	heme oxygenase 1
CHI3L1	-1.1726	-0.251789	3.25e-05	****	-1.11472	0.0578749	-0.862932	2.1939e-51	0.00634434	0.652735	2.31396e-27	chitinase 3 like 1
TPM2	-0.705073	-0.385539	0.000163	***	-0.852217	-0.147144	-0.466679	1.1843e-50	2.35949e-15	0.0133237	3.40584e-21	tropomyosin 2
GLIPR1	-1.07945	-0.194691	3.01e-05	****	-1.03651	0.0429386	-0.841818	3.77679e-46	0.0370991	0.745367	1.44098e-27	GLI pathogenesis related 1
ALAS1	0.598363	0.141812	3.34e-06	****	0.505927	-0.0924363	0.364114	4.3059e-44	0.00653706	0.0875658	2.03712e-16	5'-aminolevulinate synthase 1
ADD3	-1.05275	-0.264125	4.35e-05	****	-1.09281	-0.0400569	-0.828683	8.74591e-44	0.00209331	0.769895	2.48176e-26	adducin 3
EPHB2	-1.41397	-0.304117	7.45e-05	****	-1.28269	0.131286	-0.978571	8.74591e-44	0.0102134	0.392356	9.80069e-21	EPH receptor B2
EFEMP2	-0.696344	-0.175654	7.44e-05	****	-0.59031	0.106034	-0.414655	3.5552e-43	0.00242061	0.116959	3.37654e-15	EGF containing fibulin extracellular matrix protein 2
SQSTM1	1.3892	0.621368	0.001	**	1.52345	0.134253	0.902083	8.28418e-41	2.14539e-08	0.374989	4.52433e-17	sequestosome 1
SLC6A6	0.855414	0.295212	0.000364	***	0.988973	0.13356	0.693761	3.0648e-40	4.2697e-05	0.107109	1.81798e-26	solute carrier family 6 member 6
PCDH9	1.18487	0.674482	0.008	**	1.36299	0.178115	0.688506	3.16284e-40	8.72061e-13	0.118006	3.91496e-14	protocadherin 9
ZNF469	1.65952	0.793918	0.000527	***	2.22463	0.565117	1.43072	4.46602e-40	3.38152e-09	4.62225e-05	3.13376e-30	zinc finger protein 469
MEG3	-1.28591	-0.276634	3.27e-05	****	-1.35068	-0.0647759	-1.07405	1.11637e-39	0.0187511	0.694466	4.2108e-27	maternally expressed 3
CHI3L2	-0.495893	-0.167776	0.000121	***	-0.490659	0.00523335	-0.322883	1.66483e-39	6.17658e-05	0.948503	1.36506e-16	chitinase 3 like 2
MAOB	-1.08979	-0.474591	0.002	**	-1.2291	-0.139313	-0.754512	1.84956e-39	8.56912e-08	0.226342	1.56812e-18	monoamine oxidase B
TMEM132A	-1.07875	-0.417943	0.002	**	-1.02475	0.0539963	-0.606811	7.22177e-39	2.91055e-06	0.701212	3.09619e-12	transmembrane protein 132A
LCN2	-0.532836	-0.171889	0.000401	***	-0.510688	0.022148	-0.338798	1.33469e-37	0.000231127	0.759863	4.38637e-15	lipocalin 2
EFEMP1	-0.74371	-0.320205	8.12e-05	****	-0.907753	-0.164044	-0.587548	2.36082e-36	3.51934e-07	0.0313837	1.67144e-21	EGF containing fibulin extracellular matrix protein 1
VCAN	-1.52293	-0.385348	5.77e-05	****	-1.57983	-0.0568972	-1.19448	3.66173e-36	0.00370228	0.810022	3.94336e-21	versican
BAG3	0.66033	0.444855	0.035	*	0.791934	0.131604	0.347079	4.57117e-36	3.55891e-16	0.0469626	3.09893e-10	BAG cochaperone 3
STS	-1.02214	-0.3757	0.000451	***	-1.04455	-0.0224105	-0.668848	1.0287e-35	2.47761e-05	0.891976	5.7179e-15	steroid sulfatase
POSTN	-1.92793	-0.816517	0.001	**	-2.09837	-0.170441	-1.28186	1.07421e-35	1.56275e-07	0.512879	1.69254e-14	periostin
EMP1	0.459307	0.220885	0.001	**	0.489956	0.0306496	0.269071	3.05235e-35	2.7104e-08	0.604486	3.55409e-12	epithelial membrane protein 1
FIBP	-0.730438	-0.143443	0.000162	***	-0.67532	0.0551173	-0.531877	3.31353e-35	0.0480458	0.557668	2.41819e-18	FGF1 intracellular binding protein
ZFP36	0.904172	0.497891	0.005	**	0.996044	0.0918721	0.498153	3.48487e-35	1.17763e-10	0.382944	6.33143e-11	ZFP36 ring finger protein
TGFBI	-0.661833	-0.199903	2.87e-05	****	-0.672877	-0.0110435	-0.472974	7.77441e-35	0.00105503	0.92065	2.06139e-17	transforming growth factor beta induced
C3	-0.723381	-0.203219	0.000524	***	-0.635094	0.0882866	-0.431875	7.94002e-35	0.00259131	0.290804	2.26955e-12	complement C3
CERCAM	-1.5019	-0.304432	7.62e-05	****	-1.35106	0.150843	-1.04663	1.05508e-34	0.0452259	0.401815	1.16564e-16	cerebral endothelial cell adhesion molecule
AGRN	-1.16492	-0.240288	0.000463	***	-0.939419	0.225496	-0.699131	1.41595e-34	0.038553	0.0682937	1.88111e-12	agrin
PDZK1IP1	-1.6939	-0.428971	0.00082	***	-1.69509	-0.00119288	-1.26612	1.52981e-34	0.00478315	0.996991	1.49786e-18	PDZK1 interacting protein 1
MXRA8	-1.37057	-0.479554	0.000419	***	-1.3545	0.0160661	-0.874945	1.90972e-34	8.47597e-05	0.948437	1.06149e-13	matrix remodeling associated 8
GPC1	0.707283	0.179782	2e-05	****	0.956019	0.248737	0.776238	9.40179e-34	0.0102879	0.000170526	2.63994e-40	glypican 1
DIO3OS	-1.50183	-0.787553	0.005	**	-1.50133	0.000496546	-0.713777	1.68467e-33	1.03429e-09	0.998295	1.19421e-07	DIO3 opposite strand upstream RNA
MMP3	-0.569437	-0.175892	0.000252	***	-0.588041	-0.0186043	-0.412149	1.93302e-33	0.00113276	0.830773	2.8352e-17	matrix metallopeptidase 3
SRPX2	-0.868011	-0.331249	0.002	**	-0.906601	-0.03859	-0.575352	5.43449e-33	3.19303e-05	0.761533	2.80132e-14	sushi repeat containing protein X-linked 2
GOLPH3	0.423026	0.116064	4.31e-06	****	0.309286	-0.113739	0.193222	6.73708e-33	0.00585663	0.00699816	3.11072e-07	golgi phosphoprotein 3
FTL	1.43041	0.535351	0.000103	***	1.48594	0.0555324	0.950594	1.23665e-32	5.82988e-05	0.795995	2.72011e-14	ferritin light chain
HSD11B1	-0.955448	-0.323027	0.001	**	-1.02254	-0.0670897	-0.699511	1.80499e-32	0.000332633	0.608371	4.66314e-17	hydroxysteroid 11-beta dehydrogenase 1
PID1	-1.47393	-0.501816	0.001	**	-1.61821	-0.144285	-1.1164	3.96144e-32	0.000347321	0.438243	4.21653e-18	phosphotyrosine interaction domain containing 1
SAA1	-0.932167	-0.258172	0.000374	***	-0.911782	0.0203845	-0.65361	5.34726e-32	0.00459339	0.899253	2.06608e-15	serum amyloid A1
LAMB3	-0.67088	-0.22813	0.001	**	-0.587935	0.0829446	-0.359805	6.80736e-32	0.000383775	0.305468	2.41222e-09	laminin subunit beta 3
LSS	-0.752737	-0.292061	0.000261	***	-0.728132	0.0246046	-0.436071	1.27606e-31	3.22974e-05	0.838757	1.33261e-10	lanosterol synthase
PLIN2	0.729987	0.258069	0.000407	***	0.741707	0.0117198	0.483638	1.94726e-31	0.000258167	0.927128	8.60277e-14	perilipin 2
ITGB2	-1.1235	-0.302065	0.000308	***	-0.971067	0.152437	-0.669002	2.88101e-30	0.00557398	0.295398	9.45691e-11	integrin subunit beta 2
LAMB1	-1.38473	-0.435385	0.00038	***	-1.44967	-0.0649446	-1.01428	4.43559e-30	0.00132188	0.766171	1.27906e-15	laminin subunit beta 1
TYMP	-0.856375	-0.320395	0.002	**	-0.86573	-0.00935507	-0.545335	1.12207e-29	0.00013625	0.955308	5.70379e-12	thymidine phosphorylase
BOC	-0.417522	-0.451657	0.233	ns	-0.590631	-0.173109	-0.138974	1.29533e-29	3.3786e-33	5.57992e-05	0.00111037	BOC cell adhesion associated, oncogene regulated
ESM1	-2.41553	-0.665482	0.001	**	-2.74428	-0.328741	-2.07879	2.37272e-29	0.00736936	0.288705	6.55056e-21	endothelial cell specific molecule 1
MMP13	-1.15664	-0.374188	0.002	**	-1.28543	-0.128791	-0.91124	3.53953e-29	0.00152887	0.392429	8.51164e-18	matrix metallopeptidase 13
S100A4	-1.17311	-0.410012	0.000547	***	-1.19856	-0.0254499	-0.788547	1.11372e-28	0.000326222	0.910224	1.894e-12	S100 calcium binding protein A4
ERGIC1	-0.537729	-0.120484	6.5e-05	****	-0.452328	0.0854011	-0.331844	1.68797e-28	0.0447401	0.196808	6.69784e-11	endoplasmic reticulum-golgi intermediate compartment 1
KITLG	0.90644	0.524409	0.017	*	1.04703	0.140587	0.522617	3.9941e-28	2.27031e-09	0.195523	7.87362e-10	KIT ligand
NEGR1	-1.47938	-0.537089	4.07e-05	****	-1.4824	-0.00301901	-0.945311	5.41312e-28	6.33796e-05	0.992828	1.02165e-10	neuronal growth regulator 1
MRC2	-0.714994	-0.189505	0.000812	***	-0.611811	0.103183	-0.422306	2.91127e-27	0.0166219	0.259885	1.19428e-09	mannose receptor C type 2
CX3CL1	-1.75492	-0.450816	0.000761	***	-1.8046	-0.0496775	-1.35378	5.8393e-27	0.0157261	0.880826	1.75725e-15	C-X3-C motif chemokine ligand 1
ARSA	-0.573007	-0.150251	5.56e-05	****	-0.476882	0.0961245	-0.326631	1.12879e-26	0.0184867	0.189286	7.24937e-09	arylsulfatase A
SEMA3C	-1.28299	-0.741706	0.011	*	-1.64296	-0.359967	-0.901256	2.24427e-26	5.55955e-09	0.0151689	8.24573e-13	semaphorin 3C
GALNT2	-0.589477	-0.285237	0.006	**	-0.616264	-0.0267869	-0.331027	2.35328e-26	1.82969e-06	0.784024	1.67004e-08	polypeptide N-acetylgalactosaminyltransferase 2
CYB5R3	-0.696649	-0.176581	0.001	**	-0.590629	0.10602	-0.414048	3.16774e-26	0.0272019	0.241631	2.05191e-09	cytochrome b5 reductase 3
IL6	-2.4345	-1.10653	0.005	**	-3.38101	-0.946511	-2.27448	3.36012e-26	9.10465e-06	0.000394517	4.46657e-22	interleukin 6
MXRA5	-1.79496	-0.450335	0.000577	***	-1.85116	-0.0562057	-1.40083	9.283e-26	0.0187668	0.873218	5.9768e-15	matrix remodeling associated 5
IFITM3	-0.751846	-0.362914	0.014	*	-0.865063	-0.113217	-0.502148	1.25215e-25	2.80291e-06	0.254357	2.16045e-11	interferon induced transmembrane protein 3
MATN3	-0.976979	-0.290518	0.003	**	-1.00497	-0.0279954	-0.714456	1.84431e-25	0.00734877	0.878486	2.56565e-13	matrilin 3
GGT5	-2.36526	-0.587976	0.003	**	-2.30282	0.0624404	-1.71484	1.87255e-25	0.00770525	0.905743	8.67599e-13	gamma-glutamyltransferase 5
ACSL4	-0.57889	-0.179796	0.000456	***	-0.721887	-0.142997	-0.542091	1.95094e-25	0.00537932	0.0411771	1.12375e-21	acyl-CoA synthetase long chain family member 4
ENC1	-1.11429	-0.718363	0.012	*	-1.50966	-0.395373	-0.791296	2.08783e-25	4.34779e-11	0.00496214	5.63925e-11	ectodermal-neural cortex 1
PDGFRA	-0.652477	-0.614881	0.51	ns	-0.958637	-0.30616	-0.343756	2.63839e-25	6.59349e-22	1.85767e-05	4.41584e-07	platelet derived growth factor receptor alpha
ABCA13	-1.61827	-0.386172	0.000351	***	-1.44143	0.176839	-1.05526	2.67563e-25	0.0423678	0.447973	8.40947e-11	ATP binding cassette subfamily A member 13
PLA2R1	-0.716209	-0.42941	0.013	*	-0.859877	-0.143668	-0.430467	9.50573e-25	4.21462e-09	0.122724	7.11413e-09	phospholipase A2 receptor 1
LOXL3	-1.29296	-0.498268	0.003	**	-1.33338	-0.0404217	-0.835116	1.68778e-24	0.000418084	0.867406	3.10077e-10	lysyl oxidase like 3
UCN2	-1.79896	-0.486306	0.002	**	-1.70416	0.094801	-1.21785	1.70452e-24	0.00811918	0.781957	5.23368e-11	urocortin 2
S100A2	-1.31044	-0.374433	0.002	**	-1.41626	-0.105822	-1.04183	2.57895e-24	0.0117523	0.622203	9.08193e-15	S100 calcium binding protein A2
IFITM2	-0.878755	-0.310406	0.003	**	-0.934812	-0.0560564	-0.624406	5.65299e-24	0.00167132	0.702304	6.1612e-12	interferon induced transmembrane protein 2
EPAS1	-0.486462	-0.143235	0.002	**	-0.485999	0.000462814	-0.342764	1.05065e-23	0.0128035	0.996188	1.06543e-11	endothelial PAS domain protein 1
IFITM1	-0.732862	-0.240697	0.000596	***	-0.841103	-0.108241	-0.600406	1.28014e-23	0.00382008	0.308174	4.01494e-15	interferon induced transmembrane protein 1
DCN	-0.468036	-0.282478	0.034	*	-0.536471	-0.0684351	-0.253993	1.87682e-23	1.13553e-08	0.297965	3.27279e-07	decorin
SMTN	-0.793989	-0.607211	0.179	ns	-1.10011	-0.30612	-0.492898	2.64957e-23	1.7409e-13	0.00100618	4.75062e-09	smoothelin
PMP22	0.638061	0.568436	0.542	ns	1.03784	0.399778	0.469404	3.56954e-23	4.91875e-18	6.38398e-09	1.72253e-12	peripheral myelin protein 22
CYB5R2	-0.775916	-0.186352	0.000564	***	-0.849129	-0.0732126	-0.662776	3.69663e-23	0.0496046	0.560043	3.04108e-16	cytochrome b5 reductase 2
MERTK	0.974391	0.708117	0.086	ns	1.15346	0.179073	0.445347	4.65007e-23	8.40466e-12	0.14866	1.23771e-05	MER proto-oncogene, tyrosine kinase
ABI3BP	-0.620213	-0.233673	0.000966	***	-0.588039	0.0321745	-0.354366	5.07743e-23	0.000887434	0.770975	1.09502e-07	ABI family member 3 binding protein
PDCD1LG2	-1.65661	-0.73141	0.005	**	-2.0046	-0.347997	-1.27319	6.77765e-23	2.08351e-05	0.167158	8.64077e-12	programmed cell death 1 ligand 2
MUC1	-1.16178	-0.530239	0.005	**	-1.09282	0.0689625	-0.562582	7.51586e-23	2.23385e-05	0.743575	1.28913e-05	mucin 1, cell surface associated
NREP	-0.873218	-0.585491	0.04	*	-1.06541	-0.192194	-0.479922	1.30705e-22	2.78956e-10	0.104806	6.77983e-07	neuronal regeneration related protein
SPTLC3	-1.48497	-0.461732	1.38e-05	****	-1.53102	-0.0460455	-1.06929	1.40157e-22	0.00455001	0.885912	4.51972e-11	serine palmitoyltransferase long chain base subunit 3
CTSC	-0.642489	-0.450672	0.052	ns	-0.887739	-0.245251	-0.437068	1.7422e-22	4.5125e-11	0.00173801	3.81816e-10	cathepsin C
LIFR	0.580654	0.360566	0.029	*	0.675234	0.0945802	0.314668	1.74868e-22	1.03061e-08	0.241143	5.20487e-07	LIF receptor subunit alpha
PPP6R2	-0.471012	-0.119271	0.000237	***	-0.470849	0.000163079	-0.351578	2.69957e-22	0.0448641	0.998302	3.21596e-12	protein phosphatase 6 regulatory subunit 2
BMP1	-0.655894	-0.322283	0.005	**	-0.697021	-0.0411279	-0.374738	2.92971e-22	1.0264e-05	0.720481	1.92514e-07	bone morphogenetic protein 1
NEK6	-0.933295	-0.271817	0.000636	***	-0.93844	-0.00514499	-0.666623	2.92971e-22	0.0167267	0.982428	3.25948e-11	NIMA related kinase 6
TMSB10	-0.684306	-0.316165	0.007	**	-0.800162	-0.115856	-0.483997	3.66727e-22	4.26104e-05	0.234167	5.89022e-11	thymosin beta 10
ODF3B	-1.2331	-0.49319	0.004	**	-1.23648	-0.00337614	-0.743289	3.82937e-22	0.000373359	0.990642	4.84044e-08	outer dense fiber of sperm tails 3B
ZNF274	0.85177	0.269404	0.005	**	0.858102	0.00633203	0.588698	5.23819e-22	0.0108851	0.975318	1.10432e-10	zinc finger protein 274
MICU1	0.581281	0.273588	0.009	**	0.639158	0.0578767	0.36557	5.57386e-22	4.2697e-05	0.519478	5.0065e-09	mitochondrial calcium uptake 1
LGALS1	-0.635415	-0.374878	0.019	*	-0.755022	-0.119607	-0.380144	6.08101e-22	7.88095e-08	0.182431	6.34593e-08	galectin 1
EGFR	-0.714318	-0.287865	0.004	**	-0.653614	0.0607037	-0.36575	9.52407e-22	0.000557297	0.61153	4.66139e-06	epidermal growth factor receptor
KMT2E	-0.382102	-0.149172	0.001	**	-0.367169	0.0149333	-0.217997	1.17763e-21	0.000933759	0.839899	2.67927e-07	lysine methyltransferase 2E (inactive)
ADAMTS6	-0.949349	-0.30489	0.000118	***	-0.894484	0.0548647	-0.589594	1.24586e-21	0.0080619	0.750475	1.86441e-08	ADAM metallopeptidase with thrombospondin type 1 motif 6
MN1	-0.979855	-0.640225	0.036	*	-1.26522	-0.285368	-0.624998	1.24586e-21	2.05669e-09	0.0293858	1.58993e-08	MN1 proto-oncogene, transcriptional regulator
SLC36A1	0.568254	0.205694	0.000249	***	0.601954	0.0336997	0.39626	1.46435e-21	0.00336724	0.728897	9.54651e-11	solute carrier family 36 member 1
ZBTB21	0.533959	0.214143	0.000227	***	0.603619	0.0696598	0.389477	1.85218e-21	0.000823786	0.380219	1.55905e-11	zinc finger and BTB domain containing 21
ECRG4	-0.581979	-0.230287	0.001	**	-0.52218	0.0597988	-0.291893	1.89325e-21	0.000853485	0.522572	8.8324e-06	ECRG4 augurin precursor
CDKN2B	-0.52671	-0.158681	0.002	**	-0.430313	0.0963971	-0.271633	2.16442e-21	0.016506	0.197785	4.74362e-06	cyclin dependent kinase inhibitor 2B
OTULIN	0.563683	0.209444	0.000181	***	0.420475	-0.143207	0.211032	4.81165e-21	0.00304203	0.0490005	0.00134627	OTU deubiquitinase with linear linkage specificity
TLE5	-0.496454	-0.149347	0.00075	***	-0.371653	0.124801	-0.222306	6.60177e-21	0.0179121	0.0647685	0.000109155	TLE family member 5, transcriptional modulator
S100B	-0.865838	-0.433797	0.009	**	-0.993045	-0.127207	-0.559248	6.9313e-21	1.26469e-05	0.343861	1.28832e-08	S100 calcium binding protein B
PRRX2	-0.90024	-0.445176	0.006	**	-0.818624	0.0816162	-0.373448	7.57399e-21	1.5361e-05	0.601447	0.000456996	paired related homeobox 2
MAN1A1	-0.524488	-0.321402	0.032	*	-0.683604	-0.159117	-0.362202	7.69595e-21	5.90078e-08	0.0211907	7.1241e-10	mannosidase alpha class 1A member 1
PTPN22	-0.858161	-0.262203	0.002	**	-0.939575	-0.0814143	-0.677372	1.17368e-20	0.0160665	0.576575	1.6222e-12	protein tyrosine phosphatase non-receptor type 22
SH3RF2	-0.801793	-0.327691	0.005	**	-0.729365	0.0724289	-0.401674	1.40665e-20	0.000511034	0.610019	1.79435e-05	SH3 domain containing ring finger 2
MAP2K3	-0.464103	-0.227875	0.004	**	-0.554226	-0.0901225	-0.326351	1.85002e-20	2.85534e-05	0.184401	5.51874e-10	mitogen-activated protein kinase kinase 3
CDC42EP5	-0.903909	-0.232529	0.000562	***	-0.723767	0.180141	-0.491239	1.93978e-20	0.0448452	0.183156	2.16715e-06	CDC42 effector protein 5
ID4	0.720839	0.375596	0.008	**	0.77999	0.0591505	0.404394	2.48146e-20	1.35169e-05	0.618958	5.07962e-07	inhibitor of DNA binding 4, HLH protein
COL12A1	-0.896246	-0.328341	0.003	**	-0.840764	0.0554814	-0.512423	2.73257e-20	0.00322338	0.738098	6.64386e-07	collagen type XII alpha 1 chain
DUSP6	-0.786875	-0.64898	0.295	ns	-1.18998	-0.403105	-0.541	3.07433e-20	1.63455e-13	2.44711e-05	1.40767e-09	dual specificity phosphatase 6
CXCL3	-1.97267	-0.774307	0.006	**	-2.31116	-0.338498	-1.53686	3.562e-20	0.00119558	0.264864	8.53693e-12	C-X-C motif chemokine ligand 3
PLD1	-0.792321	-0.302063	0.002	**	-0.891075	-0.0987539	-0.589012	4.43291e-20	0.00185807	0.448623	8.73755e-11	phospholipase D1
COL5A1	-1.02704	-0.32427	0.000673	***	-0.960341	0.0666959	-0.63607	5.21663e-20	0.0147892	0.725495	7.45011e-08	collagen type V alpha 1 chain
KLHL21	0.675047	0.416021	0.094	ns	0.908909	0.233861	0.492887	5.90134e-20	1.08452e-07	0.0079281	1.24753e-10	kelch like family member 21
GULP1	0.76004	0.486934	0.061	ns	0.942258	0.182218	0.455323	6.47095e-20	3.36318e-08	0.0832418	1.66453e-07	GULP PTB domain containing engulfment adaptor 1
LNX1	-0.784163	-0.388675	0.001	**	-0.930764	-0.146602	-0.54209	9.46696e-20	2.21989e-05	0.241783	7.78394e-09	ligand of numb-protein X 1
ZCCHC24	-0.412271	-0.173825	0.006	**	-0.347081	0.0651899	-0.173256	1.08489e-19	0.000598888	0.310239	0.000526748	zinc finger CCHC-type containing 24
RELL1	0.65028	0.288385	0.003	**	0.642456	-0.00782459	0.354071	1.4112e-19	0.000447146	0.959409	2.35981e-06	RELT like 1
CALD1	-0.589422	-0.197628	0.004	**	-0.653657	-0.0642348	-0.456029	1.42247e-19	0.00965626	0.51917	1.60404e-11	caldesmon 1
GSAP	-0.799516	-0.217837	0.002	**	-0.835127	-0.0356111	-0.61729	1.4767e-19	0.0433746	0.826749	1.94519e-11	gamma-secretase activating protein
NFKB2	-0.512337	-0.229082	0.016	*	-0.556029	-0.0436924	-0.326947	1.50779e-19	0.000264758	0.633171	4.37374e-08	nuclear factor kappa B subunit 2
CD38	-1.2628	-0.556357	0.009	**	-1.43415	-0.171356	-0.877798	1.53177e-19	0.00021495	0.427457	5.31848e-09	CD38 molecule
C1GALT1	-0.777351	-0.273184	0.003	**	-0.932025	-0.154674	-0.658841	1.70565e-19	0.00600997	0.187167	1.6719e-13	core 1 synthase, glycoprotein-N-acetylgalactosamine 3-beta-galactosyltransferase 1
TANC1	0.338091	0.333261	0.932	ns	0.588115	0.250024	0.254854	1.97398e-19	3.56307e-18	6.70134e-11	1.55029e-11	tetratricopeptide repeat, ankyrin repeat and coiled-coil containing 1
PTGFR	-0.93932	-0.283857	2.1e-05	****	-1.03128	-0.091965	-0.747427	2.38651e-19	0.0180438	0.598882	1.43231e-11	prostaglandin F receptor
DMKN	-0.972541	-0.309549	0.002	**	-0.955163	0.0173776	-0.645615	2.47932e-19	0.0137206	0.940501	1.63397e-08	dermokine
GLMP	0.65872	0.615824	0.817	ns	1.1039	0.445182	0.488078	2.73638e-19	2.39415e-16	5.18468e-09	4.65259e-11	glycosylated lysosomal membrane protein
GNG11	-0.899821	-0.282251	0.000462	***	-0.998087	-0.0982661	-0.715836	2.8792e-19	0.0170499	0.528886	7.52148e-12	G protein subunit gamma 11
S100A6	-0.685561	-0.340501	0.013	*	-0.760997	-0.0754365	-0.420497	3.06459e-19	4.6256e-05	0.517297	1.91588e-07	S100 calcium binding protein A6
TNKS1BP1	-0.343872	-0.195577	0.051	ns	-0.379677	-0.0358047	-0.184099	3.77194e-19	2.09032e-06	0.546877	8.42843e-06	tankyrase 1 binding protein 1
SH3BGRL3	-0.516822	-0.174207	0.003	**	-0.437453	0.0793694	-0.263246	5.15653e-19	0.0107271	0.333696	2.45659e-05	SH3 domain binding glutamate rich protein like 3
OSER1	0.746539	0.349407	0.017	*	0.7386	-0.00793855	0.389193	6.05989e-19	0.000189658	0.9671	1.31796e-05	oxidative stress responsive serine rich 1
TNIP1	-0.644024	-0.288035	0.02	*	-0.699444	-0.0554193	-0.411409	6.64456e-19	0.000357092	0.635699	7.19218e-08	TNFAIP3 interacting protein 1
RAB38	-1.04083	-0.425315	0.002	**	-1.05496	-0.0141251	-0.629642	6.91907e-19	0.000859386	0.958901	6.66411e-07	RAB38, member RAS oncogene family
ZBTB2	0.785753	0.319207	0.004	**	0.853247	0.0674945	0.53404	7.64882e-19	0.00184948	0.622721	5.02308e-09	zinc finger and BTB domain containing 2
TRERF1	-0.934463	-0.351461	0.013	*	-0.836624	0.0978389	-0.485163	8.9212e-19	0.00279218	0.563639	2.26737e-05	transcriptional regulating factor 1
PPOX	-0.948352	-0.291116	0.000985	***	-0.928962	0.0193901	-0.637846	1.07157e-18	0.0164046	0.93543	2.68482e-08	protoporphyrinogen oxidase
FBN2	-1.25076	-0.533845	0.000341	***	-1.34872	-0.0979628	-0.814874	1.25629e-18	0.000430668	0.698266	1.37458e-07	fibrillin 2
C1RL	-0.64494	-0.395262	0.038	*	-0.833954	-0.189014	-0.438692	1.46054e-18	3.87111e-07	0.04136	1.64152e-08	complement C1r subcomponent like
ECM2	-1.08403	-0.738576	0.06	ns	-1.36292	-0.278888	-0.624341	1.49955e-18	6.30954e-09	0.105738	8.8503e-06	extracellular matrix protein 2
RHEB	0.488008	0.287315	0.024	*	0.550634	0.0626257	0.263319	1.62026e-18	1.54937e-06	0.437485	8.31647e-06	Ras homolog, mTORC1 binding
AXL	-0.70953	-0.237546	0.004	**	-0.665306	0.0442236	-0.427761	1.72065e-18	0.0128035	0.749495	5.96642e-07	AXL receptor tyrosine kinase
CDR2	0.463185	0.190864	0.007	**	0.540363	0.077178	0.3495	2.02097e-18	0.00165158	0.285711	1.50562e-10	cerebellar degeneration related protein 2
UBE2O	0.617399	0.264635	0.016	*	0.737553	0.120154	0.472918	2.49799e-18	0.000941793	0.202283	9.77879e-11	ubiquitin conjugating enzyme E2 O
PCDH18	-1.74016	-0.425871	0.002	**	-1.94317	-0.203015	-1.5173	2.54029e-18	0.0455125	0.573511	2.55476e-12	protocadherin 18
PODNL1	-0.861596	-0.32002	0.003	**	-0.768782	0.0928144	-0.448761	2.96624e-18	0.00469954	0.547189	2.6321e-05	podocan like 1
NEAT1	0.997875	0.381091	0.008	**	1.00195	0.00407345	0.620857	2.98357e-18	0.00390187	0.988206	2.78844e-07	nuclear paraspeckle assembly transcript 1
KIAA0513	0.629712	0.46337	0.181	ns	0.904739	0.275027	0.441369	3.02289e-18	1.20916e-09	0.000581076	1.82772e-09	KIAA0513
CFB	-0.698772	-0.281642	0.008	**	-0.753585	-0.0548125	-0.471943	3.16977e-18	0.00197865	0.67999	2.34502e-08	complement factor B
ATF3	0.966273	0.565321	0.051	ns	1.01657	0.0503009	0.451253	3.39563e-18	2.62331e-06	0.791991	0.000143377	activating transcription factor 3
FSTL1	-0.925319	-0.627193	0.085	ns	-1.27009	-0.344766	-0.642892	5.26452e-18	2.61558e-08	0.00697997	9.84813e-09	follistatin like 1
TMBIM1	0.374402	0.110185	0.002	**	0.406304	0.0319024	0.296119	5.75876e-18	0.0385857	0.647388	4.03758e-11	transmembrane BAX inhibitor motif containing 1
ABHD3	0.997712	0.782346	0.413	ns	1.08624	0.0885244	0.30389	5.86701e-18	9.58565e-11	0.618861	0.0183562	abhydrolase domain containing 3, phospholipase
LTBP2	-1.0033	-0.314667	0.004	**	-0.918964	0.0843386	-0.604297	5.89301e-18	0.0247257	0.654822	9.14421e-07	latent transforming growth factor beta binding protein 2
PLAC9	-0.670102	-0.378978	0.02	*	-0.692728	-0.0226263	-0.313751	6.13522e-18	5.30034e-06	0.880826	0.000238734	placenta associated 9
MAFG	0.840961	0.67451	0.482	ns	1.13664	0.295678	0.462129	6.38496e-18	2.68206e-11	0.0113018	8.34478e-06	MAF bZIP transcription factor G
COL3A1	-0.893353	-0.9955	0.715	ns	-1.50342	-0.610068	-0.50792	6.96788e-18	2.1666e-21	5.06502e-08	4.49224e-06	collagen type III alpha 1 chain
PTPN14	-0.552395	-0.337665	0.026	*	-0.618158	-0.0657632	-0.280493	7.02839e-18	7.82448e-07	0.497309	5.28518e-05	protein tyrosine phosphatase non-receptor type 14
ILRUN	0.526585	0.253511	0.008	**	0.650006	0.123421	0.396494	8.27226e-18	0.000194022	0.117948	4.07519e-10	inflammation and lipid regulator with UBA-like and NBR1-like domains
CACHD1	-0.587952	-0.317817	0.014	*	-0.759746	-0.171794	-0.441929	8.60289e-18	1.65003e-05	0.0504534	1.08437e-09	cache domain containing 1
RAMP1	-1.18857	-0.420058	0.005	**	-1.23505	-0.0464886	-0.814997	9.63861e-18	0.00779452	0.863025	3.04524e-08	receptor activity modifying protein 1
NHS	-1.09038	-0.571698	0.021	*	-1.03666	0.0537201	-0.464966	1.04389e-17	2.15218e-05	0.823935	0.00119114	NHS actin remodeling regulator
SULF2	-0.586404	-0.217779	0.004	**	-0.541784	0.0446199	-0.324004	1.16662e-17	0.00618281	0.694466	1.00536e-05	sulfatase 2
CYBA	-0.588701	-0.224019	0.003	**	-0.573867	0.0148337	-0.349848	1.46491e-17	0.00473046	0.916545	2.01797e-06	cytochrome b-245 alpha chain
ATP6V1C1	0.516425	0.428569	0.458	ns	0.683139	0.166714	0.254571	1.56091e-17	9.72945e-12	0.022295	8.3467e-05	ATPase H+ transporting V1 subunit C1
TNFSF11	-1.53921	-0.606038	0.002	**	-1.74888	-0.209672	-1.14284	1.57014e-17	0.00169724	0.47792	6.99313e-09	TNF superfamily member 11
LHFPL2	0.472329	0.425338	0.65	ns	0.75877	0.286441	0.333433	1.79404e-17	9.67804e-14	2.07825e-06	7.25083e-09	LHFPL tetraspan subfamily member 2
MTMR7	-0.794765	-0.316325	0.001	**	-0.704854	0.0899109	-0.388529	1.88693e-17	0.00227907	0.545602	0.000147968	myotubularin related protein 7
PILRA	-0.732389	-0.414834	0.027	*	-0.902835	-0.170447	-0.488001	2.06887e-17	6.19915e-06	0.1522	1.99033e-07	paired immunoglobin like type 2 receptor alpha
OGT	-0.511128	-0.344613	0.012	*	-0.635062	-0.123934	-0.290449	2.93328e-17	6.77445e-08	0.115608	7.42852e-06	O-linked N-acetylglucosamine (GlcNAc) transferase
TEX41	-1.41548	-0.520991	0.004	**	-1.43934	-0.0238629	-0.918348	3.17093e-17	0.00552616	0.948737	3.12132e-07	testis expressed 41
SULF1	-1.35737	-0.658906	0.015	*	-1.59894	-0.241574	-0.940036	3.18296e-17	0.000211113	0.278188	2.52241e-08	sulfatase 1
C16orf72	0.381653	0.276285	0.115	ns	0.490961	0.109307	0.214675	4.64842e-17	8.78281e-09	0.0504109	7.36873e-06	chromosome 16 open reading frame 72
ANTXR2	-0.58675	-0.201609	0.005	**	-0.623392	-0.0366423	-0.421783	4.75686e-17	0.01478	0.76152	8.53533e-09	ANTXR cell adhesion molecule 2
PMEPA1	-0.588114	-0.210274	0.003	**	-0.582664	0.00544983	-0.372391	5.63745e-17	0.0104037	0.974317	5.64119e-07	prostate transmembrane protein, androgen induced 1
P3H2	-0.923104	-0.311835	0.003	**	-0.90678	0.0163232	-0.594945	5.69033e-17	0.0175887	0.944333	3.18024e-07	prolyl 3-hydroxylase 2
SCPEP1	0.426291	0.134289	0.001	**	0.423148	-0.00314294	0.288859	6.06933e-17	0.0324531	0.978949	5.64462e-08	serine carboxypeptidase 1
SULT1C4	-1.13051	-0.369499	0.003	**	-1.49034	-0.359825	-1.12084	6.21307e-17	0.0152524	0.0553355	1.91659e-14	sulfotransferase family 1C member 4
CAVIN3	-0.756152	-0.472627	0.056	ns	-0.818671	-0.0625188	-0.346044	6.23165e-17	9.03268e-07	0.675288	0.000508535	caveolae associated protein 3
CNPPD1	0.413365	0.135408	0.002	**	0.461985	0.0486199	0.326576	8.26782e-17	0.0255364	0.508653	1.69113e-10	cyclin Pas1/PHO80 domain containing 1
CNNM4	0.518479	0.482678	0.64	ns	0.674415	0.155936	0.191737	8.80175e-17	5.42799e-14	0.0385014	0.00496217	cyclin and CBS domain divalent metal cation transport mediator 4
MT-CYB	-0.918417	-0.762857	0.288	ns	-1.12927	-0.210848	-0.366408	9.03002e-17	2.55941e-11	0.147733	0.0028799	cytochrome b
SLC9A3R2	-1.21944	-0.508934	0.009	**	-1.27553	-0.0560879	-0.766592	9.10522e-17	0.00229343	0.834437	7.88253e-07	SLC9A3 regulator 2
DIO3	-1.23618	-0.701889	0.035	*	-1.43895	-0.202779	-0.737065	9.46521e-17	9.81503e-06	0.352398	5.18743e-06	iodothyronine deiodinase 3
NFKB1	-0.503041	-0.215504	0.016	*	-0.518503	-0.0154616	-0.302998	1.09878e-16	0.00167963	0.897572	2.81918e-06	nuclear factor kappa B subunit 1
S100A1	-0.551121	-0.24652	0.009	**	-0.521973	0.0291484	-0.275453	1.12599e-16	0.000951186	0.806524	0.000137678	S100 calcium binding protein A1
SLC3A2	0.719998	0.850074	0.312	ns	1.05946	0.339457	0.209381	1.23275e-16	3.28125e-22	0.000657834	0.0384757	solute carrier family 3 member 2
SBNO1	0.460828	0.253025	0.034	*	0.499214	0.0383865	0.24619	1.3261e-16	3.36796e-05	0.668447	3.48356e-05	strawberry notch homolog 1
HGSNAT	-0.463091	-0.211759	0.011	*	-0.520418	-0.0573266	-0.308659	1.36011e-16	0.000682847	0.505164	2.27002e-07	heparan-alpha-glucosaminide N-acetyltransferase
CRIP2	-0.668721	-0.217446	5.3e-05	****	-0.436264	0.232458	-0.218817	1.40014e-16	0.0221706	0.020555	0.0176691	cysteine rich protein 2
ATP6V0B	0.496278	0.433823	0.587	ns	0.702335	0.206057	0.268512	1.47611e-16	2.98963e-12	0.00309006	2.6262e-05	ATPase H+ transporting V0 subunit b
MYL6B	-0.403104	-0.160083	0.002	**	-0.370378	0.0327262	-0.210295	1.59283e-16	0.00415329	0.688359	7.4699e-05	myosin light chain 6B
MUL1	0.397558	0.152204	0.000193	***	0.407872	0.0103141	0.255668	1.69805e-16	0.0078329	0.913388	3.93257e-07	mitochondrial E3 ubiquitin protein ligase 1
TNFSF9	2.51102	1.08985	0.016	*	2.22684	-0.284185	1.13699	1.84867e-16	0.0021567	0.512725	0.000390147	TNF superfamily member 9
GBP3	-0.645525	-0.560956	0.458	ns	-1.08723	-0.441707	-0.526276	2.00308e-16	4.8654e-12	4.82075e-07	3.43191e-10	guanylate binding protein 3
PNKD	-0.543847	-0.274491	0.05	*	-0.716088	-0.172241	-0.441597	2.0051e-16	0.000146557	0.0417563	2.87451e-10	PNKD metallo-beta-lactamase domain containing
TADA3	-0.376716	-0.112118	0.004	**	-0.359174	0.0175419	-0.247056	2.61649e-16	0.0468527	0.835684	3.75008e-07	transcriptional adaptor 3
PCDH1	0.935001	0.510204	0.006	**	1.05635	0.121354	0.546151	3.08804e-16	6.2815e-05	0.447322	3.77084e-06	protocadherin 1
SMCR8	0.386284	0.292717	0.222	ns	0.546676	0.160392	0.253959	4.1798e-16	4.69902e-09	0.00328526	2.47544e-07	SMCR8-C9orf72 complex subunit
ECE1	-0.519538	-0.374565	0.106	ns	-0.619166	-0.0996273	-0.244601	4.23948e-16	2.39338e-08	0.257931	0.000506381	endothelin converting enzyme 1
NDP	-1.45082	-0.707668	0.016	*	-1.81798	-0.367162	-1.11031	4.37932e-16	0.000332633	0.116973	3.05877e-09	norrin cystine knot growth factor NDP
RETREG2	0.524967	0.378167	0.174	ns	0.750247	0.225279	0.37208	4.74615e-16	2.95717e-08	0.00264217	3.09659e-08	reticulophagy regulator family member 2
GHITM	0.481449	0.15149	0.004	**	0.396628	-0.0848216	0.245138	4.74615e-16	0.0369129	0.303128	0.000131911	growth hormone inducible transmembrane protein
PRELP	-0.536034	-0.184211	0.004	**	-0.490879	0.0451549	-0.306669	5.50991e-16	0.0197831	0.677198	1.49159e-05	proline and arginine rich end leucine rich repeat protein
LRP12	0.543651	0.276163	0.033	*	0.507404	-0.0362471	0.231241	5.90569e-16	0.000221104	0.748105	0.00172498	LDL receptor related protein 12
TMEM129	-0.465664	-0.187961	0.004	**	-0.531706	-0.0660423	-0.343745	6.01758e-16	0.00421152	0.44428	1.75577e-08	transmembrane protein 129, E3 ubiquitin ligase
SEMA6D	-0.842626	-0.260649	0.009	**	-0.970193	-0.127567	-0.709544	6.37995e-16	0.0390991	0.404359	6.47721e-11	semaphorin 6D
LINC01426	-0.765393	-0.404667	0.027	*	-0.903976	-0.138582	-0.499308	7.02672e-16	7.51085e-05	0.318311	1.36332e-06	long intergenic non-protein coding RNA 1426
ASS1	-0.956674	-0.294482	0.006	**	-0.997789	-0.0411152	-0.703307	8.15065e-16	0.0429859	0.852643	1.55246e-08	argininosuccinate synthase 1
WTAPP1	-1.15826	-0.401573	0.018	*	-1.37888	-0.220619	-0.977305	8.62072e-16	0.0154232	0.294693	1.62377e-10	Wilms tumor 1 associated protein pseudogene 1
SREBF2	-0.665353	-0.318832	0.018	*	-0.794327	-0.128974	-0.475496	8.67686e-16	0.000538115	0.255423	4.41121e-08	sterol regulatory element binding transcription factor 2
CLIP4	0.464229	0.283993	0.025	*	0.487399	0.0231707	0.203406	9.74871e-16	7.59182e-06	0.81531	0.0010425	CAP-Gly domain containing linker protein family member 4
FIBIN	-1.02871	-0.441147	0.019	*	-1.18567	-0.156956	-0.744518	1.04069e-15	0.00247701	0.398826	3.16964e-08	fin bud initiation factor homolog
NQO2	0.520741	0.173083	0.005	**	0.544399	0.0236584	0.371316	1.07495e-15	0.0289313	0.840194	4.12321e-08	N-ribosyldihydronicotinamide:quinone reductase 2
IL17RC	-0.561468	-0.412499	0.157	ns	-0.627494	-0.0660262	-0.214996	1.27452e-15	2.1351e-08	0.543917	0.00707571	interleukin 17 receptor C
EVA1A	-1.23735	-0.834262	0.074	ns	-1.47514	-0.23779	-0.640875	1.34848e-15	1.61948e-07	0.320331	0.000425782	eva-1 homolog A, regulator of programmed cell death
GPAT3	0.735706	0.402044	0.07	ns	0.889099	0.153393	0.487055	1.59811e-15	7.47774e-05	0.210233	4.38261e-07	glycerol-3-phosphate acyltransferase 3
COL27A1	-0.532748	-0.300116	0.012	*	-0.501962	0.0307853	-0.201846	1.62944e-15	3.63627e-05	0.793952	0.00742092	collagen type XXVII alpha 1 chain
LUM	-0.59409	-0.234665	0.012	*	-0.636949	-0.042859	-0.402283	1.91923e-15	0.00692907	0.734526	3.18502e-07	lumican
STEAP1	-0.730384	-0.375586	0.035	*	-0.924683	-0.194299	-0.549097	2.10077e-15	0.000209787	0.103735	1.32682e-08	STEAP family member 1
RUNX1	-0.448296	-0.25259	0.045	*	-0.497606	-0.0493102	-0.245016	2.10843e-15	3.93598e-05	0.574776	5.7252e-05	uncharacterized LOC100506403
CC2D2A	-0.715909	-0.240252	0.001	**	-0.879985	-0.164076	-0.639733	2.12966e-15	0.0233138	0.193498	1.93491e-11	coiled-coil and C2 domain containing 2A
DPYSL2	-0.57756	-0.425438	0.222	ns	-0.788178	-0.210618	-0.36274	2.58422e-15	2.88713e-08	0.0187463	3.61579e-06	dihydropyrimidinase like 2
JAK2	-0.566422	-0.47129	0.262	ns	-0.88597	-0.319549	-0.414681	2.65507e-15	2.33925e-10	8.75142e-05	4.85802e-08	Janus kinase 2
GTF2I	-0.442296	-0.244569	0.036	*	-0.534884	-0.0925879	-0.290315	3.1454e-15	6.14828e-05	0.230615	1.34093e-06	general transcription factor IIi
TXNIP	-0.977091	-1.35244	0.18	ns	-1.96143	-0.984342	-0.60899	3.75736e-15	1.86667e-27	3.11222e-14	5.0622e-06	thioredoxin interacting protein
MT-ND4	-0.861236	-0.581316	0.069	ns	-0.881422	-0.0201856	-0.300106	4.04435e-15	6.03204e-07	0.928356	0.0164052	NADH dehydrogenase subunit 4
HACD3	0.360204	0.125185	0.003	**	0.305577	-0.0546269	0.180392	4.33205e-15	0.0255999	0.399733	0.000276557	3-hydroxyacyl-CoA dehydratase 3
STEAP2	-0.691447	-0.370948	0.027	*	-0.885429	-0.193982	-0.514481	5.13572e-15	0.000126849	0.0883154	3.10557e-08	STEAP2 metalloreductase
LIN54	0.828288	0.326842	0.027	*	0.828338	5.0372e-05	0.501496	5.51016e-15	0.00922631	0.999654	7.11488e-06	lin-54 DREAM MuvB core complex component
TBL1X	-0.351781	-0.175798	0.018	*	-0.367799	-0.0160186	-0.192001	6.36659e-15	0.000439941	0.849584	8.89086e-05	transducin beta like 1 X-linked
WDR47	0.461761	0.232815	0.012	*	0.482964	0.0212034	0.250149	6.49014e-15	0.000539595	0.838581	6.45355e-05	WD repeat domain 47
VIM	-0.381266	-0.180336	0.008	**	-0.331412	0.0498546	-0.151075	9.49237e-15	0.00112154	0.500365	0.00620518	vimentin
SLPI	-0.47042	-0.306538	0.068	ns	-0.474511	-0.00409077	-0.167973	1.04057e-14	2.24799e-06	0.977824	0.0161843	secretory leukocyte peptidase inhibitor
PELI2	0.705802	0.425646	0.09	ns	0.700051	-0.00575083	0.274405	1.07957e-14	2.46454e-05	0.977969	0.00568828	pellino E3 ubiquitin protein ligase family member 2
MKRN1	0.346457	0.258686	0.092	ns	0.40961	0.0631532	0.150925	1.10597e-14	5.02548e-08	0.302262	0.00202541	makorin ring finger protein 1
NTPCR	-0.39747	-0.229536	0.006	**	-0.507699	-0.110229	-0.278163	1.11395e-14	3.77291e-05	0.104658	5.1301e-07	nucleoside-triphosphatase, cancer-related
JUP	-0.804273	-0.33206	0.003	**	-0.729032	0.0752413	-0.396973	1.11769e-14	0.0051434	0.660466	0.000507684	junction plakoglobin
WNT5A	-1.30073	-0.444575	0.002	**	-1.47111	-0.170388	-1.02654	1.22816e-14	0.025938	0.515505	7.79979e-09	Wnt family member 5A
STARD13	-0.643994	-0.507987	0.251	ns	-0.933667	-0.289672	-0.42568	1.26763e-14	5.70037e-09	0.00335098	1.81663e-06	StAR related lipid transfer domain containing 13
ACCS	-0.975526	-0.318919	0.005	**	-0.87935	0.096176	-0.560431	1.27945e-14	0.0302228	0.652241	4.18791e-05	1-aminocyclopropane-1-carboxylate synthase homolog (inactive)
ADAMTS5	-0.79242	-0.728134	0.489	ns	-1.27355	-0.481133	-0.545419	1.32943e-14	6.99206e-12	3.53569e-05	7.49088e-07	ADAM metallopeptidase with thrombospondin type 1 motif 5
MT-ND4L	-0.833972	-0.611343	0.127	ns	-0.939856	-0.105884	-0.328513	1.41454e-14	8.40769e-08	0.51917	0.00698042	NADH dehydrogenase subunit 4L
MCTP2	-0.430716	-0.152011	0.001	**	-0.358724	0.0719917	-0.206713	1.47345e-14	0.0221706	0.374108	0.000774645	multiple C2 and transmembrane domain containing 2
BCL9L	-0.415274	-0.209921	0.025	*	-0.358838	0.0564358	-0.148917	1.57393e-14	0.000469762	0.484724	0.0156365	BCL9 like
EPS8L2	-0.653694	-0.310897	0.033	*	-0.585339	0.0683544	-0.274443	1.57393e-14	0.00113319	0.613853	0.00381956	EPS8 like 2
IVD	-0.503673	-0.216359	0.034	*	-0.581904	-0.0782315	-0.365545	1.70607e-14	0.00382008	0.419878	1.47722e-07	isovaleryl-CoA dehydrogenase
ADAMTS13	-0.93339	-0.357205	0.000965	***	-0.776268	0.157122	-0.419063	1.74022e-14	0.00934852	0.387336	0.00192937	ADAM metallopeptidase with thrombospondin type 1 motif 13
VCPIP1	0.429105	0.21205	0.013	*	0.416052	-0.0130531	0.204002	1.86885e-14	0.000887535	0.903334	0.000754273	valosin containing protein interacting protein 1
DIPK1A	0.767835	0.319303	0.000167	***	0.777588	0.00975286	0.458285	1.96823e-14	0.00854337	0.963437	9.80638e-06	divergent protein kinase domain 1A
TRAF3IP2	-0.406479	-0.187121	0.025	*	-0.465798	-0.0593183	-0.278677	2.00397e-14	0.00183728	0.448383	6.96484e-07	TRAF3 interacting protein 2
AJUBA	-0.651423	-0.261855	0.015	*	-0.669601	-0.0181782	-0.407745	2.03403e-14	0.00746904	0.917507	8.43202e-06	ajuba LIM protein
FLOT2	-0.467913	-0.349078	0.248	ns	-0.558882	-0.0909689	-0.209805	2.18107e-14	5.96877e-08	0.28639	0.00207539	flotillin 2
LETM2	-1.12938	-0.479669	0.009	**	-1.36882	-0.239449	-0.889156	2.24881e-14	0.00450268	0.241601	1.0886e-08	leucine zipper and EF-hand containing transmembrane protein 2
ARHGEF40	-0.504815	-0.29484	0.068	ns	-0.494337	0.0104777	-0.199496	2.29454e-14	3.95145e-05	0.939475	0.00752079	Rho guanine nucleotide exchange factor 40
HMGA2	-0.998037	-0.422561	0.018	*	-0.997071	0.00096668	-0.57451	3.30299e-14	0.00504593	0.996994	5.06118e-05	high mobility group AT-hook 2
MDM2	0.427803	0.238551	0.021	*	0.472504	0.0447007	0.233952	3.36388e-14	0.000118703	0.615012	0.000112468	MDM2 proto-oncogene
NIBAN2	-0.626708	-0.254511	0.019	*	-0.581217	0.0454905	-0.326706	3.49543e-14	0.00818132	0.745796	0.000268559	niban apoptosis regulator 2
CCL2	-1.9507	-0.875171	0.019	*	-2.31492	-0.364212	-1.43974	3.98577e-14	0.00272199	0.318342	1.19421e-07	C-C motif chemokine ligand 2
POMGNT1	-0.393852	-0.226186	0.055	ns	-0.438608	-0.0447557	-0.212422	3.99103e-14	6.69694e-05	0.583129	0.0001728	protein O-linked mannose N-acetylglucosaminyltransferase 1 (beta 1,2-)
PRDX2	-0.432339	-0.287624	0.06	ns	-0.477447	-0.0451077	-0.189823	4.04637e-14	2.43178e-06	0.62234	0.00295209	peroxiredoxin 2
NTNG1	-1.72633	-0.891909	0.043	*	-1.70777	0.0185551	-0.815865	4.31563e-14	8.94713e-05	0.975769	0.0022546	netrin G1
TAPBP	-0.377881	-0.199663	0.04	*	-0.437112	-0.0592311	-0.237449	4.45022e-14	0.000307505	0.416277	8.80584e-06	TAP binding protein
UXS1	-0.339681	-0.187567	0.038	*	-0.370952	-0.0312714	-0.183385	4.57485e-14	0.000143469	0.672337	0.000185562	UDP-glucuronate decarboxylase 1
OAS3	-0.763755	-0.453117	0.005	**	-0.936865	-0.17311	-0.483748	5.79307e-14	3.22264e-05	0.226839	1.53261e-05	2'-5'-oligoadenylate synthetase 3
C3AR1	-1.26321	-0.65086	0.057	ns	-1.61493	-0.351724	-0.964071	5.88434e-14	0.000237917	0.154469	4.09913e-07	complement C3a receptor 1
RRAS	-0.599252	-0.265383	0.014	*	-0.492635	0.106617	-0.227252	5.99481e-14	0.00344443	0.349356	0.0121389	RAS related
PRSS23	-0.566332	-0.394611	0.178	ns	-0.616949	-0.0506167	-0.222338	6.05219e-14	8.20735e-07	0.684312	0.00936706	serine protease 23
SMYD2	-0.600367	-0.246765	0.002	**	-0.60987	-0.00950243	-0.363105	6.19217e-14	0.00653068	0.958662	3.16936e-05	SET and MYND domain containing 2
GLDN	-1.21602	-0.741902	0.048	*	-1.54182	-0.325791	-0.799913	6.29726e-14	2.21801e-05	0.124117	3.62481e-06	gliomedin
NR1D1	0.49708	0.645446	0.132	ns	0.871039	0.373959	0.225593	6.72473e-14	3.4009e-22	1.42412e-07	0.00189389	nuclear receptor subfamily 1 group D member 1
C8orf88	-0.704733	-0.457554	0.088	ns	-0.857275	-0.152542	-0.399721	7.89657e-14	5.43795e-06	0.244137	0.000109155	chromosome 8 open reading frame 88
FGF1	-1.4592	-0.483388	0.004	**	-1.68887	-0.229675	-1.20548	7.97423e-14	0.0420956	0.420869	3.05877e-09	fibroblast growth factor 1
PRDM8	-0.77341	-0.416461	0.033	*	-0.948829	-0.175419	-0.532368	8.28063e-14	0.000217748	0.227875	2.1823e-06	PR/SET domain 8
JMJD8	-0.373501	-0.121948	0.002	**	-0.332498	0.0410035	-0.21055	9.6912e-14	0.0465747	0.60748	9.98827e-05	jumonji domain containing 8
CRIM1	-0.464495	-0.173345	0.013	*	-0.446206	0.0182893	-0.27286	1.04424e-13	0.01967	0.87723	4.71705e-05	cysteine rich transmembrane BMP regulator 1
ENPP1	-0.453995	-0.286785	0.057	ns	-0.585266	-0.131271	-0.298481	1.05971e-13	1.2779e-05	0.094598	4.47584e-06	ectonucleotide pyrophosphatase/phosphodiesterase 1
SERPINA6	-1.05775	-0.382948	0.000573	***	-0.865624	0.192126	-0.482675	1.06025e-13	0.0166032	0.368821	0.00223729	serpin family A member 6
DRAP1	-0.376996	-0.162984	0.014	*	-0.365838	0.0111578	-0.202854	1.11753e-13	0.0052293	0.913388	0.00023254	DR1 associated protein 1
SOX17	-1.97169	-0.928013	0.085	ns	-1.78338	0.188307	-0.855366	1.16345e-13	0.000852137	0.68796	0.00455358	SRY-box transcription factor 17
CCN6	-0.461377	-0.265577	0.039	*	-0.490229	-0.0288522	-0.224652	1.28479e-13	8.90624e-05	0.794953	0.00117246	cellular communication network factor 6
SUCO	0.443934	0.258226	0.126	ns	0.434187	-0.00974749	0.17596	1.35316e-13	8.60971e-05	0.936767	0.00884251	SUN domain containing ossification factor
GMDS	-0.392444	-0.246642	0.022	*	-0.409775	-0.0173308	-0.163133	1.41515e-13	1.58232e-05	0.863025	0.00675108	GDP-mannose 4,6-dehydratase
FLYWCH1	0.552778	0.216903	0.022	*	0.59096	0.0381818	0.374056	1.5335e-13	0.0145966	0.763458	2.07719e-06	FLYWCH-type zinc finger 1
IGSF3	-0.597338	-0.249857	0.003	**	-0.680859	-0.0835202	-0.431002	2.08452e-13	0.00699717	0.51211	8.22486e-07	immunoglobulin superfamily member 3
GGT7	-0.41969	-0.296882	0.055	ns	-0.497182	-0.0774924	-0.2003	2.11976e-13	9.9269e-07	0.344598	0.00173634	gamma-glutamyltransferase 7
ACO1	-0.484679	-0.185955	0.022	*	-0.551049	-0.0663702	-0.365095	2.15003e-13	0.0172193	0.506704	1.41816e-07	aconitase 1
MXRA7	-0.366402	-0.227533	0.041	*	-0.450996	-0.0845946	-0.223464	2.72119e-13	2.69795e-05	0.210985	3.42668e-05	matrix remodeling associated 7
MALL	-0.895667	-0.500279	0.062	ns	-1.03516	-0.139494	-0.534881	2.83418e-13	0.000196778	0.440303	5.30705e-05	mal, T cell differentiation protein like
LSP1	-0.730209	-0.240418	0.004	**	-0.651723	0.0784862	-0.411304	3.64577e-13	0.044721	0.636143	0.000167831	lymphocyte specific protein 1
LINC01686	-1.14329	-0.476294	0.007	**	-1.25413	-0.110837	-0.777832	3.67325e-13	0.00478315	0.70017	9.63882e-06	long intergenic non-protein coding RNA 1686
IGFBP7	-0.491524	-0.287465	0.025	*	-0.470429	0.0210949	-0.182964	3.93446e-13	9.67766e-05	0.869462	0.0186481	insulin like growth factor binding protein 7
SAMD8	0.400663	0.183258	0.028	*	0.338914	-0.0617492	0.155656	4.03283e-13	0.00419963	0.434289	0.0120617	sterile alpha motif domain containing 8
COX7A1	-0.596396	-0.266291	0.022	*	-0.510588	0.0858081	-0.244297	4.58955e-13	0.00431449	0.494233	0.00890436	cytochrome c oxidase subunit 7A1
SCIN	-0.449149	-0.466394	0.964	ns	-0.62016	-0.171011	-0.153766	4.88287e-13	2.22855e-13	0.0245259	0.0330258	scinderin
MRPS24	-0.970612	-0.715061	0.203	ns	-1.35224	-0.381632	-0.637183	5.59586e-13	4.39218e-07	0.0256537	1.79468e-05	mitochondrial ribosomal protein S24
ENSA	-0.323451	-0.13984	0.021	*	-0.396446	-0.0729955	-0.256607	5.94209e-13	0.00707507	0.232204	5.02003e-08	endosulfine alpha
MACC1	-1.67065	-1.03801	0.043	*	-1.66627	0.00437657	-0.628258	5.94209e-13	1.10956e-05	0.993506	0.0258648	MET transcriptional regulator MACC1
CNST	0.343742	0.276036	0.095	ns	0.438101	0.0943593	0.162066	5.97252e-13	4.63187e-08	0.112875	0.00158614	consortin, connexin sorting protein
CP	-0.490915	-0.380213	0.233	ns	-0.67729	-0.186375	-0.297077	6.0767e-13	1.13132e-07	0.0251479	4.83077e-05	ceruloplasmin
ZMYND8	-0.350694	-0.128667	0.005	**	-0.348273	0.00242129	-0.219606	6.10515e-13	0.0272352	0.983861	2.58994e-05	zinc finger MYND-type containing 8
PEA15	0.293584	0.365742	0.086	ns	0.538779	0.245194	0.173036	6.28462e-13	5.77626e-19	1.05425e-08	6.16287e-05	proliferation and apoptosis adaptor protein 15
VEZT	0.379963	0.181866	0.025	*	0.359275	-0.0206877	0.177409	6.72718e-13	0.00286719	0.824002	0.00213394	vezatin, adherens junctions transmembrane protein
DIP2B	0.349507	0.335066	0.806	ns	0.509115	0.159608	0.174049	7.35839e-13	3.04847e-11	0.00413572	0.000835849	disco interacting protein 2 homolog B
LLGL1	-0.448757	-0.158129	0.011	*	-0.44225	0.00650772	-0.284121	8.24438e-13	0.036927	0.964081	2.25938e-05	LLGL scribble cell polarity complex component 1
MT-ND5	-0.901637	-0.728362	0.261	ns	-1.05038	-0.148746	-0.322021	8.79482e-13	3.46942e-08	0.414866	0.0261268	NADH dehydrogenase subunit 5
SCARA3	-0.695111	-0.242096	0.013	*	-0.656286	0.0388249	-0.41419	9.53798e-13	0.0412795	0.825276	7.42354e-05	scavenger receptor class A member 3
SERINC5	0.517428	0.197374	0.027	*	0.548131	0.0307033	0.350757	9.75563e-13	0.0248433	0.806918	4.00393e-06	serine incorporator 5
OSBPL5	-0.539767	-0.300394	0.051	ns	-0.58562	-0.0458522	-0.285226	1.19928e-12	0.000334224	0.718118	0.00058524	oxysterol binding protein like 5
RBP4	-0.404054	-0.177936	0.003	**	-0.383317	0.0207369	-0.205381	1.25414e-12	0.00663177	0.843611	0.00103558	retinol binding protein 4
SPAG9	0.402565	0.485645	0.337	ns	0.744972	0.342406	0.259326	1.31228e-12	2.39934e-17	1.21675e-08	1.59414e-05	sperm associated antigen 9
ABCA6	-0.862609	-0.689023	0.355	ns	-1.08897	-0.226365	-0.39995	1.3306e-12	5.80196e-08	0.182094	0.00477131	ATP binding cassette subfamily A member 6
PIN1	-0.40686	-0.172066	0.000299	***	-0.477633	-0.0707722	-0.305567	1.35055e-12	0.00964201	0.398826	5.3035e-07	peptidylprolyl cis/trans isomerase, NIMA-interacting 1
FNDC4	-0.521472	-0.223736	0.005	**	-0.552112	-0.0306399	-0.328376	1.41451e-12	0.00819201	0.820861	3.71422e-05	fibronectin type III domain containing 4
GSTK1	-0.389201	-0.203375	0.019	*	-0.415537	-0.0263357	-0.212162	1.42605e-12	0.000886343	0.784764	0.000438211	glutathione S-transferase kappa 1
KIAA0895L	-0.765811	-0.282636	0.007	**	-0.849727	-0.0839159	-0.567091	1.48476e-12	0.0269249	0.637603	8.81968e-07	KIAA0895 like
ARL8B	0.39079	0.376952	0.954	ns	0.546119	0.15533	0.169167	1.5859e-12	4.03979e-11	0.0182292	0.00544418	ADP ribosylation factor like GTPase 8B
H2AW	1.24597	0.927462	0.113	ns	1.66847	0.422497	0.741005	1.59943e-12	1.21538e-06	0.0265013	1.38591e-05	H2A.W histone
CLN8	0.686319	0.385669	0.059	ns	0.817968	0.131649	0.4323	1.64065e-12	0.000381956	0.317239	2.16333e-05	CLN8 transmembrane ER and ERGIC protein
KIAA1217	-0.649425	-0.5005	0.161	ns	-0.910225	-0.2608	-0.409725	1.64616e-12	2.24808e-07	0.0264275	6.95668e-05	KIAA1217
PARVA	-0.322537	-0.137512	0.014	*	-0.35002	-0.0274829	-0.212508	1.68362e-12	0.0097412	0.718617	1.27522e-05	parvin alpha
ATG7	-0.37639	-0.155541	0.022	*	-0.420039	-0.0436484	-0.264498	1.73679e-12	0.0125778	0.608148	3.15647e-06	autophagy related 7
SYNPO	-0.501095	-0.375897	0.293	ns	-0.602433	-0.101338	-0.226537	1.7734e-12	5.73357e-07	0.31233	0.00473964	synaptopodin
WDR54	-0.673484	-0.258837	0.000587	***	-0.58237	0.0911147	-0.323532	1.79306e-12	0.0191652	0.545414	0.00232892	WD repeat domain 54
ITGB8	-1.2907	-0.513934	0.018	*	-1.43384	-0.14314	-0.919911	1.86217e-12	0.0178711	0.622402	1.95294e-06	integrin subunit beta 8
QTRT1	-0.535549	-0.183947	0.002	**	-0.457476	0.0780737	-0.273529	1.87295e-12	0.0453778	0.498227	0.00104257	queuine tRNA-ribosyltransferase catalytic subunit 1
KIAA0319L	-0.343649	-0.125968	0.004	**	-0.320661	0.0229877	-0.194693	2.08129e-12	0.0319701	0.78823	0.00023618	KIAA0319 like
TM4SF1	-0.391088	-0.28143	0.287	ns	-0.654251	-0.263163	-0.37282	2.37606e-12	2.09956e-06	2.01954e-05	9.50854e-11	transmembrane 4 L six family member 1
NNMT	-0.568087	-0.342415	0.124	ns	-0.838675	-0.270588	-0.49626	2.57503e-12	0.000110133	0.00467608	4.16202e-09	nicotinamide N-methyltransferase
PITPNM2	0.459882	0.224629	0.035	*	0.631233	0.171351	0.406604	2.58071e-12	0.00285173	0.0297532	1.43762e-09	phosphatidylinositol transfer protein membrane associated 2
FAM180A	0.820601	0.30909	0.03	*	0.813244	-0.00735701	0.504154	2.62131e-12	0.0291887	0.978897	5.52673e-05	family with sequence similarity 180 member A
COL11A1	-0.811991	-0.477595	0.053	ns	-0.906583	-0.0945922	-0.428988	2.74292e-12	0.00017404	0.605876	0.000709051	collagen type XI alpha 1 chain
MKRN2	0.319798	0.144661	0.009	**	0.319504	-0.000293688	0.174843	2.91953e-12	0.00708644	0.997032	0.000379219	makorin ring finger protein 2
CBFA2T2	0.33545	0.260147	0.187	ns	0.48315	0.147699	0.223003	3.11492e-12	4.53787e-07	0.00623961	5.96976e-06	CBFA2/RUNX1 partner transcriptional co-repressor 2
ATP5MC1	-0.467222	-0.233421	0.012	*	-0.546306	-0.079084	-0.312885	3.23654e-12	0.00192859	0.424486	1.49239e-05	ATP synthase membrane subunit c locus 1
PLEKHB2	0.566157	0.319576	0.151	ns	0.589041	0.0228833	0.269465	3.26364e-12	0.000383775	0.881346	0.00257133	pleckstrin homology domain containing B2
FBXL20	0.456884	0.171302	0.006	**	0.438389	-0.0184954	0.267087	3.35683e-12	0.0353257	0.876165	0.00012769	F-box and leucine rich repeat protein 20
KSR1	-0.475984	-0.254287	0.002	**	-0.570444	-0.0944598	-0.316156	4.22634e-12	0.000859466	0.335818	1.99908e-05	kinase suppressor of ras 1
NT5E	-0.539142	-0.282962	0.037	*	-0.57963	-0.0404884	-0.296669	4.26603e-12	0.00117101	0.760053	0.000441535	5'-nucleotidase ecto
STX3	0.749514	0.910163	0.248	ns	1.2171	0.467583	0.306933	4.31947e-12	7.79207e-17	6.18115e-05	0.00899898	syntaxin 3
TRIM11	0.369681	0.204792	0.003	**	0.422962	0.0532811	0.21817	4.76371e-12	0.000670271	0.491816	0.000119246	tripartite motif containing 11
CTSK	-0.424374	-0.256834	0.085	ns	-0.453596	-0.0292229	-0.196762	4.95837e-12	0.000127434	0.784703	0.00412913	cathepsin K
MMAB	-0.803152	-0.322438	0.015	*	-1.00383	-0.200677	-0.681391	5.11239e-12	0.0173354	0.213394	3.4616e-08	metabolism of cobalamin associated B
RBMX	-0.452581	-0.162936	0.017	*	-0.52849	-0.0759088	-0.365555	5.23024e-12	0.0408646	0.426567	9.87482e-08	RNA binding motif protein X-linked
ADGRG2	-0.442212	-0.220824	0.008	**	-0.507506	-0.0652942	-0.286682	5.66619e-12	0.00227907	0.502025	3.3671e-05	adhesion G protein-coupled receptor G2
ARL6IP5	-0.334244	-0.12463	0.008	**	-0.421959	-0.0877149	-0.297329	6.15605e-12	0.0332912	0.175437	4.19451e-09	ADP ribosylation factor like GTPase 6 interacting protein 5
SRGN	-0.382773	-0.159949	0.015	*	-0.484453	-0.101681	-0.324504	6.3209e-12	0.0145718	0.167743	2.2839e-08	serglycin
SELENOM	-0.42847	-0.172688	0.011	*	-0.435641	-0.007171	-0.262953	7.66839e-12	0.0200063	0.958529	9.29536e-05	selenoprotein M
HYAL1	-0.5314	-0.351933	0.132	ns	-0.634107	-0.102707	-0.282174	8.89558e-12	2.5709e-05	0.368675	0.0012901	hyaluronidase 1
EFNB2	1.51376	0.574479	0.004	**	1.09791	-0.415848	0.523435	9.13435e-12	0.0445036	0.105761	0.0339982	ephrin B2
GLB1L3	-0.737144	-0.42557	0.015	*	-0.7903	-0.0531566	-0.36473	1.16724e-11	0.000290832	0.788798	0.00336068	galactosidase beta 1 like 3
PDCD5	-0.34408	-0.288675	0.408	ns	-0.497582	-0.153502	-0.208908	1.22744e-11	5.95909e-08	0.0126676	0.000165915	programmed cell death 5
NBDY	-0.405227	-0.182797	0.013	*	-0.394154	0.011073	-0.211357	1.24961e-11	0.00795839	0.928466	0.00136049	negative regulator of P-body association
SMAD7	-0.453476	-0.165571	0.028	*	-0.324368	0.129108	-0.158797	1.37299e-11	0.0412536	0.142117	0.0410685	SMAD family member 7
PYGL	-0.442857	-0.197	0.008	**	-0.45269	-0.00983375	-0.25569	1.41174e-11	0.00945811	0.943223	0.000330797	glycogen phosphorylase L
POR	0.482309	0.211448	0.012	*	0.627983	0.145674	0.416534	1.70242e-11	0.012184	0.107635	1.69695e-08	cytochrome p450 oxidoreductase
SKIL	0.46748	0.175215	0.008	**	0.386853	-0.0806271	0.211638	1.70887e-11	0.0400599	0.412407	0.00598117	SKI like proto-oncogene
SHC4	-0.911333	-0.549164	0.125	ns	-1.03634	-0.125002	-0.487171	1.81704e-11	0.000202338	0.552548	0.00116136	SHC adaptor protein 4
MAP1LC3B	0.479236	0.29684	0.092	ns	0.539967	0.060731	0.243128	1.82111e-11	0.000142343	0.579767	0.00182305	microtubule associated protein 1 light chain 3 beta
GXYLT1	0.475776	0.196848	0.016	*	0.39196	-0.0838166	0.195111	1.91003e-11	0.0212712	0.398956	0.0141172	glucoside xylosyltransferase 1
SLC2A6	-0.697272	-0.362628	0.069	ns	-0.817686	-0.120414	-0.455059	2.06299e-11	0.00186794	0.430736	4.91836e-05	solute carrier family 2 member 6
SMG8	0.47959	0.290146	0.037	*	0.529525	0.0499351	0.23938	2.23582e-11	0.000269036	0.655887	0.00199556	SMG8 nonsense mediated mRNA decay factor
GPRC5A	0.983118	0.631718	0.266	ns	1.23948	0.256366	0.607766	2.31814e-11	7.91975e-05	0.185785	0.000107408	G protein-coupled receptor class C group 5 member A
SYDE1	-0.457543	-0.18479	0.021	*	-0.434206	0.0233365	-0.249416	2.51833e-11	0.0233719	0.854447	0.00086299	synapse defective Rho GTPase homolog 1
MARCHF3	-0.456536	-0.268326	0.016	*	-0.632238	-0.175702	-0.363911	2.62098e-11	0.000351984	0.0439548	7.68667e-07	membrane associated ring-CH-type finger 3
PBX2	-0.346494	-0.139689	0.002	**	-0.277392	0.0691025	-0.137703	2.86581e-11	0.023877	0.348859	0.0203752	PBX homeobox 2
AP5Z1	0.860661	0.393235	0.077	ns	0.980574	0.119913	0.58734	2.88935e-11	0.00897613	0.539166	1.78674e-05	adaptor related protein complex 5 subunit zeta 1
ARHGAP42	-0.446228	-0.382471	0.492	ns	-0.61831	-0.172082	-0.235838	2.92638e-11	5.2346e-08	0.0405025	0.00159731	Rho GTPase activating protein 42
SBK3	1.6064	0.794662	0.058	ns	1.58834	-0.0180625	0.793674	2.95566e-11	0.00510584	0.972698	0.00189929	SH3 domain binding kinase family member 3
FSCN1	-0.520612	-0.204401	0.005	**	-0.541219	-0.0206065	-0.336818	3.00537e-11	0.0291244	0.892319	6.05085e-05	fascin actin-bundling protein 1
ANOS1	-0.601189	-0.336089	0.064	ns	-0.641924	-0.040735	-0.305835	3.47067e-11	0.000771703	0.804413	0.00274955	anosmin 1
TANGO2	0.422611	0.2365	0.067	ns	0.472404	0.0497936	0.235905	3.62753e-11	0.00106204	0.609955	0.000539398	transport and golgi organization 2 homolog
SH2D1B	-1.01604	-0.422136	0.032	*	-1.00784	0.00820038	-0.585708	3.85066e-11	0.0156093	0.983028	0.000572699	SH2 domain containing 1B
RNF14	0.322964	0.14695	0.022	*	0.326838	0.00387419	0.179888	4.27384e-11	0.0112352	0.972221	0.000632341	ring finger protein 14
LMF2	-0.48463	-0.18798	0.009	**	-0.422516	0.062114	-0.234536	4.38465e-11	0.0334396	0.587158	0.00398939	lipase maturation factor 2
SLC7A2	-0.709497	-0.266814	0.045	*	-0.800376	-0.0908798	-0.533563	4.73813e-11	0.0416863	0.586971	2.5859e-06	solute carrier family 7 member 2
ATG2A	0.456407	0.284319	0.075	ns	0.527823	0.0714156	0.243504	4.74578e-11	0.000190328	0.481858	0.00122143	autophagy related 2A
FDPS	-0.421485	-0.435411	0.928	ns	-0.602887	-0.181402	-0.167476	5.1504e-11	4.5125e-11	0.0208012	0.0243277	farnesyl diphosphate synthase
C1R	-0.367289	-0.191581	0.068	ns	-0.416847	-0.0495578	-0.225266	5.42299e-11	0.00245681	0.563859	0.000187434	complement C1r
APOBEC3C	-0.701272	-0.253511	0.029	*	-0.724244	-0.0229716	-0.470733	5.74526e-11	0.0489111	0.917345	4.51886e-05	apolipoprotein B mRNA editing enzyme catalytic subunit 3C
FOXK1	0.379014	0.249016	0.136	ns	0.523049	0.144035	0.274032	5.75376e-11	7.84293e-05	0.0410401	6.24869e-06	forkhead box K1
MRPL24	-0.344024	-0.134027	0.012	*	-0.258553	0.0854706	-0.124526	6.32188e-11	0.0337004	0.230482	0.0410712	mitochondrial ribosomal protein L24
AMOTL2	-0.617126	-0.603899	0.737	ns	-0.965396	-0.34827	-0.361497	6.411e-11	5.96682e-10	0.00147438	0.000464688	angiomotin like 2
PTTG1IP	-0.424519	-0.305762	0.234	ns	-0.527228	-0.102709	-0.221466	8.10153e-11	1.22682e-05	0.245366	0.00200308	PTTG1 interacting protein
KCMF1	0.392338	0.31383	0.391	ns	0.509332	0.116994	0.195501	8.25761e-11	9.59169e-07	0.127291	0.00295205	potassium channel modulatory factor 1
TUBB	-0.371652	-0.192451	0.026	*	-0.424846	-0.0531938	-0.232394	8.68642e-11	0.00304021	0.541509	0.00016054	tubulin beta class I
RNF207	-0.64777	-0.328358	0.039	*	-0.69556	-0.0477898	-0.367202	9.4961e-11	0.00378546	0.784238	0.000807708	ring finger protein 207
IL4R	-0.815565	-0.340964	0.017	*	-1.06067	-0.245109	-0.71971	1.01349e-10	0.0192875	0.162118	1.28527e-07	interleukin 4 receptor
IL6R	0.425362	0.188915	0.043	*	0.543467	0.118105	0.354552	1.04613e-10	0.0153424	0.166102	1.95794e-07	interleukin 6 receptor
PTPN2	-0.388961	-0.163174	0.031	*	-0.469349	-0.0803878	-0.306175	1.11003e-10	0.0221802	0.348615	1.59651e-06	protein tyrosine phosphatase non-receptor type 2
CRTC2	0.371244	0.163843	0.01	**	0.478382	0.107138	0.314539	1.12742e-10	0.0166032	0.145705	1.17985e-07	CREB regulated transcription coactivator 2
PDE1C	-0.917828	-0.476261	0.038	*	-1.07392	-0.156094	-0.597661	1.21765e-10	0.00225706	0.493544	0.000201385	phosphodiesterase 1C
BCL2L11	0.665727	0.676483	0.821	ns	1.00837	0.342643	0.331887	1.33995e-10	2.59877e-10	0.00287336	0.00237713	BCL2 like 11
MCUR1	0.35625	0.159778	0.006	**	0.378796	0.0225458	0.219018	1.33995e-10	0.0162901	0.812676	0.000197608	mitochondrial calcium uniporter regulator 1
WNK4	-1.20076	-0.597525	0.042	*	-1.30323	-0.102475	-0.705708	1.34326e-10	0.00476079	0.749721	0.000562369	WNK lysine deficient protein kinase 4
PREX1	-0.441184	-0.264227	0.11	ns	-0.445676	-0.00449245	-0.181449	1.49597e-10	0.000509792	0.978205	0.0205489	phosphatidylinositol-3,4,5-trisphosphate dependent Rac exchange factor 1
LARP1B	0.458179	0.186056	0.005	**	0.439445	-0.0187341	0.253389	1.53812e-10	0.0340838	0.887355	0.00101848	La ribonucleoprotein 1B
COLGALT2	-0.46121	-0.233286	0.039	*	-0.435701	0.0255087	-0.202414	1.57344e-10	0.0045915	0.8471	0.012664	collagen beta(1-O)galactosyltransferase 2
PPTC7	0.387492	0.193806	0.027	*	0.398715	0.0112227	0.204909	1.6301e-10	0.00607801	0.924619	0.00177248	protein phosphatase targeting COQ7
AK3	-0.385457	-0.450624	0.394	ns	-0.634756	-0.249298	-0.184132	2.02268e-10	4.671e-13	0.000386001	0.00870237	adenylate kinase 3
MARCHF8	0.360338	0.291905	0.406	ns	0.506304	0.145966	0.214398	2.42402e-10	1.46887e-06	0.0304869	0.000365739	membrane associated ring-CH-type finger 8
GPATCH11	0.406051	0.375264	0.515	ns	0.533756	0.127705	0.158492	2.83189e-10	2.43287e-08	0.111741	0.0278852	G-patch domain containing 11
TRIOBP	-0.418589	-0.206364	0.026	*	-0.420777	-0.00218789	-0.214413	3.08082e-10	0.00690946	0.988654	0.00357712	TRIO and F-actin binding protein
CCDC159	-0.484831	-0.227426	0.002	**	-0.499823	-0.0149922	-0.272397	3.27745e-10	0.0101838	0.925251	0.00146831	coiled-coil domain containing 159
TMEM140	1.04859	0.487861	0.035	*	1.08188	0.0332818	0.594014	3.34805e-10	0.0142521	0.917449	0.000789774	transmembrane protein 140
RHOB	-0.400557	-0.326971	0.436	ns	-0.544759	-0.144202	-0.217787	4.00099e-10	1.35766e-06	0.0767198	0.00215149	ras homolog family member B
EHD1	-0.399834	-0.20776	0.053	ns	-0.418998	-0.0191645	-0.211238	4.24311e-10	0.00436839	0.87329	0.00275004	EH domain containing 1
EXOC8	0.356581	0.163904	0.011	*	0.34266	-0.0139218	0.178755	4.24614e-10	0.0162811	0.897383	0.00418605	exocyst complex component 8
FZD1	-0.33605	-0.169071	0.011	*	-0.322445	0.013605	-0.153374	5.18745e-10	0.00637464	0.897808	0.0120813	frizzled class receptor 1
ZNF827	-0.482425	-0.187534	0.02	*	-0.429078	0.0533464	-0.241545	5.61067e-10	0.046456	0.67383	0.00521026	zinc finger protein 827
TOMM7	-0.346279	-0.166274	0.037	*	-0.313551	0.0327275	-0.147278	6.04659e-10	0.010227	0.726494	0.0208161	translocase of outer mitochondrial membrane 7
MMP24OS	-0.374978	-0.288711	0.209	ns	-0.453076	-0.0780983	-0.164365	6.0977e-10	7.97982e-06	0.368675	0.0181677	MMP24 opposite strand
RBM24	2.83116	1.51859	0.014	*	2.79823	-0.0329282	1.27964	6.35023e-10	0.00509733	0.970721	0.00450425	RNA binding motif protein 24
IFI27L2	-0.482432	-0.242645	0.037	*	-0.522419	-0.0399865	-0.279774	6.36736e-10	0.00653706	0.766532	0.00111552	interferon alpha inducible protein 27 like 2
RBM15	0.516565	0.263644	0.056	ns	0.507119	-0.00944558	0.243475	6.53667e-10	0.00709041	0.956921	0.00793203	RNA binding motif protein 15
MPG	-0.38978	-0.157072	0.019	*	-0.387078	0.00270177	-0.230006	6.63828e-10	0.0383992	0.986039	0.000841641	N-methylpurine DNA glycosylase
POM121L9P	-2.35296	-1.26638	0.238	ns	-2.47639	-0.123432	-1.21001	6.6739e-10	0.000437506		0.0102493	POM121 transmembrane nucleoporin like 9, pseudogene
GZF1	0.513057	0.397956	0.454	ns	0.726011	0.212954	0.328055	6.86298e-10	8.02949e-06	0.03103	0.000174495	GDNF inducible zinc finger protein 1
HECA	0.3337	0.243189	0.135	ns	0.423744	0.0900435	0.180555	7.63905e-10	3.53154e-05	0.200395	0.00203167	hdc homolog, cell cycle regulator
PAPSS1	-0.330219	-0.197738	0.097	ns	-0.408956	-0.0787375	-0.211218	7.76466e-10	0.000911077	0.287293	0.000269624	3'-phosphoadenosine 5'-phosphosulfate synthase 1
SDC3	-0.440845	-0.378832	0.435	ns	-0.558444	-0.117599	-0.179612	8.36467e-10	5.26324e-07	0.223791	0.0297085	syndecan 3
JOSD1	0.334056	0.300073	0.733	ns	0.427935	0.0938785	0.127862	8.88576e-10	1.54501e-07	0.185248	0.0391109	Josephin domain containing 1
NR1D2	0.360305	0.296365	0.365	ns	0.436481	0.0761765	0.140116	8.95496e-10	2.0516e-06	0.34848	0.036042	nuclear receptor subfamily 1 group D member 2
RSPRY1	-0.39383	-0.191186	0.044	*	-0.472671	-0.0788414	-0.281485	9.26724e-10	0.0102001	0.393644	4.2518e-05	ring finger and SPRY domain containing 1
SOCS3	-0.458892	-0.315491	0.213	ns	-0.597748	-0.138856	-0.282257	9.54768e-10	0.000104911	0.157656	0.000517326	suppressor of cytokine signaling 3
AHR	-0.626271	-0.340684	0.065	ns	-0.763245	-0.136974	-0.42256	1.00943e-09	0.00308451	0.353	0.000154952	aryl hydrocarbon receptor
INCENP	0.384795	0.184945	0.013	*	0.398309	0.0135143	0.213364	1.06867e-09	0.0140678	0.911114	0.00164415	inner centromere protein
USP53	-0.430758	-0.339237	0.322	ns	-0.629935	-0.199176	-0.290698	1.08109e-09	6.33068e-06	0.0194857	0.000125873	ubiquitin specific peptidase 53
S100A3	-1.06724	-0.428919	0.048	*	-1.12395	-0.05671	-0.69503	1.09373e-09	0.035472	0.868404	0.000298745	S100 calcium binding protein A3
LRRC8A	0.308411	0.333075	0.706	ns	0.504291	0.19588	0.171216	1.1059e-09	1.44244e-10	0.000536612	0.00175583	leucine rich repeat containing 8 VRAC subunit A
CAMLG	0.399414	0.169571	0.022	*	0.375221	-0.0241931	0.20565	1.11715e-09	0.0340716	0.833127	0.004097	calcium modulating ligand
BOLA3	-0.49848	-0.263085	0.056	ns	-0.48882	0.00966044	-0.225735	1.11715e-09	0.00446531	0.957477	0.0155916	bolA family member 3
KDM7A-DT	0.349743	0.169048	0.062	ns	0.36169	0.0119475	0.192642	1.20396e-09	0.0118161	0.916877	0.00213569	KDM7A divergent transcript
PTPRD	0.338803	0.150206	0.043	*	0.463436	0.124633	0.31323	1.26715e-09	0.0248386	0.0698975	4.5996e-08	protein tyrosine phosphatase receptor type D
ZNF703	0.690326	0.379688	0.153	ns	0.867591	0.177264	0.487902	1.37792e-09	0.00344993	0.241967	4.94558e-05	zinc finger protein 703
MGAT4B	0.276256	0.350408	0.159	ns	0.565807	0.289551	0.215399	1.48501e-09	3.43946e-14	7.19821e-10	5.19634e-06	alpha-1,3-mannosyl-glycoprotein 4-beta-N-acetylglucosaminyltransferase B
TOB1	0.424784	0.467598	0.594	ns	0.634665	0.209881	0.167066	1.49242e-09	8.55462e-11	0.0104908	0.0355811	transducer of ERBB2, 1
SLIT2	-0.459315	-0.438662	0.793	ns	-0.654958	-0.195644	-0.216297	1.73337e-09	3.55581e-08	0.0403161	0.0135238	slit guidance ligand 2
NRBP2	-0.504538	-0.300062	0.016	*	-0.506805	-0.00226724	-0.206743	1.8057e-09	0.00127316	0.990341	0.0333043	nuclear receptor binding protein 2
STON2	1.0967	0.539817	0.037	*	1.40667	0.309969	0.866855	1.81445e-09	0.0139548	0.155367	1.79653e-06	stonin 2
CCL7	-2.1622	-1.10396	0.135	ns	-2.33003	-0.16783	-1.22608	2.1303e-09	0.00226136	0.825151	0.00460392	C-C motif chemokine ligand 7
WASHC2A	0.35278	0.358733	0.869	ns	0.607932	0.255153	0.249199	2.1767e-09	4.03796e-09	6.80695e-05	5.28518e-05	WASH complex subunit 2A
SNRNP70	-0.327336	-0.25617	0.193	ns	-0.412556	-0.08522	-0.156385	2.3654e-09	1.18086e-05	0.249177	0.0110222	small nuclear ribonucleoprotein U1 subunit 70
MOB2	0.414064	0.229778	0.026	*	0.521071	0.107007	0.291293	2.44158e-09	0.00401169	0.236564	5.90855e-05	MOB kinase activator 2
DNAJC4	-0.481142	-0.191298	0.01	**	-0.456489	0.0246528	-0.26519	2.77678e-09	0.0487902	0.87369	0.00319739	DnaJ heat shock protein family (Hsp40) member C4
HERC5	0.764058	0.537238	0.264	ns	0.852223	0.088165	0.314985	2.85773e-09	0.000142368	0.655265	0.0269489	HECT and RLD domain containing E3 ubiquitin protein ligase 5
FZD5	0.493745	0.522626	0.654	ns	0.85487	0.361125	0.332244	2.94505e-09	1.15459e-09	3.94077e-05	9.75563e-05	frizzled class receptor 5
FBXO9	-0.304691	-0.338276	0.643	ns	-0.505575	-0.200884	-0.167299	3.11522e-09	1.63893e-10	0.00064335	0.00363907	F-box protein 9
SV2A	-0.4471	-0.229545	0.052	ns	-0.463288	-0.0161882	-0.233744	3.14119e-09	0.00758073	0.91717	0.00618449	synaptic vesicle glycoprotein 2A
KDM3A	0.431016	0.215175	0.097	ns	0.437924	0.00690757	0.222749	3.17264e-09	0.011455	0.966471	0.00536038	lysine demethylase 3A
JAK3	-0.66122	-0.30409	0.046	*	-0.730868	-0.0696471	-0.426778	3.56488e-09	0.020754	0.709301	0.000457267	Janus kinase 3
TNIK	-0.476514	-0.219742	0.063	ns	-0.580393	-0.103879	-0.360651	4.03113e-09	0.0209291	0.37351	3.41263e-05	TRAF2 and NCK interacting kinase
STEAP4	-1.14972	-0.542402	0.037	*	-1.40388	-0.254164	-0.86148	4.2964e-09	0.0180001	0.360805	3.6897e-05	STEAP4 metalloreductase
HBP1	0.363639	0.249939	0.237	ns	0.399277	0.0356385	0.149338	4.56711e-09	0.000232024	0.726494	0.0345322	HMG-box transcription factor 1
WWP1	0.335071	0.210148	0.184	ns	0.362941	0.0278704	0.152793	4.93223e-09	0.00106204	0.769895	0.016587	WW domain containing E3 ubiquitin protein ligase 1
TNFSF10	-1.03944	-1.12986	0.975	ns	-1.77914	-0.739703	-0.649289	4.97843e-09	1.03882e-09	0.000779811	0.00250857	TNF superfamily member 10
MYO1B	-0.338756	-0.404585	0.485	ns	-0.575567	-0.236811	-0.170982	4.99577e-09	9.57616e-12	0.000331826	0.00937796	myosin IB
MOB3B	-0.87383	-0.803574	0.885	ns	-1.37243	-0.498597	-0.568854	5.37111e-09	3.31792e-07	0.0110729	0.00168336	MOB kinase activator 3B
BLVRB	0.477473	0.205556	0.041	*	0.502711	0.0252382	0.297155	5.39518e-09	0.0395449	0.864816	0.000695484	biliverdin reductase B
TCF7	0.48289	0.4656	0.87	ns	0.730852	0.247963	0.265252	5.4134e-09	7.88095e-08	0.00731498	0.00220941	transcription factor 7
NPAT	0.393623	0.227155	0.044	*	0.444441	0.0508185	0.217286	5.85659e-09	0.0034012	0.621503	0.00286043	nuclear protein, coactivator of histone transcription
ZNF622	0.384356	0.199077	0.078	ns	0.431434	0.047078	0.232357	6.6808e-09	0.00996631	0.650476	0.00112645	zinc finger protein 622
MVD	-0.490083	-0.331036	0.16	ns	-0.546382	-0.0562988	-0.215345	7.04268e-09	0.000345918	0.685074	0.0268011	mevalonate diphosphate decarboxylase
CKS2	0.846908	0.430244	0.106	ns	0.849838	0.00293085	0.419594	8.05751e-09	0.0149184	0.991953	0.00768437	CDC28 protein kinase regulatory subunit 2
CD46	-0.356147	-0.188956	0.056	ns	-0.479977	-0.123831	-0.291022	8.66392e-09	0.00783529	0.119251	8.31647e-06	CD46 molecule
NAV3	-1.31026	-0.56702	0.007	**	-1.25099	0.0592771	-0.683965	8.6665e-09	0.0240979	0.90273	0.00879394	neuron navigator 3
TNFRSF9	-0.672844	-0.59143	0.593	ns	-1.07961	-0.406767	-0.48818	1.04198e-08	1.84362e-06	0.00453768	0.000217516	TNF receptor superfamily member 9
PTGER4	-0.90402	-0.411198	0.051	ns	-0.986032	-0.0820124	-0.574834	1.12373e-08	0.0274622	0.763458	0.000878971	prostaglandin E receptor 4
MMP15	1.06648	0.491972	0.036	*	1.2385	0.172022	0.746525	1.2167e-08	0.0353178	0.48872	7.3634e-05	matrix metallopeptidase 15
CDYL	0.341852	0.413288	0.319	ns	0.586075	0.244223	0.172788	1.25087e-08	1.52404e-11	0.000152357	0.00726807	chromodomain Y like
DISC1	-0.871671	-0.580902	0.16	ns	-1.1	-0.228324	-0.519094	1.32438e-08	0.000430992	0.322217	0.00402841	DISC1 scaffold protein
NRSN2	-0.4697	-0.21655	0.056	ns	-0.474436	-0.00473569	-0.257886	1.50051e-08	0.0268882	0.980725	0.00527014	neurensin 2
LINC01915	-1.15934	-0.661563	0.049	*	-1.28686	-0.127513	-0.625294	1.61908e-08	0.00340617	0.723453	0.00830794	long intergenic non-protein coding RNA 1915
SLC66A1	0.423343	0.331377	0.508	ns	0.625605	0.202262	0.294229	1.90944e-08	4.85219e-05	0.0201958	0.000168883	solute carrier family 66 member 1
GLP2R	-0.888367	-0.388839	0.029	*	-0.878588	0.00977862	-0.489749	2.03383e-08	0.0369852	0.979499	0.00559585	glucagon like peptide 2 receptor
LDHA	-0.36205	-0.24136	0.185	ns	-0.513394	-0.151344	-0.272034	2.13413e-08	0.000698333	0.0595368	7.46976e-05	lactate dehydrogenase A
DAAM1	-0.366288	-0.293119	0.277	ns	-0.49804	-0.131752	-0.204921	2.17418e-08	2.86899e-05	0.120502	0.00518505	dishevelled associated activator of morphogenesis 1
CFAP418	-0.704668	-0.311976	0.023	*	-0.888044	-0.183376	-0.576068	2.17418e-08	0.0341713	0.317239	2.83376e-05	cilia and flagella associated protein 418
TIMELESS	0.335491	0.25257	0.24	ns	0.518639	0.183148	0.266069	2.55149e-08	0.000120909	0.00725257	1.74435e-05	timeless circadian regulator
VPS18	0.276779	0.357614	0.156	ns	0.508827	0.232049	0.151214	3.02493e-08	1.72513e-12	9.83946e-06	0.00448349	VPS18 core subunit of CORVET and HOPS complexes
FOXO1	0.363616	0.348748	0.924	ns	0.549473	0.185857	0.200725	3.85601e-08	5.13063e-07	0.0150634	0.00470669	forkhead box O1
CHAF1A	0.632506	0.42133	0.215	ns	0.737426	0.104921	0.316096	4.40839e-08	0.00120993	0.521428	0.0110904	chromatin assembly factor 1 subunit A
ANGPT2	1.46186	1.21815	0.859	ns	2.2379	0.776043	1.01976	4.87869e-08	2.40477e-05	0.00752812	0.000134692	angiopoietin 2
WASHC2C	0.32986	0.374564	0.613	ns	0.586846	0.256986	0.212282	4.93767e-08	1.59621e-09	8.80331e-05	0.000942156	WASH complex subunit 2C
TSPAN6	-0.333427	-0.166448	0.09	ns	-0.518186	-0.184759	-0.351738	5.10139e-08	0.0205184	0.0116853	3.28743e-08	tetraspanin 6
PXDN	-0.462121	-0.217266	0.021	*	-0.560244	-0.0981231	-0.342978	5.22988e-08	0.0312667	0.422242	0.000156898	peroxidasin
ATP6V0D1	0.362192	0.244454	0.245	ns	0.440206	0.0780142	0.195752	5.4882e-08	0.000946591	0.40318	0.00740594	ATPase H+ transporting V0 subunit d1
ASPH	0.353101	0.22036	0.248	ns	0.419882	0.0667812	0.199522	5.72722e-08	0.00251297	0.482824	0.00527825	aspartate beta-hydroxylase
RAB13	-0.394474	-0.300246	0.356	ns	-0.480101	-0.0856268	-0.179854	6.12593e-08	0.000139963	0.423185	0.0351135	RAB13, member RAS oncogene family
HSPBAP1	0.393421	0.237909	0.069	ns	0.448294	0.0548731	0.210385	6.85998e-08	0.0045769	0.616589	0.0077349	HSPB1 associated protein 1
GALNT9	0.585791	0.46703	0.539	ns	1.08005	0.494256	0.613017	6.90074e-08	7.46393e-05	8.74039e-06	8.18924e-09	polypeptide N-acetylgalactosaminyltransferase 9
C5orf51	0.332812	0.188447	0.128	ns	0.367809	0.0349973	0.179362	7.53715e-08	0.00829808	0.727994	0.00835861	chromosome 5 open reading frame 51
HAL	-1.14674	-0.910528	0.158	ns	-1.76953	-0.622785	-0.859002	7.62183e-08	6.44281e-05	0.0203279	0.000325154	histidine ammonia-lyase
MOGS	-0.326292	-0.152946	0.061	ns	-0.384405	-0.0581134	-0.231459	8.32498e-08	0.0351592	0.525521	0.000409102	mannosyl-oligosaccharide glucosidase
ABCC3	-0.664624	-0.321963	0.058	ns	-0.641666	0.0229584	-0.319703	8.7555e-08	0.0285887	0.926751	0.0226794	ATP binding cassette subfamily C member 3
BCL3	-0.499134	-0.422398	0.489	ns	-0.6722	-0.173066	-0.249802	8.87104e-08	2.0964e-05	0.153516	0.0174569	BCL3 transcription coactivator
SLC25A12	-0.502754	-0.402794	0.294	ns	-0.72491	-0.222156	-0.322115	8.94106e-08	6.60819e-05	0.0631386	0.00211727	solute carrier family 25 member 12
IRF2BPL	-0.466755	-0.309421	0.271	ns	-0.563535	-0.0967795	-0.254114	9.26304e-08	0.00140714	0.442832	0.00886453	interferon regulatory factor 2 binding protein like
AGPAT5	0.846071	0.427203	0.182	ns	0.918372	0.0723015	0.49117	9.50967e-08	0.0226902	0.788288	0.00451435	1-acylglycerol-3-phosphate O-acyltransferase 5
COQ4	-0.391382	-0.228694	0.041	*	-0.44638	-0.054998	-0.217685	9.68064e-08	0.00610309	0.63851	0.00790699	coenzyme Q4
CD300E	-0.881439	-0.44114	0.055	ns	-0.93428	-0.0528409	-0.49314	9.99628e-08	0.0199235	0.869759	0.00901526	CD300e molecule
PPP3R1	0.338175	0.173529	0.15	ns	0.323363	-0.0148121	0.149833	1.16545e-07	0.0217424	0.903638	0.0386462	protein phosphatase 3 regulatory subunit B, alpha
ITGB2-AS1	-1.28209	-0.823067	0.25	ns	-1.90238	-0.620282	-1.07931	1.18512e-07	0.00156967	0.0736575	0.000188217	ITGB2 antisense RNA 1
NUPR1	0.626342	0.613688	0.884	ns	0.995233	0.368891	0.381545	1.18789e-07	6.82326e-07	0.007091	0.0028891	nuclear protein 1, transcriptional regulator
ANAPC15	-0.528915	-0.288467	0.085	ns	-0.551455	-0.0225409	-0.262989	1.26748e-07	0.0119325	0.911287	0.0218853	anaphase promoting complex subunit 15
IRX3	-1.05329	-0.680892	0.203	ns	-1.32689	-0.273598	-0.645995	1.33721e-07	0.00181065	0.360888	0.00532252	iroquois homeobox 3
GALNT18	-0.480527	-0.222993	0.07	ns	-0.511077	-0.0305498	-0.288083	1.49416e-07	0.0419846	0.8562	0.00417144	polypeptide N-acetylgalactosaminyltransferase 18
FBN1	-0.525129	-0.387204	0.253	ns	-0.685316	-0.160187	-0.298112	1.53455e-07	0.000382411	0.229501	0.00697974	fibrillin 1
MVK	-0.61551	-0.430994	0.176	ns	-0.733319	-0.117809	-0.302325	1.68751e-07	0.000846402	0.509847	0.0261268	mevalonate kinase
TNFRSF11B	-0.832498	-0.579651	0.145	ns	-0.959331	-0.126833	-0.37968	1.89112e-07	0.000999641	0.609908	0.0371429	TNF receptor superfamily member 11b
PLSCR1	-0.328558	-0.195964	0.102	ns	-0.427747	-0.0991886	-0.231783	2.2054e-07	0.00660017	0.247457	0.000773493	phospholipid scramblase 1
COL5A2	-0.401038	-0.528552	0.421	ns	-0.706994	-0.305956	-0.178442	2.25642e-07	1.68942e-11	0.000428762	0.0449911	collagen type V alpha 2 chain
PLEKHA7	-0.480132	-0.254577	0.079	ns	-0.466435	0.0136975	-0.211857	2.42751e-07	0.0189305	0.943223	0.04784	pleckstrin homology domain containing A7
RASSF4	-0.59988	-0.399582	0.339	ns	-0.77733	-0.17745	-0.377748	2.55701e-07	0.00189641	0.278188	0.00407202	Ras association domain family member 4
HECW1	0.50549	0.278482	0.179	ns	0.737315	0.231825	0.458833	2.59151e-07	0.0169953	0.0400798	3.37639e-06	HECT, C2 and WW domain containing E3 ubiquitin protein ligase 1
PPT2	-0.558805	-0.290065	0.055	ns	-0.542518	0.0162875	-0.252453	2.63939e-07	0.0214505	0.943223	0.0454097	palmitoyl-protein thioesterase 2
DHCR7	-0.663072	-0.506716	0.298	ns	-0.894653	-0.231581	-0.387937	3.10022e-07	0.00031524	0.173464	0.00697404	7-dehydrocholesterol reductase
PXYLP1	-0.258784	-0.368964	0.097	ns	-0.523004	-0.26422	-0.15404	3.14094e-07	7.20014e-13	1.5684e-06	0.00701946	2-phosphoxylose phosphatase 1
PPIEL	-0.531324	-0.261297	0.005	**	-0.531501	-0.000176635	-0.270204	3.69425e-07	0.0339672	0.998977	0.0231561	peptidylprolyl isomerase E like pseudogene
RAB37	-0.649591	-0.326968	0.096	ns	-0.857005	-0.207414	-0.530037	3.75505e-07	0.0276873	0.249483	0.000171401	RAB37, member RAS oncogene family
GPRC5B	0.528768	0.322376	0.263	ns	0.714854	0.186086	0.392479	3.91048e-07	0.00697959	0.158641	0.000344219	G protein-coupled receptor class C group 5 member B
RHOXF1-AS1	-1.2706	-0.732373	0.07	ns	-1.73898	-0.46838	-1.00661	4.42627e-07	0.00786196	0.213182	0.000686975	RHOXF1 antisense RNA 1
EGR1	-0.409634	-0.31216	0.359	ns	-0.575327	-0.165692	-0.263166	4.67273e-07	0.000416689	0.106715	0.00294957	early growth response 1
TMEM200B	0.48548	0.239778	0.08	ns	0.672694	0.187214	0.432916	4.84092e-07	0.0424276	0.105327	9.90623e-06	transmembrane protein 200B
CAV2	-0.323321	-0.413994	0.331	ns	-0.569805	-0.246484	-0.155811	4.9088e-07	3.29229e-10	0.000791662	0.0376365	caveolin 2
TENT5A	-0.491022	-0.351719	0.312	ns	-0.654891	-0.163869	-0.303172	4.96409e-07	0.00107334	0.201438	0.00459307	terminal nucleotidyltransferase 5A
ZDHHC14	0.370875	0.257482	0.175	ns	0.446785	0.0759102	0.189303	5.3053e-07	0.00207407	0.455209	0.0187133	zinc finger DHHC-type palmitoyltransferase 14
PDE7B	-0.521415	-0.650581	0.661	ns	-0.924943	-0.403528	-0.274362	5.66081e-07	1.41588e-09	0.000860978	0.0251786	phosphodiesterase 7B
AMDHD2	0.626296	0.952099	0.081	ns	1.37303	0.746735	0.420933	6.51891e-07	3.21797e-14	4.65866e-09	0.00134531	amidohydrolase domain containing 2
FJX1	-0.743437	-0.357804	0.073	ns	-0.772453	-0.0290166	-0.414649	7.82481e-07	0.0423525	0.926437	0.0159073	four-jointed box kinase 1
RELT	0.476418	0.359951	0.56	ns	0.622969	0.146551	0.263017	8.28161e-07	0.000713283	0.244835	0.0127112	RELT TNF receptor
ARHGAP5	0.28183	0.393013	0.154	ns	0.575463	0.293633	0.18245	9.12438e-07	1.1715e-11	1.21783e-06	0.00307425	Rho GTPase activating protein 5
PIP4P1	0.317642	0.405484	0.307	ns	0.668316	0.350673	0.262832	9.26128e-07	7.53258e-10	1.45527e-07	7.86587e-05	phosphatidylinositol-4,5-bisphosphate 4-phosphatase 1
NXPE2	-0.74926	-0.622494	0.545	ns	-1.11846	-0.369203	-0.495969	9.91911e-07	0.000155143	0.0600197	0.00430277	neurexophilin and PC-esterase domain family member 2
RBMS2	-0.490549	-0.250537	0.122	ns	-0.563726	-0.0731775	-0.31319	1.07072e-06	0.0359796	0.645406	0.00442843	RNA binding motif single stranded interacting protein 2
TENT5C	0.834257	0.417021	0.165	ns	0.831335	-0.00292159	0.414315	1.07364e-06	0.0461956	0.993042	0.0284126	terminal nucleotidyltransferase 5C
KCNE4	0.681481	1.01211	0.054	ns	1.37285	0.691371	0.360742	1.09169e-06	3.59049e-13	6.76246e-07	0.0121371	potassium voltage-gated channel subfamily E regulatory subunit 4
SHROOM3	-0.831181	-0.674505	0.495	ns	-1.23607	-0.404891	-0.561566	1.12635e-06	0.000250862	0.0601333	0.00307425	shroom family member 3
CHDH	-0.347802	-0.323562	0.763	ns	-0.494171	-0.146368	-0.170609	1.15621e-06	2.05016e-05	0.109192	0.0391459	choline dehydrogenase
EEPD1	1.06781	0.544689	0.133	ns	1.17733	0.109519	0.632644	1.25166e-06	0.0457816	0.744855	0.00595398	endonuclease/exonuclease/phosphatase family domain containing 1
BTN2A2	-0.452974	-0.323958	0.333	ns	-0.591345	-0.13837	-0.267386	1.274e-06	0.00174076	0.289163	0.0122569	butyrophilin subfamily 2 member A2
COL1A2	-0.408007	-0.348844	0.554	ns	-0.580967	-0.17296	-0.232122	1.27561e-06	0.000112839	0.104215	0.0134902	collagen type I alpha 2 chain
HTR2A	-1.93133	-1.04428	0.871	ns	-2.1777	-0.246379	-1.13343	1.3002e-06	0.0131075	0.749495	0.0205815	5-hydroxytryptamine receptor 2A
TENT5B	1.01423	0.649581	0.192	ns	1.16082	0.146581	0.511235	1.6238e-06	0.00829808	0.63241	0.0234053	terminal nucleotidyltransferase 5B
SLC22A4	-0.419831	-0.299211	0.198	ns	-0.590231	-0.1704	-0.29102	1.62989e-06	0.0020562	0.141398	0.0030336	solute carrier family 22 member 4
STK38L	-0.344341	-0.427539	0.438	ns	-0.59614	-0.251799	-0.168601	1.81909e-06	7.06395e-09	0.0023067	0.041602	serine/threonine kinase 38 like
GPR88	-1.09467	-0.957274	0.444	ns	-1.61667	-0.522009	-0.659401	1.95515e-06	0.000100127	0.0667922	0.00944514	G protein-coupled receptor 88
GBP1	-0.329344	-0.220064	0.064	ns	-0.472982	-0.143638	-0.252918	2.38307e-06	0.00517022	0.10976	0.000936129	guanylate binding protein 1
HMGCR	-0.361984	-0.324509	0.641	ns	-0.575933	-0.213949	-0.251424	2.47692e-06	7.73977e-05	0.0198333	0.00272325	3-hydroxy-3-methylglutaryl-CoA reductase
HNMT	-0.418518	-0.36719	0.634	ns	-0.624098	-0.20558	-0.256908	2.70841e-06	0.000120927	0.0618845	0.00913557	histamine N-methyltransferase
NYNRIN	-0.494139	-0.251483	0.179	ns	-0.540966	-0.0468274	-0.289483	2.84066e-06	0.0459147	0.799988	0.014392	NYN domain and retroviral integrase containing
ACOT9	-0.251101	-0.329864	0.149	ns	-0.506458	-0.255357	-0.176594	2.89076e-06	2.24255e-09	1.5767e-05	0.00324591	acyl-CoA thioesterase 9
SH3TC2	0.3919	0.367686	0.964	ns	0.662427	0.270526	0.294741	3.20866e-06	4.06657e-05	0.00410638	0.000822378	SH3 domain and tetratricopeptide repeats 2
CCDC102A	-0.604706	-0.412212	0.145	ns	-0.728586	-0.123879	-0.316373	3.2439e-06	0.00446156	0.541057	0.0388045	coiled-coil domain containing 102A
EHF	-1.05223	-0.797767	0.6	ns	-1.60784	-0.555616	-0.810075	3.4625e-06	0.00116414	0.0795571	0.00310606	ETS homologous factor
MCC	-0.428281	-0.245193	0.241	ns	-0.559122	-0.130841	-0.313929	3.53451e-06	0.0230785	0.299224	0.00167329	MCC regulator of WNT signaling pathway
PKDCC	-0.539036	-0.345811	0.229	ns	-0.621969	-0.0829331	-0.276157	4.23235e-06	0.00932164	0.66114	0.0421071	protein kinase domain containing, cytoplasmic
TUBGCP5	-0.342887	-0.189811	0.135	ns	-0.448017	-0.105129	-0.258206	4.2739e-06	0.0304564	0.309151	0.00152914	tubulin gamma complex associated protein 5
CYP26B1	0.713378	1.06912	0.051	ns	1.46094	0.747565	0.391826	4.61659e-06	8.37564e-12	7.11144e-06	0.0241169	cytochrome P450 family 26 subfamily B member 1
LY96	0.561634	0.335406	0.006	**	0.664903	0.103269	0.329497	5.3595e-06	0.0244058	0.541967	0.0112369	lymphocyte antigen 96
USP31	0.301602	0.415085	0.074	ns	0.655313	0.353712	0.240228	5.85307e-06	7.42134e-10	1.08045e-07	0.000348474	ubiquitin specific peptidase 31
COL5A3	-1.37466	-0.808533	0.038	*	-1.56938	-0.194719	-0.760846	5.85307e-06	0.0186684	0.709485	0.0328948	collagen type V alpha 3 chain
DBF4	0.459415	0.246488	0.012	*	0.519024	0.0596096	0.272537	6.34345e-06	0.0491079	0.700237	0.0126623	DBF4 zinc finger
NPHP1	-0.427984	-0.254747	0.111	ns	-0.515772	-0.0877876	-0.261025	6.39742e-06	0.0203341	0.548656	0.01596	nephrocystin 1
CYSLTR1	-1.01296	-0.75297	0.313	ns	-1.36	-0.347048	-0.607035	7.72832e-06	0.00237249	0.299047	0.0267125	cysteinyl leukotriene receptor 1
SMPDL3A	0.391639	0.213233	0.079	ns	0.425822	0.0341827	0.212589	8.50515e-06	0.0469615	0.816848	0.0281118	sphingomyelin phosphodiesterase acid like 3A
LOXL2	-0.376457	-0.304316	0.468	ns	-0.500036	-0.123579	-0.19572	9.81949e-06	0.0011034	0.284497	0.044959	lysyl oxidase like 2
TSPAN32	-0.951912	-0.660998	0.257	ns	-1.22699	-0.275082	-0.565996	1.00017e-05	0.00534046	0.412701	0.0318101	tetraspanin 32
GABRA4	-0.474275	-0.264484	0.186	ns	-0.666795	-0.19252	-0.402311	1.20572e-05	0.0391704	0.17708	0.000577706	gamma-aminobutyric acid type A receptor subunit alpha4
VNN3	-0.769309	-0.694714	0.528	ns	-1.18639	-0.417082	-0.491677	1.20779e-05	0.000232067	0.0600851	0.0140385	vanin 3
COA7	0.349827	0.222912	0.16	ns	0.427854	0.0780277	0.204943	1.23344e-05	0.0170526	0.489575	0.019182	cytochrome c oxidase assembly factor 7
TNFSF13	-0.470758	-0.263904	0.109	ns	-0.594682	-0.123924	-0.330778	1.26664e-05	0.0370991	0.436657	0.00643009	TNF superfamily member 13
INPP5F	0.250331	0.458151	0.004	**	0.464511	0.21418	0.00636003	1.58615e-05	1.052e-15	5.24302e-12	0.00175161	inositol polyphosphate-5-phosphatase F
IRAK3	-0.376642	-0.336942	0.718	ns	-0.541346	-0.164704	-0.204404	2.9981e-05	0.00055267	0.156045	0.0475065	interleukin 1 receptor associated kinase 3
IFNAR2	-0.440308	-0.280232	0.316	ns	-0.640558	-0.20025	-0.360326	3.56662e-05	0.0232892	0.14577	0.00181493	interferon alpha and beta receptor subunit 2
ZBTB16	0.318324	0.361798	0.411	ns	0.570073	0.251749	0.208275	4.29869e-05	8.92764e-06	0.00272326	0.0108045	zinc finger and BTB domain containing 16
HS3ST3B1	-0.322533	-0.196413	0.194	ns	-0.411775	-0.0892421	-0.215362	4.3709e-05	0.0339672	0.425519	0.0136108	heparan sulfate-glucosamine 3-sulfotransferase 3B1
CCSAP	0.432135	0.347925	0.492	ns	0.575978	0.143842	0.228052	4.47276e-05	0.00340543	0.286042	0.0486016	centriole, cilia and spindle associated protein
SEC14L2	-0.349961	-0.250586	0.418	ns	-0.525589	-0.175628	-0.275004	5.77029e-05	0.0112616	0.114562	0.00419718	SEC14 like lipid binding 2
INPP5A	0.275954	0.343487	0.322	ns	0.548054	0.2721	0.204567	6.92732e-05	1.64608e-06	0.000180476	0.00447667	inositol polyphosphate-5-phosphatase A
FILIP1	-0.881754	-0.596619	0.124	ns	-1.33739	-0.455632	-0.740767	0.000105447	0.0207394	0.153874	0.00572806	filamin A interacting protein 1
FGF2	-0.427705	-0.283805	0.379	ns	-0.677331	-0.249626	-0.393527	0.00010722	0.0268723	0.0632322	0.000735318	fibroblast growth factor 2
GLT8D2	-0.371328	-0.286613	0.498	ns	-0.533629	-0.162301	-0.247016	0.000116608	0.00827823	0.206187	0.0252283	glycosyltransferase 8 domain containing 2
LPAR4	-0.597718	-0.702978	0.8	ns	-1.10933	-0.511615	-0.406354	0.000121863	2.02561e-05	0.0070838	0.0302267	lysophosphatidic acid receptor 4
IL17RB	-0.401728	-0.486852	0.669	ns	-0.780978	-0.37925	-0.294126	0.000141188	9.22218e-06	0.0014168	0.011735	interleukin 17 receptor B
RBM43	-0.322679	-0.25938	0.44	ns	-0.662248	-0.339569	-0.402868	0.00014914	0.00655311	0.000478856	9.87888e-06	RNA binding motif protein 43
DIO2	0.435999	0.396124	0.977	ns	0.662719	0.22672	0.266595	0.0001553	0.00167138	0.104955	0.0350923	iodothyronine deiodinase 2
TMEM38B	0.263121	0.773358	4.81e-05	****	0.719664	0.456543	-0.0536944	0.000159319	8.72305e-32	0.718617	0.0372167	transmembrane protein 38B
IBSP	-0.589649	-0.849087	0.177	ns	-1.34114	-0.751495	-0.492057	0.000178976	2.85254e-07	5.18346e-05	0.0108092	integrin binding sialoprotein
YOD1	0.405014	0.404283	0.864	ns	0.644699	0.239685	0.240416	0.000238605	0.000663393	0.0644484	0.0458657	YOD1 deubiquitinase
TRIM14	-0.415572	-0.393788	0.805	ns	-0.67164	-0.256067	-0.277852	0.000244966	0.00148084	0.0750023	0.0358686	tripartite motif containing 14
BZW1	-0.333764	-0.22301	0.343	ns	-0.477294	-0.14353	-0.254283	0.000293983	0.0386728	0.231345	0.01112	basic leucine zipper and W2 domains 1
PROSER2	-0.397399	-0.302978	0.352	ns	-0.5907	-0.193301	-0.287722	0.000314327	0.0157884	0.175997	0.0193717	proline and serine rich 2
LDLR	-0.569454	-0.862324	0.359	ns	-1.2764	-0.706942	-0.414072	0.000343303	8.20249e-08	3.31203e-05	0.0179303	low density lipoprotein receptor
AOC2	-0.568153	-0.485716	0.565	ns	-0.870122	-0.30197	-0.384407	0.00051039	0.00758714	0.141512	0.0344402	amine oxidase copper containing 2
MKNK2	0.477192	0.419865	0.891	ns	0.742162	0.26497	0.322297	0.000595398	0.00641179	0.123254	0.0359472	MAPK interacting serine/threonine kinase 2
FGF7	-0.901486	-0.854836	0.647	ns	-1.5232	-0.621713	-0.668363	0.000627118	0.00301976	0.0589673	0.0268181	fibroblast growth factor 7
PRTFDC1	-0.41815	-0.332007	0.529	ns	-0.641838	-0.223688	-0.309831	0.000660152	0.017555	0.169704	0.029401	phosphoribosyl transferase domain containing 1
ZNF662	-0.325858	-0.225619	0.245	ns	-0.491637	-0.165779	-0.266018	0.000725784	0.0460861	0.184771	0.0123103	zinc finger protein 662
SNHG3	-0.29977	-0.381452	0.451	ns	-0.596122	-0.296352	-0.21467	0.000745512	3.95409e-05	0.00331839	0.0323085	small nucleolar RNA host gene 3
PIM2	-0.41199	-0.317522	0.389	ns	-0.628106	-0.216115	-0.310584	0.000865278	0.0252083	0.174623	0.0242463	Pim-2 proto-oncogene, serine/threonine kinase
LIPG	-0.79361	-0.664967	0.428	ns	-1.24661	-0.452998	-0.581641	0.000905114	0.0132943	0.175861	0.0480925	lipase G, endothelial type
CD302	-0.336488	-0.303538	0.756	ns	-0.592963	-0.256475	-0.289425	0.00118625	0.00867666	0.0408136	0.0117296	CD302 molecule
YPEL2	0.23953	0.58689	0.002	**	0.60613	0.366601	0.0192408	0.00264162	1.09869e-14	3.23379e-06	0.0263202	yippee like 2
TRAF3IP3	-0.924334	-0.936954	0.511	ns	-1.80305	-0.878715	-0.866095	0.00272808	0.00654059	0.0442796	0.0359025	TRAF3 interacting protein 3
SNN	0.213139	0.439296	0.002	**	0.564959	0.35182	0.125664	0.00292426	2.94079e-10	0.000117733	0.0350923	stannin
JAG2	1.04088	1.07233	0.333	ns	1.77417	0.733294	0.701841	0.00295887	0.00521457	0.0334683	0.0313546	jagged canonical Notch ligand 2
ARRDC3	-0.203635	-0.402321	0.119	ns	-0.58826	-0.384625	-0.185939	0.004826	1.60088e-08	1.65114e-07	0.0165431	arrestin domain containing 3
KIAA0040	-0.209748	-0.358817	0.248	ns	-0.588068	-0.37832	-0.229251	0.00498657	1.77841e-06	8.32095e-07	0.00358261	KIAA0040
GADD45B	0.194747	0.327884	0.212	ns	0.529214	0.334466	0.201329	0.0207648	0.000118553	0.000106451	0.0223365	growth arrest and DNA damage inducible beta
NDUFB1	-0.170344	-0.330294	0.048	*	-0.404016	-0.233672	-0.0737224	0.0223728	1.19593e-05	3.78652e-18	0.000148682	NADH:ubiquinone oxidoreductase subunit B1
LBX2-AS1	0.211016	0.39146	0.046	*	0.494265	0.283248	0.102805	0.0249719	2.82144e-05	1.1002e-06	0.0490949	LBX2 antisense RNA 1
ANXA2	-0.0940724	-0.335055	0.001	**	-0.283193	-0.189121	0.0518613	0.0278744	4.34921e-17	2.13955e-06	0.00990129	annexin A2
MAMLD1	-0.358629	-0.597246	0.322	ns	-0.974573	-0.615944	-0.377327	0.0318499	0.000614378	0.0008619	0.049621	mastermind like domain containing 1
SLC26A11	0.116439	0.328107	0.005	**	0.358008	0.241569	0.029901	0.0410318	1.07526e-09	3.43314e-13	0.0154272	solute carrier family 26 member 11

## Sheet: enhance (CL2+BS50vsBS50ANDCL2)
Symbol	CL2 vs CTRL log2FC	BS50 vs CTRL log2FC	p-value effect CL2 vs effect BS50	Sign	CL2BS50 vs CTRL log2FC	CL2B50 vs CL2 log2FC	CL2BS50 vs BS50 log2FC	CL2 vs CTRL padj	BS50 vs CTRL padj	CL2B50 vs CL2 padj	CL2BS50 vs BS50 padj	GeneName
ANGPT2	1.46186	1.21815	0.859	ns	2.2379	0.776043	1.01976	4.87869e-08	2.40477e-05	0.00752812	0.000134692	angiopoietin 2
ZNF469	1.65952	0.793918	0.000527	***	2.22463	0.565117	1.43072	4.46602e-40	3.38152e-09	4.62225e-05	3.13376e-30	zinc finger protein 469
JAG2	1.04088	1.07233	0.333	ns	1.77417	0.733294	0.701841	0.00295887	0.00521457	0.0334683	0.0313546	jagged canonical Notch ligand 2
H2AW	1.24597	0.927462	0.113	ns	1.66847	0.422497	0.741005	1.59943e-12	1.21538e-06	0.0265013	1.38591e-05	H2A.W histone
CYP26B1	0.713378	1.06912	0.051	ns	1.46094	0.747565	0.391826	4.61659e-06	8.37564e-12	7.11144e-06	0.0241169	cytochrome P450 family 26 subfamily B member 1
AMDHD2	0.626296	0.952099	0.081	ns	1.37303	0.746735	0.420933	6.51891e-07	3.21797e-14	4.65866e-09	0.00134531	amidohydrolase domain containing 2
KCNE4	0.681481	1.01211	0.054	ns	1.37285	0.691371	0.360742	1.09169e-06	3.59049e-13	6.76246e-07	0.0121371	potassium voltage-gated channel subfamily E regulatory subunit 4
STX3	0.749514	0.910163	0.248	ns	1.2171	0.467583	0.306933	4.31947e-12	7.79207e-17	6.18115e-05	0.00899898	syntaxin 3
MAFG	0.840961	0.67451	0.482	ns	1.13664	0.295678	0.462129	6.38496e-18	2.68206e-11	0.0113018	8.34478e-06	MAF bZIP transcription factor G
GLMP	0.65872	0.615824	0.817	ns	1.1039	0.445182	0.488078	2.73638e-19	2.39415e-16	5.18468e-09	4.65259e-11	glycosylated lysosomal membrane protein
GALNT9	0.585791	0.46703	0.539	ns	1.08005	0.494256	0.613017	6.90074e-08	7.46393e-05	8.74039e-06	8.18924e-09	polypeptide N-acetylgalactosaminyltransferase 9
SLC3A2	0.719998	0.850074	0.312	ns	1.05946	0.339457	0.209381	1.23275e-16	3.28125e-22	0.000657834	0.0384757	solute carrier family 3 member 2
PMP22	0.638061	0.568436	0.542	ns	1.03784	0.399778	0.469404	3.56954e-23	4.91875e-18	6.38398e-09	1.72253e-12	peripheral myelin protein 22
BCL2L11	0.665727	0.676483	0.821	ns	1.00837	0.342643	0.331887	1.33995e-10	2.59877e-10	0.00287336	0.00237713	BCL2 like 11
NUPR1	0.626342	0.613688	0.884	ns	0.995233	0.368891	0.381545	1.18789e-07	6.82326e-07	0.007091	0.0028891	nuclear protein 1, transcriptional regulator
GPC1	0.707283	0.179782	2e-05	****	0.956019	0.248737	0.776238	9.40179e-34	0.0102879	0.000170526	2.63994e-40	glypican 1
KLHL21	0.675047	0.416021	0.094	ns	0.908909	0.233861	0.492887	5.90134e-20	1.08452e-07	0.0079281	1.24753e-10	kelch like family member 21
KIAA0513	0.629712	0.46337	0.181	ns	0.904739	0.275027	0.441369	3.02289e-18	1.20916e-09	0.000581076	1.82772e-09	KIAA0513
NR1D1	0.49708	0.645446	0.132	ns	0.871039	0.373959	0.225593	6.72473e-14	3.4009e-22	1.42412e-07	0.00189389	nuclear receptor subfamily 1 group D member 1
FZD5	0.493745	0.522626	0.654	ns	0.85487	0.361125	0.332244	2.94505e-09	1.15459e-09	3.94077e-05	9.75563e-05	frizzled class receptor 5
BAG3	0.66033	0.444855	0.035	*	0.791934	0.131604	0.347079	4.57117e-36	3.55891e-16	0.0469626	3.09893e-10	BAG cochaperone 3
LHFPL2	0.472329	0.425338	0.65	ns	0.75877	0.286441	0.333433	1.79404e-17	9.67804e-14	2.07825e-06	7.25083e-09	LHFPL tetraspan subfamily member 2
RETREG2	0.524967	0.378167	0.174	ns	0.750247	0.225279	0.37208	4.74615e-16	2.95717e-08	0.00264217	3.09659e-08	reticulophagy regulator family member 2
SPAG9	0.402565	0.485645	0.337	ns	0.744972	0.342406	0.259326	1.31228e-12	2.39934e-17	1.21675e-08	1.59414e-05	sperm associated antigen 9
HECW1	0.50549	0.278482	0.179	ns	0.737315	0.231825	0.458833	2.59151e-07	0.0169953	0.0400798	3.37639e-06	HECT, C2 and WW domain containing E3 ubiquitin protein ligase 1
TCF7	0.48289	0.4656	0.87	ns	0.730852	0.247963	0.265252	5.4134e-09	7.88095e-08	0.00731498	0.00220941	transcription factor 7
GZF1	0.513057	0.397956	0.454	ns	0.726011	0.212954	0.328055	6.86298e-10	8.02949e-06	0.03103	0.000174495	GDNF inducible zinc finger protein 1
ATP6V0B	0.496278	0.433823	0.587	ns	0.702335	0.206057	0.268512	1.47611e-16	2.98963e-12	0.00309006	2.6262e-05	ATPase H+ transporting V0 subunit b
ATP6V1C1	0.516425	0.428569	0.458	ns	0.683139	0.166714	0.254571	1.56091e-17	9.72945e-12	0.022295	8.3467e-05	ATPase H+ transporting V1 subunit C1
CNNM4	0.518479	0.482678	0.64	ns	0.674415	0.155936	0.191737	8.80175e-17	5.42799e-14	0.0385014	0.00496217	cyclin and CBS domain divalent metal cation transport mediator 4
PIP4P1	0.317642	0.405484	0.307	ns	0.668316	0.350673	0.262832	9.26128e-07	7.53258e-10	1.45527e-07	7.86587e-05	phosphatidylinositol-4,5-bisphosphate 4-phosphatase 1
SH3TC2	0.3919	0.367686	0.964	ns	0.662427	0.270526	0.294741	3.20866e-06	4.06657e-05	0.00410638	0.000822378	SH3 domain and tetratricopeptide repeats 2
USP31	0.301602	0.415085	0.074	ns	0.655313	0.353712	0.240228	5.85307e-06	7.42134e-10	1.08045e-07	0.000348474	ubiquitin specific peptidase 31
TOB1	0.424784	0.467598	0.594	ns	0.634665	0.209881	0.167066	1.49242e-09	8.55462e-11	0.0104908	0.0355811	transducer of ERBB2, 1
PITPNM2	0.459882	0.224629	0.035	*	0.631233	0.171351	0.406604	2.58071e-12	0.00285173	0.0297532	1.43762e-09	phosphatidylinositol transfer protein membrane associated 2
SLC66A1	0.423343	0.331377	0.508	ns	0.625605	0.202262	0.294229	1.90944e-08	4.85219e-05	0.0201958	0.000168883	solute carrier family 66 member 1
WASHC2A	0.35278	0.358733	0.869	ns	0.607932	0.255153	0.249199	2.1767e-09	4.03796e-09	6.80695e-05	5.28518e-05	WASH complex subunit 2A
YPEL2	0.23953	0.58689	0.002	**	0.60613	0.366601	0.0192408	0.00264162	1.09869e-14	3.23379e-06	0.0263202	yippee like 2
TANC1	0.338091	0.333261	0.932	ns	0.588115	0.250024	0.254854	1.97398e-19	3.56307e-18	6.70134e-11	1.55029e-11	tetratricopeptide repeat, ankyrin repeat and coiled-coil containing 1
WASHC2C	0.32986	0.374564	0.613	ns	0.586846	0.256986	0.212282	4.93767e-08	1.59621e-09	8.80331e-05	0.000942156	WASH complex subunit 2C
CDYL	0.341852	0.413288	0.319	ns	0.586075	0.244223	0.172788	1.25087e-08	1.52404e-11	0.000152357	0.00726807	chromodomain Y like
ARHGAP5	0.28183	0.393013	0.154	ns	0.575463	0.293633	0.18245	9.12438e-07	1.1715e-11	1.21783e-06	0.00307425	Rho GTPase activating protein 5
ZBTB16	0.318324	0.361798	0.411	ns	0.570073	0.251749	0.208275	4.29869e-05	8.92764e-06	0.00272326	0.0108045	zinc finger and BTB domain containing 16
MGAT4B	0.276256	0.350408	0.159	ns	0.565807	0.289551	0.215399	1.48501e-09	3.43946e-14	7.19821e-10	5.19634e-06	alpha-1,3-mannosyl-glycoprotein 4-beta-N-acetylglucosaminyltransferase B
SNN	0.213139	0.439296	0.002	**	0.564959	0.35182	0.125664	0.00292426	2.94079e-10	0.000117733	0.0350923	stannin
FOXO1	0.363616	0.348748	0.924	ns	0.549473	0.185857	0.200725	3.85601e-08	5.13063e-07	0.0150634	0.00470669	forkhead box O1
INPP5A	0.275954	0.343487	0.322	ns	0.548054	0.2721	0.204567	6.92732e-05	1.64608e-06	0.000180476	0.00447667	inositol polyphosphate-5-phosphatase A
SMCR8	0.386284	0.292717	0.222	ns	0.546676	0.160392	0.253959	4.1798e-16	4.69902e-09	0.00328526	2.47544e-07	SMCR8-C9orf72 complex subunit
ARL8B	0.39079	0.376952	0.954	ns	0.546119	0.15533	0.169167	1.5859e-12	4.03979e-11	0.0182292	0.00544418	ADP ribosylation factor like GTPase 8B
PEA15	0.293584	0.365742	0.086	ns	0.538779	0.245194	0.173036	6.28462e-13	5.77626e-19	1.05425e-08	6.16287e-05	proliferation and apoptosis adaptor protein 15
GADD45B	0.194747	0.327884	0.212	ns	0.529214	0.334466	0.201329	0.0207648	0.000118553	0.000106451	0.0223365	growth arrest and DNA damage inducible beta
FOXK1	0.379014	0.249016	0.136	ns	0.523049	0.144035	0.274032	5.75376e-11	7.84293e-05	0.0410401	6.24869e-06	forkhead box K1
TIMELESS	0.335491	0.25257	0.24	ns	0.518639	0.183148	0.266069	2.55149e-08	0.000120909	0.00725257	1.74435e-05	timeless circadian regulator
DIP2B	0.349507	0.335066	0.806	ns	0.509115	0.159608	0.174049	7.35839e-13	3.04847e-11	0.00413572	0.000835849	disco interacting protein 2 homolog B
VPS18	0.276779	0.357614	0.156	ns	0.508827	0.232049	0.151214	3.02493e-08	1.72513e-12	9.83946e-06	0.00448349	VPS18 core subunit of CORVET and HOPS complexes
MARCHF8	0.360338	0.291905	0.406	ns	0.506304	0.145966	0.214398	2.42402e-10	1.46887e-06	0.0304869	0.000365739	membrane associated ring-CH-type finger 8
LRRC8A	0.308411	0.333075	0.706	ns	0.504291	0.19588	0.171216	1.1059e-09	1.44244e-10	0.000536612	0.00175583	leucine rich repeat containing 8 VRAC subunit A
LBX2-AS1	0.211016	0.39146	0.046	*	0.494265	0.283248	0.102805	0.0249719	2.82144e-05	1.1002e-06	0.0490949	LBX2 antisense RNA 1
CBFA2T2	0.33545	0.260147	0.187	ns	0.48315	0.147699	0.223003	3.11492e-12	4.53787e-07	0.00623961	5.96976e-06	CBFA2/RUNX1 partner transcriptional co-repressor 2
INPP5F	0.250331	0.458151	0.004	**	0.464511	0.21418	0.00636003	1.58615e-05	1.052e-15	5.24302e-12	0.00175161	inositol polyphosphate-5-phosphatase F
SLC26A11	0.116439	0.328107	0.005	**	0.358008	0.241569	0.029901	0.0410318	1.07526e-09	3.43314e-13	0.0154272	solute carrier family 26 member 11
NDUFB1	-0.170344	-0.330294	0.048	*	-0.404016	-0.233672	-0.0737224	0.0223728	1.19593e-05	3.78652e-18	0.000148682	NADH:ubiquinone oxidoreductase subunit B1
PDCD5	-0.34408	-0.288675	0.408	ns	-0.497582	-0.153502	-0.208908	1.22744e-11	5.95909e-08	0.0126676	0.000165915	programmed cell death 5
FBXO9	-0.304691	-0.338276	0.643	ns	-0.505575	-0.200884	-0.167299	3.11522e-09	1.63893e-10	0.00064335	0.00363907	F-box protein 9
ACOT9	-0.251101	-0.329864	0.149	ns	-0.506458	-0.255357	-0.176594	2.89076e-06	2.24255e-09	1.5767e-05	0.00324591	acyl-CoA thioesterase 9
TSPAN6	-0.333427	-0.166448	0.09	ns	-0.518186	-0.184759	-0.351738	5.10139e-08	0.0205184	0.0116853	3.28743e-08	tetraspanin 6
PXYLP1	-0.258784	-0.368964	0.097	ns	-0.523004	-0.26422	-0.15404	3.14094e-07	7.20014e-13	1.5684e-06	0.00701946	2-phosphoxylose phosphatase 1
CAV2	-0.323321	-0.413994	0.331	ns	-0.569805	-0.246484	-0.155811	4.9088e-07	3.29229e-10	0.000791662	0.0376365	caveolin 2
MYO1B	-0.338756	-0.404585	0.485	ns	-0.575567	-0.236811	-0.170982	4.99577e-09	9.57616e-12	0.000331826	0.00937796	myosin IB
HMGCR	-0.361984	-0.324509	0.641	ns	-0.575933	-0.213949	-0.251424	2.47692e-06	7.73977e-05	0.0198333	0.00272325	3-hydroxy-3-methylglutaryl-CoA reductase
KIAA0040	-0.209748	-0.358817	0.248	ns	-0.588068	-0.37832	-0.229251	0.00498657	1.77841e-06	8.32095e-07	0.00358261	KIAA0040
ARRDC3	-0.203635	-0.402321	0.119	ns	-0.58826	-0.384625	-0.185939	0.004826	1.60088e-08	1.65114e-07	0.0165431	arrestin domain containing 3
BOC	-0.417522	-0.451657	0.233	ns	-0.590631	-0.173109	-0.138974	1.29533e-29	3.3786e-33	5.57992e-05	0.00111037	BOC cell adhesion associated, oncogene regulated
CD302	-0.336488	-0.303538	0.756	ns	-0.592963	-0.256475	-0.289425	0.00118625	0.00867666	0.0408136	0.0117296	CD302 molecule
SNHG3	-0.29977	-0.381452	0.451	ns	-0.596122	-0.296352	-0.21467	0.000745512	3.95409e-05	0.00331839	0.0323085	small nucleolar RNA host gene 3
STK38L	-0.344341	-0.427539	0.438	ns	-0.59614	-0.251799	-0.168601	1.81909e-06	7.06395e-09	0.0023067	0.041602	serine/threonine kinase 38 like
FDPS	-0.421485	-0.435411	0.928	ns	-0.602887	-0.181402	-0.167476	5.1504e-11	4.5125e-11	0.0208012	0.0243277	farnesyl diphosphate synthase
ARHGAP42	-0.446228	-0.382471	0.492	ns	-0.61831	-0.172082	-0.235838	2.92638e-11	5.2346e-08	0.0405025	0.00159731	Rho GTPase activating protein 42
SCIN	-0.449149	-0.466394	0.964	ns	-0.62016	-0.171011	-0.153766	4.88287e-13	2.22855e-13	0.0245259	0.0330258	scinderin
USP53	-0.430758	-0.339237	0.322	ns	-0.629935	-0.199176	-0.290698	1.08109e-09	6.33068e-06	0.0194857	0.000125873	ubiquitin specific peptidase 53
MARCHF3	-0.456536	-0.268326	0.016	*	-0.632238	-0.175702	-0.363911	2.62098e-11	0.000351984	0.0439548	7.68667e-07	membrane associated ring-CH-type finger 3
AK3	-0.385457	-0.450624	0.394	ns	-0.634756	-0.249298	-0.184132	2.02268e-10	4.671e-13	0.000386001	0.00870237	adenylate kinase 3
TM4SF1	-0.391088	-0.28143	0.287	ns	-0.654251	-0.263163	-0.37282	2.37606e-12	2.09956e-06	2.01954e-05	9.50854e-11	transmembrane 4 L six family member 1
SLIT2	-0.459315	-0.438662	0.793	ns	-0.654958	-0.195644	-0.216297	1.73337e-09	3.55581e-08	0.0403161	0.0135238	slit guidance ligand 2
RBM43	-0.322679	-0.25938	0.44	ns	-0.662248	-0.339569	-0.402868	0.00014914	0.00655311	0.000478856	9.87888e-06	RNA binding motif protein 43
CP	-0.490915	-0.380213	0.233	ns	-0.67729	-0.186375	-0.297077	6.0767e-13	1.13132e-07	0.0251479	4.83077e-05	ceruloplasmin
MAN1A1	-0.524488	-0.321402	0.032	*	-0.683604	-0.159117	-0.362202	7.69595e-21	5.90078e-08	0.0211907	7.1241e-10	mannosidase alpha class 1A member 1
COL5A2	-0.401038	-0.528552	0.421	ns	-0.706994	-0.305956	-0.178442	2.25642e-07	1.68942e-11	0.000428762	0.0449911	collagen type V alpha 2 chain
PNKD	-0.543847	-0.274491	0.05	*	-0.716088	-0.172241	-0.441597	2.0051e-16	0.000146557	0.0417563	2.87451e-10	PNKD metallo-beta-lactamase domain containing
ACSL4	-0.57889	-0.179796	0.000456	***	-0.721887	-0.142997	-0.542091	1.95094e-25	0.00537932	0.0411771	1.12375e-21	acyl-CoA synthetase long chain family member 4
IL17RB	-0.401728	-0.486852	0.669	ns	-0.780978	-0.37925	-0.294126	0.000141188	9.22218e-06	0.0014168	0.011735	interleukin 17 receptor B
DPYSL2	-0.57756	-0.425438	0.222	ns	-0.788178	-0.210618	-0.36274	2.58422e-15	2.88713e-08	0.0187463	3.61579e-06	dihydropyrimidinase like 2
C1RL	-0.64494	-0.395262	0.038	*	-0.833954	-0.189014	-0.438692	1.46054e-18	3.87111e-07	0.04136	1.64152e-08	complement C1r subcomponent like
NNMT	-0.568087	-0.342415	0.124	ns	-0.838675	-0.270588	-0.49626	2.57503e-12	0.000110133	0.00467608	4.16202e-09	nicotinamide N-methyltransferase
TPM2	-0.705073	-0.385539	0.000163	***	-0.852217	-0.147144	-0.466679	1.1843e-50	2.35949e-15	0.0133237	3.40584e-21	tropomyosin 2
JAK2	-0.566422	-0.47129	0.262	ns	-0.88597	-0.319549	-0.414681	2.65507e-15	2.33925e-10	8.75142e-05	4.85802e-08	Janus kinase 2
CTSC	-0.642489	-0.450672	0.052	ns	-0.887739	-0.245251	-0.437068	1.7422e-22	4.5125e-11	0.00173801	3.81816e-10	cathepsin C
EFEMP1	-0.74371	-0.320205	8.12e-05	****	-0.907753	-0.164044	-0.587548	2.36082e-36	3.51934e-07	0.0313837	1.67144e-21	EGF containing fibulin extracellular matrix protein 1
KIAA1217	-0.649425	-0.5005	0.161	ns	-0.910225	-0.2608	-0.409725	1.64616e-12	2.24808e-07	0.0264275	6.95668e-05	KIAA1217
PDE7B	-0.521415	-0.650581	0.661	ns	-0.924943	-0.403528	-0.274362	5.66081e-07	1.41588e-09	0.000860978	0.0251786	phosphodiesterase 7B
STARD13	-0.643994	-0.507987	0.251	ns	-0.933667	-0.289672	-0.42568	1.26763e-14	5.70037e-09	0.00335098	1.81663e-06	StAR related lipid transfer domain containing 13
PDGFRA	-0.652477	-0.614881	0.51	ns	-0.958637	-0.30616	-0.343756	2.63839e-25	6.59349e-22	1.85767e-05	4.41584e-07	platelet derived growth factor receptor alpha
AMOTL2	-0.617126	-0.603899	0.737	ns	-0.965396	-0.34827	-0.361497	6.411e-11	5.96682e-10	0.00147438	0.000464688	angiomotin like 2
MAMLD1	-0.358629	-0.597246	0.322	ns	-0.974573	-0.615944	-0.377327	0.0318499	0.000614378	0.0008619	0.049621	mastermind like domain containing 1
TNFRSF9	-0.672844	-0.59143	0.593	ns	-1.07961	-0.406767	-0.48818	1.04198e-08	1.84362e-06	0.00453768	0.000217516	TNF receptor superfamily member 9
GBP3	-0.645525	-0.560956	0.458	ns	-1.08723	-0.441707	-0.526276	2.00308e-16	4.8654e-12	4.82075e-07	3.43191e-10	guanylate binding protein 3
SMTN	-0.793989	-0.607211	0.179	ns	-1.10011	-0.30612	-0.492898	2.64957e-23	1.7409e-13	0.00100618	4.75062e-09	smoothelin
LPAR4	-0.597718	-0.702978	0.8	ns	-1.10933	-0.511615	-0.406354	0.000121863	2.02561e-05	0.0070838	0.0302267	lysophosphatidic acid receptor 4
DUSP6	-0.786875	-0.64898	0.295	ns	-1.18998	-0.403105	-0.541	3.07433e-20	1.63455e-13	2.44711e-05	1.40767e-09	dual specificity phosphatase 6
MN1	-0.979855	-0.640225	0.036	*	-1.26522	-0.285368	-0.624998	1.24586e-21	2.05669e-09	0.0293858	1.58993e-08	MN1 proto-oncogene, transcriptional regulator
FSTL1	-0.925319	-0.627193	0.085	ns	-1.27009	-0.344766	-0.642892	5.26452e-18	2.61558e-08	0.00697997	9.84813e-09	follistatin like 1
ADAMTS5	-0.79242	-0.728134	0.489	ns	-1.27355	-0.481133	-0.545419	1.32943e-14	6.99206e-12	3.53569e-05	7.49088e-07	ADAM metallopeptidase with thrombospondin type 1 motif 5
LDLR	-0.569454	-0.862324	0.359	ns	-1.2764	-0.706942	-0.414072	0.000343303	8.20249e-08	3.31203e-05	0.0179303	low density lipoprotein receptor
IBSP	-0.589649	-0.849087	0.177	ns	-1.34114	-0.751495	-0.492057	0.000178976	2.85254e-07	5.18346e-05	0.0108092	integrin binding sialoprotein
MRPS24	-0.970612	-0.715061	0.203	ns	-1.35224	-0.381632	-0.637183	5.59586e-13	4.39218e-07	0.0256537	1.79468e-05	mitochondrial ribosomal protein S24
MOB3B	-0.87383	-0.803574	0.885	ns	-1.37243	-0.498597	-0.568854	5.37111e-09	3.31792e-07	0.0110729	0.00168336	MOB kinase activator 3B
COL3A1	-0.893353	-0.9955	0.715	ns	-1.50342	-0.610068	-0.50792	6.96788e-18	2.1666e-21	5.06502e-08	4.49224e-06	collagen type III alpha 1 chain
ENC1	-1.11429	-0.718363	0.012	*	-1.50966	-0.395373	-0.791296	2.08783e-25	4.34779e-11	0.00496214	5.63925e-11	ectodermal-neural cortex 1
SEMA3C	-1.28299	-0.741706	0.011	*	-1.64296	-0.359967	-0.901256	2.24427e-26	5.55955e-09	0.0151689	8.24573e-13	semaphorin 3C
HAL	-1.14674	-0.910528	0.158	ns	-1.76953	-0.622785	-0.859002	7.62183e-08	6.44281e-05	0.0203279	0.000325154	histidine ammonia-lyase
TNFSF10	-1.03944	-1.12986	0.975	ns	-1.77914	-0.739703	-0.649289	4.97843e-09	1.03882e-09	0.000779811	0.00250857	TNF superfamily member 10
TRAF3IP3	-0.924334	-0.936954	0.511	ns	-1.80305	-0.878715	-0.866095	0.00272808	0.00654059	0.0442796	0.0359025	TRAF3 interacting protein 3
TXNIP	-0.977091	-1.35244	0.18	ns	-1.96143	-0.984342	-0.60899	3.75736e-15	1.86667e-27	3.11222e-14	5.0622e-06	thioredoxin interacting protein
IL6	-2.4345	-1.10653	0.005	**	-3.38101	-0.946511	-2.27448	3.36012e-26	9.10465e-06	0.000394517	4.46657e-22	interleukin 6
