# Supplementary material for: Curcuma longa and Boswellia serrata Extracts Modulate Different and Complementary Pathways on Human Chondrocytes In Vitro: Deciphering of a Transcriptomic Study
Source: Front Pharmacol. 2022 Aug 11;13:931914. doi: 10.3389/fphar.2022.931914 (PMC9403192; doi:10.3389/fphar.2022.931914)
Supplement: Supplementary file 7 [file DataSheet3.XLSX]

## Sheet: 6hCL04vsCTRL
id	baseMean	lfcSE	stat	log2FoldChange	pvalue	padj	FC	Symbol	EntrezID	GeneName
ENSG00000144579	1494.13	0.0405962	-5.70103	-0.231441	1.19084e-08	0.000114033	0.851784	CTDSP1	58190	CTD small phosphatase 1
ENSG00000023909	1761.56	0.0587782	5.64879	0.332026	1.61578e-08	0.000114033	1.25878	GCLM	2730	glutamate-cysteine ligase modifier subunit
ENSG00000153823	2334.06	0.033746	-5.26499	-0.177672	1.402e-07	0.00054714	0.884128	PID1	55022	phosphotyrosine interaction domain containing 1
ENSG00000100292	56466.1	0.151835	5.24646	0.796597	1.55052e-07	0.00054714	1.737	HMOX1	3162	heme oxygenase 1
ENSG00000154736	315.87	0.0643081	-5.18096	-0.333178	2.20741e-07	0.000593534	0.793786	ADAMTS5	11096	ADAM metallopeptidase with thrombospondin type 1 motif 5
ENSG00000140961	486.672	0.0725755	5.15599	0.374198	2.52299e-07	0.000593534	1.29612	OSGIN1	29948	oxidative stress induced growth inhibitor 1
ENSG00000135678	159.456	0.0822876	-5.01049	-0.412301	5.42928e-07	0.00109477	0.751424	CPM	1368	carboxypeptidase M
ENSG00000161638	10181.9	0.0342293	4.88164	0.167095	1.05208e-06	0.00185627	1.1228	ITGA5	3678	integrin subunit alpha 5
ENSG00000138119	2267.31	0.0399675	-4.83419	-0.19321	1.33692e-06	0.00207085	0.874657	MYOF	26509	myoferlin
ENSG00000198431	5651.8	0.0637148	4.81566	0.306829	1.46713e-06	0.00207085	1.23699	TXNRD1	7296	thioredoxin reductase 1
ENSG00000255248	3637.45	0.0456444	4.56379	0.208311	5.02385e-06	0.00644651	1.15534	MIR100HG	399959	mir-100-let-7a-2-mir-125b-1 cluster host gene
ENSG00000118496	1369.48	0.0444074	4.46305	0.198192	8.08005e-06	0.00950416	1.14726	FBXO30	84085	F-box protein 30
ENSG00000100644	9732.85	0.0275097	-4.30045	-0.118304	1.70448e-05	0.0185068	0.92127	HIF1A	3091	hypoxia inducible factor 1 subunit alpha
ENSG00000225614	1000.34	0.130843	4.15562	0.543735	3.244e-05	0.0325433	1.45774	ZNF469	84627	zinc finger protein 469
ENSG00000156466	2981.19	0.0775095	-4.11999	-0.319338	3.78896e-05	0.0325433	0.801438	GDF6	392255	growth differentiation factor 6
ENSG00000162413	7459.25	0.0312125	4.11265	0.128366	3.91143e-05	0.0325433	1.09306	KLHL21	9903	kelch like family member 21
ENSG00000107104	5326.75	0.0401739	4.11217	0.165202	3.91949e-05	0.0325433	1.12132	KANK1	23189	KN motif and ankyrin repeat domains 1
ENSG00000131389	1227.84	0.039569	4.0972	0.162122	4.18179e-05	0.0326882	1.11893	SLC6A6	6533	solute carrier family 6 member 6
ENSG00000186594	946.179	0.0541172	4.0854	0.22109	4.40011e-05	0.0326882	1.16561	MIR22HG	84981	MIR22 host gene
ENSG00000180447	313.909	0.0823467	-4.06665	-0.334875	4.76945e-05	0.0336604	0.792853	GAS1	2619	growth arrest specific 1
ENSG00000100234	9157.58	0.0397778	4.02669	0.160173	5.65678e-05	0.0380216	1.11742	TIMP3	7078	TIMP metallopeptidase inhibitor 3
ENSG00000124479	361.439	0.061218	-4.00883	-0.245413	6.10206e-05	0.0391503	0.843575	NDP	4693	norrin cystine knot growth factor NDP
ENSG00000154217	321.103	0.0538918	-3.89298	-0.2098	9.90203e-05	0.0546124	0.864657	PITPNC1	26207	phosphatidylinositol transfer protein cytoplasmic 1
ENSG00000130787	686.183	0.058016	3.89115	0.225749	9.97706e-05	0.0546124	1.16938	HIP1R	9026	huntingtin interacting protein 1 related
ENSG00000132429	336.558	0.0614095	3.88915	0.23883	0.000100597	0.0546124	1.18004	POPDC3	64208	popeye domain containing 3
ENSG00000108691	261.327	0.0849573	-3.83536	-0.325842	0.00012538	0.0636409	0.797833	CCL2	6347	C-C motif chemokine ligand 2
ENSG00000145685	2145.12	0.0370767	3.83367	0.14214	0.000126245	0.0636409	1.10354	LHFPL2	10184	LHFPL tetraspan subfamily member 2
ENSG00000267519	315.65	0.123024	3.81949	0.46989	0.000133726	0.0650876	1.385	MIR23AHG
ENSG00000109814	5222.88	0.0354908	3.79769	0.134783	0.000146051	0.0687172	1.09793	UGDH	7358	UDP-glucose 6-dehydrogenase
ENSG00000180573	173.545	0.0846539	3.78542	0.32045	0.000153452	0.0698702	1.24872	H2AC6	8334	H2A clustered histone 6
ENSG00000253276	372.21	0.0548916	-3.74992	-0.205839	0.000176892	0.0780261	0.867034	CCDC71L	168455	coiled-coil domain containing 71 like
ENSG00000137502	80.399	0.103793	-3.71557	-0.38565	0.000202748	0.0831749	0.765434	RAB30	27314	RAB30, member RAS oncogene family
ENSG00000197063	1363.48	0.0387913	3.71345	0.14405	0.000204451	0.0831749	1.105	MAFG	4097	MAF bZIP transcription factor G
ENSG00000175505	1249.99	0.0365891	3.71124	0.135791	0.000206243	0.0831749	1.0987	CLCF1	23529	cardiotrophin like cytokine factor 1
ENSG00000189410	88.1525	0.11548	3.6888	0.425983	0.000225315	0.0883424	1.34349	SH2D5	400745	SH2 domain containing 5
ENSG00000130347	70.624	0.0980825	-3.65258	-0.358254	0.000259619	0.099041	0.780108	RTN4IP1	84816	reticulon 4 interacting protein 1
ENSG00000177706	4691.29	0.0501016	-3.64348	-0.182544	0.00026898	0.0999118	0.881148	FAM20C	56975	FAM20C golgi associated secretory pathway kinase
ENSG00000128606	6.39583	0.361279	-3.62571	-1.30989	0.00028817		0.403351	LRRC17	10234	leucine rich repeat containing 17
ENSG00000108448	334.842	0.0733124	3.56655	0.261473	0.000361705	0.130909	1.1987	TRIM16L	147166	tripartite motif containing 16 like
ENSG00000141753	586.319	0.0700887	-3.54964	-0.248789	0.000385758	0.135842	0.841602	IGFBP4	3487	insulin like growth factor binding protein 4
ENSG00000189320	633.384	0.0490954	3.54368	0.173979	0.000394583	0.135842	1.12817	FAM180A	389558	family with sequence similarity 180 member A
ENSG00000153443	358.636	0.0675243	3.47854	0.234886	0.00050416	0.162386	1.17681	UBALD1	124402	UBA like domain containing 1
ENSG00000162616	351.586	0.068049	3.47788	0.236666	0.000505395	0.162386	1.17827	DNAJB4	11080	DnaJ heat shock protein family (Hsp40) member B4
ENSG00000186832	49.2105	0.160018	3.47746	0.556456	0.000506197	0.162386	1.47065	KRT16	3868	keratin 16
ENSG00000186591	1672.54	0.0330811	3.44895	0.114095	0.000562766	0.176521	1.0823	UBE2H	7328	ubiquitin conjugating enzyme E2 H
ENSG00000116679	6332.44	0.0237801	3.42112	0.0813546	0.000623647	0.191365	1.05801	IVNS1ABP	10625	influenza virus NS1A binding protein
ENSG00000131370	1742.56	0.0312844	3.41428	0.106814	0.000639516	0.192059	1.07685	SH3BP5	9467	SH3 domain binding protein 5
ENSG00000245532	28782	0.0930273	3.40493	0.316751	0.000661809	0.194613	1.24552	NEAT1	283131	nuclear paraspeckle assembly transcript 1
ENSG00000001084	397.362	0.0490872	3.39005	0.166408	0.000698801	0.201297	1.12226	GCLC	2729	glutamate-cysteine ligase catalytic subunit
ENSG00000132613	806.582	0.0465172	3.37204	0.156858	0.000746148	0.210638	1.11486	MTSS2	92154	MTSS I-BAR domain containing 2
ENSG00000151012	1898.21	0.0546616	3.35331	0.183297	0.000798525	0.221004	1.13548	SLC7A11	23657	solute carrier family 7 member 11
ENSG00000184640	5096.5	0.0242098	-3.34518	-0.0809863	0.000822285	0.223203	0.945411	SEPTIN9	10801	septin 9
ENSG00000131016	3959.03	0.0470327	-3.32968	-0.156604	0.000869447	0.223948	0.897134	AKAP12	9590	A-kinase anchoring protein 12
ENSG00000145632	483.561	0.0991673	-3.32625	-0.329855	0.000880228	0.223948	0.795616	PLK2	10769	polo like kinase 2
ENSG00000136153	80.3727	0.101281	3.32018	0.336271	0.000899602	0.223948	1.26249	LMO7	4008	LIM domain 7
ENSG00000154734	770.139	0.0568152	-3.31913	-0.188577	0.000902979	0.223948	0.877471	ADAMTS1	9510	ADAM metallopeptidase with thrombospondin type 1 motif 1
ENSG00000144136	12296.1	0.0336155	3.31594	0.111467	0.000913366	0.223948	1.08033	SLC20A1	6574	solute carrier family 20 member 1
ENSG00000140416	1293.52	0.0371922	-3.30696	-0.122993	0.000943143	0.223948	0.91828	TPM1	7168	tropomyosin 1
ENSG00000099260	1304.64	0.0403349	-3.30583	-0.13334	0.000946946	0.223948	0.911718	PALMD	54873	palmdelphin
ENSG00000105855	3452.25	0.0787214	-3.30435	-0.260123	0.000951958	0.223948	0.835017	ITGB8	3696	integrin subunit beta 8
ENSG00000260260	13.9278	0.233202	3.28965	0.767152	0.00100311	0.229906	1.70191	SNHG19	100507303	small nucleolar RNA host gene 19
ENSG00000140465	18.6172	0.216159	-3.28776	-0.71068	0.00100986	0.229906	0.611032	CYP1A1	1543	cytochrome P450 family 1 subfamily A member 1
ENSG00000039319	1883.51	0.0385411	3.25156	0.125319	0.00114774	0.255741	1.09075	ZFYVE16	9765	zinc finger FYVE-type containing 16
ENSG00000106034	224.946	0.0642838	-3.24864	-0.208835	0.00115958	0.255741	0.865236	CPED1	79974	cadherin like and PC-esterase domain containing 1
ENSG00000161011	25443	0.0439787	3.24279	0.142614	0.00118366	0.257036	1.1039	SQSTM1	8878	sequestosome 1
ENSG00000130164	838.406	0.0522888	-3.21774	-0.168251	0.00129206	0.272201	0.889921	LDLR	3949	low density lipoprotein receptor
ENSG00000176971	565.043	0.0488715	-3.21138	-0.156945	0.00132098	0.273395	0.896922	FIBIN	387758	fin bud initiation factor homolog
ENSG00000160447	1181.99	0.0557142	3.20286	0.178445	0.00136069	0.273395	1.13166	PKN3	29941	protein kinase N3
ENSG00000109099	5042.53	0.0401469	3.20271	0.128579	0.00136141	0.273395	1.09322	PMP22	5376	peripheral myelin protein 22
ENSG00000173221	1937.77	0.0530516	3.19981	0.169755	0.00137521	0.273395	1.12487	GLRX	2745	glutaredoxin
ENSG00000116584	10061.3	0.0267388	3.17518	0.0849005	0.00149741	0.293556	1.06061	ARHGEF2	9181	Rho/Rac guanine nucleotide exchange factor 2
ENSG00000221926	118.709	0.0916213	3.17058	0.290492	0.00152137	0.294166	1.22306	TRIM16	10626	tripartite motif containing 16
ENSG00000271826	4.89111	0.426762	3.16269	1.34971	0.00156318		2.54862	PLS3-AS1	101927352	PLS3 antisense RNA 1
ENSG00000156453	186.454	0.0795012	3.14931	0.250374	0.00163657	0.307405	1.18952	PCDH1	5097	protocadherin 1
ENSG00000165495	141.853	0.0814902	-3.1472	-0.256466	0.00164845	0.307405	0.837136	PKNOX2	63876	PBX/knotted 1 homeobox 2
ENSG00000198729	383.244	0.0557082	3.14492	0.175198	0.00166132	0.307405	1.12912	PPP1R14C	81706	protein phosphatase 1 regulatory inhibitor subunit 14C
ENSG00000166741	1408.36	0.054756	-3.14218	-0.172053	0.00167695	0.307405	0.887579	NNMT	4837	nicotinamide N-methyltransferase
ENSG00000163808	9.96097	0.281371	3.12876	0.880344	0.00175543		1.84081	KIF15	56992	kinesin family member 15
ENSG00000205639	28.3092	0.164117	3.12277	0.512499	0.00179159	0.320046	1.42652	MFSD2B	388931	major facilitator superfamily domain containing 2B
ENSG00000171606	686.527	0.0567184	3.12131	0.177036	0.00180049	0.320046	1.13056	ZNF274	10782	zinc finger protein 274
ENSG00000106078	35.323	0.162966	3.11912	0.508311	0.00181393	0.320046	1.42238	COBL	23242	cordon-bleu WH2 repeat protein
ENSG00000106541	682.374	0.0685456	3.11532	0.213541	0.00183745	0.320192	1.15953	AGR2	10551	anterior gradient 2, protein disulphide isomerase family member
ENSG00000147408	2607.1	0.0246537	-3.10971	-0.0766659	0.00187271	0.322357	0.948247	CSGALNACT1	55790	chondroitin sulfate N-acetylgalactosaminyltransferase 1
ENSG00000188522	1249.66	0.0403652	3.10578	0.125365	0.00189781	0.322742	1.09078	FAM83G	644815	family with sequence similarity 83 member G
ENSG00000116786	2021.09	0.0323841	3.07378	0.0995415	0.00211368	0.338777	1.07143	PLEKHM2	23207	pleckstrin homology and RUN domain containing M2
ENSG00000165912	113.412	0.0898295	-3.06812	-0.275608	0.00215408	0.338777	0.826102	PACSIN3	29763	protein kinase C and casein kinase substrate in neurons 3
ENSG00000133794	368.772	0.0578373	3.0612	0.177052	0.00220451	0.338777	1.13057	ARNTL	406	aryl hydrocarbon receptor nuclear translocator like
ENSG00000196950	111.536	0.096194	3.05535	0.293906	0.00224799	0.338777	1.22596	SLC39A10	57181	solute carrier family 39 member 10
ENSG00000157557	1219.73	0.0353767	-3.0547	-0.108065	0.00225289	0.338777	0.927832	ETS2	2114	ETS proto-oncogene 2, transcription factor
ENSG00000156875	64.0114	0.112313	-3.04852	-0.342388	0.00229971	0.338777	0.788734	MFSD14A	64645	major facilitator superfamily domain containing 14A
ENSG00000196544	92.1201	0.0987859	-3.04846	-0.301145	0.00230017	0.338777	0.811608	BORCS6	54785	BLOC-1 related complex subunit 6
ENSG00000136826	2990.97	0.0301328	3.04836	0.0918557	0.00230094	0.338777	1.06574	KLF4	9314	Kruppel like factor 4
ENSG00000118260	581.423	0.0404894	3.04234	0.123183	0.00234748	0.338777	1.08913	CREB1	1385	cAMP responsive element binding protein 1
ENSG00000173744	1156.48	0.0355553	-3.04201	-0.108159	0.00235004	0.338777	0.927771	AGFG1	3267	ArfGAP with FG repeats 1
ENSG00000186665	99.7288	0.08221	-3.04008	-0.249925	0.00236514	0.338777	0.84094	C17orf58	284018	chromosome 17 open reading frame 58
ENSG00000265972	4672.7	0.0512467	-3.03587	-0.155578	0.00239845	0.338777	0.897773	TXNIP	10628	thioredoxin interacting protein
ENSG00000162735	497.717	0.0426135	-3.03119	-0.12917	0.00243595	0.338777	0.914358	PEX19	5824	peroxisomal biogenesis factor 19
ENSG00000106366	8258.65	0.064138	3.02491	0.194012	0.00248706	0.338777	1.14394	SERPINE1	5054	serpin family E member 1
ENSG00000243927	1514.89	0.0427839	-3.01842	-0.12914	0.00254101	0.338777	0.914377	MRPS6	64968	mitochondrial ribosomal protein S6
ENSG00000116604	2668.54	0.0333023	3.0168	0.100466	0.00255462	0.338777	1.07212	MEF2D	4209	myocyte enhancer factor 2D
ENSG00000153956	86.1331	0.0962512	-3.01652	-0.290344	0.00255692	0.338777	0.817707	CACNA2D1	781	calcium voltage-gated channel auxiliary subunit alpha2delta 1
ENSG00000138835	2424.27	0.0374905	3.01509	0.113037	0.00256902	0.338777	1.0815	RGS3	5998	regulator of G protein signaling 3
ENSG00000184922	27.5214	0.168508	-3.01415	-0.507908	0.00257704	0.338777	0.703241	FMNL1	752	formin like 1
ENSG00000175029	951.491	0.0391036	3.00958	0.117685	0.00261613	0.338777	1.08499	CTBP2	1488	C-terminal binding protein 2
ENSG00000090975	676.361	0.0601488	3.00407	0.180691	0.00266391	0.341113	1.13343	PITPNM2	57605	phosphatidylinositol transfer protein membrane associated 2
ENSG00000100867	19.0937	0.251425	2.99974	0.754211	0.00270209	0.341113	1.68671	DHRS2	10202	dehydrogenase/reductase 2
ENSG00000152104	2361	0.0429967	-2.99917	-0.128955	0.00270715	0.341113	0.914494	PTPN14	5784	protein tyrosine phosphatase non-receptor type 14
ENSG00000186480	686.522	0.0543412	-2.99652	-0.162834	0.00273084	0.341113	0.893268	INSIG1	3638	insulin induced gene 1
ENSG00000230918	23.7476	0.165408	2.9923	0.494951	0.00276881	0.342823	1.40927	DPP4-DT	100131604	DPP4 divergent transcript
ENSG00000161533	646.124	0.0404601	-2.98918	-0.120942	0.00279732	0.34334	0.919587	ACOX1	51	acyl-CoA oxidase 1
ENSG00000178726	1994.31	0.0892676	-2.98104	-0.26611	0.00287273	0.347448	0.831559	THBD	7056	thrombomodulin
ENSG00000137193	792.948	0.050389	2.98026	0.150173	0.00288001	0.347448	1.1097	PIM1	5292	Pim-1 proto-oncogene, serine/threonine kinase
ENSG00000041353	13.4905	0.236037	-2.98019	-0.703433	0.00288073		0.614109	RAB27B	5874	RAB27B, member RAS oncogene family
ENSG00000186017	95.4918	0.090669	2.97321	0.269578	0.00294701	0.352517	1.20546	ZNF566	84924	zinc finger protein 566
ENSG00000160211	608.285	0.0481991	2.97046	0.143173	0.00297357	0.352706	1.10433	G6PD	2539	glucose-6-phosphate dehydrogenase
ENSG00000126391	1018.71	0.039932	2.95796	0.118117	0.00309679	0.36125	1.08532	FRMD8	83786	FERM domain containing 8
ENSG00000011105	162.019	0.071857	-2.95395	-0.212262	0.00313738	0.362984	0.863183	TSPAN9	10867	tetraspanin 9
ENSG00000116711	1072.74	0.0547359	-2.9505	-0.161498	0.0031726	0.364075	0.894096	PLA2G4A	5321	phospholipase A2 group IVA
ENSG00000082293	7.28603	0.30907	-2.94467	-0.910107	0.00323304		0.532146	COL19A1	1310	collagen type XIX alpha 1 chain
ENSG00000137806	205.691	0.063966	2.94366	0.188294	0.00324352	0.366561	1.13942	NDUFAF1	51103	NADH:ubiquinone oxidoreductase complex assembly factor 1
ENSG00000157500	551.23	0.0462276	-2.94341	-0.136067	0.0032462	0.366561	0.909997	APPL1	26060	adaptor protein, phosphotyrosine interacting with PH domain and leucine zipper 1
ENSG00000206140	2.02989	0.753858	2.94115	2.21721	0.00326992		4.64994	TMEM191C	645426	transmembrane protein 191C
ENSG00000154803	939.077	0.0493679	2.93201	0.144747	0.00336771	0.37554	1.10554	FLCN	201163	folliculin
ENSG00000170236	6.77556	0.396103	-2.93198	-1.16137	0.0033681		0.447089	USP50	373509	ubiquitin specific peptidase 50
ENSG00000196968	338.74	0.050336	-2.93098	-0.147534	0.00337893	0.37554	0.902792	FUT11	170384	fucosyltransferase 11
ENSG00000123689	4670.5	0.0479257	-2.92604	-0.140233	0.00343308	0.376888	0.907373	G0S2	50486	G0/G1 switch 2
ENSG00000174327	34.5284	0.145588	2.92501	0.425845	0.00344446	0.376888	1.34336	SLC16A13	201232	solute carrier family 16 member 13
ENSG00000038002	172.566	0.069422	-2.92033	-0.202735	0.00349661	0.379651	0.868902	AGA	175	aspartylglucosaminidase
ENSG00000146755	4.98574	0.462928	2.92012	1.35181	0.00349897		2.55231	TRIM50	135892	tripartite motif containing 50
ENSG00000168172	745.321	0.0441548	-2.91762	-0.128827	0.00352717	0.380045	0.914575	HOOK3	84376	hook microtubule tethering protein 3
ENSG00000104897	812.96	0.0384266	2.91045	0.111838	0.00360912	0.38593	1.0806	SF3A2	8175	splicing factor 3a subunit 2
ENSG00000135549	1.85025	0.772845	-2.90647	-2.24625	0.00365527		0.210771	PKIB	5570	cAMP-dependent protein kinase inhibitor beta
ENSG00000268471	90.1985	0.0896008	2.90325	0.260133	0.00369313	0.39026	1.19759	MIR4453HG	54553	MIR4453 host gene
ENSG00000163513	4089.6	0.0320765	-2.90159	-0.0930729	0.00371271	0.39026	0.937524	TGFBR2	7048	transforming growth factor beta receptor 2
ENSG00000150867	503.008	0.0446462	2.89955	0.129454	0.00373695	0.39026	1.09388	PIP4K2A	5305	phosphatidylinositol-5-phosphate 4-kinase type 2 alpha
ENSG00000163875	567.815	0.0405649	2.89761	0.117541	0.00376021	0.39026	1.08488	MEAF6	64769	MYST/Esa1 associated factor 6
ENSG00000162378	381.085	0.0479098	-2.89442	-0.138671	0.00379866	0.391372	0.908356	ZYG11B	79699	zyg-11 family member B, cell cycle regulator
ENSG00000213139	20.3999	0.197664	2.89142	0.57153	0.00383509	0.392263	1.4861	CRYGS	1427	crystallin gamma S
ENSG00000140743	1019.47	0.0414393	2.88819	0.119685	0.00387467	0.39346	1.0865	CDR2	1039	cerebellar degeneration related protein 2
ENSG00000197622	4336.43	0.040403	2.87658	0.116222	0.00402014	0.405135	1.08389	CDC42SE1	56882	CDC42 small effector 1
ENSG00000076685	973.231	0.0321237	2.87311	0.092295	0.00406456	0.405135	1.06606	NT5C2	22978	5'-nucleotidase, cytosolic II
ENSG00000181019	1742.31	0.0598946	2.87224	0.172032	0.00407575	0.405135	1.12664	NQO1	1728	NAD(P)H quinone dehydrogenase 1
ENSG00000163449	7.24433	0.327968	-2.86974	-0.941183	0.00410812		0.520806	TMEM169	92691	transmembrane protein 169
ENSG00000198483	131.322	0.0790992	-2.86607	-0.226704	0.00415606	0.410229	0.854585	ANKRD35	148741	ankyrin repeat domain 35
ENSG00000207721	3.42514	0.510618	2.85937	1.46005	0.00424482		2.75117	MIR186	406962	microRNA 186
ENSG00000224034	5.71186	0.410863	-2.85911	-1.1747	0.00424835		0.442976	LINC02561	110806285	long intergenic non-protein coding RNA 2561
ENSG00000152705	9.40053	0.322434	2.85536	0.920667	0.00429876		1.89299	CATSPER3	347732	cation channel sperm associated 3
ENSG00000068383	286.637	0.0544903	2.85353	0.15549	0.00432367	0.423809	1.1138	INPP5A	3632	inositol polyphosphate-5-phosphatase A
ENSG00000259728	10.6027	0.273153	2.84767	0.777852	0.00440401		1.71458	LINC00933	100506874	long intergenic non-protein coding RNA 933
ENSG00000163166	779.779	0.0372341	2.84611	0.105972	0.00442566	0.430815	1.07622	IWS1	55677	interacts with SUPT6H, CTD assembly factor 1
ENSG00000165807	6.85679	0.349201	-2.84521	-0.993548	0.00443828		0.502241	PPP1R36	145376	protein phosphatase 1 regulatory subunit 36
ENSG00000184260	4.62844	0.440201	2.84477	1.25227	0.00444436		2.38216	H2AC20	8338	H2A clustered histone 20
ENSG00000183379	3.59327	0.688623	-2.84413	-1.95853	0.00445329		0.25729	SYNDIG1L	646658	synapse differentiation inducing 1 like
ENSG00000235823	182.533	0.0704056	-2.84045	-0.199984	0.00450497	0.432905	0.87056	OLMALINC	90271	oligodendrocyte maturation-associated long intergenic non-coding RNA
ENSG00000013016	323	0.0578995	-2.83825	-0.164333	0.00453616	0.432905	0.892341	EHD3	30845	EH domain containing 3
ENSG00000258708	52.7374	0.115707	-2.83804	-0.328382	0.00453914	0.432905	0.796429	SLC25A21-AS1	100129794	SLC25A21 antisense RNA 1
ENSG00000145555	2416.2	0.0328923	-2.83528	-0.0932588	0.00457859	0.433677	0.937403	MYO10	4651	myosin X
ENSG00000258920	16.7078	0.194744	-2.83318	-0.551745	0.00460869	0.433677	0.682195	FOXN3-AS1	400236	FOXN3 antisense RNA 1
ENSG00000265366	5.02809	0.401091	-2.82922	-1.13477	0.00466619		0.455406	GLUD1P2	414212	glutamate dehydrogenase 1 pseudogene 2
ENSG00000102760	3533.53	0.047812	2.82415	0.135028	0.00474067	0.443143	1.09811	RGCC	28984	regulator of cell cycle
ENSG00000158321	2756.96	0.0344387	2.81921	0.0970901	0.00481415	0.447051	1.06961	AUTS2	26053	activator of transcription and developmental regulator AUTS2
ENSG00000237441	618.142	0.0539105	2.8152	0.151769	0.00487472	0.44937	1.11093	RGL2	5863	ral guanine nucleotide dissociation stimulator like 2
ENSG00000225190	1473.04	0.0335113	2.80809	0.0941028	0.00498361	0.44937	1.0674	PLEKHM1	9842	pleckstrin homology and RUN domain containing M1
ENSG00000179859	53.4781	0.111725	-2.80695	-0.313606	0.00500136	0.44937	0.804628	RNF227	284023	ring finger protein 227
ENSG00000106459	282.057	0.0547395	-2.80405	-0.153493	0.00504647	0.44937	0.899071	NRF1	4899	nuclear respiratory factor 1
ENSG00000006453	1224.98	0.0327547	2.80325	0.0918196	0.00505901	0.44937	1.06571	BAIAP2L1	55971	BAR/IMD domain containing adaptor protein 2 like 1
ENSG00000130751	13.9939	0.296632	2.80121	0.830927	0.00509118	0.44937	1.77883	NPAS1	4861	neuronal PAS domain protein 1
ENSG00000008294	4292.11	0.0369926	2.79946	0.103559	0.00511882	0.44937	1.07442	SPAG9	9043	sperm associated antigen 9
ENSG00000267858	35.1253	0.160934	2.79642	0.450039	0.00516729	0.44937	1.36608	MZF1-AS1	100131691	MZF1 antisense RNA 1
ENSG00000136717	521.877	0.0494993	2.79311	0.138257	0.00522045	0.44937	1.10057	BIN1	274	bridging integrator 1
ENSG00000196421	34.3015	0.183524	2.79307	0.512595	0.0052211	0.44937	1.42661	C20orf204	284739	chromosome 20 open reading frame 204
ENSG00000177427	186.519	0.0661155	2.79136	0.184552	0.00524868	0.44937	1.13646	MIEF2	125170	mitochondrial elongation factor 2
ENSG00000231574	111.833	0.0910194	-2.7906	-0.253998	0.00526111	0.44937	0.838569	LINC02015	102724550	long intergenic non-protein coding RNA 2015
ENSG00000138678	637.258	0.0498105	2.78989	0.138966	0.00527263	0.44937	1.10112	GPAT3	84803	glycerol-3-phosphate acyltransferase 3
ENSG00000170417	47.0828	0.133962	-2.78741	-0.373407	0.00531313	0.44937	0.771957	TMEM182	130827	transmembrane protein 182
ENSG00000100284	1347.42	0.0326781	2.78719	0.0910801	0.00531667	0.44937	1.06517	TOM1	10043	target of myb1 membrane trafficking protein
ENSG00000204060	10.5468	0.285656	-2.78586	-0.795796	0.00533862		0.576025	FOXO6	100132074	forkhead box O6
ENSG00000103257	2899.46	0.0658157	2.78456	0.183268	0.00536008	0.450342	1.13545	SLC7A5	8140	solute carrier family 7 member 5
ENSG00000246640	10.1712	0.280954	-2.78048	-0.781187	0.00542779		0.581888	PICART1	284080	p53 inducible cancer associated RNA transcript 1
ENSG00000186523	55.9284	0.114838	2.77727	0.318937	0.00548174	0.455618	1.24741	FAM86B1	85002	family with sequence similarity 86 member B1
ENSG00000182107	125.161	0.0736956	-2.77693	-0.204648	0.00548742	0.455618	0.86775	TMEM30B	161291	transmembrane protein 30B
ENSG00000140396	878.347	0.0375824	2.77431	0.104265	0.00553193	0.456627	1.07495	NCOA2	10499	nuclear receptor coactivator 2
ENSG00000172232	5.94673	0.384015	2.77201	1.06449	0.00557118		2.09143	AZU1	566	azurocidin 1
ENSG00000095574	281.677	0.0538537	2.77073	0.149214	0.005593	0.45758	1.10897	IKZF5	64376	IKAROS family zinc finger 5
ENSG00000077942	40.6259	0.145779	2.7683	0.40356	0.00563502	0.45758	1.32277	FBLN1	2192	fibulin 1
ENSG00000204427	46.6049	0.141718	2.76797	0.392272	0.00564074	0.45758	1.31246	ABHD16A	7920	abhydrolase domain containing 16A, phospholipase
ENSG00000132305	706.427	0.0358595	2.76521	0.0991591	0.00568856	0.458823	1.07115	IMMT	10989	inner membrane mitochondrial protein
ENSG00000171055	329.039	0.0511507	-2.75057	-0.140693	0.00594923	0.477121	0.907083	FEZ2	9637	fasciculation and elongation protein zeta 2
ENSG00000120158	258.089	0.0537103	-2.747	-0.147542	0.0060144	0.479623	0.902787	RCL1	10171	RNA terminal phosphate cyclase like 1
ENSG00000101246	713.957	0.0496934	2.74268	0.136293	0.00609398	0.482506	1.09908	ARFRP1	10139	ADP ribosylation factor related protein 1
ENSG00000180806	103.232	0.0935909	2.74134	0.256564	0.00611893	0.482506	1.19463	HOXC9	3225	homeobox C9
ENSG00000056736	477.985	0.0852462	-2.73562	-0.233201	0.00622631	0.486813	0.850745	IL17RB	55540	interleukin 17 receptor B
ENSG00000237523	57.4117	0.104731	-2.73322	-0.286253	0.00627176	0.486813	0.820029	LINC00857	439990	long intergenic non-protein coding RNA 857
ENSG00000102802	1258.75	0.0475935	-2.73295	-0.130071	0.00627701	0.486813	0.913787	MEDAG	84935	mesenteric estrogen dependent adipogenesis
ENSG00000140750	724.656	0.0392289	2.73113	0.107139	0.0063118	0.486836	1.07709	ARHGAP17	55114	Rho GTPase activating protein 17
ENSG00000155254	1660.64	0.0363965	-2.72875	-0.0993168	0.00635753	0.487081	0.933475	MARVELD1	83742	MARVEL domain containing 1
ENSG00000276404	18.5216	0.215893	2.72734	0.588813	0.00638477	0.487081	1.50401	MIR6835	102465502	microRNA 6835
ENSG00000149269	156.324	0.0751874	-2.7256	-0.204931	0.0064185	0.487081	0.86758	PAK1	5058	p21 (RAC1) activated kinase 1
ENSG00000124762	3147.03	0.0451868	2.71677	0.122762	0.00659227	0.495189	1.08882	CDKN1A	1026	cyclin dependent kinase inhibitor 1A
ENSG00000198482	78.3171	0.106518	2.71661	0.289366	0.00659551	0.495189	1.2221	ZNF808	388558	zinc finger protein 808
ENSG00000182307	651.75	0.0393737	-2.71019	-0.10671	0.00672439	0.502194	0.928703	C8orf33	65265	chromosome 8 open reading frame 33
ENSG00000144649	9.07198	0.28557	2.70866	0.773512	0.00675565		1.70943	GASK1A	729085	golgi associated kinase 1A
ENSG00000214530	402.366	0.0497117	-2.70765	-0.134602	0.0067761	0.502514	0.910921	STARD10	10809	StAR related lipid transfer domain containing 10
ENSG00000028203	511.581	0.0423323	2.70631	0.114564	0.00680349	0.502514	1.08265	VEZT	55591	vezatin, adherens junctions transmembrane protein
ENSG00000124406	15.1323	0.233931	2.7045	0.632667	0.00684069	0.502514	1.55043	ATP8A1	10396	ATPase phospholipid transporting 8A1
ENSG00000111684	251.054	0.0555898	-2.70303	-0.150261	0.00687108	0.502514	0.901087	LPCAT3	10162	lysophosphatidylcholine acyltransferase 3
ENSG00000181541	116.731	0.0767214	-2.69894	-0.207067	0.00695605	0.506107	0.866297	MAB21L2	10586	mab-21 like 2
ENSG00000177169	944.152	0.0545159	2.69547	0.146946	0.00702884	0.507121	1.10722	ULK1	8408	unc-51 like autophagy activating kinase 1
ENSG00000113916	5374.57	0.0279517	2.69325	0.0752809	0.00707588	0.507121	1.05357	BCL6	604	BCL6 transcription repressor
ENSG00000227051	819.855	0.0432941	2.69201	0.116548	0.00710232	0.507121	1.08414	C14orf132	56967	chromosome 14 open reading frame 132
ENSG00000104635	63161.8	0.0387444	-2.69114	-0.104266	0.00712084	0.507121	0.930278	SLC39A14	23516	solute carrier family 39 member 14
ENSG00000183072	7.80395	0.312307	2.69074	0.840337	0.00712942		1.79047	NKX2-5	1482	NK2 homeobox 5
ENSG00000086827	299.179	0.0537172	-2.68979	-0.144488	0.00714963	0.507121	0.9047	ZW10	9183	zw10 kinetochore protein
ENSG00000181090	708.4	0.0391775	2.68462	0.105177	0.00726133	0.510915	1.07563	EHMT1	79813	euchromatic histone lysine methyltransferase 1
ENSG00000181523	632.046	0.0559093	2.68257	0.149981	0.00730578	0.510915	1.10955	SGSH	6448	N-sulfoglucosamine sulfohydrolase
ENSG00000167747	209.523	0.0603883	2.6823	0.16198	0.00731171	0.510915	1.11882	C19orf48	84798	chromosome 19 open reading frame 48
ENSG00000198742	1229.36	0.0319401	2.67246	0.0853588	0.0075297	0.520698	1.06095	SMURF1	57154	SMAD specific E3 ubiquitin protein ligase 1
ENSG00000117114	175.27	0.0782829	-2.6712	-0.209109	0.007558	0.520698	0.865071	ADGRL2	23266	adhesion G protein-coupled receptor L2
ENSG00000154127	405.484	0.0464307	2.66937	0.123941	0.00759927	0.520698	1.08971	UBASH3B	84959	ubiquitin associated and SH3 domain containing B
ENSG00000072210	2087.36	0.0490406	2.66102	0.130498	0.00779034	0.528741	1.09467	ALDH3A2	224	aldehyde dehydrogenase 3 family member A2
ENSG00000143420	1308.59	0.0339875	-2.65945	-0.090388	0.00782681	0.528741	0.93927	ENSA	2029	endosulfine alpha
ENSG00000171365	174.858	0.0769731	-2.65797	-0.204592	0.00786123	0.528741	0.867784	CLCN5	1184	chloride voltage-gated channel 5
ENSG00000117010	29.621	0.152074	2.65775	0.404175	0.0078665	0.528741	1.32333	ZNF684	127396	zinc finger protein 684
ENSG00000215417	15.0276	0.249928	2.65547	0.663677	0.00791982	0.529802	1.58411	MIR17HG	407975	miR-17-92a-1 cluster host gene
ENSG00000160408	25.8134	0.200994	2.64929	0.532491	0.00806611	0.534116	1.44642	ST6GALNAC6	30815	ST6 N-acetylgalactosaminide alpha-2,6-sialyltransferase 6
ENSG00000181284	37.3963	0.138798	-2.64787	-0.367518	0.00810014	0.534116	0.775115	TMEM102	284114	transmembrane protein 102
ENSG00000167536	95.8434	0.0900245	-2.64762	-0.238351	0.00810606	0.534116	0.847714	DHRS13	147015	dehydrogenase/reductase 13
ENSG00000244020	70.1565	0.115231	2.64584	0.304881	0.00814895	0.534116	1.23532	MT1HL1	645745	metallothionein 1H like 1
ENSG00000116285	14408.3	0.0372503	2.64482	0.0985202	0.00817351	0.534116	1.07067	ERRFI1	54206	ERBB receptor feedback inhibitor 1
ENSG00000169129	81.2388	0.112465	2.64001	0.29691	0.00829025	0.539248	1.22851	AFAP1L2	84632	actin filament associated protein 1 like 2
ENSG00000145332	227.175	0.0598425	-2.63476	-0.157671	0.00841957	0.542659	0.896471	KLHL8	57563	kelch like family member 8
ENSG00000166986	2650.8	0.0321698	2.63165	0.0846596	0.0084971	0.545166	1.06044	MARS1	4141	methionyl-tRNA synthetase 1
ENSG00000187867	6.40584	0.39076	2.62824	1.02701	0.00858276		2.0378	PALM3	342979	paralemmin 3
ENSG00000223891	125.161	0.0918638	2.62743	0.241366	0.00860326	0.547026	1.18211	OSER1-DT	100505783	OSER1 divergent transcript
ENSG00000125089	675.008	0.0487392	2.62742	0.128058	0.00860359	0.547026	1.09282	SH3TC1	54436	SH3 domain and tetratricopeptide repeats 1
ENSG00000115392	152.909	0.0735383	-2.62573	-0.193092	0.0086463	0.547276	0.874729	FANCL	55120	FA complementation group L
ENSG00000147168	80.8778	0.109	2.62196	0.285792	0.00874263	0.550903	1.21908	IL2RG	3561	interleukin 2 receptor subunit gamma
ENSG00000135709	428.639	0.0579113	2.61779	0.1516	0.00885006	0.552737	1.1108	KIAA0513	9764	KIAA0513
ENSG00000124767	936.113	0.0475534	-2.61147	-0.124185	0.00901527	0.560575	0.917523	GLO1	2739	glyoxalase I
ENSG00000231290	11.8838	0.25345	2.61115	0.661796	0.00902382		1.58205	APCDD1L-DT	149773	APCDD1L divergent transcript
ENSG00000184678	160.049	0.0897025	2.6086	0.233998	0.00909121	0.562327	1.17609	H2BC21	8349	H2B clustered histone 21
ENSG00000204634	154.987	0.0719897	-2.60741	-0.187706	0.00912312	0.562327	0.878	TBC1D8	11138	TBC1 domain family member 8
ENSG00000076067	754.774	0.0483286	-2.60203	-0.125753	0.00926725	0.568727	0.916526	RBMS2	5939	RNA binding motif single stranded interacting protein 2
ENSG00000111341	43021.1	0.0514049	2.59893	0.133598	0.00935144	0.569669	1.09703	MGP	4256	matrix Gla protein
ENSG00000197182	224.722	0.129849	2.5985	0.337413	0.00936331	0.569669	1.26349	MIRLET7BHG	400931	MIRLET7B host gene
ENSG00000176783	1033.02	0.0355007	2.59495	0.0921226	0.00946041	0.572176	1.06594	RUFY1	80230	RUN and FYVE domain containing 1
ENSG00000136244	770.957	0.109033	-2.59404	-0.282836	0.00948559	0.572176	0.821974	IL6	3569	interleukin 6
ENSG00000168490	13.9004	0.234663	-2.58734	-0.607153	0.00967205	0.578215	0.656491	PHYHIP	9796	phytanoyl-CoA 2-hydroxylase interacting protein
ENSG00000088387	583.723	0.0405452	2.58698	0.104889	0.00968221	0.578215	1.07541	DOCK9	23348	dedicator of cytokinesis 9
ENSG00000116852	179.224	0.0809081	2.58401	0.209067	0.00976586	0.578215	1.15594	KIF21B	23046	kinesin family member 21B
ENSG00000124782	1042.8	0.0443113	2.58385	0.114494	0.00977057	0.578215	1.0826	RREB1	6239	ras responsive element binding protein 1
ENSG00000164647	905.109	0.0478753	-2.58314	-0.123669	0.00979054	0.578215	0.917851	STEAP1	26872	STEAP family member 1
ENSG00000157895	243.29	0.0603366	-2.57699	-0.155487	0.00996638	0.58361	0.897829	C12orf43	64897	chromosome 12 open reading frame 43
ENSG00000173868	46.9863	0.137689	2.57643	0.354746	0.00998271	0.58361	1.27876	PHOSPHO1	162466	phosphoethanolamine/phosphocholine phosphatase 1
ENSG00000141391	32.6339	0.149414	2.57503	0.384745	0.0100231	0.58361	1.30563	PRELID3A	10650	PRELI domain containing 3A
ENSG00000107829	342.986	0.0488366	-2.57278	-0.125646	0.0100886	0.58361	0.916594	FBXW4	6468	F-box and WD repeat domain containing 4
ENSG00000099284	207.303	0.068271	2.57136	0.175549	0.0101301	0.583617	1.12939	MACROH2A2	55506	macroH2A.2 histone
ENSG00000183508	64.9054	0.107048	-2.56642	-0.274729	0.0102756	0.589592	0.826605	TENT5C	54855	terminal nucleotidyltransferase 5C
ENSG00000181754	140.909	0.0742091	-2.56394	-0.190268	0.010349	0.591403	0.876443	AMIGO1	57463	adhesion molecule with Ig like domain 1
ENSG00000214063	1111.31	0.0387952	-2.5601	-0.0993196	0.0104642	0.593947	0.933473	TSPAN4	7106	tetraspanin 4
ENSG00000157423	4.30947	0.475485	-2.55968	-1.21709	0.0104768		0.430149	HYDIN	54768	HYDIN axonemal central pair apparatus protein
ENSG00000124588	890.485	0.036325	2.55965	0.0929792	0.0104777	0.593947	1.06657	NQO2	4835	N-ribosyldihydronicotinamide:quinone reductase 2
ENSG00000152763	70.0393	0.120517	2.55242	0.307609	0.0106979	0.597957	1.23765	DNAI4	79819	dynein axonemal intermediate chain 4
ENSG00000160199	396.445	0.049262	2.55199	0.125716	0.0107111	0.597957	1.09105	PKNOX1	5316	PBX/knotted 1 homeobox 1
ENSG00000071242	642.535	0.0405182	-2.5515	-0.103382	0.0107259	0.597957	0.930848	RPS6KA2	6196	ribosomal protein S6 kinase A2
ENSG00000113838	157.465	0.0734704	2.5495	0.187313	0.0107878	0.597957	1.13864	TBCCD1	55171	TBCC domain containing 1
ENSG00000106070	513.5	0.0515898	2.54911	0.131508	0.0107999	0.597957	1.09544	GRB10	2887	growth factor receptor bound protein 10
ENSG00000179051	898.607	0.0369743	2.54843	0.0942264	0.010821	0.597957	1.06749	RCC2	55920	regulator of chromosome condensation 2
ENSG00000039139	33.8122	0.142855	-2.54765	-0.363944	0.010845	0.597957	0.777037	DNAH5	1767	dynein axonemal heavy chain 5
ENSG00000134363	2254.87	0.04824	2.546	0.122819	0.0108965	0.59846	1.08886	FST	10468	follistatin
ENSG00000138792	123.797	0.1111	-2.54425	-0.282666	0.0109513	0.599138	0.82207	ENPEP	2028	glutamyl aminopeptidase
ENSG00000163931	1956.46	0.0386428	2.54173	0.0982198	0.0110304	0.599598	1.07045	TKT	7086	transketolase
ENSG00000064601	2251	0.0306403	2.54128	0.0778656	0.0110447	0.599598	1.05546	CTSA	5476	cathepsin A
ENSG00000160766	88.5322	0.114845	2.53523	0.291159	0.0112375	0.607728	1.22362	GBAP1	2630	glucosylceramidase beta pseudogene 1
ENSG00000155961	6.75781	0.351706	-2.53461	-0.891437	0.0112573		0.539077	RAB39B	116442	RAB39B, member RAS oncogene family
ENSG00000133937	12.0811	0.250384	-2.53428	-0.634542	0.011268		0.644145	GSC	145258	goosecoid homeobox
ENSG00000167077	125.523	0.0829714	-2.53383	-0.210236	0.0112823	0.607823	0.864396	MEI1	150365	meiotic double-stranded break formation protein 1
ENSG00000141497	3.78375	0.466233	2.5304	1.17976	0.0113934		2.26538	ZMYND15	84225	zinc finger MYND-type containing 15
ENSG00000019144	2084.25	0.0540414	2.52434	0.136419	0.0115916	0.622112	1.09917	PHLDB1	23187	pleckstrin homology like domain family B member 1
ENSG00000109790	551.011	0.0442686	-2.52074	-0.111589	0.0117109	0.626135	0.925568	KLHL5	51088	kelch like family member 5
ENSG00000124126	2554.7	0.0308752	-2.51846	-0.0777581	0.0117868	0.626502	0.947529	PREX1	57580	phosphatidylinositol-3,4,5-trisphosphate dependent Rac exchange factor 1
ENSG00000161835	5.7027	0.398602	-2.51811	-1.00372	0.0117985		0.498711	TAMALIN	160622	trafficking regulator and scaffold protein tamalin
ENSG00000121440	210.402	0.0649341	-2.51676	-0.163424	0.0118439	0.626502	0.892904	PDZRN3	23024	PDZ domain containing ring finger 3
ENSG00000163703	26.4871	0.192718	2.51522	0.484728	0.0118958	0.626502	1.39932	CRELD1	78987	cysteine rich with EGF like domains 1
ENSG00000137269	132.949	0.0756447	2.51323	0.190112	0.0119632	0.626502	1.14085	LRRC1	55227	leucine rich repeat containing 1
ENSG00000028277	261.229	0.0681511	-2.51281	-0.17125	0.0119775	0.626502	0.888073	POU2F2	5452	POU class 2 homeobox 2
ENSG00000106628	947.459	0.0382125	-2.51261	-0.0960132	0.0119841	0.626502	0.935615	POLD2	5425	DNA polymerase delta 2, accessory subunit
ENSG00000137513	138.074	0.079709	-2.50492	-0.199665	0.0122479	0.635787	0.870753	NARS2	79731	asparaginyl-tRNA synthetase 2, mitochondrial
ENSG00000139112	1007.55	0.0419758	2.50398	0.105106	0.0122805	0.635787	1.07557	GABARAPL1	23710	GABA type A receptor associated protein like 1
ENSG00000049192	353.337	0.0678394	-2.50298	-0.1698	0.0123153	0.635787	0.888966	ADAMTS6	11174	ADAM metallopeptidase with thrombospondin type 1 motif 6
ENSG00000065057	104.462	0.0980677	-2.49918	-0.245089	0.0124479	0.638919	0.843764	NTHL1	4913	nth like DNA glycosylase 1
ENSG00000139405	277.912	0.0516134	-2.49602	-0.128828	0.0125594	0.642304	0.914574	RITA1	84934	RBPJ interacting and tubulin associated 1
ENSG00000131196	786.576	0.0388896	2.49389	0.0969866	0.012635	0.642309	1.06954	NFATC1	4772	nuclear factor of activated T cells 1
ENSG00000104881	402.851	0.0504935	2.4906	0.125759	0.0127529	0.642309	1.09108	PPP1R13L	10848	protein phosphatase 1 regulatory subunit 13 like
ENSG00000171658	21.8628	0.188356	2.48991	0.46899	0.0127776	0.642309	1.38414	NMRAL2P	344887	NmrA like redox sensor 2, pseudogene
ENSG00000167588	29.4114	0.194001	2.48965	0.482994	0.012787	0.642309	1.39764	GPD1	2819	glycerol-3-phosphate dehydrogenase 1
ENSG00000181513	62.2926	0.112595	-2.48492	-0.279789	0.0129579	0.648585	0.823711	ACBD4	79777	acyl-CoA binding domain containing 4
ENSG00000126016	65.4255	0.111211	-2.48305	-0.276143	0.0130261	0.649695	0.825796	AMOT	154796	angiomotin
ENSG00000162688	210.11	0.0651554	-2.48019	-0.161598	0.0131313	0.652637	0.894034	AGL	178	amylo-alpha-1, 6-glucosidase, 4-alpha-glucanotransferase
ENSG00000155380	641.293	0.0498593	-2.47725	-0.123514	0.01324	0.653829	0.917949	SLC16A1	6566	solute carrier family 16 member 1
ENSG00000138802	748.984	0.0395375	-2.47364	-0.0978016	0.0133743	0.653829	0.934456	SEC24B	10427	SEC24 homolog B, COPII coat complex component
ENSG00000169570	32.8165	0.15786	-2.47166	-0.390177	0.0134485	0.653829	0.763036	DTWD2	285605	DTW domain containing 2
ENSG00000198353	93.5343	0.0986438	-2.47152	-0.2438	0.0134539	0.653829	0.844518	HOXC4	3221	homeobox C4
ENSG00000161647	79.4096	0.117984	2.47065	0.291498	0.0134867	0.653829	1.22391	MPP3	4356	membrane palmitoylated protein 3
ENSG00000136933	173.203	0.071669	-2.46746	-0.17684	0.0136075	0.653829	0.884638	RABEPK	10244	Rab9 effector protein with kelch motifs
ENSG00000169710	1276.24	0.0421825	-2.4664	-0.104039	0.0136479	0.653829	0.930425	FASN	2194	fatty acid synthase
ENSG00000196517	218.135	0.0722415	2.46635	0.178173	0.0136498	0.653829	1.13145	SLC6A9	6536	solute carrier family 6 member 9
ENSG00000138073	843.957	0.0375925	2.46626	0.0927128	0.0136532	0.653829	1.06637	PREB	10113	prolactin regulatory element binding
ENSG00000105982	15.719	0.256797	2.46617	0.633307	0.0136565	0.653829	1.55112	RNF32	140545	ring finger protein 32
ENSG00000006128	21.6683	0.2199	2.46584	0.542238	0.0136694	0.653829	1.45623	TAC1	6863	tachykinin precursor 1
ENSG00000099194	2575.37	0.0320849	-2.46474	-0.0790811	0.0137112	0.653829	0.94666	SCD	6319	stearoyl-CoA desaturase
ENSG00000134283	537.385	0.0418565	2.45813	0.102889	0.0139663	0.661396	1.07392	PPHLN1	51535	periphilin 1
ENSG00000105722	1471.86	0.0369859	2.45799	0.090911	0.0139718	0.661396	1.06504	ERF	2077	ETS2 repressor factor
ENSG00000145700	11.3846	0.24812	2.45706	0.609644	0.014008		1.52588	ANKRD31	256006	ankyrin repeat domain 31
ENSG00000235033	22.8928	0.195611	-2.45647	-0.480513	0.014031	0.661396	0.716723	DAAM2-AS1	100505635	DAAM2 antisense RNA 1
ENSG00000147862	453.18	0.0569106	-2.4558	-0.139761	0.0140573	0.661396	0.90767	NFIB	4781	nuclear factor I B
ENSG00000059145	1000.23	0.0458649	2.45458	0.112579	0.0141051	0.661441	1.08116	UNKL	64718	unk like zinc finger
ENSG00000163932	662.188	0.045914	2.45333	0.112642	0.0141539	0.661531	1.08121	PRKCD	5580	protein kinase C delta
ENSG00000197599	32.6906	0.192963	2.45182	0.473111	0.0142137	0.662131	1.3881	CCDC154	645811	coiled-coil domain containing 154
ENSG00000232938	4.51912	0.391601	-2.45031	-0.959546	0.0142732		0.514219	RPL23AP87	388574	ribosomal protein L23a pseudogene 87
ENSG00000068305	2218.57	0.0336381	2.44296	0.0821768	0.0145672	0.674277	1.05861	MEF2A	4205	myocyte enhancer factor 2A
ENSG00000198858	650.324	0.0439273	-2.44196	-0.107269	0.0146079	0.674277	0.928344	R3HDM4	91300	R3H domain containing 4
ENSG00000069399	968.604	0.0760036	-2.44099	-0.185524	0.0146469	0.674277	0.879329	BCL3	602	BCL3 transcription coactivator
ENSG00000135845	251.622	0.0626636	-2.43876	-0.152821	0.0147377	0.675398	0.89949	PIGC	5279	phosphatidylinositol glycan anchor biosynthesis class C
ENSG00000115648	174.626	0.0716023	2.43569	0.174401	0.0148632	0.678947	1.1285	MLPH	79083	melanophilin
ENSG00000163638	788.605	0.0784085	-2.43029	-0.190555	0.0150869	0.684889	0.876269	ADAMTS9	56999	ADAM metallopeptidase with thrombospondin type 1 motif 9
ENSG00000129250	1473.41	0.0322358	-2.42936	-0.0783123	0.0151255	0.684889	0.947165	KIF1C	10749	kinesin family member 1C
ENSG00000174332	46.6162	0.132683	-2.42904	-0.322293	0.0151389	0.684889	0.799797	GLIS1	148979	GLIS family zinc finger 1
ENSG00000185652	9.85055	0.298181	-2.42509	-0.723116	0.0153046		0.605788	NTF3	4908	neurotrophin 3
ENSG00000185917	237.138	0.0671576	2.42397	0.162788	0.0153519	0.692069	1.11945	SETD4	54093	SET domain containing 4
ENSG00000139044	1766.16	0.0441794	2.42271	0.107034	0.0154051	0.692069	1.07701	B4GALNT3	283358	beta-1,4-N-acetyl-galactosaminyltransferase 3
ENSG00000171847	10.6396	0.251995	-2.42247	-0.610451	0.0154154		0.654992	FAM90A1	55138	family with sequence similarity 90 member A1
ENSG00000177885	1407.86	0.0308522	-2.42122	-0.0747001	0.0154684	0.692069	0.949539	GRB2	2885	growth factor receptor bound protein 2
ENSG00000133055	169.708	0.123519	-2.41885	-0.298775	0.0155696	0.692069	0.812943	MYBPH	4608	myosin binding protein H
ENSG00000185436	81.2252	0.107703	-2.41833	-0.260461	0.015592	0.692069	0.834821	IFNLR1	163702	interferon lambda receptor 1
ENSG00000170854	304.617	0.0639675	-2.41719	-0.154622	0.0156408	0.692069	0.898368	RIOX2	84864	ribosomal oxygenase 2
ENSG00000143786	15.6799	0.207084	-2.4112	-0.499321	0.0159	0.696016	0.70744	CNIH3	149111	cornichon family AMPA receptor auxiliary protein 3
ENSG00000172493	1429.77	0.0350491	2.41045	0.084484	0.0159329	0.696016	1.06031	AFF1	4299	AF4/FMR2 family member 1
ENSG00000147145	47.2928	0.120562	-2.40975	-0.290524	0.0159636	0.696016	0.817605	LPAR4	2846	lysophosphatidic acid receptor 4
ENSG00000134508	119.505	0.079669	-2.40667	-0.191737	0.0160986	0.696016	0.875551	CABLES1	91768	Cdk5 and Abl enzyme substrate 1
ENSG00000160813	124.283	0.0931391	-2.4061	-0.224102	0.0161237	0.696016	0.856127	PPP1R35	221908	protein phosphatase 1 regulatory subunit 35
ENSG00000253846	50.6409	0.148442	-2.406	-0.357152	0.0161284	0.696016	0.780704	PCDHGA10	56106	protocadherin gamma subfamily A, 10
ENSG00000141738	25.2725	0.176266	2.40512	0.423942	0.016167	0.696016	1.34159	GRB7	2886	growth factor receptor bound protein 7
ENSG00000007516	12.8841	0.275905	2.40198	0.662721	0.0163064		1.58307	BAIAP3	8938	BAI1 associated protein 3
ENSG00000269858	155.61	0.102317	2.40134	0.245698	0.0163353	0.696016	1.18567	EGLN2	112398	egl-9 family hypoxia inducible factor 2
ENSG00000159289	2.69645	0.549584	-2.39987	-1.31893	0.0164007		0.400831	GOLGA6A	342096	golgin A6 family member A
ENSG00000165046	217.591	0.0668312	-2.39745	-0.160225	0.0165095	0.696016	0.894886	LETM2	137994	leucine zipper and EF-hand containing transmembrane protein 2
ENSG00000113460	314.942	0.055623	-2.39634	-0.133292	0.0165597	0.696016	0.911749	BRIX1	55299	biogenesis of ribosomes BRX1
ENSG00000188277	12.2536	0.242595	2.39554	0.581145	0.0165959		1.49604	C15orf62	643338	chromosome 15 open reading frame 62
ENSG00000162999	19.3702	0.187226	2.38999	0.447469	0.0168488	0.696016	1.36365	DUSP19	142679	dual specificity phosphatase 19
ENSG00000135049	181.395	0.0688071	-2.38972	-0.16443	0.0168611	0.696016	0.892281	AGTPBP1	23287	ATP/GTP binding protein 1
ENSG00000196305	2955.66	0.0308696	2.38902	0.073748	0.0168935	0.696016	1.05245	IARS1	3376	isoleucyl-tRNA synthetase 1
ENSG00000121966	4.14722	0.457495	2.38784	1.09243	0.0169476		2.13232	CXCR4	7852	C-X-C motif chemokine receptor 4
ENSG00000197619	162.373	0.0775155	2.38692	0.185024	0.0169901	0.696016	1.13684	ZNF615	284370	zinc finger protein 615
ENSG00000133422	1092.35	0.0325389	2.38578	0.0776307	0.0170431	0.696016	1.05528	MORC2	22880	MORC family CW-type zinc finger 2
ENSG00000164574	1806.11	0.0332799	-2.38555	-0.0793908	0.0170536	0.696016	0.946457	GALNT10	55568	polypeptide N-acetylgalactosaminyltransferase 10
ENSG00000106089	605.932	0.064438	2.38483	0.153674	0.0170868	0.696016	1.1124	STX1A	6804	syntaxin 1A
ENSG00000104687	626.654	0.048048	2.38449	0.11457	0.017103	0.696016	1.08265	GSR	2936	glutathione-disulfide reductase
ENSG00000109854	249.764	0.0610061	2.38401	0.145439	0.0171254	0.696016	1.10607	HTATIP2	10553	HIV-1 Tat interactive protein 2
ENSG00000111271	275.153	0.0664722	2.38298	0.158402	0.0171733	0.696016	1.11605	ACAD10	80724	acyl-CoA dehydrogenase family member 10
ENSG00000177410	179.688	0.067575	-2.38154	-0.160932	0.0172406	0.696016	0.894447	ZFAS1	441951	ZNFX1 antisense RNA 1
ENSG00000139722	1601.55	0.0308968	2.38128	0.0735739	0.0172525	0.696016	1.05232	VPS37B	79720	VPS37B subunit of ESCRT-I
ENSG00000137309	19738	0.036002	2.38128	0.0857308	0.0172528	0.696016	1.06123	HMGA1	3159	high mobility group AT-hook 1
ENSG00000123892	106.162	0.0825473	-2.38094	-0.19654	0.0172685	0.696016	0.872641	RAB38	23682	RAB38, member RAS oncogene family
ENSG00000115159	1101.14	0.0360878	2.3799	0.0858855	0.0173172	0.696016	1.06134	GPD2	2820	glycerol-3-phosphate dehydrogenase 2
ENSG00000122986	17.8573	0.217982	2.37855	0.51848	0.0173809	0.696016	1.43245	HVCN1	84329	hydrogen voltage gated channel 1
ENSG00000198959	21312.5	0.0326914	-2.37761	-0.0777274	0.0174253	0.696016	0.947549	TGM2	7052	transglutaminase 2
ENSG00000137815	885.601	0.038008	-2.37728	-0.0903557	0.0174408	0.696016	0.939291	RTF1	23168	RTF1 homolog, Paf1/RNA polymerase II complex component
ENSG00000085662	3397.46	0.0441839	2.37678	0.105015	0.0174645	0.696016	1.07551	AKR1B1	231	aldo-keto reductase family 1 member B
ENSG00000134531	4784.46	0.0446087	2.37543	0.105965	0.0175283	0.696016	1.07621	EMP1	2012	epithelial membrane protein 1
ENSG00000114790	113.747	0.0920186	2.37534	0.218575	0.0175329	0.696016	1.16358	ARHGEF26	26084	Rho guanine nucleotide exchange factor 26
ENSG00000149380	490.838	0.0454442	2.37482	0.107922	0.0175575	0.696016	1.07767	P4HA3	283208	prolyl 4-hydroxylase subunit alpha 3
ENSG00000082074	229.657	0.0632066	2.37442	0.150079	0.0175764	0.696016	1.10963	FYB1	2533	FYN binding protein 1
ENSG00000090861	4117.38	0.0340694	2.37365	0.0808688	0.0176131	0.696016	1.05765	AARS1	16	alanyl-tRNA synthetase 1
ENSG00000184164	528.967	0.0465214	2.37223	0.110359	0.0176811	0.696016	1.0795	CRELD2	79174	cysteine rich with EGF like domains 2
ENSG00000166452	169.895	0.0664546	-2.37213	-0.157639	0.0176856	0.696016	0.896491	AKIP1	56672	A-kinase interacting protein 1
ENSG00000166046	146.082	0.0767823	2.37152	0.182091	0.0177149	0.696016	1.13453	TCP11L2	255394	t-complex 11 like 2
ENSG00000120690	1322.28	0.0326166	2.37065	0.0773225	0.0177569	0.696016	1.05506	ELF1	1997	E74 like ETS transcription factor 1
ENSG00000231999	11.376	0.256155	2.37037	0.607184	0.0177701		1.52328	LRRC8C-DT	400761	LRRC8C divergent transcript
ENSG00000080503	2015.25	0.0253673	-2.36983	-0.0601162	0.0177964	0.696016	0.959187	SMARCA2	6595	SWI/SNF related, matrix associated, actin dependent regulator of chromatin, subfamily a, member 2
ENSG00000243629	4.90471	0.541824	-2.36637	-1.28216	0.0179633		0.41118	LINC00880	339894	long intergenic non-protein coding RNA 880
ENSG00000129116	581.952	0.0421862	2.36632	0.0998261	0.0179659	0.696016	1.07164	PALLD	23022	palladin, cytoskeletal associated protein
ENSG00000049130	400.314	0.0716666	2.36617	0.169575	0.0179733	0.696016	1.12473	KITLG	4254	KIT ligand
ENSG00000167157	277.294	0.0613325	-2.3661	-0.145119	0.0179766	0.696016	0.904305	PRRX2	51450	paired related homeobox 2
ENSG00000108578	139.906	0.0734578	2.36607	0.173806	0.0179781	0.696016	1.12803	BLMH	642	bleomycin hydrolase
ENSG00000100288	39.7972	0.155122	2.36565	0.366965	0.0179983	0.696016	1.28964	CHKB	1120	choline kinase beta
ENSG00000073792	590.026	0.0532159	2.36357	0.125779	0.0180999	0.697513	1.0911	IGF2BP2	10644	insulin like growth factor 2 mRNA binding protein 2
ENSG00000267221	40.6104	0.152948	-2.36283	-0.361391	0.0181358	0.697513	0.778414	C17orf113	110806298	chromosome 17 open reading frame 113
ENSG00000167522	2810.17	0.0398163	2.35835	0.093901	0.0183562	0.70407	1.06725	ANKRD11	29123	ankyrin repeat domain 11
ENSG00000130935	526.804	0.0442933	-2.3563	-0.104368	0.0184581	0.705977	0.930212	NOL11	25926	nucleolar protein 11
ENSG00000142661	3.16274	0.55826	2.3545	1.31442	0.0185477		2.48703	MYOM3	127294	myomesin 3
ENSG00000168936	410.477	0.0529781	-2.35432	-0.124727	0.0185567	0.706004	0.917177	TMEM129	92305	transmembrane protein 129, E3 ubiquitin ligase
ENSG00000165887	4.48742	0.529954	-2.35247	-1.2467	0.0186494		0.421411	ANKRD2	26287	ankyrin repeat domain 2
ENSG00000213190	507.88	0.0624454	2.35134	0.14683	0.018706	0.709772	1.10713	MLLT11	10962	MLLT11 transcription factor 7 cofactor
ENSG00000159692	1453.57	0.0308987	-2.34864	-0.07257	0.0188421	0.712085	0.950943	CTBP1	1487	C-terminal binding protein 1
ENSG00000104442	255.662	0.0643512	-2.34813	-0.151105	0.0188679	0.712085	0.90056	ARMC1	55156	armadillo repeat containing 1
ENSG00000088179	215.984	0.0659831	-2.3464	-0.154823	0.0189556	0.712105	0.898243	PTPN4	5775	protein tyrosine phosphatase non-receptor type 4
ENSG00000105325	649.027	0.0406713	2.34489	0.0953696	0.0190329	0.712105	1.06834	FZR1	51343	fizzy and cell division cycle 20 related 1
ENSG00000112685	496.997	0.0423661	-2.34298	-0.0992629	0.0191304	0.712105	0.93351	EXOC2	55770	exocyst complex component 2
ENSG00000168000	47.7167	0.154021	2.34199	0.360716	0.0191813	0.712105	1.28406	BSCL2	26580	BSCL2 lipid droplet biogenesis associated, seipin
ENSG00000162551	1.74289	0.722879	-2.34034	-1.69178	0.0192664		0.309545	ALPL	249	alkaline phosphatase, biomineralization associated
ENSG00000132669	591.092	0.0428633	-2.34026	-0.100311	0.0192702	0.712105	0.932832	RIN2	54453	Ras and Rab interactor 2
ENSG00000110911	1860.13	0.0347881	-2.34001	-0.0814045	0.0192832	0.712105	0.945137	SLC11A2	4891	solute carrier family 11 member 2
ENSG00000160179	4.32066	0.468885	-2.33904	-1.09674	0.0193332		0.467571	ABCG1	9619	ATP binding cassette subfamily G member 1
ENSG00000118898	96.1029	0.0973644	-2.33809	-0.227647	0.0193827	0.712105	0.854027	PPL	5493	periplakin
ENSG00000100307	1075.14	0.0379302	-2.3375	-0.088662	0.0194131	0.712105	0.940395	CBX7	23492	chromobox 7
ENSG00000072786	746.989	0.0418696	2.33707	0.0978524	0.0194353	0.712105	1.07018	STK10	6793	serine/threonine kinase 10
ENSG00000131620	51.0625	0.123956	2.33587	0.289544	0.0194979	0.712105	1.22225	ANO1	55107	anoctamin 1
ENSG00000170049	33.1654	0.199913	2.33533	0.466862	0.0195264	0.712105	1.3821	KCNAB3	9196	potassium voltage-gated channel subfamily A regulatory beta subunit 3
ENSG00000177971	468.885	0.0628434	-2.33342	-0.14664	0.019626	0.712105	0.903352	IMP3	55272	IMP U3 small nucleolar ribonucleoprotein 3
ENSG00000163214	339.841	0.0504489	2.33298	0.117696	0.0196493	0.712105	1.085	DHX57	90957	DExH-box helicase 57
ENSG00000167965	335.075	0.0541873	-2.33248	-0.126391	0.0196756	0.712105	0.916121	MLST8	64223	MTOR associated protein, LST8 homolog
ENSG00000125741	374.511	0.0485819	-2.33035	-0.113213	0.0197878	0.713036	0.924527	OPA3	80207	outer mitochondrial membrane lipid metabolism regulator OPA3
ENSG00000180818	394.993	0.0512284	-2.32941	-0.119332	0.0198372	0.713036	0.920614	HOXC10	3226	homeobox C10
ENSG00000102755	127.126	0.0952414	2.32912	0.221828	0.0198529	0.713036	1.16621	FLT1	2321	fms related receptor tyrosine kinase 1
ENSG00000239306	569.92	0.0502479	2.32692	0.116923	0.0199695	0.715406	1.08442	RBM14	10432	RNA binding motif protein 14
ENSG00000166847	790.087	0.0376959	-2.32597	-0.0876794	0.0200203	0.715407	0.941035	DCTN5	84516	dynactin subunit 5
ENSG00000167925	453.971	0.0449653	-2.3239	-0.104495	0.0201307	0.717537	0.93013	GHDC	84514	GH3 domain containing
ENSG00000171408	128.339	0.0857056	-2.32173	-0.198985	0.0202476	0.718133	0.871163	PDE7B	27115	phosphodiesterase 7B
ENSG00000203760	18.7899	0.196229	2.32097	0.455442	0.0202884	0.718133	1.3712	CENPW	387103	centromere protein W
ENSG00000121297	175.885	0.075601	2.32076	0.175451	0.0203	0.718133	1.12932	TSHZ3	57616	teashirt zinc finger homeobox 3
ENSG00000185015	48.0855	0.119588	-2.31736	-0.277128	0.0204844	0.722157	0.825232	CA13	377677	carbonic anhydrase 13
ENSG00000127954	227.242	0.087114	-2.31628	-0.201781	0.0205428	0.722157	0.869477	STEAP4	79689	STEAP4 metalloreductase
ENSG00000215769	64.9196	0.14089	2.31463	0.326109	0.0206331	0.722157	1.25363	ARHGAP27P1-BPTFP1-KPNA2P3	109286553	ARHGAP27P1-BPTFP1-KPNA2P3 readthrough, transcribed pseudogene
ENSG00000172007	135.602	0.0788446	-2.31457	-0.182491	0.0206363	0.722157	0.88118	RAB33B	83452	RAB33B, member RAS oncogene family
ENSG00000248449	5.33086	0.449212	-2.31442	-1.03967	0.0206445		0.48644	PCDHGB8P	56120	protocadherin gamma subfamily B, 8 pseudogene
ENSG00000176692	928.602	0.0574123	2.31265	0.132775	0.0207416	0.722157	1.0964	FOXC2	2303	forkhead box C2
ENSG00000264349	2.23403	0.624262	-2.30993	-1.442	0.0208918		0.368056	MIR4258	100423020	microRNA 4258
ENSG00000140545	16006	0.0284966	2.30824	0.0657768	0.0209859	0.722157	1.04665	MFGE8	4240	milk fat globule EGF and factor V/VIII domain containing
ENSG00000112541	48.8063	0.129557	2.30785	0.298997	0.0210077	0.722157	1.23029	PDE10A	10846	phosphodiesterase 10A
ENSG00000128881	445.302	0.0560714	-2.30751	-0.129386	0.0210262	0.722157	0.914221	TTBK2	146057	tau tubulin kinase 2
ENSG00000130699	319.344	0.055254	2.30668	0.127453	0.0210729	0.722157	1.09236	TAF4	6874	TATA-box binding protein associated factor 4
ENSG00000256061	2.96544	0.507724	-2.30592	-1.17077	0.0211153		0.444185	DNAAF4	161582	dynein axonemal assembly factor 4
ENSG00000160972	496.623	0.0541198	2.30552	0.124774	0.0211377	0.722157	1.09034	PPP1R16A	84988	protein phosphatase 1 regulatory subunit 16A
ENSG00000144560	2322.98	0.0332708	2.30551	0.0767061	0.0211381	0.722157	1.05461	VGLL4	9686	vestigial like family member 4
ENSG00000155974	24.6966	0.187367	2.30475	0.431834	0.0211805	0.722157	1.34895	GRIP1	23426	glutamate receptor interacting protein 1
ENSG00000163873	17.6241	0.22288	-2.30462	-0.513653	0.021188	0.722157	0.700447	GRIK3	2899	glutamate ionotropic receptor kainate type subunit 3
ENSG00000105643	946.431	0.0602401	2.30423	0.138807	0.0212099	0.722157	1.10099	ARRDC2	27106	arrestin domain containing 2
ENSG00000100429	23.4579	0.177956	-2.30309	-0.40985	0.0212735	0.722157	0.752702	HDAC10	83933	histone deacetylase 10
ENSG00000113522	87.8514	0.0896726	2.30296	0.206512	0.0212812	0.722157	1.1539	RAD50	10111	RAD50 double strand break repair protein
ENSG00000108239	261.611	0.0568261	2.30202	0.130815	0.021334	0.722157	1.09491	TBC1D12	23232	TBC1 domain family member 12
ENSG00000174652	321.013	0.0593446	2.29973	0.136477	0.0214634	0.722157	1.09922	ZNF266	10781	zinc finger protein 266
ENSG00000253250	206.837	0.0657578	-2.2995	-0.15121	0.0214768	0.722157	0.900495	C8orf88	100127983	chromosome 8 open reading frame 88
ENSG00000087157	442.212	0.0586604	2.29843	0.134827	0.0215371	0.722157	1.09796	PGS1	9489	phosphatidylglycerophosphate synthase 1
ENSG00000153879	751.261	0.044137	2.29829	0.10144	0.021545	0.722157	1.07284	CEBPG	1054	CCAAT enhancer binding protein gamma
ENSG00000177575	2.05931	0.720233	2.29768	1.65486	0.0215801		3.14893	CD163	9332	CD163 molecule
ENSG00000185900	203.672	0.092497	-2.29659	-0.212428	0.0216421	0.722157	0.863084	POMK	84197	protein O-mannose kinase
ENSG00000128928	461.649	0.048458	-2.29653	-0.111285	0.0216457	0.722157	0.925763	IVD	3712	isovaleryl-CoA dehydrogenase
ENSG00000175287	68.1348	0.110491	2.29561	0.253645	0.0216983	0.722157	1.19222	PHYHD1	254295	phytanoyl-CoA dioxygenase domain containing 1
ENSG00000142784	1054.57	0.0370409	2.29474	0.0849994	0.0217478	0.722157	1.06069	WDTC1	23038	WD and tetratricopeptide repeats 1
ENSG00000092964	1057.67	0.0385958	-2.2934	-0.0885157	0.0218248	0.722157	0.94049	DPYSL2	1808	dihydropyrimidinase like 2
ENSG00000114626	1189.57	0.059314	2.29338	0.136029	0.0218264	0.722157	1.09888	ABTB1	80325	ankyrin repeat and BTB domain containing 1
ENSG00000137962	593.683	0.0551644	-2.29303	-0.126494	0.0218463	0.722157	0.916055	ARHGAP29	9411	Rho GTPase activating protein 29
ENSG00000233806	8.0778	0.340101	-2.29283	-0.779794	0.0218578		0.58245	LINC01237	101927289	long intergenic non-protein coding RNA 1237
ENSG00000106105	2749.32	0.0354506	2.29199	0.0812524	0.021906	0.722336	1.05794	GARS1	2617	glycyl-tRNA synthetase 1
ENSG00000186684	177.295	0.0834291	2.29028	0.191076	0.0220054	0.722336	1.14161	CYP27C1	339761	cytochrome P450 family 27 subfamily C member 1
ENSG00000157657	134.373	0.0891953	-2.28964	-0.204225	0.0220421	0.722336	0.868005	ZNF618	114991	zinc finger protein 618
ENSG00000165171	30.523	0.155627	2.28936	0.356286	0.0220584	0.722336	1.28013	METTL27	155368	methyltransferase like 27
ENSG00000165240	358.19	0.0541483	-2.28661	-0.123816	0.0222184	0.723079	0.917757	ATP7A	538	ATPase copper transporting alpha
ENSG00000138035	359.1	0.0470385	-2.28637	-0.107547	0.0222328	0.723079	0.928165	PNPT1	87178	polyribonucleotide nucleotidyltransferase 1
ENSG00000238266	8.0553	0.297939	-2.28501	-0.680794	0.0223124		0.623822	LINC00707	100507127	long intergenic non-protein coding RNA 707
ENSG00000047230	73.9949	0.0989835	2.2841	0.226088	0.0223659	0.725736	1.16966	CTPS2	56474	CTP synthase 2
ENSG00000138696	23.5744	0.175053	2.28104	0.399303	0.0225458	0.729894	1.31887	BMPR1B	658	bone morphogenetic protein receptor type 1B
ENSG00000106608	685.873	0.0362798	-2.27902	-0.0826825	0.0226657	0.730056	0.9443	URGCP	55665	upregulator of cell proliferation
ENSG00000214193	612.883	0.0600277	2.27802	0.136744	0.0227254	0.730056	1.09942	SH3D21	79729	SH3 domain containing 21
ENSG00000163510	508.877	0.0435583	-2.2761	-0.099143	0.02284	0.730056	0.933587	CWC22	57703	CWC22 spliceosome associated protein homolog
ENSG00000133985	55.0919	0.127565	2.27586	0.290321	0.0228544	0.730056	1.22291	TTC9	23508	tetratricopeptide repeat domain 9
ENSG00000133193	467.127	0.0436724	-2.27552	-0.0993773	0.0228749	0.730056	0.933436	FAM104A	84923	family with sequence similarity 104 member A
ENSG00000140548	133.559	0.078018	-2.27526	-0.177511	0.0228904	0.730056	0.884227	ZNF710	374655	zinc finger protein 710
ENSG00000163814	190.055	0.0732819	-2.27488	-0.166708	0.0229129	0.730056	0.890873	CDCP1	64866	CUB domain containing protein 1
ENSG00000181467	166.219	0.0737432	2.27366	0.167667	0.0229862	0.730744	1.12324	RAP2B	5912	RAP2B, member of RAS oncogene family
ENSG00000188603	9.73153	0.310598	-2.27225	-0.705756	0.0230714		0.613121	CLN3	1201	CLN3 lysosomal/endosomal transmembrane protein, battenin
ENSG00000166780	284.836	0.0551498	-2.2705	-0.125217	0.0231776	0.731261	0.916866	BMERB1	89927	bMERB domain containing 1
ENSG00000142945	7.44202	0.331102	2.26905	0.751286	0.0232653		1.68329	KIF2C	11004	kinesin family member 2C
ENSG00000184343	9.43387	0.302323	-2.2685	-0.685817	0.023299		0.621653	SRPK3	26576	SRSF protein kinase 3
ENSG00000131242	2338.97	0.070488	2.26822	0.159882	0.0233159	0.731261	1.1172	RAB11FIP4	84440	RAB11 family interacting protein 4
ENSG00000092847	558.446	0.0406095	-2.26772	-0.092091	0.0233462	0.731261	0.938162	AGO1	26523	argonaute RISC component 1
ENSG00000174804	136.422	0.097264	-2.26769	-0.220565	0.0233479	0.731261	0.858229	FZD4	8322	frizzled class receptor 4
ENSG00000143248	43.9138	0.132272	2.26723	0.299889	0.0233764	0.731261	1.23105	RGS5	8490	regulator of G protein signaling 5
ENSG00000175611	88.6206	0.0920878	2.26543	0.208618	0.0234864	0.731261	1.15558	LINC00476	100128782	long intergenic non-protein coding RNA 476
ENSG00000100490	337.197	0.0624951	2.26439	0.141513	0.0235504	0.731261	1.10306	CDKL1	8814	cyclin dependent kinase like 1
ENSG00000112759	1916.81	0.0392433	2.26357	0.0888301	0.0236005	0.731261	1.06351	SLC29A1	2030	solute carrier family 29 member 1 (Augustine blood group)
ENSG00000013503	175.239	0.0788522	-2.26348	-0.17848	0.0236064	0.731261	0.883633	POLR3B	55703	RNA polymerase III subunit B
ENSG00000103249	1629.82	0.0541689	2.26259	0.122562	0.0236613	0.731261	1.08867	CLCN7	1186	chloride voltage-gated channel 7
ENSG00000067182	2755.24	0.0316252	2.26209	0.071539	0.023692	0.731261	1.05084	TNFRSF1A	7132	TNF receptor superfamily member 1A
ENSG00000175264	353.892	0.0624517	2.2611	0.14121	0.0237531	0.731261	1.10283	CHST1	8534	carbohydrate sulfotransferase 1
ENSG00000206190	402.949	0.0539699	2.26024	0.121985	0.0238062	0.731261	1.08823	ATP10A	57194	ATPase phospholipid transporting 10A (putative)
ENSG00000105755	136.806	0.0776314	-2.25844	-0.175326	0.0239184	0.731261	0.885568	ETHE1	23474	ETHE1 persulfide dioxygenase
ENSG00000224975	47.3402	0.136975	2.2582	0.309317	0.0239332	0.731261	1.23912	INE1	8552	inactivation escape 1
ENSG00000183828	80.8122	0.100185	2.25806	0.226222	0.0239421	0.731261	1.16977	NUDT14	256281	nudix hydrolase 14
ENSG00000196588	468.056	0.0460513	2.2576	0.103965	0.0239708	0.731261	1.07472	MRTFA	57591	myocardin related transcription factor A
ENSG00000096092	94.4581	0.100017	2.25651	0.225689	0.0240386	0.731261	1.16934	TMEM14A	28978	transmembrane protein 14A
ENSG00000205560	15.4129	0.272681	2.25306	0.614368	0.0242553	0.73188	1.53089	CPT1B	1375	carnitine palmitoyltransferase 1B
ENSG00000116741	2808.38	0.066141	2.2527	0.148996	0.0242781	0.73188	1.1088	RGS2	5997	regulator of G protein signaling 2
ENSG00000145725	511.754	0.0526	-2.25247	-0.11848	0.0242927	0.73188	0.921158	PPIP5K2	23262	diphosphoinositol pentakisphosphate kinase 2
ENSG00000049618	1445.69	0.0347744	2.25186	0.0783071	0.0243313	0.73188	1.05578	ARID1B	57492	AT-rich interaction domain 1B
ENSG00000213753	310.361	0.0592619	-2.25142	-0.133424	0.0243588	0.73188	0.911665	CENPBD1P1	65996	CENPB DNA-binding domains containing 1 pseudogene 1
ENSG00000151150	782.114	0.0601923	2.25048	0.135462	0.0244187	0.73188	1.09844	ANK3	288	ankyrin 3
ENSG00000219200	57.5642	0.114758	2.24973	0.258174	0.0244661	0.73188	1.19596	RNASEK	440400	ribonuclease K
ENSG00000255568	8.49705	0.295895	2.24963	0.665652	0.0244727		1.58629	BRWD1-AS2	103091865	BRWD1 antisense RNA 2
ENSG00000032742	317.08	0.0509936	2.24961	0.114716	0.0244738	0.73188	1.08276	IFT88	8100	intraflagellar transport 88
ENSG00000277399	8.14195	0.32241	2.249	0.7251	0.0245125		1.65302	GPR179	440435	G protein-coupled receptor 179
ENSG00000176438	590.99	0.0579976	2.24667	0.130301	0.0246613	0.735928	1.09452	SYNE3	161176	spectrin repeat containing nuclear envelope family member 3
ENSG00000168679	80.5415	0.107391	-2.24483	-0.241076	0.0247788	0.737875	0.846114	SLC16A4	9122	solute carrier family 16 member 4
ENSG00000198561	96.611	0.090165	2.24298	0.202238	0.0248981	0.737891	1.15048	CTNND1	1500	catenin delta 1
ENSG00000278318	114.437	0.0970089	2.24153	0.217448	0.024992	0.737891	1.16268	ZNF229	7772	zinc finger protein 229
ENSG00000144048	353.391	0.0499325	-2.24063	-0.11188	0.02505	0.737891	0.925381	DUSP11	8446	dual specificity phosphatase 11
ENSG00000115138	26.4056	0.175374	2.23997	0.392832	0.0250931	0.737891	1.31297	POMC	5443	proopiomelanocortin
ENSG00000149599	23.2801	0.185231	-2.2395	-0.414824	0.0251233	0.737891	0.750111	DUSP15	128853	dual specificity phosphatase 15
ENSG00000114503	556.329	0.0441883	2.23907	0.0989404	0.0251517	0.737891	1.07099	NCBP2	22916	nuclear cap binding protein subunit 2
ENSG00000057019	492.279	0.045526	-2.23836	-0.101904	0.0251975	0.737891	0.931803	DCBLD2	131566	discoidin, CUB and LCCL domain containing 2
ENSG00000103044	113.306	0.119606	-2.23561	-0.267392	0.0253773	0.738194	0.83082	HAS3	3038	hyaluronan synthase 3
ENSG00000231298	10.7944	0.288668	2.23474	0.645097	0.0254345		1.56384	MANCR	100216001	mitotically associated long non coding RNA
ENSG00000221968	1368.02	0.0476508	2.23473	0.106487	0.0254348	0.738194	1.0766	FADS3	3995	fatty acid desaturase 3
ENSG00000092969	714.763	0.0580691	-2.234	-0.129727	0.025483	0.738194	0.914005	TGFB2	7042	transforming growth factor beta 2
ENSG00000148344	661.659	0.0559469	-2.2328	-0.124918	0.0255623	0.738194	0.917056	PTGES	9536	prostaglandin E synthase
ENSG00000237190	117.786	0.0864962	-2.23245	-0.193098	0.0255852	0.738194	0.874725	CDKN2AIPNL	91368	CDKN2A interacting protein N-terminal like
ENSG00000101955	16.3443	0.215404	-2.23216	-0.480816	0.0256046	0.738194	0.716572	SRPX	8406	sushi repeat containing protein X-linked
ENSG00000099625	116.222	0.112522	2.23177	0.251123	0.0256299	0.738194	1.19013	CBARP	255057	CACN subunit beta associated regulatory protein
ENSG00000137819	42.4342	0.148889	2.23025	0.332059	0.0257307	0.738194	1.25881	PAQR5	54852	progestin and adipoQ receptor family member 5
ENSG00000180209	3.86604	0.513122	2.22996	1.14424	0.02575		2.2103	MYLPF	29895	myosin light chain, phosphorylatable, fast skeletal muscle
ENSG00000158352	413.322	0.0537246	-2.2295	-0.119779	0.0257807	0.738194	0.920329	SHROOM4	57477	shroom family member 4
ENSG00000177599	15.2001	0.221012	-2.22918	-0.492675	0.0258021	0.738194	0.710706	ZNF491	126069	zinc finger protein 491
ENSG00000242265	40.8718	0.147779	2.22862	0.329343	0.025839	0.738194	1.25644	PEG10	23089	paternally expressed 10
ENSG00000164823	846.481	0.040776	-2.22854	-0.0908709	0.0258445	0.738194	0.938956	OSGIN2	734	oxidative stress induced growth inhibitor family member 2
ENSG00000154370	471.433	0.0487004	2.22775	0.108492	0.0258974	0.738194	1.0781	TRIM11	81559	tripartite motif containing 11
ENSG00000158669	1330.16	0.033175	2.22656	0.0738662	0.0259768	0.738194	1.05253	GPAT4	137964	glycerol-3-phosphate acyltransferase 4
ENSG00000130592	121.111	0.0956124	-2.22621	-0.212853	0.0260004	0.738194	0.862829	LSP1	4046	lymphocyte specific protein 1
ENSG00000197496	299.189	0.0576029	-2.22414	-0.128117	0.0261392	0.738194	0.915025	SLC2A10	81031	solute carrier family 2 member 10
ENSG00000162441	434.309	0.0473029	-2.22379	-0.105192	0.0261623	0.738194	0.929681	LZIC	84328	leucine zipper and CTNNBIP1 domain containing
ENSG00000049769	145.705	0.0967724	2.22333	0.215157	0.0261934	0.738194	1.16083	PPP1R3F	89801	protein phosphatase 1 regulatory subunit 3F
ENSG00000120053	603.636	0.0495292	2.22321	0.110114	0.0262016	0.738194	1.07931	GOT1	2805	glutamic-oxaloacetic transaminase 1
ENSG00000258913	2.04051	0.613956	2.2223	1.3644	0.026263		2.57468	LINC02691	145195	long intergenic non-protein coding RNA 2691
ENSG00000122512	119.935	0.0811655	-2.22228	-0.180373	0.0262642	0.738486	0.882475	PMS2	5395	PMS1 homolog 2, mismatch repair system component
ENSG00000137802	583.054	0.0548287	2.22021	0.121731	0.0264048	0.740961	1.08804	MAPKBP1	23005	mitogen-activated protein kinase binding protein 1
ENSG00000131480	974.842	0.053689	-2.21883	-0.119127	0.0264983	0.741121	0.920745	AOC2	314	amine oxidase copper containing 2
ENSG00000103174	206.03	0.0613714	2.21613	0.136007	0.0266829	0.741121	1.09886	NAGPA	51172	N-acetylglucosamine-1-phosphodiester alpha-N-acetylglucosaminidase
ENSG00000161036	360.584	0.0473079	2.21606	0.104837	0.0266875	0.741121	1.07537	LRWD1	222229	leucine rich repeats and WD repeat domain containing 1
ENSG00000267796	84.3869	0.100579	2.21496	0.222778	0.0267628	0.741121	1.16698	LIN37	55957	lin-37 DREAM MuvB core complex component
ENSG00000167553	1454.82	0.0379021	-2.21458	-0.0839373	0.0267889	0.741121	0.943479	TUBA1C	84790	tubulin alpha 1c
ENSG00000107862	2208.83	0.0359902	2.21363	0.0796692	0.0268539	0.741121	1.05678	GBF1	8729	golgi brefeldin A resistant guanine nucleotide exchange factor 1
ENSG00000269556	192.878	0.0672156	-2.21287	-0.148739	0.0269069	0.741121	0.902038	TMEM185A	84548	transmembrane protein 185A
ENSG00000181924	301.315	0.0541083	-2.21048	-0.119605	0.0270722	0.741121	0.92044	COA4	51287	cytochrome c oxidase assembly factor 4 homolog
ENSG00000175470	322.294	0.0541467	2.21027	0.119679	0.0270865	0.741121	1.08649	PPP2R2D	55844	protein phosphatase 2 regulatory subunit Bdelta
ENSG00000185158	168.233	0.0779781	2.20979	0.172315	0.02712	0.741121	1.12687	LRRC37B	114659	leucine rich repeat containing 37B
ENSG00000033327	714.223	0.0451539	2.20932	0.0997594	0.0271525	0.741121	1.07159	GAB2	9846	GRB2 associated binding protein 2
ENSG00000140365	387.36	0.0574949	2.20813	0.126956	0.0272353	0.741121	1.09199	COMMD4	54939	COMM domain containing 4
ENSG00000178921	269.677	0.0648836	-2.2034	-0.142964	0.0275668	0.741121	0.905656	PFAS	5198	phosphoribosylformylglycinamidine synthase
ENSG00000174721	26.9677	0.164566	2.20305	0.362547	0.0275909	0.741121	1.28569	FGFBP3	143282	fibroblast growth factor binding protein 3
ENSG00000131459	1577.16	0.0407124	-2.20305	-0.0896915	0.0275914	0.741121	0.939724	GFPT2	9945	glutamine-fructose-6-phosphate transaminase 2
ENSG00000173040	229.092	0.061747	2.20291	0.136023	0.027601	0.741121	1.09887	EVC2	132884	EvC ciliary complex subunit 2
ENSG00000169826	1792.65	0.0311919	2.2022	0.0686909	0.0276509	0.741121	1.04876	CSGALNACT2	55454	chondroitin sulfate N-acetylgalactosaminyltransferase 2
ENSG00000114779	264.708	0.0526739	-2.20123	-0.115947	0.02772	0.741121	0.922776	ABHD14B	84836	abhydrolase domain containing 14B
ENSG00000258366	65.066	0.108537	2.20007	0.238788	0.0278019	0.741121	1.18	RTEL1	51750	regulator of telomere elongation helicase 1
ENSG00000221947	8.27372	0.391143	-2.19949	-0.860315	0.027843		0.550832	XKR9	389668	XK related 9
ENSG00000231177	10.2438	0.331997	2.19898	0.730054	0.0278792		1.6587	LINC00852	84657	long intergenic non-protein coding RNA 852
ENSG00000181826	263.185	0.0614861	2.19819	0.135158	0.0279359	0.741121	1.09821	RELL1	768211	RELT like 1
ENSG00000197905	229.012	0.065816	-2.19802	-0.144665	0.0279476	0.741121	0.904589	TEAD4	7004	TEA domain transcription factor 4
ENSG00000147437	36.9531	0.166835	2.1975	0.366619	0.0279851	0.741121	1.28933	GNRH1	2796	gonadotropin releasing hormone 1
ENSG00000231663	13.952	0.218542	-2.19698	-0.480134	0.0280215	0.741121	0.716911	COA6-AS1	101927765	COA6 antisense RNA 1
ENSG00000140287	1.1644	0.944741	2.19688	2.07548	0.0280289		4.21486	HDC	3067	histidine decarboxylase
ENSG00000105339	1050.25	0.0724758	2.19598	0.159155	0.0280937	0.741121	1.11663	DENND3	22898	DENN domain containing 3
ENSG00000133816	485.148	0.0487553	-2.19589	-0.107061	0.0281	0.741121	0.928478	MICAL2	9645	microtubule associated monooxygenase, calponin and LIM domain containing 2
ENSG00000125944	1709.46	0.0273754	-2.19549	-0.0601023	0.0281286	0.741121	0.959196	HNRNPR	10236	heterogeneous nuclear ribonucleoprotein R
ENSG00000101935	145.555	0.0799311	2.19492	0.175442	0.0281692	0.741121	1.12931	AMMECR1	9949	AMMECR nuclear protein 1
ENSG00000117151	658.759	0.0475492	-2.19103	-0.104182	0.0284494	0.741121	0.930332	CTBS	1486	chitobiase
ENSG00000153246	517.096	0.0541296	-2.1908	-0.118587	0.0284662	0.741121	0.921089	PLA2R1	22925	phospholipase A2 receptor 1
ENSG00000170325	234.231	0.0577705	-2.19045	-0.126544	0.0284916	0.741121	0.916023	PRDM10	56980	PR/SET domain 10
ENSG00000167716	553.598	0.0485294	2.1896	0.10626	0.0285532	0.741121	1.07643	WDR81	124997	WD repeat domain 81
ENSG00000182606	162.062	0.0745467	-2.18875	-0.163164	0.028615	0.741121	0.893064	TRAK1	22906	trafficking kinesin protein 1
ENSG00000184009	15928.4	0.0348364	2.18851	0.0762399	0.0286323	0.741121	1.05427	ACTG1	71	actin gamma 1
ENSG00000187134	9981.95	0.0424688	2.18836	0.0929371	0.0286432	0.741121	1.06654	AKR1C1	1645	aldo-keto reductase family 1 member C1
ENSG00000223403	42.3612	0.167893	-2.18824	-0.36739	0.0286518	0.741121	0.775184	MEG9	100507257	maternally expressed 9
ENSG00000157214	976.433	0.0491397	-2.18808	-0.107522	0.0286636	0.741121	0.928181	STEAP2	261729	STEAP2 metalloreductase
ENSG00000185238	205.168	0.060306	-2.18717	-0.1319	0.0287299	0.741121	0.912629	PRMT3	10196	protein arginine methyltransferase 3
ENSG00000010030	15.7466	0.215206	2.18642	0.470531	0.0287846	0.741121	1.38562	ETV7	51513	ETS variant transcription factor 7
ENSG00000103196	259.781	0.062961	-2.18618	-0.137644	0.0288025	0.741121	0.909002	CRISPLD2	83716	cysteine rich secretory protein LCCL domain containing 2
ENSG00000173068	341.657	0.0578622	-2.18574	-0.126472	0.0288347	0.741121	0.916069	BNC2	54796	basonuclin 2
ENSG00000080802	450.041	0.0472775	2.185	0.103301	0.028889	0.741121	1.07423	CNOT4	4850	CCR4-NOT transcription complex subunit 4
ENSG00000133466	146.979	0.121109	2.18487	0.264608	0.0288983	0.741121	1.20131	C1QTNF6	114904	C1q and TNF related 6
ENSG00000146067	1197.46	0.0735306	2.18428	0.160611	0.0289418	0.741121	1.11776	FAM193B	54540	family with sequence similarity 193 member B
ENSG00000129226	23.4344	0.164778	2.18343	0.359781	0.0290044	0.741121	1.28323	CD68	968	CD68 molecule
ENSG00000152795	2602.29	0.0313753	2.18309	0.0684951	0.029029	0.741121	1.04862	HNRNPDL	9987	heterogeneous nuclear ribonucleoprotein D like
ENSG00000143515	4373.77	0.0261613	2.18183	0.0570795	0.0291221	0.741121	1.04036	ATP8B2	57198	ATPase phospholipid transporting 8B2
ENSG00000245958	86.5381	0.106988	2.18136	0.23338	0.0291569	0.741121	1.17559	SEPTIN7P14	645513	septin 7 pseudogene 14
ENSG00000080031	15.7373	0.239133	2.18064	0.521462	0.0292103	0.741121	1.43541	PTPRH	5794	protein tyrosine phosphatase receptor type H
ENSG00000245060	111.772	0.0855643	-2.17945	-0.186483	0.0292983	0.741121	0.878745	LINC00847	729678	long intergenic non-protein coding RNA 847
ENSG00000187498	69.3595	0.114336	2.17726	0.248939	0.0294609	0.743901	1.18833	COL4A1	1282	collagen type IV alpha 1 chain
ENSG00000112394	33.8043	0.147132	-2.1754	-0.320071	0.0296003	0.746087	0.80103	SLC16A10	117247	solute carrier family 16 member 10
ENSG00000144596	5.81707	0.361482	2.1747	0.786114	0.0296526		1.72442	GRIP2	80852	glutamate receptor interacting protein 2
ENSG00000137869	154.223	0.075969	-2.17435	-0.165183	0.0296789	0.746734	0.891815	CYP19A1	1588	cytochrome P450 family 19 subfamily A member 1
ENSG00000155980	10.693	0.308009	2.17333	0.669406	0.0297556		1.59042	KIF5A	3798	kinesin family member 5A
ENSG00000168228	180.693	0.0647136	-2.17223	-0.140573	0.0298381	0.749104	0.907159	ZCCHC4	29063	zinc finger CCHC-type containing 4
ENSG00000147050	694.361	0.0406852	2.16971	0.0882752	0.0300288	0.750118	1.0631	KDM6A	7403	lysine demethylase 6A
ENSG00000142686	421.527	0.0487126	2.16948	0.105681	0.0300463	0.750118	1.076	C1orf216	127703	chromosome 1 open reading frame 216
ENSG00000114423	1652.67	0.0390417	2.16813	0.0846476	0.0301485	0.750118	1.06043	CBLB	868	Cbl proto-oncogene B
ENSG00000138166	766.976	0.0446309	2.16733	0.0967298	0.03021	0.750118	1.06935	DUSP5	1847	dual specificity phosphatase 5
ENSG00000260807	172.928	0.130316	2.16689	0.282379	0.0302435	0.750118	1.2162	CEROX1	115804232	cytoplasmic endogenous regulator of oxidative phosphorylation 1
ENSG00000164061	59.675	0.125327	-2.16566	-0.271415	0.0303369	0.750118	0.828506	BSN	8927	bassoon presynaptic cytomatrix protein
ENSG00000111540	1480.7	0.0327005	-2.16556	-0.070815	0.0303449	0.750118	0.9521	RAB5B	5869	RAB5B, member RAS oncogene family
ENSG00000135069	567.045	0.0582529	2.16467	0.126098	0.030413	0.75049	1.09134	PSAT1	29968	phosphoserine aminotransferase 1
ENSG00000197712	1916.06	0.0293235	-2.16284	-0.0634221	0.0305534	0.750612	0.956991	FAM114A1	92689	family with sequence similarity 114 member A1
ENSG00000285219	24.8182	0.165215	-2.16204	-0.357201	0.0306154	0.750612	0.780678	HULC	100506207	uncharacterized LOC100506207
ENSG00000107282	25.1255	0.161587	2.16133	0.349243	0.0306702	0.750612	1.27389	APBA1	320	amyloid beta precursor protein binding family A member 1
ENSG00000110619	1465.84	0.0405291	2.16027	0.0875538	0.0307519	0.750612	1.06257	CARS1	833	cysteinyl-tRNA synthetase 1
ENSG00000050438	6.90138	0.385811	2.1597	0.833237	0.0307958		1.78168	SLC4A8	9498	solute carrier family 4 member 8
ENSG00000196843	362.992	0.0550619	2.15946	0.118904	0.0308149	0.750612	1.08591	ARID5A	10865	AT-rich interaction domain 5A
ENSG00000101193	793.255	0.0341525	2.15918	0.0737416	0.0308359	0.750612	1.05244	GID8	54994	GID complex subunit 8 homolog
ENSG00000215251	252.971	0.0689779	2.15893	0.148919	0.0308556	0.750612	1.10874	FASTKD5	60493	FAST kinase domains 5
ENSG00000175793	91.5223	0.128718	2.15883	0.27788	0.0308637	0.750612	1.21241	SFN	2810	stratifin
ENSG00000180660	22.2426	0.183041	-2.15765	-0.39494	0.0309548	0.750612	0.760521	MAB21L1	4081	mab-21 like 1
ENSG00000170525	1425.79	0.0413955	2.15653	0.0892708	0.0310419	0.750612	1.06383	PFKFB3	5209	6-phosphofructo-2-kinase/fructose-2,6-biphosphatase 3
ENSG00000181744	131.058	0.0796684	-2.15635	-0.171793	0.0310561	0.750612	0.887739	DIPK2A	205428	divergent protein kinase domain 2A
ENSG00000229739	7.07284	0.353013	2.1546	0.760602	0.0311932		1.6942	PDC-AS1	102724919	PDC antisense RNA 1
ENSG00000153064	249.93	0.0601074	2.15272	0.129395	0.0313403	0.756185	1.09383	BANK1	55024	B cell scaffold protein with ankyrin repeats 1
ENSG00000114767	264.475	0.0583964	-2.15097	-0.125609	0.0314785	0.756612	0.916617	RRP9	9136	ribosomal RNA processing 9, U3 small nucleolar RNA binding protein
ENSG00000139289	5105.19	0.0403021	-2.1508	-0.0866818	0.0314919	0.756612	0.941686	PHLDA1	22822	pleckstrin homology like domain family A member 1
ENSG00000120337	25.0899	0.20833	2.1502	0.447951	0.0315393	0.756612	1.3641	TNFSF18	8995	TNF superfamily member 18
ENSG00000135632	538.135	0.0475419	-2.14978	-0.102205	0.0315724	0.756612	0.931608	SMYD5	10322	SMYD family member 5
ENSG00000068366	1690.4	0.0354609	-2.1481	-0.0761736	0.0317056	0.757719	0.94857	ACSL4	2182	acyl-CoA synthetase long chain family member 4
ENSG00000172687	50.4295	0.115313	-2.14785	-0.247674	0.031726	0.757719	0.842253	ZNF738	148203	zinc finger protein 738
ENSG00000121858	38.3312	0.12876	-2.14592	-0.276309	0.0318792	0.759646	0.825701	TNFSF10	8743	TNF superfamily member 10
ENSG00000167186	237.52	0.0593083	-2.14548	-0.127245	0.0319143	0.759646	0.915578	COQ7	10229	coenzyme Q7, hydroxylase
ENSG00000214753	432.024	0.0466436	-2.14412	-0.10001	0.0320233	0.760957	0.933027	HNRNPUL2	221092	heterogeneous nuclear ribonucleoprotein U like 2
ENSG00000175093	41.3663	0.132303	-2.14266	-0.28348	0.0321403	0.761213	0.821607	SPSB4	92369	splA/ryanodine receptor domain and SOCS box containing 4
ENSG00000108813	38.6571	0.145279	2.14264	0.311282	0.0321419	0.761213	1.24081	DLX4	1748	distal-less homeobox 4
ENSG00000170074	2.76649	0.64007	-2.14082	-1.37028	0.0322884		0.386817	FAM153A	285596	family with sequence similarity 153 member A
ENSG00000115257	14.0532	0.262636	-2.14006	-0.562056	0.0323501	0.764861	0.677336	PCSK4	54760	proprotein convertase subtilisin/kexin type 4
ENSG00000213918	273.129	0.0770662	2.1375	0.164729	0.0325574	0.768475	1.12096	DNASE1	1773	deoxyribonuclease 1
ENSG00000198133	3.43066	0.539442	2.13734	1.15297	0.0325705		2.22371	TMEM229B	161145	transmembrane protein 229B
ENSG00000205403	6.80412	0.316212	-2.13509	-0.67514	0.0327539		0.626271	CFI	3426	complement factor I
ENSG00000051596	97.0357	0.0954732	-2.13429	-0.203768	0.0328189	0.769715	0.86828	THOC3	84321	THO complex 3
ENSG00000068028	301.681	0.0544683	2.1342	0.116246	0.0328263	0.769715	1.08391	RASSF1	11186	Ras association domain family member 1
ENSG00000139117	342.139	0.049053	2.13351	0.104655	0.032883	0.769715	1.07524	CPNE8	144402	copine 8
ENSG00000175866	292.623	0.0641028	2.13275	0.136715	0.0329449	0.769715	1.0994	BAIAP2	10458	BAR/IMD domain containing adaptor protein 2
ENSG00000112294	104.541	0.0951502	-2.13251	-0.202909	0.0329648	0.769715	0.868797	ALDH5A1	7915	aldehyde dehydrogenase 5 family member A1
ENSG00000115415	1310.86	0.0348646	-2.13152	-0.0743146	0.0330462	0.769715	0.949793	STAT1	6772	signal transducer and activator of transcription 1
ENSG00000164237	69.3306	0.109516	-2.1279	-0.233039	0.0333451	0.771196	0.850841	CMBL	134147	carboxymethylenebutenolidase homolog
ENSG00000135778	322.026	0.0558603	-2.12612	-0.118766	0.033493	0.771196	0.920975	NTPCR	84284	nucleoside-triphosphatase, cancer-related
ENSG00000120697	377.718	0.0635164	-2.1261	-0.135042	0.033495	0.771196	0.910643	ALG5	29880	ALG5 dolichyl-phosphate beta-glucosyltransferase
ENSG00000166136	137.991	0.0817488	-2.12584	-0.173785	0.0335162	0.771196	0.886514	NDUFB8	4714	NADH:ubiquinone oxidoreductase subunit B8
ENSG00000067533	276.199	0.0552131	-2.12552	-0.117357	0.0335432	0.771196	0.921875	RRP15	51018	ribosomal RNA processing 15 homolog
ENSG00000127528	113.689	0.133588	2.12538	0.283926	0.0335546	0.771196	1.2175	KLF2	10365	Kruppel like factor 2
ENSG00000134330	193.644	0.0617391	2.12324	0.131087	0.0337336	0.771196	1.09512	IAH1	285148	isoamyl acetate hydrolyzing esterase 1 (putative)
ENSG00000047648	15.2768	0.228215	-2.12282	-0.48446	0.0337687	0.771196	0.714764	ARHGAP6	395	Rho GTPase activating protein 6
ENSG00000003987	194.851	0.0672623	-2.12279	-0.142784	0.0337714	0.771196	0.90577	MTMR7	9108	myotubularin related protein 7
ENSG00000137166	1762.84	0.0373597	2.12165	0.0792642	0.0338673	0.771196	1.05648	FOXP4	116113	forkhead box P4
ENSG00000283709	4.93307	0.519868	-2.12134	-1.10282	0.0338934		0.465607	FAM238C	387644	family with sequence similarity 238 member C
ENSG00000166821	73.0482	0.101112	2.12106	0.214465	0.0339166	0.771196	1.16027	PEX11A	8800	peroxisomal biogenesis factor 11 alpha
ENSG00000114124	2.23106	0.71853	2.11972	1.52308	0.0340299		2.87404	GRK7	131890	G protein-coupled receptor kinase 7
ENSG00000140848	781.115	0.0371408	2.11872	0.0786909	0.0341143	0.771196	1.05606	CPNE2	221184	copine 2
ENSG00000137875	4.96969	0.390592	2.11789	0.827232	0.0341842		1.77428	BCL2L10	10017	BCL2 like 10
ENSG00000069943	158.464	0.0733984	-2.11746	-0.155418	0.0342205	0.771196	0.897872	PIGB	9488	phosphatidylinositol glycan anchor biosynthesis class B
ENSG00000167972	182.887	0.0651771	2.11732	0.138001	0.034233	0.771196	1.10038	ABCA3	21	ATP binding cassette subfamily A member 3
ENSG00000228221	9.38025	0.267735	-2.1169	-0.566768	0.0342687		0.675128	LINC00578	100505566	long intergenic non-protein coding RNA 578
ENSG00000105245	445.264	0.0584894	2.11673	0.123806	0.0342826	0.771196	1.08961	NUMBL	9253	NUMB like endocytic adaptor protein
ENSG00000118418	159.691	0.0747571	2.11643	0.158219	0.034308	0.771196	1.11591	HMGN3	9324	high mobility group nucleosomal binding domain 3
ENSG00000125124	425.275	0.0491542	-2.11641	-0.104031	0.0343096	0.771196	0.93043	BBS2	583	Bardet-Biedl syndrome 2
ENSG00000180530	1143.83	0.0434722	-2.11631	-0.0920006	0.0343185	0.771196	0.938221	NRIP1	8204	nuclear receptor interacting protein 1
ENSG00000159713	6.10762	0.381365	2.116	0.80697	0.0343446		1.74953	TPPP3	51673	tubulin polymerization promoting protein family member 3
ENSG00000198517	1713.67	0.0368433	2.11575	0.0779511	0.0343664	0.771196	1.05552	MAFK	7975	MAF bZIP transcription factor K
ENSG00000132781	36.3654	0.164257	2.11319	0.347106	0.0345846	0.773844	1.27201	MUTYH	4595	mutY DNA glycosylase
ENSG00000122729	1037.66	0.0324212	-2.11308	-0.0685085	0.0345941	0.773844	0.953623	ACO1	48	aconitase 1
ENSG00000197566	76.2198	0.102409	-2.11229	-0.216317	0.0346618	0.774131	0.86076	ZNF624	57547	zinc finger protein 624
ENSG00000163806	10.4156	0.341393	2.11181	0.720959	0.0347023		1.64828	SPDYA	245711	speedy/RINGO cell cycle regulator family member A
ENSG00000169230	1271.79	0.0425868	-2.11085	-0.0898945	0.0347849	0.775653	0.939591	PRELID1	27166	PRELI domain containing 1
ENSG00000215193	404.799	0.0521707	-2.10909	-0.110033	0.0349369	0.777815	0.926567	PEX26	55670	peroxisomal biogenesis factor 26
ENSG00000183439	9.88979	0.286234	2.10714	0.603136	0.0351052		1.51901	TRIM61	391712	tripartite motif containing 61
ENSG00000257167	7.45994	0.297503	2.1063	0.62663	0.0351781		1.54395	TMPO-AS1	100128191	TMPO antisense RNA 1
ENSG00000179241	622.171	0.0440462	-2.10591	-0.0927571	0.0352125	0.780767	0.937729	LDLRAD3	143458	low density lipoprotein receptor class A domain containing 3
ENSG00000126226	407.891	0.0434403	-2.10463	-0.0914258	0.0353235	0.780767	0.938595	PCID2	55795	PCI domain containing 2
ENSG00000167216	12.2246	0.25678	2.10437	0.540359	0.0353466		1.45433	KATNAL2	83473	katanin catalytic subunit A1 like 2
ENSG00000184381	290.594	0.0752112	2.10376	0.158226	0.0353998	0.780767	1.11591	PLA2G6	8398	phospholipase A2 group VI
ENSG00000153162	2214.89	0.0415263	2.10349	0.0873501	0.035423	0.780767	1.06242	BMP6	654	bone morphogenetic protein 6
ENSG00000087842	155.728	0.0762435	2.10341	0.160371	0.0354302	0.780767	1.11757	PIR	8544	pirin
ENSG00000160539	85.6906	0.0976785	-2.10285	-0.205403	0.0354788	0.780767	0.867296	PLPP7	84814	phospholipid phosphatase 7 (inactive)
ENSG00000181472	290.336	0.0634789	2.10256	0.133468	0.0355045	0.780767	1.09693	ZBTB2	57621	zinc finger and BTB domain containing 2
ENSG00000182359	28.1925	0.167171	-2.10247	-0.351471	0.035512	0.780767	0.783784	KBTBD3	143879	kelch repeat and BTB domain containing 3
ENSG00000100364	705.856	0.0470152	-2.10068	-0.098764	0.0356687	0.782991	0.933833	KIAA0930	23313	KIAA0930
ENSG00000138231	262.819	0.0531895	-2.10002	-0.111699	0.0357268	0.783049	0.925497	DBR1	51163	debranching RNA lariats 1
ENSG00000027869	3.3135	0.589502	-2.09759	-1.23653	0.0359412		0.424391	SH2D2A	9047	SH2 domain containing 2A
ENSG00000162241	237.626	0.0799031	2.09754	0.1676	0.0359456	0.786624	1.12319	SLC25A45	283130	solute carrier family 25 member 45
ENSG00000183337	1025.89	0.0479285	2.09503	0.100411	0.0361686	0.788881	1.07208	BCOR	54880	BCL6 corepressor
ENSG00000187688	51.5524	0.124405	-2.09453	-0.26057	0.0362124	0.788881	0.834758	TRPV2	51393	transient receptor potential cation channel subfamily V member 2
ENSG00000123388	29.5294	0.157166	-2.09313	-0.328968	0.0363378	0.788881	0.796106	HOXC11	3227	homeobox C11
ENSG00000136754	1531.18	0.0329032	2.09272	0.0688573	0.0363741	0.788881	1.04889	ABI1	10006	abl interactor 1
ENSG00000167220	47.7742	0.134082	-2.09245	-0.28056	0.0363986	0.788881	0.823271	HDHD2	84064	haloacid dehalogenase like hydrolase domain containing 2
ENSG00000115761	329.338	0.0534986	-2.09192	-0.111915	0.0364453	0.788881	0.925359	NOL10	79954	nucleolar protein 10
ENSG00000115840	198.675	0.0643658	-2.09093	-0.134584	0.0365341	0.788881	0.910932	SLC25A12	8604	solute carrier family 25 member 12
ENSG00000164736	45.8134	0.194144	-2.09081	-0.405919	0.0365452	0.788881	0.754755	SOX17	64321	SRY-box transcription factor 17
ENSG00000105514	76.6939	0.102132	-2.09045	-0.213501	0.0365775	0.788881	0.862442	RAB3D	9545	RAB3D, member RAS oncogene family
ENSG00000215256	221.588	0.070351	-2.08768	-0.146871	0.0368263	0.790642	0.903207	DHRS4-AS1	55449	DHRS4 antisense RNA 1
ENSG00000131386	2195.56	0.032697	-2.08744	-0.0682529	0.0368485	0.790642	0.953792	GALNT15	117248	polypeptide N-acetylgalactosaminyltransferase 15
ENSG00000254505	21.4371	0.187579	2.08686	0.391452	0.0369005	0.790642	1.31171	CHMP4A	29082	charged multivesicular body protein 4A
ENSG00000005893	1631.61	0.0437298	-2.08672	-0.0912519	0.0369134	0.790642	0.938708	LAMP2	3920	lysosomal associated membrane protein 2
ENSG00000111581	411.977	0.0444155	2.08569	0.0926371	0.0370067	0.790904	1.06632	NUP107	57122	nucleoporin 107
ENSG00000090674	338.435	0.057097	2.08535	0.119067	0.0370377	0.790904	1.08603	MCOLN1	57192	mucolipin 1
ENSG00000139187	5.61823	0.428496	-2.08381	-0.892903	0.0371779		0.53853	KLRG1	10219	killer cell lectin like receptor G1
ENSG00000258839	40.2629	0.164777	-2.083	-0.34323	0.0372516	0.792536	0.788275	MC1R	4157	melanocortin 1 receptor
ENSG00000153339	659.014	0.0426221	2.0822	0.0887478	0.0373243	0.792536	1.06345	TRAPPC8	22878	trafficking protein particle complex 8
ENSG00000229474	18.157	0.253338	2.08206	0.527465	0.0373368	0.792536	1.44139	PATL2	197135	PAT1 homolog 2
ENSG00000128641	726.034	0.0440434	2.08139	0.0916716	0.0373981	0.792536	1.0656	MYO1B	4430	myosin IB
ENSG00000147655	1543.32	0.0541131	2.08081	0.112599	0.037451	0.792536	1.08117	RSPO2	340419	R-spondin 2
ENSG00000144362	7.83374	0.353972	-2.07992	-0.736232	0.0375329		0.600305	PHOSPHO2	493911	phosphatase, orphan 2
ENSG00000122359	2711.61	0.0307383	-2.07949	-0.0639201	0.0375721	0.793504	0.956661	ANXA11	311	annexin A11
ENSG00000107902	120.139	0.0864895	-2.07835	-0.179755	0.0376772	0.793504	0.882853	LHPP	64077	phospholysine phosphohistidine inorganic pyrophosphate phosphatase
ENSG00000148950	48.2997	0.116093	2.07824	0.241269	0.0376876	0.793504	1.18203	IMMP1L	196294	inner mitochondrial membrane peptidase subunit 1
ENSG00000134440	1679.62	0.0292841	2.07619	0.0607993	0.0378767	0.794134	1.04304	NARS1	4677	asparaginyl-tRNA synthetase 1
ENSG00000155265	23.1031	0.202378	2.07603	0.420142	0.0378914	0.794134	1.33806	GOLGA7B	401647	golgin A7 family member B
ENSG00000278970	259.122	0.057559	2.07571	0.119476	0.0379204	0.794134	1.08634	HEIH	100859930	hepatocellular carcinoma up-regulated EZH2-associated long non-coding RNA
ENSG00000272143	62.7936	0.108329	-2.07477	-0.224758	0.0380075	0.794635	0.855739	FGF14-AS2	283481	FGF14 antisense RNA 2
ENSG00000186409	25.8158	0.171697	-2.07424	-0.35614	0.0380569	0.794635	0.781252	CCDC30	728621	coiled-coil domain containing 30
ENSG00000116199	980.731	0.0359578	-2.07315	-0.0745457	0.0381586	0.795582	0.949641	FAM20B	9917	FAM20B glycosaminoglycan xylosylkinase
ENSG00000172062	63.4073	0.113347	-2.07114	-0.234757	0.0383454	0.798081	0.849828	SMN1	6606	survival of motor neuron 1, telomeric
ENSG00000112763	511.457	0.0436697	2.07065	0.0904247	0.0383916	0.798081	1.06468	BTN2A1	11120	butyrophilin subfamily 2 member A1
ENSG00000205085	24.4204	0.239207	-2.069	-0.494919	0.0385459	0.799007	0.709601	FAM71F2	346653	family with sequence similarity 71 member F2
ENSG00000175592	2261.03	0.0480834	2.06862	0.099466	0.0385822	0.799007	1.07138	FOSL1	8061	FOS like 1, AP-1 transcription factor subunit
ENSG00000163328	93.8874	0.108842	-2.06836	-0.225125	0.0386059	0.799007	0.855521	GPR155	151556	G protein-coupled receptor 155
ENSG00000145088	65.2444	0.109827	2.06739	0.227056	0.0386978	0.799398	1.17044	EAF2	55840	ELL associated factor 2
ENSG00000179403	536.275	0.0541501	2.06696	0.111926	0.0387381	0.799398	1.08067	VWA1	64856	von Willebrand factor A domain containing 1
ENSG00000168297	717.564	0.0417062	2.06565	0.0861503	0.0388616	0.799661	1.06153	PXK	54899	PX domain containing serine/threonine kinase like
ENSG00000167196	337.653	0.0491699	-2.0646	-0.101516	0.038961	0.799661	0.932053	FBXO22	26263	F-box protein 22
ENSG00000105219	3.28328	0.608128	2.0634	1.25481	0.0390751		2.38636	CCNP	79935	cyclin P
ENSG00000154589	30.1259	0.169397	-2.06281	-0.349433	0.0391305	0.799661	0.784892	LY96	23643	lymphocyte antigen 96
ENSG00000006210	231.954	0.0636383	-2.0628	-0.131273	0.0391318	0.799661	0.913026	CX3CL1	6376	C-X3-C motif chemokine ligand 1
ENSG00000075914	186.877	0.0641551	-2.06263	-0.132328	0.0391474	0.799661	0.912358	EXOSC7	23016	exosome component 7
ENSG00000206754	4.26479	0.416561	-2.06233	-0.859088	0.0391762		0.551301	SNORD101	594837	small nucleolar RNA, C/D box 101
ENSG00000105146	7.84899	0.315415	2.06162	0.650266	0.0392436		1.56946	AURKC	6795	aurora kinase C
ENSG00000152454	20.3293	0.202702	2.06152	0.417873	0.0392538	0.800106	1.33596	ZNF256	10172	zinc finger protein 256
ENSG00000171786	5.76586	0.560462	2.06133	1.1553	0.0392714		2.2273	NHLH1	4807	nescient helix-loop-helix 1
ENSG00000197283	381.148	0.0638079	2.06107	0.131513	0.0392963	0.800106	1.09544	SYNGAP1	8831	synaptic Ras GTPase activating protein 1
ENSG00000082068	189.306	0.0644083	-2.05906	-0.132621	0.0394882	0.800106	0.912173	WDR70	55100	WD repeat domain 70
ENSG00000196230	3286.3	0.0381137	-2.059	-0.0784762	0.0394942	0.800106	0.947057	TUBB	203068	tubulin beta class I
ENSG00000197837	19.0128	0.224262	2.05844	0.461629	0.0395482	0.800106	1.3771	H4-16	121504	H4 histone 16
ENSG00000172340	283.169	0.0614597	-2.05826	-0.1265	0.0395656	0.800106	0.916051	SUCLG2	8801	succinate-CoA ligase GDP-forming subunit beta
ENSG00000184428	115.55	0.0857684	-2.05825	-0.176533	0.039566	0.800106	0.884827	TOP1MT	116447	DNA topoisomerase I mitochondrial
ENSG00000130021	130.3	0.0930229	-2.05454	-0.191119	0.0399233	0.800427	0.875926	PUDP	8226	pseudouridine 5'-phosphatase
ENSG00000178026	39.8855	0.136313	2.05277	0.279818	0.0400951	0.800427	1.21404	LRRC75B	388886	leucine rich repeat containing 75B
ENSG00000187860	52.19	0.119084	2.05261	0.244433	0.0401101	0.800427	1.18463	CCDC157	550631	coiled-coil domain containing 157
ENSG00000253729	2222.11	0.0531171	-2.05257	-0.109026	0.0401143	0.800427	0.927214	PRKDC	5591	protein kinase, DNA-activated, catalytic subunit
ENSG00000101222	4.26197	0.429322	-2.05251	-0.881188	0.0401201		0.54292	SPEF1	25876	sperm flagellar 1
ENSG00000206560	1614.06	0.0377276	2.05206	0.0774193	0.0401638	0.800427	1.05513	ANKRD28	23243	ankyrin repeat domain 28
ENSG00000087085	2.2269	0.581223	2.05167	1.19248	0.0402013		2.28545	ACHE	43	acetylcholinesterase (Cartwright blood group)
ENSG00000183853	2065.87	0.0365916	-2.05154	-0.0750691	0.0402142	0.800427	0.949297	KIRREL1	55243	kirre like nephrin family adhesion molecule 1
ENSG00000116151	143.862	0.0835617	2.05094	0.17138	0.0402729	0.800427	1.12614	MORN1	79906	MORN repeat containing 1
ENSG00000112303	46.7662	0.131387	-2.0509	-0.269462	0.0402762	0.800427	0.829629	VNN2	8875	vanin 2
ENSG00000110344	1086.32	0.0333541	2.05039	0.0683889	0.0403266	0.800427	1.04855	UBE4A	9354	ubiquitination factor E4A
ENSG00000148154	695.074	0.0516533	-2.04939	-0.105858	0.0404236	0.800427	0.929252	UGCG	7357	UDP-glucose ceramide glucosyltransferase
ENSG00000237440	65.1611	0.11411	-2.04873	-0.23378	0.0404883	0.800427	0.850404	ZNF737	100129842	zinc finger protein 737
ENSG00000163539	379.566	0.0465317	-2.04835	-0.0953133	0.0405255	0.800427	0.936069	CLASP2	23122	cytoplasmic linker associated protein 2
ENSG00000072736	329.144	0.0533656	-2.04786	-0.109285	0.0405734	0.800427	0.927047	NFATC3	4775	nuclear factor of activated T cells 3
ENSG00000197385	125.594	0.0962845	2.04714	0.197108	0.0406441	0.800427	1.1464	ZNF860	344787	zinc finger protein 860
ENSG00000127838	307.739	0.0514894	-2.04697	-0.105398	0.0406607	0.800427	0.929549	PNKD	25953	PNKD metallo-beta-lactamase domain containing
ENSG00000163517	161.826	0.0715446	-2.04697	-0.14645	0.0406611	0.800427	0.903471	HDAC11	79885	histone deacetylase 11
ENSG00000052802	321.984	0.0651126	-2.04682	-0.133274	0.0406761	0.800427	0.91176	MSMO1	6307	methylsterol monooxygenase 1
ENSG00000106351	319.796	0.0631631	-2.04559	-0.129206	0.040797	0.800427	0.914335	AGFG2	3268	ArfGAP with FG repeats 2
ENSG00000223959	291.376	0.107071	2.04558	0.219022	0.0407981	0.800427	1.16394	AFG3L1P	172	AFG3 like matrix AAA peptidase subunit 1, pseudogene
ENSG00000151789	1560.55	0.0343607	2.04541	0.0702818	0.0408143	0.800427	1.04992	ZNF385D	79750	zinc finger protein 385D
ENSG00000164023	668.371	0.053038	2.04512	0.108469	0.040843	0.800427	1.07808	SGMS2	166929	sphingomyelin synthase 2
ENSG00000128185	341.117	0.058242	-2.04411	-0.119053	0.0409428	0.800427	0.920792	DGCR6L	85359	DiGeorge syndrome critical region gene 6 like
ENSG00000034693	160.4	0.0645101	-2.04304	-0.131797	0.0410487	0.800888	0.912694	PEX3	8504	peroxisomal biogenesis factor 3
ENSG00000147533	607.334	0.0392542	-2.04267	-0.0801836	0.0410847	0.800888	0.945937	GOLGA7	51125	golgin A7
ENSG00000197782	145.02	0.0817014	2.04134	0.16678	0.0412172	0.800888	1.12255	ZNF780A	284323	zinc finger protein 780A
ENSG00000215790	36.9103	0.143542	2.04119	0.292996	0.0412316	0.800888	1.22518	SLC35E2A	9906	solute carrier family 35 member E2A
ENSG00000091947	204.274	0.0658085	-2.04098	-0.134314	0.0412531	0.800888	0.911103	TMEM101	84336	transmembrane protein 101
ENSG00000145016	493.654	0.0491296	2.04031	0.100239	0.0413196	0.800888	1.07195	RUBCN	9711	rubicon autophagy regulator
ENSG00000115827	237.445	0.0643923	-2.03987	-0.131352	0.0413636	0.800888	0.912976	DCAF17	80067	DDB1 and CUL4 associated factor 17
ENSG00000174899	3.73344	0.484865	-2.03972	-0.988987	0.0413785		0.503831	SLC66A1L	152078	solute carrier family 66 member 1 like
ENSG00000113810	418.372	0.0527509	2.03905	0.107561	0.0414455	0.801375	1.07741	SMC4	10051	structural maintenance of chromosomes 4
ENSG00000168806	311.747	0.0582145	-2.03832	-0.11866	0.0415184	0.801686	0.921043	LCMT2	9836	leucine carboxyl methyltransferase 2
ENSG00000112319	5.53345	0.392167	2.03695	0.798825	0.0416552		1.73968	EYA4	2070	EYA transcriptional coactivator and phosphatase 4
ENSG00000092203	938.526	0.0404706	-2.03565	-0.0823838	0.0417859	0.805749	0.944496	TOX4	9878	TOX high mobility group box family member 4
ENSG00000109670	287.662	0.0623028	2.0342	0.126736	0.0419315	0.805795	1.09182	FBXW7	55294	F-box and WD repeat domain containing 7
ENSG00000137393	1358.78	0.0359185	-2.03227	-0.0729959	0.0421267	0.805795	0.950662	RNF144B	255488	ring finger protein 144B
ENSG00000179869	463.565	0.057871	-2.03197	-0.117592	0.042157	0.805795	0.921725	ABCA13	154664	ATP binding cassette subfamily A member 13
ENSG00000184451	18.734	0.20325	2.03074	0.412749	0.0422812	0.805795	1.33122	CCR10	2826	C-C motif chemokine receptor 10
ENSG00000162191	668.951	0.0402203	-2.03037	-0.081662	0.0423191	0.805795	0.944968	UBXN1	51035	UBX domain protein 1
ENSG00000162419	366.268	0.0520444	2.03022	0.105661	0.0423344	0.805795	1.07599	GMEB1	10691	glucocorticoid modulatory element binding protein 1
ENSG00000184905	212.419	0.0671683	-2.0289	-0.136278	0.0424685	0.805795	0.909864	TCEAL2	140597	transcription elongation factor A like 2
ENSG00000130939	833.135	0.0376129	2.02878	0.0763084	0.0424804	0.805795	1.05432	UBE4B	10277	ubiquitination factor E4B
ENSG00000169239	652.271	0.0401851	-2.02855	-0.0815177	0.0425039	0.805795	0.945063	CA5B	11238	carbonic anhydrase 5B
ENSG00000253293	303.31	0.0533744	-2.02781	-0.108233	0.0425797	0.805795	0.927724	HOXA10	3206	homeobox A10
ENSG00000205710	297.956	0.0627425	2.02671	0.12716	0.0426925	0.805795	1.09214	C17orf107	100130311	chromosome 17 open reading frame 107
ENSG00000105329	1461.33	0.0577019	2.02641	0.116927	0.0427231	0.805795	1.08442	TGFB1	7040	transforming growth factor beta 1
ENSG00000104219	354.48	0.0618868	-2.02495	-0.125318	0.0428725	0.805795	0.916802	ZDHHC2	51201	zinc finger DHHC-type palmitoyltransferase 2
ENSG00000158079	288.129	0.0597495	2.02487	0.120985	0.0428811	0.805795	1.08748	PTPDC1	138639	protein tyrosine phosphatase domain containing 1
ENSG00000162086	292.819	0.0602118	2.02452	0.1219	0.042917	0.805795	1.08817	ZNF75A	7627	zinc finger protein 75a
ENSG00000136193	1225.77	0.039704	-2.02439	-0.0803764	0.0429301	0.805795	0.945811	SCRN1	9805	secernin 1
ENSG00000203801	2.81883	0.54171	-2.02381	-1.09632	0.0429899		0.467709	LINC00222	387111	long intergenic non-protein coding RNA 222
ENSG00000188315	32.424	0.163802	-2.02357	-0.331465	0.0430148	0.806313	0.794729	C3orf62	375341	chromosome 3 open reading frame 62
ENSG00000100804	805.507	0.0495442	-2.02235	-0.100196	0.0431403	0.807594	0.932906	PSMB5	5693	proteasome 20S subunit beta 5
ENSG00000160808	14.1846	0.236047	-2.02157	-0.477186	0.0432206	0.808025	0.718377	MYL3	4634	myosin light chain 3
ENSG00000176170	512.974	0.0599244	2.02097	0.121106	0.0432827	0.808115	1.08757	SPHK1	8877	sphingosine kinase 1
ENSG00000116254	31.6195	0.174718	2.01902	0.352761	0.0434847	0.810299	1.277	CHD5	26038	chromodomain helicase DNA binding protein 5
ENSG00000174306	609.104	0.048294	-2.01685	-0.0974016	0.0437114	0.810299	0.934715	ZHX3	23051	zinc fingers and homeoboxes 3
ENSG00000137337	1059.58	0.0466601	2.01673	0.0941009	0.0437234	0.810299	1.0674	MDC1	9656	mediator of DNA damage checkpoint 1
ENSG00000180035	118.974	0.0803118	-2.01658	-0.161955	0.0437395	0.810299	0.893813	ZNF48	197407	zinc finger protein 48
ENSG00000187210	571.667	0.0793449	-2.01584	-0.159946	0.0438172	0.810299	0.895058	GCNT1	2650	glucosaminyl (N-acetyl) transferase 1
ENSG00000083812	147.331	0.0862666	-2.01576	-0.173893	0.0438255	0.810299	0.886448	ZNF324	25799	zinc finger protein 324
ENSG00000111641	12.2885	0.25563	-2.01546	-0.515213	0.0438561		0.699689	NOP2	4839	NOP2 nucleolar protein
ENSG00000157227	16129.7	0.0365169	-2.01505	-0.0735833	0.0438996	0.810299	0.950275	MMP14	4323	matrix metallopeptidase 14
ENSG00000176531	102.545	0.0889696	2.01503	0.179276	0.043902	0.810299	1.13232	PHLDB3	653583	pleckstrin homology like domain family B member 3
ENSG00000230148	7.80898	0.296418	-2.015	-0.59728	0.043905		0.660999	HOXB-AS1	100874362	HOXB cluster antisense RNA 1
ENSG00000155629	3.57463	0.448918	2.01464	0.904408	0.0439425		1.87178	PIK3AP1	118788	phosphoinositide-3-kinase adaptor protein 1
ENSG00000162032	439.456	0.0530025	2.01457	0.106777	0.0439498	0.810299	1.07682	SPSB3	90864	splA/ryanodine receptor domain and SOCS box containing 3
ENSG00000186792	15.7491	0.234028	-2.01374	-0.471273	0.0440364	0.810299	0.721328	HYAL3	8372	hyaluronidase 3
ENSG00000139737	48.9013	0.119758	-2.01341	-0.241122	0.0440718	0.810299	0.846087	SLAIN1	122060	SLAIN motif family member 1
ENSG00000007372	4.30518	0.424277	-2.01297	-0.854056	0.0441182		0.553227	PAX6	5080	paired box 6
ENSG00000137273	13.6061	0.238975	-2.01139	-0.480672	0.0442842		0.716644	FOXF2	2295	forkhead box F2
ENSG00000160404	114.316	0.0919927	2.01132	0.185027	0.0442914	0.810299	1.13684	TOR2A	27433	torsin family 2 member A
ENSG00000181634	16.5141	0.225496	-2.01121	-0.453519	0.0443033	0.810299	0.730259	TNFSF15	9966	TNF superfamily member 15
ENSG00000116874	115.832	0.080292	-2.0106	-0.161435	0.0443674	0.810299	0.894135	WARS2	10352	tryptophanyl tRNA synthetase 2, mitochondrial
ENSG00000198542	83.5353	0.09499	-2.00968	-0.190899	0.0444654	0.810299	0.876059	ITGBL1	9358	integrin subunit beta like 1
ENSG00000130713	285.649	0.0571881	-2.00948	-0.114918	0.044486	0.810299	0.923435	EXOSC2	23404	exosome component 2
ENSG00000183018	148.152	0.0785594	2.00934	0.157853	0.044501	0.810299	1.11563	SPNS2	124976	sphingolipid transporter 2
ENSG00000164330	52.8492	0.118136	2.00698	0.237097	0.0447517	0.810299	1.17862	EBF1	1879	EBF transcription factor 1
ENSG00000104375	217.941	0.0710946	-2.00622	-0.142632	0.0448324	0.810299	0.905865	STK3	6788	serine/threonine kinase 3
ENSG00000105401	1845.09	0.0304914	2.00577	0.0611587	0.0448807	0.810299	1.0433	CDC37	11140	cell division cycle 37, HSP90 cochaperone
ENSG00000147044	561.295	0.0454322	-2.00494	-0.0910887	0.0449697	0.810299	0.938814	CASK	8573	calcium/calmodulin dependent serine protein kinase
ENSG00000181666	232.804	0.0646593	2.00348	0.129544	0.0451259	0.810299	1.09395	ZNF875	284459	zinc finger protein 875
ENSG00000179399	37.2772	0.156805	2.00326	0.314121	0.0451496	0.810299	1.24325	GPC5	2262	glypican 5
ENSG00000144488	22.7675	0.237175	-2.00302	-0.475068	0.0451747	0.810299	0.719433	ESPNL	339768	espin like
ENSG00000186777	7.45377	0.376142	-2.003	-0.753414	0.045177		0.593198	ZNF732	654254	zinc finger protein 732
ENSG00000113761	203.722	0.0664251	-2.00299	-0.133049	0.0451786	0.810299	0.911902	ZNF346	23567	zinc finger protein 346
ENSG00000169946	84.907	0.0959484	2.0027	0.192155	0.04521	0.810299	1.14247	ZFPM2	23414	zinc finger protein, FOG family member 2
ENSG00000114993	658.962	0.0558472	2.00221	0.111818	0.0452623	0.810299	1.08059	RTKN	6242	rhotekin
ENSG00000148426	227.717	0.070318	-2.00218	-0.140789	0.0452658	0.810299	0.907023	PROSER2	254427	proline and serine rich 2
ENSG00000102043	10.2732	0.28932	-2.00215	-0.579261	0.0452688		0.669307	MTMR8	55613	myotubularin related protein 8
ENSG00000162426	87.1384	0.103316	2.00195	0.206834	0.0452904	0.810299	1.15415	SLC45A1	50651	solute carrier family 45 member 1
ENSG00000164104	742.324	0.041156	-2.00191	-0.0823907	0.0452941	0.810299	0.944491	HMGB2	3148	high mobility group box 2
ENSG00000119574	182.9	0.0703962	2.00106	0.140867	0.0453857	0.810911	1.10257	ZBTB45	84878	zinc finger and BTB domain containing 45
ENSG00000207357	6.73235	0.339213	-2.00032	-0.678535	0.0454652		0.624799	RNU6-2	103625684	RNA, U6 small nuclear 2
ENSG00000115884	105.76	0.0861928	-1.99967	-0.172357	0.0455363	0.811741	0.887392	SDC1	6382	syndecan 1
ENSG00000174744	495.98	0.0448365	-1.99957	-0.0896536	0.0455472	0.811741	0.939748	BRMS1	25855	BRMS1 transcriptional repressor and anoikis regulator
ENSG00000140332	1464.12	0.0406607	1.99825	0.0812502	0.0456895	0.812644	1.05793	TLE3	7090	TLE family member 3, transcriptional corepressor
ENSG00000065029	586.591	0.049683	1.99803	0.0992683	0.045713	0.812644	1.07123	ZNF76	7629	zinc finger protein 76
ENSG00000105865	31.4852	0.15441	1.99603	0.308206	0.0459308	0.814173	1.23817	DUS4L	11062	dihydrouridine synthase 4 like
ENSG00000177707	247.295	0.0626113	1.99496	0.124907	0.0460477	0.814173	1.09044	NECTIN3	25945	nectin cell adhesion molecule 3
ENSG00000121005	102.792	0.0993568	-1.99439	-0.198157	0.0461091	0.814173	0.871664	CRISPLD1	83690	cysteine rich secretory protein LCCL domain containing 1
ENSG00000102699	1002.66	0.0335889	-1.99411	-0.0669802	0.0461396	0.814173	0.954634	PARP4	143	poly(ADP-ribose) polymerase family member 4
ENSG00000086189	165.938	0.0717302	-1.99358	-0.143	0.0461983	0.814173	0.905634	DIMT1	27292	DIMT1 rRNA methyltransferase and ribosome maturation factor
ENSG00000277443	477.314	0.0683912	-1.99296	-0.136301	0.0462662	0.814173	0.909849	MARCKS	4082	myristoylated alanine rich protein kinase C substrate
ENSG00000071859	827.341	0.0402443	1.99233	0.0801799	0.0463346	0.814173	1.05715	FAM50A	9130	family with sequence similarity 50 member A
ENSG00000140511	471.828	0.0530394	1.99095	0.105599	0.046486	0.814173	1.07594	HAPLN3	145864	hyaluronan and proteoglycan link protein 3
ENSG00000111981	99.4789	0.115173	1.98955	0.229142	0.04664	0.814173	1.17214	ULBP1	80329	UL16 binding protein 1
ENSG00000100593	11.0907	0.279112	-1.98887	-0.555117	0.0467155		0.680602	ISM2	145501	isthmin 2
ENSG00000144152	56.7263	0.125871	-1.98883	-0.250336	0.0467195	0.814173	0.8407	FBLN7	129804	fibulin 7
ENSG00000221963	162.616	0.0844694	-1.98874	-0.167987	0.0467301	0.814173	0.890084	APOL6	80830	apolipoprotein L6
ENSG00000099290	812.108	0.038765	1.98861	0.0770886	0.046744	0.814173	1.05489	WASHC2A	387680	WASH complex subunit 2A
ENSG00000174611	20.9172	0.175802	-1.98847	-0.349577	0.0467595	0.814173	0.784814	KY	339855	kyphoscoliosis peptidase
ENSG00000087303	95.282	0.100672	-1.9879	-0.200126	0.046823	0.814173	0.870475	NID2	22795	nidogen 2
ENSG00000105197	486.834	0.0412546	-1.98772	-0.0820027	0.0468423	0.814173	0.944745	TIMM50	92609	translocase of inner mitochondrial membrane 50
ENSG00000130734	213.412	0.0640745	1.98737	0.12734	0.0468816	0.814173	1.09228	ATG4D	84971	autophagy related 4D cysteine peptidase
ENSG00000149716	251.452	0.0630334	1.98725	0.125263	0.046895	0.814173	1.09071	LTO1	220064	LTO1 maturation factor of ABCE1
ENSG00000169402	1.34651	0.905454	-1.98718	-1.7993	0.0469028		0.287315	RSPH10B2	728194	radial spoke head 10 homolog B2
ENSG00000198839	94.6781	0.0990359	-1.98481	-0.196567	0.0471659	0.81693	0.872624	ZNF277	11179	zinc finger protein 277
ENSG00000118217	760.023	0.0410541	-1.98477	-0.0814831	0.0471695	0.81693	0.945086	ATF6	22926	activating transcription factor 6
ENSG00000204301	22.1075	0.18652	-1.98323	-0.369913	0.047342	0.817128	0.773829	NOTCH4	4855	notch receptor 4
ENSG00000198142	467.878	0.054104	1.98281	0.107278	0.0473889	0.817128	1.07719	SOWAHC	65124	sosondowah ankyrin repeat domain family member C
ENSG00000234840	36.5994	0.154697	1.98276	0.306727	0.0473945	0.817128	1.2369	LINC01239	441389	long intergenic non-protein coding RNA 1239
ENSG00000105538	42.9946	0.128547	-1.98181	-0.254755	0.0475009	0.817128	0.83813	RASIP1	54922	Ras interacting protein 1
ENSG00000101695	4.64522	0.40221	-1.98155	-0.797001	0.0475293		0.575544	RNF125	54941	ring finger protein 125
ENSG00000105771	685.634	0.0434516	1.98147	0.0860984	0.047538	0.817128	1.0615	SMG9	56006	SMG9 nonsense mediated mRNA decay factor
ENSG00000079785	1548.83	0.0312201	-1.98091	-0.0618442	0.0476012	0.817128	0.958039	DDX1	1653	DEAD-box helicase 1
ENSG00000180921	12.9315	0.237623	1.97978	0.470442	0.047728		1.38553	FAM83H	286077	family with sequence similarity 83 member H
ENSG00000166575	132.733	0.0815517	-1.97948	-0.16143	0.0477615	0.817283	0.894138	TMEM135	65084	transmembrane protein 135
ENSG00000119714	392.447	0.0902572	-1.97909	-0.178627	0.0478054	0.817283	0.883543	GPR68	8111	G protein-coupled receptor 68
ENSG00000132825	167.803	0.078036	-1.9789	-0.154426	0.0478268	0.817283	0.89849	PPP1R3D	5509	protein phosphatase 1 regulatory subunit 3D
ENSG00000182534	2248.73	0.0346393	-1.97777	-0.0685085	0.047955	0.817557	0.953623	MXRA7	439921	matrix remodeling associated 7
ENSG00000205277	11.3492	0.239931	1.9774	0.47444	0.0479965		1.38938	MUC12	10071	mucin 12, cell surface associated
ENSG00000127920	378.704	0.0621537	-1.97662	-0.122855	0.0480841	0.818706	0.918369	GNG11	2791	G protein subunit gamma 11
ENSG00000204392	159.817	0.0730919	-1.97602	-0.144431	0.048152	0.818874	0.904736	LSM2	57819	LSM2 homolog, U6 small nuclear RNA and mRNA degradation associated
ENSG00000169105	196.866	0.0671449	-1.9752	-0.132625	0.0482455	0.819068	0.91217	CHST14	113189	carbohydrate sulfotransferase 14
ENSG00000159167	52.9309	0.123807	-1.9749	-0.244506	0.0482795	0.819068	0.844105	STC1	6781	stanniocalcin 1
ENSG00000173848	980.672	0.0510686	1.97327	0.100772	0.0484642	0.820552	1.07235	NET1	10276	neuroepithelial cell transforming 1
ENSG00000076003	417.135	0.0541864	-1.97171	-0.10684	0.0486424	0.820646	0.92862	MCM6	4175	minichromosome maintenance complex component 6
ENSG00000112182	71.9416	0.102852	1.97101	0.202723	0.0487224	0.820646	1.15087	BACH2	60468	BTB domain and CNC homolog 2
ENSG00000138413	339.781	0.0535819	-1.97086	-0.105603	0.0487395	0.820646	0.929417	IDH1	3417	isocitrate dehydrogenase (NADP(+)) 1
ENSG00000129696	183.43	0.0670014	1.97051	0.132027	0.0487795	0.820646	1.09583	TTI2	80185	TELO2 interacting protein 2
ENSG00000260314	2.21995	0.744231	1.96945	1.46572	0.0489016		2.76202	MRC1	4360	mannose receptor C-type 1
ENSG00000105849	295.191	0.0634195	-1.96869	-0.124854	0.0489883	0.822293	0.917097	POLR1F	221830	RNA polymerase I subunit F
ENSG00000163013	111.132	0.0991232	1.9683	0.195104	0.0490336	0.822293	1.14481	FBXO41	150726	F-box protein 41
ENSG00000149929	192.838	0.066853	-1.96814	-0.131576	0.0490521	0.822293	0.912834	HIRIP3	8479	HIRA interacting protein 3
ENSG00000177614	10.3976	0.255403	1.96748	0.5025	0.0491284		1.41667	PGBD5	79605	piggyBac transposable element derived 5
ENSG00000154485	6.20881	0.360559	1.9673	0.709329	0.0491481		1.63504	MMP21	118856	matrix metallopeptidase 21
ENSG00000101230	2184.84	0.0400385	-1.96686	-0.0787501	0.0491992	0.823781	0.946878	ISM1	140862	isthmin 1
ENSG00000167670	97.8928	0.0822102	1.96575	0.161605	0.0493272	0.824066	1.11853	CHAF1A	10036	chromatin assembly factor 1 subunit A
ENSG00000144231	318.069	0.0507133	-1.9657	-0.0996873	0.049333	0.824066	0.933235	POLR2D	5433	RNA polymerase II subunit D
ENSG00000135945	540.595	0.0418091	1.96508	0.082158	0.0494053	0.824118	1.0586	REV1	51455	REV1 DNA directed polymerase
ENSG00000138760	2765.73	0.0337097	-1.96405	-0.0662075	0.0495246	0.824118	0.955146	SCARB2	950	scavenger receptor class B member 2
ENSG00000165934	828.12	0.0367978	-1.96322	-0.0722424	0.0496202	0.824118	0.951158	CPSF2	53981	cleavage and polyadenylation specific factor 2
ENSG00000165966	1.68934	0.833613	1.96318	1.63653	0.0496253		3.10917	PDZRN4	29951	PDZ domain containing ring finger 4
ENSG00000264522	907.532	0.0357942	1.96309	0.0702673	0.0496357	0.824118	1.04991	OTUD7B	56957	OTU deubiquitinase 7B
ENSG00000214941	157.528	0.0702618	1.96309	0.13793	0.0496359	0.824118	1.10033	ZSWIM7	125150	zinc finger SWIM-type containing 7
ENSG00000116984	745.838	0.051561	-1.96252	-0.10119	0.0497018	0.824118	0.932264	MTR	4548	5-methyltetrahydrofolate-homocysteine methyltransferase
ENSG00000070756	3463.26	0.0253376	-1.96146	-0.0496986	0.0498256	0.824118	0.966138	PABPC1	26986	poly(A) binding protein cytoplasmic 1
ENSG00000137449	436.359	0.0492319	1.96133	0.0965601	0.0498403	0.824118	1.06922	CPEB2	132864	cytoplasmic polyadenylation element binding protein 2
ENSG00000165178	1.00203	1.01974	-1.96113	-1.99983	0.0498644		0.25003	NCF1C	654817	neutrophil cytosolic factor 1C pseudogene
ENSG00000119523	617.527	0.0415575	1.96089	0.0814896	0.0498918	0.824118	1.05811	ALG2	85365	ALG2 alpha-1,3/1,6-mannosyltransferase
ENSG00000090263	264.647	0.0611114	-1.96065	-0.119818	0.04992	0.824118	0.920304	MRPS33	51650	mitochondrial ribosomal protein S33
ENSG00000091622	32.9371	0.177183	1.95893	0.347089	0.0501212	0.825044	1.27199	PITPNM3	83394	PITPNM family member 3
ENSG00000152558	1000.24	0.0418269	-1.95886	-0.081933	0.0501292	0.825044	0.944791	TMEM123	114908	transmembrane protein 123
ENSG00000226251	33.0996	0.160724	-1.95858	-0.314791	0.0501623	0.825044	0.803968	LINC02608	101929541	long intergenic non-protein coding RNA 2608
ENSG00000163739	2231.41	0.0740092	-1.95817	-0.144923	0.0502099	0.825044	0.904428	CXCL1	2919	C-X-C motif chemokine ligand 1
ENSG00000119862	358.684	0.0531189	1.95692	0.103949	0.0503568	0.826135	1.07471	LGALSL	29094	galectin like
ENSG00000213799	141.531	0.0762169	1.95661	0.149127	0.0503934	0.826135	1.1089	ZNF845	91664	zinc finger protein 845
ENSG00000205683	6.52375	0.342184	-1.9551	-0.669003	0.0505719		0.628941	DPF3	8110	double PHD fingers 3
ENSG00000162148	30.4233	0.167675	1.95436	0.327697	0.0506592	0.827273	1.25501	PPP1R32	220004	protein phosphatase 1 regulatory subunit 32
ENSG00000173531	84.9995	0.109012	1.95349	0.212953	0.0507621	0.827273	1.15906	MST1	4485	macrophage stimulating 1
ENSG00000147274	1415.71	0.0371867	-1.95342	-0.0726414	0.0507693	0.827273	0.950895	RBMX	27316	RNA binding motif protein X-linked
ENSG00000184203	439.314	0.0500162	-1.95295	-0.0976789	0.0508259	0.827273	0.934535	PPP1R2	5504	protein phosphatase 1 regulatory inhibitor subunit 2
ENSG00000170369	36.8131	0.145397	-1.95281	-0.283932	0.0508419	0.827273	0.821349	CST2	1470	cystatin SA
ENSG00000164403	285.605	0.0675318	1.95141	0.131782	0.0510086	0.827273	1.09565	SHROOM1	134549	shroom family member 1
ENSG00000152234	1728.82	0.0402077	-1.95075	-0.078435	0.0510873	0.827273	0.947084	ATP5F1A	498	ATP synthase F1 subunit alpha
ENSG00000064393	3192.09	0.0515429	-1.95057	-0.100538	0.0511076	0.827273	0.932685	HIPK2	28996	homeodomain interacting protein kinase 2
ENSG00000126860	201.119	0.0751973	-1.95001	-0.146636	0.0511746	0.827273	0.903355	EVI2A	2123	ecotropic viral integration site 2A
ENSG00000100209	110.007	0.0811814	-1.9492	-0.158238	0.051272	0.827273	0.896119	HSCB	150274	HscB mitochondrial iron-sulfur cluster cochaperone
ENSG00000184702	52.8503	0.203635	1.94896	0.396878	0.0512997	0.827273	1.31666	SEPTIN5	5413	septin 5
ENSG00000169692	264.749	0.0680702	1.94748	0.132566	0.0514767	0.827273	1.09624	AGPAT2	10555	1-acylglycerol-3-phosphate O-acyltransferase 2
ENSG00000133135	35.1323	0.153538	-1.94686	-0.298916	0.0515516	0.827273	0.812863	RNF128	79589	ring finger protein 128
ENSG00000111802	727.086	0.0457836	1.94665	0.0891245	0.0515772	0.827273	1.06372	TDP2	51567	tyrosyl-DNA phosphodiesterase 2
ENSG00000100592	442.869	0.0571106	-1.94662	-0.111173	0.0515799	0.827273	0.925835	DAAM1	23002	dishevelled associated activator of morphogenesis 1
ENSG00000272523	14.5613	0.218021	1.94614	0.424298	0.0516379	0.827273	1.34192	LINC01023	100652853	long intergenic non-protein coding RNA 1023
ENSG00000116819	28.5246	0.159003	1.94597	0.309415	0.0516587	0.827273	1.23921	TFAP2E	339488	transcription factor AP-2 epsilon
ENSG00000196263	149.372	0.0743844	1.94571	0.14473	0.0516899	0.827273	1.10552	ZNF471	57573	zinc finger protein 471
ENSG00000119013	281.297	0.0634787	-1.94568	-0.123509	0.0516935	0.827273	0.917952	NDUFB3	4709	NADH:ubiquinone oxidoreductase subunit B3
ENSG00000101216	553.008	0.0439735	1.94476	0.0855181	0.0518034	0.827992	1.06107	GMEB2	26205	glucocorticoid modulatory element binding protein 2
ENSG00000153317	725.368	0.0380359	1.94413	0.0739469	0.0518792	0.827992	1.05259	ASAP1	50807	ArfGAP with SH3 domain, ankyrin repeat and PH domain 1
ENSG00000182950	24.7754	0.190649	1.94353	0.370532	0.0519525	0.827992	1.29283	ODF3L1	161753	outer dense fiber of sperm tails 3 like 1
ENSG00000134809	227.43	0.0663143	-1.94336	-0.128872	0.0519731	0.827992	0.914546	TIMM10	26519	translocase of inner mitochondrial membrane 10
ENSG00000135679	2342.49	0.0347098	1.93996	0.0673358	0.0523841	0.83308	1.04778	MDM2	4193	MDM2 proto-oncogene
ENSG00000147117	8.28178	0.321096	1.93961	0.622801	0.0524273		1.53986	ZNF157	7712	zinc finger protein 157
ENSG00000134222	87.664	0.105238	1.93957	0.204116	0.0524317	0.83308	1.15198	PSRC1	84722	proline and serine rich coiled-coil 1
ENSG00000146830	2253.26	0.0570707	1.93926	0.110675	0.0524696	0.83308	1.07973	GIGYF1	64599	GRB10 interacting GYF protein 1
ENSG00000105662	322.226	0.0583927	1.93685	0.113098	0.0527639	0.834935	1.08155	CRTC1	23373	CREB regulated transcription coactivator 1
ENSG00000051382	255.223	0.0592625	-1.93541	-0.114697	0.0529399	0.836783	0.923576	PIK3CB	5291	phosphatidylinositol-4,5-bisphosphate 3-kinase catalytic subunit beta
ENSG00000166321	16.2632	0.213024	-1.93454	-0.412103	0.0530464	0.837529	0.751527	NUDT13	25961	nudix hydrolase 13
ENSG00000255650	2.52231	0.637226	1.93378	1.23225	0.0531401		2.34934	FAM222A-AS1	84983	FAM222A antisense RNA 1
ENSG00000245556	81.1804	0.101652	1.93192	0.196383	0.0533688	0.839149	1.14582	SCAMP1-AS1	728769	SCAMP1 antisense RNA 1
ENSG00000096746	2002.83	0.0374652	1.93166	0.0723701	0.0534012	0.839149	1.05144	HNRNPH3	3189	heterogeneous nuclear ribonucleoprotein H3
ENSG00000163867	126.598	0.085594	1.93118	0.165298	0.0534606	0.839149	1.1214	ZMYM6	9204	zinc finger MYM-type containing 6
ENSG00000158006	270.328	0.0569685	-1.93068	-0.109988	0.0535228	0.839149	0.926596	PAFAH2	5051	platelet activating factor acetylhydrolase 2
ENSG00000076513	423.932	0.0438924	1.93041	0.0847301	0.0535566	0.839149	1.06049	ANKRD13A	88455	ankyrin repeat domain 13A
ENSG00000183734	6.40089	0.359245	-1.93004	-0.693359	0.0536013		0.618412	ASCL2	430	achaete-scute family bHLH transcription factor 2
ENSG00000152359	136.084	0.0754453	1.9295	0.145572	0.0536687	0.839149	1.10617	POC5	134359	POC5 centriolar protein
ENSG00000167272	179.25	0.0672134	-1.9286	-0.129628	0.0537809	0.839149	0.914067	POP5	51367	POP5 homolog, ribonuclease P/MRP subunit
ENSG00000204386	598.703	0.0553646	1.92858	0.106775	0.0537835	0.839149	1.07682	NEU1	4758	neuraminidase 1
ENSG00000087494	34.2003	0.138853	-1.9278	-0.267682	0.0538794	0.839149	0.830653	PTHLH	5744	parathyroid hormone like hormone
ENSG00000117308	1377.67	0.0350163	1.9277	0.067501	0.0538923	0.839149	1.0479	GALE	2582	UDP-galactose-4-epimerase
ENSG00000152049	128.817	0.130093	1.92745	0.250748	0.0539241	0.839149	1.18982	KCNE4	23704	potassium voltage-gated channel subfamily E regulatory subunit 4
ENSG00000178971	540.394	0.0556725	1.92699	0.10728	0.0539814	0.839149	1.0772	CTC1	80169	CST telomere replication complex component 1
ENSG00000092068	680.6	0.0567704	1.92598	0.109338	0.0541075	0.840184	1.07873	SLC7A8	23428	solute carrier family 7 member 8
ENSG00000197372	63.8873	0.102055	-1.92472	-0.196427	0.0542639	0.841687	0.872709	ZNF675	171392	zinc finger protein 675
ENSG00000188404	10.5925	0.272137	-1.92393	-0.523573	0.0543633		0.695647	SELL	6402	selectin L
ENSG00000102393	219.445	0.0715106	1.92281	0.137501	0.0545044	0.843563	1.1	GLA	2717	galactosidase alpha
ENSG00000196109	3.90516	0.400889	-1.92217	-0.770578	0.054584		0.586182	ZNF676	163223	zinc finger protein 676
ENSG00000237651	17.1211	0.191592	1.92214	0.368265	0.0545888	0.843944	1.2908	C2orf74	339804	chromosome 2 open reading frame 74
ENSG00000110799	8.31683	0.299869	-1.92151	-0.576202	0.0546676		0.670727	VWF	7450	von Willebrand factor
ENSG00000175220	1796.23	0.0350168	1.92073	0.067258	0.0547654	0.844973	1.04772	ARHGAP1	392	Rho GTPase activating protein 1
ENSG00000265485	29.2657	0.170729	-1.9206	-0.327901	0.0547826	0.844973	0.796695	LINC01915	729950	long intergenic non-protein coding RNA 1915
ENSG00000006625	78.0375	0.102091	-1.9191	-0.195923	0.0549714	0.844973	0.873014	GGCT	79017	gamma-glutamylcyclotransferase
ENSG00000105819	562.137	0.0452801	-1.91897	-0.0868912	0.0549881	0.844973	0.941549	PMPCB	9512	peptidase, mitochondrial processing subunit beta
ENSG00000109445	372.752	0.0477559	1.91895	0.0916412	0.0549908	0.844973	1.06558	ZNF330	27309	zinc finger protein 330
ENSG00000236609	125.171	0.077294	-1.91805	-0.148253	0.0551052	0.844973	0.902342	ZNF853	54753	zinc finger protein 853
ENSG00000119401	247.724	0.0670904	-1.91802	-0.128681	0.0551084	0.844973	0.914668	TRIM32	22954	tripartite motif containing 32
ENSG00000106031	45.62	0.12541	-1.91782	-0.240513	0.0551342	0.844973	0.846444	HOXA13	3209	homeobox A13
ENSG00000136040	27.1149	0.16135	1.9149	0.30897	0.0555048	0.845721	1.23882	PLXNC1	10154	plexin C1
ENSG00000187531	356.396	0.0677057	1.91479	0.129642	0.0555197	0.845721	1.09402	SIRT7	51547	sirtuin 7
ENSG00000176401	52.7982	0.109512	-1.91475	-0.209687	0.0555246	0.845721	0.864725	EID2B	126272	EP300 interacting inhibitor of differentiation 2B
ENSG00000170989	47.3853	0.139754	1.91472	0.267589	0.0555287	0.845721	1.20379	S1PR1	1901	sphingosine-1-phosphate receptor 1
ENSG00000171488	99.614	0.094579	1.91416	0.181039	0.0555998	0.845721	1.1337	LRRC8C	84230	leucine rich repeat containing 8 VRAC subunit C
ENSG00000225973	54.3602	0.125629	-1.91403	-0.240458	0.0556165	0.845721	0.846476	PIGBOS1	101928527	PIGB opposite strand 1
ENSG00000100401	888.002	0.037871	-1.91367	-0.0724725	0.0556624	0.845721	0.951007	RANGAP1	5905	Ran GTPase activating protein 1
ENSG00000275066	639.963	0.037128	1.91189	0.0709848	0.0558897	0.848055	1.05043	SYNRG	11276	synergin gamma
ENSG00000123643	459.893	0.0612996	1.91113	0.117151	0.0559882	0.848055	1.08459	SLC36A1	206358	solute carrier family 36 member 1
ENSG00000136999	137.99	0.0813785	1.91106	0.15552	0.0559963	0.848055	1.11382	CCN3	4856	cellular communication network factor 3
ENSG00000135074	46.2449	0.137431	-1.91003	-0.262497	0.056129	0.849153	0.833644	ADAM19	8728	ADAM metallopeptidase domain 19
ENSG00000178860	327.872	0.0724446	1.90889	0.138289	0.0562764	0.849583	1.1006	MSC	9242	musculin
ENSG00000198848	112.357	0.106895	1.90862	0.204021	0.0563116	0.849583	1.1519	CES1	1066	carboxylesterase 1
ENSG00000219607	3.27772	0.522306	-1.90852	-0.996831	0.0563243		0.5011	PPP1R3G	648791	protein phosphatase 1 regulatory subunit 3G
ENSG00000171747	4.33923	0.432645	1.90826	0.825601	0.0563572		1.77227	LGALS4	3960	galectin 4
ENSG00000119986	390.113	0.060538	-1.90738	-0.115469	0.0564719	0.850556	0.923082	AVPI1	60370	arginine vasopressin induced 1
ENSG00000128989	1063.66	0.0359045	-1.90684	-0.0684641	0.0565417	0.850556	0.953653	ARPP19	10776	cAMP regulated phosphoprotein 19
ENSG00000270164	10.3484	0.36013	1.90675	0.686679	0.0565529		1.60957	LINC01480	101927931	long intergenic non-protein coding RNA 1480
ENSG00000054356	8.07865	0.321751	-1.90667	-0.613472	0.0565638		0.653622	PTPRN	5798	protein tyrosine phosphatase receptor type N
ENSG00000188042	313.033	0.077266	-1.90652	-0.147309	0.0565832	0.850556	0.902933	ARL4C	10123	ADP ribosylation factor like GTPase 4C
ENSG00000164305	248.88	0.0650346	1.90459	0.123864	0.0568334	0.853408	1.08965	CASP3	836	caspase 3
ENSG00000116691	179.42	0.0696413	-1.90367	-0.132574	0.0569527	0.853656	0.912202	MIIP	60672	migration and invasion inhibitory protein
ENSG00000025293	514.194	0.0435748	-1.90353	-0.0829462	0.0569709	0.853656	0.944128	PHF20	51230	PHD finger protein 20
ENSG00000173210	168.726	0.0751936	1.90202	0.14302	0.0571686	0.855711	1.10421	ABLIM3	22885	actin binding LIM protein family member 3
ENSG00000106571	767.814	0.0455301	-1.89994	-0.0865045	0.057441	0.858876	0.941802	GLI3	2737	GLI family zinc finger 3
ENSG00000185915	78.679	0.107111	-1.89924	-0.203429	0.0575333	0.859066	0.868484	KLHL34	257240	kelch like family member 34
ENSG00000162929	132.799	0.0936214	1.89892	0.177779	0.0575754	0.859066	1.13114	KIAA1841	84542	KIAA1841
ENSG00000171466	382.26	0.0522757	1.89738	0.0991871	0.0577772	0.860308	1.07117	ZNF562	54811	zinc finger protein 562
ENSG00000180304	632.998	0.0465739	-1.89681	-0.0883421	0.0578524	0.860308	0.940603	OAZ2	4947	ornithine decarboxylase antizyme 2
ENSG00000198743	10539.5	0.0934745	-1.89617	-0.177243	0.0579376	0.860308	0.884391	SLC5A3	6526	solute carrier family 5 member 3
ENSG00000133048	100362	0.0267128	-1.8961	-0.0506503	0.0579467	0.860308	0.965501	CHI3L1	1116	chitinase 3 like 1
ENSG00000196972	19.4482	0.203716	-1.89515	-0.386073	0.0580722	0.860308	0.765209	SMIM10L2B	644596	small integral membrane protein 10 like 2B
ENSG00000092020	292.109	0.0588777	-1.89472	-0.111557	0.0581298	0.860308	0.925589	PPP2R3C	55012	protein phosphatase 2 regulatory subunit B''gamma
ENSG00000137944	317.824	0.0612416	-1.89395	-0.115988	0.0582318	0.860308	0.92275	KYAT3	56267	kynurenine aminotransferase 3
ENSG00000158406	69.5619	0.121707	1.89378	0.230486	0.0582537	0.860308	1.17323	H4C8	8365	H4 clustered histone 8
ENSG00000206530	54.0493	0.123647	1.89347	0.234122	0.0582949	0.860308	1.17619	CFAP44	55779	cilia and flagella associated protein 44
ENSG00000241749	61.5992	0.114951	1.89333	0.217639	0.0583141	0.860308	1.16283	RPSAP52	204010	ribosomal protein SA pseudogene 52
ENSG00000099783	2947.58	0.0320394	-1.89298	-0.06065	0.0583606	0.860308	0.958832	HNRNPM	4670	heterogeneous nuclear ribonucleoprotein M
ENSG00000196368	42.0537	0.129464	1.89276	0.245044	0.05839	0.860308	1.18513	NUDT11	55190	nudix hydrolase 11
ENSG00000162572	61.9961	0.119032	1.8917	0.225173	0.0585313	0.861461	1.16892	SCNN1D	6339	sodium channel epithelial 1 subunit delta
ENSG00000171428	41.7472	0.132316	-1.89089	-0.250194	0.0586397	0.861461	0.840784	NAT1	9	N-acetyltransferase 1
ENSG00000151413	81.9298	0.0975167	-1.89035	-0.184341	0.0587108	0.861461	0.880051	NUBPL	80224	nucleotide binding protein like
ENSG00000143801	16.1249	0.244032	1.89009	0.461242	0.058746	0.861461	1.37673	PSEN2	5664	presenilin 2
ENSG00000258545	22.1187	0.188806	-1.88988	-0.356822	0.0587734	0.861461	0.780883	RHOXF1-AS1	101928969	RHOXF1 antisense RNA 1
ENSG00000070444	483.354	0.0569883	-1.88891	-0.107646	0.0589045	0.862487	0.928101	MNT	4335	MAX network transcriptional repressor
ENSG00000143315	290.409	0.0728393	-1.88833	-0.137544	0.0589823	0.862625	0.909065	PIGM	93183	phosphatidylinositol glycan anchor biosynthesis class M
ENSG00000077150	2319.17	0.0358831	-1.88785	-0.0677418	0.0590463	0.862625	0.95413	NFKB2	4791	nuclear factor kappa B subunit 2
ENSG00000155256	787.864	0.0349022	1.88704	0.0658618	0.0591549	0.862625	1.04671	ZFYVE27	118813	zinc finger FYVE-type containing 27
ENSG00000134755	162.498	0.0805899	1.88649	0.152032	0.0592293	0.862625	1.11113	DSC2	1824	desmocollin 2
ENSG00000107537	186.213	0.0650779	-1.88611	-0.122744	0.0592806	0.862625	0.918439	PHYH	5264	phytanoyl-CoA 2-hydroxylase
ENSG00000250067	54.9062	0.186444	1.88521	0.351486	0.0594016	0.863494	1.27587	YJEFN3	374887	YjeF N-terminal domain containing 3
ENSG00000116473	583.914	0.0496654	-1.88422	-0.0935807	0.0595346	0.864538	0.937194	RAP1A	5906	RAP1A, member of RAS oncogene family
ENSG00000142959	34.9751	0.1576	1.88307	0.296772	0.0596905	0.865779	1.22839	BEST4	266675	bestrophin 4
ENSG00000129472	389.398	0.0495564	-1.88243	-0.0932865	0.0597778	0.865779	0.937385	RAB2B	84932	RAB2B, member RAS oncogene family
ENSG00000113494	30.4402	0.147937	-1.88224	-0.278453	0.0598041	0.865779	0.824475	PRLR	5618	prolactin receptor
ENSG00000197046	3.01612	0.508637	-1.88176	-0.957131	0.0598689		0.51508	SIGLEC15	284266	sialic acid binding Ig like lectin 15
ENSG00000087299	52.577	0.11773	-1.87902	-0.221217	0.0602414	0.870314	0.857842	L2HGDH	79944	L-2-hydroxyglutarate dehydrogenase
ENSG00000154553	159.661	0.0751708	1.87796	0.141168	0.0603861	0.870314	1.1028	PDLIM3	27295	PDZ and LIM domain 3
ENSG00000132470	40.8069	0.136476	-1.87786	-0.256283	0.0604006	0.870314	0.837242	ITGB4	3691	integrin subunit beta 4
ENSG00000166145	39.574	0.13978	-1.87767	-0.262462	0.0604257	0.870314	0.833664	SPINT1	6692	serine peptidase inhibitor, Kunitz type 1
ENSG00000121895	11.6238	0.26103	1.87751	0.490086	0.0604488		1.40453	TMEM156	80008	transmembrane protein 156
ENSG00000177752	2.83132	0.598381	-1.87742	-1.12341	0.060461		0.459008	YIPF7	285525	Yip1 domain family member 7
ENSG00000144677	578.643	0.0423672	-1.87671	-0.0795107	0.0605584	0.870552	0.946379	CTDSPL	10217	CTD small phosphatase like
ENSG00000086200	212.198	0.0689311	-1.87607	-0.12932	0.060645	0.870552	0.914262	IPO11	51194	importin 11
ENSG00000153786	508.739	0.0505596	1.87589	0.094844	0.0606707	0.870552	1.06795	ZDHHC7	55625	zinc finger DHHC-type palmitoyltransferase 7
ENSG00000172380	2130	0.0314008	-1.87469	-0.0588669	0.0608348	0.870552	0.960018	GNG12	55970	G protein subunit gamma 12
ENSG00000128609	445.942	0.0526809	1.87443	0.0987467	0.0608711	0.870552	1.07084	NDUFA5	4698	NADH:ubiquinone oxidoreductase subunit A5
ENSG00000154380	948.745	0.0450692	-1.87332	-0.0844293	0.0610237	0.870552	0.943158	ENAH	55740	ENAH actin regulator
ENSG00000102804	7070.19	0.0402056	1.87289	0.0753008	0.061083	0.870552	1.05358	TSC22D1	8848	TSC22 domain family member 1
ENSG00000116675	200.082	0.0725823	1.87139	0.13583	0.0612917	0.870552	1.09872	DNAJC6	9829	DnaJ heat shock protein family (Hsp40) member C6
ENSG00000132359	1732.5	0.0325972	1.87128	0.0609984	0.0613067	0.870552	1.04319	RAP1GAP2	23108	RAP1 GTPase activating protein 2
ENSG00000182621	55.8038	0.112651	1.87124	0.210797	0.0613113	0.870552	1.15733	PLCB1	23236	phospholipase C beta 1
ENSG00000162066	249.273	0.0932644	1.87091	0.174489	0.0613578	0.870552	1.12856	AMDHD2	51005	amidohydrolase domain containing 2
ENSG00000184557	1346.83	0.0502686	-1.87007	-0.0940061	0.0614735	0.870552	0.936917	SOCS3	9021	suppressor of cytokine signaling 3
ENSG00000266643	2.66339	0.630055	1.86968	1.178	0.0615289		2.26263	MIR3677	100500812	microRNA 3677
ENSG00000165699	1045.93	0.0394815	1.86946	0.0738093	0.0615584	0.870552	1.05249	TSC1	7248	TSC complex subunit 1
ENSG00000162595	80.4961	0.107251	-1.86923	-0.200476	0.0615914	0.870552	0.870263	DIRAS3	9077	DIRAS family GTPase 3
ENSG00000101190	89.1667	0.0974485	-1.86889	-0.18212	0.0616388	0.870552	0.881407	TCFL5	10732	transcription factor like 5
ENSG00000142149	18.0738	0.225371	1.86783	0.420955	0.0617857	0.870552	1.33881	HUNK	30811	hormonally up-regulated Neu-associated kinase
ENSG00000185088	787.079	0.0448897	-1.86735	-0.0838249	0.0618525	0.870552	0.943553	RPS27L	51065	ribosomal protein S27 like
ENSG00000174886	104.327	0.0931639	1.86683	0.173921	0.0619258	0.870552	1.12812	NDUFA11	126328	NADH:ubiquinone oxidoreductase subunit A11
ENSG00000243335	216.235	0.0680837	1.86654	0.127081	0.0619659	0.870552	1.09208	KCTD7	154881	potassium channel tetramerization domain containing 7
ENSG00000086544	941.775	0.0458804	1.86569	0.0855986	0.0620849	0.870552	1.06113	ITPKC	80271	inositol-trisphosphate 3-kinase C
ENSG00000102034	453.496	0.051604	1.86505	0.0962441	0.0621743	0.870552	1.06899	ELF4	2000	E74 like ETS transcription factor 4
ENSG00000102886	26.0889	0.19098	-1.864	-0.355987	0.062321	0.870552	0.781335	GDPD3	79153	glycerophosphodiester phosphodiesterase domain containing 3
ENSG00000196757	109.303	0.0830531	1.86399	0.15481	0.0623237	0.870552	1.11327	ZNF700	90592	zinc finger protein 700
ENSG00000123268	401.324	0.0464566	1.86391	0.0865911	0.0623337	0.870552	1.06186	ATF1	466	activating transcription factor 1
ENSG00000229619	280.853	0.0745627	1.86351	0.138948	0.0623906	0.870552	1.1011	MBNL1-AS1	401093	MBNL1 antisense RNA 1
ENSG00000179029	40.3179	0.132667	1.86205	0.247033	0.0625958	0.870552	1.18676	TMEM107	84314	transmembrane protein 107
ENSG00000214046	312.167	0.0580895	-1.86194	-0.108159	0.0626115	0.870552	0.927771	SMIM7	79086	small integral membrane protein 7
ENSG00000170185	334.502	0.0493514	-1.86194	-0.0918893	0.0626117	0.870552	0.938293	USP38	84640	ubiquitin specific peptidase 38
ENSG00000103415	225.842	0.0601896	-1.86039	-0.111976	0.0628307	0.870552	0.92532	HMOX2	3163	heme oxygenase 2
ENSG00000167302	419.671	0.0739198	1.86035	0.137517	0.062836	0.870552	1.10001	TEPSIN	146705	TEPSIN adaptor related protein complex 4 accessory protein
ENSG00000188033	40.0657	0.13639	1.85927	0.253585	0.0629888	0.870552	1.19217	ZNF490	57474	zinc finger protein 490
ENSG00000176595	104.218	0.0959886	-1.85902	-0.178445	0.0630244	0.870552	0.883655	KBTBD11	9920	kelch repeat and BTB domain containing 11
ENSG00000117525	46.4873	0.170143	1.85869	0.316242	0.0630717	0.870552	1.24508	F3	2152	coagulation factor III, tissue factor
ENSG00000213654	28.8704	0.173334	-1.85863	-0.322164	0.0630793	0.870552	0.799869	GPSM3	63940	G protein signaling modulator 3
ENSG00000055732	120.958	0.0928262	1.85793	0.172465	0.063179	0.870552	1.12698	MCOLN3	55283	mucolipin 3
ENSG00000204852	271.434	0.0523458	1.85722	0.0972178	0.0632795	0.870552	1.06971	TCTN1	79600	tectonic family member 1
ENSG00000177732	23.2845	0.188163	-1.85697	-0.349414	0.0633147	0.870552	0.784903	SOX12	6666	SRY-box transcription factor 12
ENSG00000048342	123.689	0.078645	-1.85687	-0.146034	0.0633291	0.870552	0.903732	CC2D2A	57545	coiled-coil and C2 domain containing 2A
ENSG00000177565	2052.3	0.0366352	-1.85683	-0.0680255	0.0633347	0.870552	0.953943	TBL1XR1	79718	TBL1X receptor 1
ENSG00000175356	37.3538	0.188047	1.8565	0.349111	0.0633818	0.870552	1.27378	SCUBE2	57758	signal peptide, CUB domain and EGF like domain containing 2
ENSG00000196381	6.22425	0.318982	-1.85619	-0.592091	0.0634269		0.663381	ZNF781	163115	zinc finger protein 781
ENSG00000198246	118.146	0.0824024	-1.8555	-0.152897	0.0635255	0.871392	0.899442	SLC29A3	55315	solute carrier family 29 member 3
ENSG00000163879	202.064	0.0720726	1.85371	0.133602	0.0637809	0.87346	1.09703	DNALI1	7802	dynein axonemal light intermediate chain 1
ENSG00000227500	811.13	0.0385378	1.853	0.0714107	0.0638818	0.87346	1.05074	SCAMP4	113178	secretory carrier membrane protein 4
ENSG00000168143	133.235	0.0934189	1.85248	0.173056	0.0639576	0.87346	1.12744	FAM83B	222584	family with sequence similarity 83 member B
ENSG00000169241	177.596	0.0662815	-1.85197	-0.122751	0.0640307	0.87346	0.918435	SLC50A1	55974	solute carrier family 50 member 1
ENSG00000184208	619.174	0.0453102	1.85187	0.0839083	0.0640452	0.87346	1.05989	C22orf46	79640	CTA-216E10.6
ENSG00000007866	396.931	0.0527222	1.85178	0.0976299	0.0640573	0.87346	1.07001	TEAD3	7005	TEA domain transcription factor 3
ENSG00000213762	193.433	0.0691905	1.85038	0.128029	0.0642588	0.87465	1.0928	ZNF134	7693	zinc finger protein 134
ENSG00000213015	278.682	0.0809469	1.84886	0.149659	0.0644779	0.87665	1.10931	ZNF580	51157	zinc finger protein 580
ENSG00000222009	422.676	0.0774146	1.84791	0.143055	0.0646158	0.87665	1.10424	BTBD19	149478	BTB domain containing 19
ENSG00000145777	20.9004	0.194649	1.84744	0.359604	0.0646828	0.87665	1.28307	TSLP	85480	thymic stromal lymphopoietin
ENSG00000142657	1572.3	0.0438307	1.84607	0.0809147	0.0648814	0.87665	1.05769	PGD	5226	phosphogluconate dehydrogenase
ENSG00000276255	2.85731	0.631077	-1.84537	-1.16457	0.0649844		0.446098	LINC02809	100506571	long intergenic non-protein coding RNA 2809
ENSG00000165959	299.832	0.0619254	1.84495	0.114249	0.0650449	0.87665	1.08241	CLMN	79789	calmin
ENSG00000189046	120.632	0.0828055	-1.84443	-0.152729	0.0651204	0.87665	0.899547	ALKBH2	121642	alkB homolog 2, alpha-ketoglutarate dependent dioxygenase
ENSG00000106633	6.11416	0.35007	-1.84394	-0.645509	0.0651913		0.639267	GCK	2645	glucokinase
ENSG00000171889	50.2639	0.132058	1.84356	0.243457	0.0652471	0.87665	1.18383	MIR31HG	554202	MIR31 host gene
ENSG00000171903	48.9833	0.1517	1.84354	0.279665	0.0652495	0.87665	1.21391	CYP4F11	57834	cytochrome P450 family 4 subfamily F member 11
ENSG00000134198	42.5848	0.128601	1.84295	0.237006	0.0653361	0.87665	1.17854	TSPAN2	10100	tetraspanin 2
ENSG00000115548	668.194	0.0545226	1.84267	0.100467	0.0653774	0.87665	1.07212	KDM3A	55818	lysine demethylase 3A
ENSG00000273749	1530.03	0.0287852	-1.84171	-0.0530141	0.065517	0.87665	0.96392	CYFIP1	23191	cytoplasmic FMR1 interacting protein 1
ENSG00000184995	6.12285	0.33736	1.84171	0.621318	0.0655179		1.53828	IFNE	338376	interferon epsilon
ENSG00000176428	20.4854	0.218121	1.84084	0.401525	0.0656453	0.87665	1.3209	VPS37D	155382	VPS37D subunit of ESCRT-I
ENSG00000213977	18.84	0.187909	1.84053	0.345851	0.0656908	0.87665	1.2709	TAX1BP3	30851	Tax1 binding protein 3
ENSG00000154001	512.116	0.0480767	-1.84028	-0.0884745	0.0657277	0.87665	0.940517	PPP2R5E	5529	protein phosphatase 2 regulatory subunit B'epsilon
ENSG00000184857	111.857	0.0891933	-1.83989	-0.164106	0.0657846	0.87665	0.892482	TMEM186	25880	transmembrane protein 186
ENSG00000075826	69.41	0.12758	1.83969	0.234708	0.0658131	0.87665	1.17667	SEC31B	25956	SEC31 homolog B, COPII coat complex component
ENSG00000115107	992.491	0.0437285	-1.83914	-0.0804229	0.0658944	0.87665	0.94578	STEAP3	55240	STEAP3 metalloreductase
ENSG00000135148	601.745	0.0461194	-1.83899	-0.0848129	0.0659173	0.87665	0.942907	TRAFD1	10906	TRAF-type zinc finger domain containing 1
ENSG00000163430	5837.18	0.0393497	-1.83816	-0.0723309	0.0660391	0.87665	0.9511	FSTL1	11167	follistatin like 1
ENSG00000005108	16.2644	0.215109	1.83782	0.395332	0.0660893	0.87665	1.31525	THSD7A	221981	thrombospondin type 1 domain containing 7A
ENSG00000085788	413.755	0.0497626	-1.83769	-0.0914482	0.0661082	0.87665	0.93858	DDHD2	23259	DDHD domain containing 2
ENSG00000137331	8134.63	0.0493562	-1.83768	-0.090701	0.0661095	0.87665	0.939066	IER3	8870	immediate early response 3
ENSG00000251226	3.31532	0.480935	1.8375	0.883715	0.0661367		1.84512	LINC02714	729305	long intergenic non-protein coding RNA 2714
ENSG00000131697	236.169	0.0657918	1.83546	0.120758	0.066437	0.87665	1.08731	NPHP4	261734	nephrocystin 4
ENSG00000136273	312.531	0.0566158	1.83537	0.103911	0.0664514	0.87665	1.07468	HUS1	3364	HUS1 checkpoint clamp component
ENSG00000173273	974.379	0.0405171	-1.83508	-0.074352	0.0664939	0.87665	0.949769	TNKS	8658	tankyrase
ENSG00000076555	145.445	0.0840773	-1.83445	-0.154236	0.0665873	0.87665	0.898608	ACACB	32	acetyl-CoA carboxylase beta
ENSG00000130349	130.447	0.0721369	-1.83421	-0.132315	0.0666223	0.87665	0.912367	MTRES1	51250	mitochondrial transcription rescue factor 1
ENSG00000102109	42.6762	0.209658	-1.83309	-0.384323	0.0667885	0.87665	0.766139	PCSK1N	27344	proprotein convertase subtilisin/kexin type 1 inhibitor
ENSG00000167720	71.8148	0.1117	-1.8329	-0.204735	0.0668168	0.87665	0.867698	SRR	63826	serine racemase
ENSG00000225578	1.79086	0.751917	-1.83253	-1.37791	0.0668723		0.384775	NCBP2-AS1	100874001	NCBP2 antisense RNA 1
ENSG00000139233	232.459	0.060299	1.83245	0.110495	0.0668841	0.87665	1.0796	LLPH	84298	LLP homolog, long-term synaptic facilitation factor
ENSG00000148737	1818.73	0.038231	1.83212	0.070044	0.0669328	0.87665	1.04975	TCF7L2	6934	transcription factor 7 like 2
ENSG00000010256	1294.04	0.0354487	-1.83111	-0.0649105	0.0670838	0.87665	0.956005	UQCRC1	7384	ubiquinol-cytochrome c reductase core protein 1
ENSG00000112640	589.232	0.0463289	-1.83046	-0.0848033	0.0671808	0.87665	0.942913	PPP2R5D	5528	protein phosphatase 2 regulatory subunit B'delta
ENSG00000110921	126.152	0.084615	-1.83017	-0.15486	0.0672244	0.87665	0.89822	MVK	4598	mevalonate kinase
ENSG00000140285	24.8477	0.194728	-1.8298	-0.356312	0.06728	0.87665	0.781159	FGF7	2252	fibroblast growth factor 7
ENSG00000136732	856.095	0.0477381	-1.82973	-0.0873479	0.0672898	0.87665	0.941251	GYPC	2995	glycophorin C (Gerbich blood group)
ENSG00000166900	239.958	0.0703806	1.82965	0.128772	0.0673026	0.87665	1.09336	STX3	6809	syntaxin 3
ENSG00000089159	2038.37	0.0361585	1.82876	0.0661253	0.0674355	0.87665	1.0469	PXN	5829	paxillin
ENSG00000111432	44.3928	0.140935	-1.82852	-0.257702	0.0674719	0.87665	0.836419	FZD10	11211	frizzled class receptor 10
ENSG00000172667	252.191	0.0692099	-1.82817	-0.126528	0.0675237	0.87665	0.916034	ZMAT3	64393	zinc finger matrin-type 3
ENSG00000086730	14.7006	0.359778	1.8275	0.657495	0.0676243	0.87665	1.57734	LAT2	7462	linker for activation of T cells family member 2
ENSG00000204371	417.113	0.0534608	-1.8273	-0.0976889	0.0676548	0.87665	0.934529	EHMT2	10919	euchromatic histone lysine methyltransferase 2
ENSG00000162623	423.763	0.0490885	-1.82698	-0.0896837	0.0677027	0.87665	0.939729	TYW3	127253	tRNA-yW synthesizing protein 3 homolog
ENSG00000183137	109.288	0.0970849	-1.82654	-0.177329	0.0677694	0.87665	0.884339	CEP57L1	285753	centrosomal protein 57 like 1
ENSG00000168286	265.945	0.0589824	-1.82579	-0.107689	0.0678826	0.87665	0.928073	THAP11	57215	THAP domain containing 11
ENSG00000004534	1204.18	0.0567053	1.82549	0.103515	0.0679268	0.87665	1.07439	RBM6	10180	RNA binding motif protein 6
ENSG00000198586	612.746	0.0465525	1.82537	0.0849758	0.0679446	0.87665	1.06067	TLK1	9874	tousled like kinase 1
ENSG00000100379	191.019	0.0645913	1.82497	0.117877	0.0680062	0.87665	1.08514	KCTD17	79734	potassium channel tetramerization domain containing 17
ENSG00000105879	273.91	0.0594589	1.82475	0.108497	0.068039	0.87665	1.0781	CBLL1	79872	Cbl proto-oncogene like 1
ENSG00000160050	28.0588	0.164983	-1.82439	-0.300993	0.0680929	0.87665	0.811693	CCDC28B	79140	coiled-coil domain containing 28B
ENSG00000123977	28.31	0.179724	-1.82414	-0.327842	0.0681303	0.87665	0.796727	DAW1	164781	dynein assembly factor with WD repeats 1
ENSG00000150768	429.596	0.043971	-1.82413	-0.0802088	0.0681321	0.87665	0.945921	DLAT	1737	dihydrolipoamide S-acetyltransferase
ENSG00000186312	138.999	0.0872674	1.82288	0.159078	0.0683214	0.878284	1.11657	CA5BP1	340591	carbonic anhydrase 5B pseudogene 1
ENSG00000166801	274.877	0.0820276	1.82173	0.149432	0.0684962	0.879731	1.10913	FAM111A	63901	family with sequence similarity 111 member A
ENSG00000174684	73.7537	0.109126	-1.82044	-0.198658	0.0686916	0.880723	0.871361	B4GAT1	11041	beta-1,4-glucuronyltransferase 1
ENSG00000158201	125.651	0.0797619	1.8204	0.145198	0.0686983	0.880723	1.10588	ABHD3	171586	abhydrolase domain containing 3, phospholipase
ENSG00000016864	330.143	0.0532506	-1.8196	-0.0968949	0.0688198	0.881373	0.935043	GLT8D1	55830	glycosyltransferase 8 domain containing 1
ENSG00000118946	4.23615	0.414441	1.81886	0.753812	0.0689321		1.68624	PCDH17	27253	protocadherin 17
ENSG00000176974	114.129	0.0831745	-1.81886	-0.151282	0.0689335	0.881373	0.90045	SHMT1	6470	serine hydroxymethyltransferase 1
ENSG00000010310	232.936	0.107486	1.8188	0.195494	0.0689426	0.881373	1.14512	GIPR	2696	gastric inhibitory polypeptide receptor
ENSG00000198089	315.568	0.0757271	1.81843	0.137704	0.0689987	0.881373	1.10015	SFI1	9814	SFI1 centrin binding protein
ENSG00000133026	662.538	0.0486712	1.81691	0.088431	0.0692315	0.883399	1.06321	MYH10	4628	myosin heavy chain 10
ENSG00000158457	11.304	0.226082	-1.81613	-0.410594	0.069351		0.752314	TSPAN33	340348	tetraspanin 33
ENSG00000168411	420.782	0.0503703	-1.81599	-0.0914719	0.0693722	0.883399	0.938565	RFWD3	55159	ring finger and WD repeat domain 3
ENSG00000100068	59.3264	0.146452	1.81589	0.265941	0.0693875	0.883399	1.20242	LRP5L	91355	LDL receptor related protein 5 like
ENSG00000152601	4572.16	0.0294664	1.81576	0.0535038	0.0694077	0.883399	1.03778	MBNL1	4154	muscleblind like splicing regulator 1
ENSG00000082701	965.62	0.0356077	-1.81483	-0.064622	0.0695494	0.884331	0.956196	GSK3B	2932	glycogen synthase kinase 3 beta
ENSG00000164182	217.591	0.0643733	-1.81446	-0.116803	0.0696062	0.884331	0.922229	NDUFAF2	91942	NADH:ubiquinone oxidoreductase complex assembly factor 2
ENSG00000168005	158.393	0.0735144	-1.81281	-0.133268	0.0698608	0.885588	0.911764	SPINDOC	144097	spindlin interactor and repressor of chromatin binding
ENSG00000135596	680.798	0.0790337	1.81279	0.143272	0.0698637	0.885588	1.10441	MICAL1	64780	microtubule associated monooxygenase, calponin and LIM domain containing 1
ENSG00000132541	57.2795	0.128652	-1.81252	-0.233185	0.0699057	0.885588	0.850755	RIDA	10247	reactive intermediate imine deaminase A homolog
ENSG00000111728	99.3738	0.0847907	-1.81161	-0.153608	0.0700467	0.885588	0.899	ST8SIA1	6489	ST8 alpha-N-acetyl-neuraminide alpha-2,8-sialyltransferase 1
ENSG00000156011	5218.46	0.0375813	-1.81104	-0.0680611	0.0701353	0.885588	0.953919	PSD3	23362	pleckstrin and Sec7 domain containing 3
ENSG00000166133	106.579	0.0928135	-1.81072	-0.168059	0.070184	0.885588	0.890039	RPUSD2	27079	RNA pseudouridine synthase domain containing 2
ENSG00000114166	208.036	0.0686279	1.81062	0.124259	0.0701991	0.885588	1.08995	KAT2B	8850	lysine acetyltransferase 2B
ENSG00000141699	700.486	0.0419964	1.81029	0.0760257	0.0702507	0.885588	1.05411	RETREG3	162427	reticulophagy regulator family member 3
ENSG00000196189	17.2036	0.24613	1.81017	0.445536	0.0702699	0.885588	1.36182	SEMA4A	64218	semaphorin 4A
ENSG00000258986	6.66531	0.35016	1.8091	0.633474	0.0704358		1.5513	TMEM179	388021	transmembrane protein 179
ENSG00000235532	1.73457	0.770845	-1.80856	-1.39412	0.0705199		0.380478	LINC00402	100507612	long intergenic non-protein coding RNA 402
ENSG00000226210	329.214	0.0714077	1.80849	0.12914	0.07053	0.887568	1.09364	WASH8P	100288778	WAS protein family homolog 8, pseudogene
ENSG00000233608	58.5679	0.118371	-1.80789	-0.214002	0.0706237	0.887568	0.862142	TWIST2	117581	twist family bHLH transcription factor 2
ENSG00000116406	1476.36	0.0384045	-1.80754	-0.0694176	0.0706785	0.887568	0.953023	EDEM3	80267	ER degradation enhancing alpha-mannosidase like protein 3
ENSG00000188130	92.9648	0.0992357	1.80644	0.179263	0.0708494	0.888924	1.13231	MAPK12	6300	mitogen-activated protein kinase 12
ENSG00000116922	284.072	0.0486211	-1.80598	-0.0878087	0.0709213	0.889036	0.940951	C1orf109	54955	chromosome 1 open reading frame 109
ENSG00000175063	4.11481	0.435796	-1.80467	-0.786467	0.0711268		0.579762	UBE2C	11065	ubiquitin conjugating enzyme E2 C
ENSG00000151239	741.851	0.047362	-1.80451	-0.0854651	0.0711514	0.890656	0.942481	TWF1	5756	twinfilin actin binding protein 1
ENSG00000105737	46.2294	0.128216	1.80425	0.231335	0.0711918	0.890656	1.17392	GRIK5	2901	glutamate ionotropic receptor kainate type subunit 5
ENSG00000163161	928.185	0.0379638	1.80395	0.0684845	0.0712399	0.890656	1.04861	ERCC3	2071	ERCC excision repair 3, TFIIH core complex helicase subunit
ENSG00000135912	1420.59	0.051299	1.80269	0.0924763	0.0714366	0.890959	1.0662	TTLL4	9654	tubulin tyrosine ligase like 4
ENSG00000180917	356.812	0.0574972	1.80265	0.103647	0.0714429	0.890959	1.07449	CMTR2	55783	cap methyltransferase 2
ENSG00000155229	500.865	0.04121	1.80184	0.0742536	0.0715713	0.890959	1.05282	MMS19	64210	MMS19 homolog, cytosolic iron-sulfur assembly component
ENSG00000049860	1385.95	0.038336	-1.80175	-0.0690719	0.0715845	0.890959	0.953251	HEXB	3074	hexosaminidase subunit beta
ENSG00000184743	1228.81	0.0390049	-1.80159	-0.070271	0.0716092	0.890959	0.952459	ATL3	25923	atlastin GTPase 3
ENSG00000071564	557.442	0.0472023	-1.80124	-0.0850228	0.0716645	0.890959	0.94277	TCF3	6929	transcription factor 3
ENSG00000079459	730.443	0.0447927	-1.79973	-0.0806147	0.0719036	0.891271	0.945655	FDFT1	2222	farnesyl-diphosphate farnesyltransferase 1
ENSG00000160113	191.742	0.0742356	-1.79928	-0.133571	0.0719747	0.891271	0.911573	NR2F6	2063	nuclear receptor subfamily 2 group F member 6
ENSG00000164904	158.265	0.069374	-1.79833	-0.124757	0.0721251	0.891271	0.917158	ALDH7A1	501	aldehyde dehydrogenase 7 family member A1
ENSG00000165899	3.28151	0.522861	-1.79819	-0.940201	0.0721474		0.52116	OTOGL	283310	otogelin like
ENSG00000172432	2327.96	0.0444342	1.79788	0.0798876	0.0721955	0.891271	1.05694	GTPBP2	54676	GTP binding protein 2
ENSG00000151632	19463.2	0.03608	1.79763	0.0648586	0.0722351	0.891271	1.04598	AKR1C2	1646	aldo-keto reductase family 1 member C2
ENSG00000101391	250.161	0.0625104	-1.79763	-0.112371	0.0722357	0.891271	0.925067	CDK5RAP1	51654	CDK5 regulatory subunit associated protein 1
ENSG00000130222	100.841	0.0972111	1.79717	0.174704	0.0723094	0.891271	1.12873	GADD45G	10912	growth arrest and DNA damage inducible gamma
ENSG00000166261	256.994	0.0639705	1.79645	0.11492	0.0724232	0.891271	1.08291	ZNF202	7753	zinc finger protein 202
ENSG00000253522	22.9334	0.191552	1.79612	0.34405	0.0724758	0.891271	1.26931	MIR3142HG	107075116	MIR3142 host gene
ENSG00000134668	118.67	0.0806447	-1.79502	-0.144759	0.0726505	0.891271	0.904531	SPOCD1	90853	SPOC domain containing 1
ENSG00000132591	401.723	0.0450233	-1.79497	-0.0808154	0.0726588	0.891271	0.945523	ERAL1	26284	Era like 12S mitochondrial rRNA chaperone 1
ENSG00000163281	244.815	0.0624994	-1.7943	-0.112143	0.0727648	0.891271	0.925213	GNPDA2	132789	glucosamine-6-phosphate deaminase 2
ENSG00000133121	1044.32	0.0416479	-1.79429	-0.0747286	0.0727663	0.891271	0.949521	STARD13	90627	StAR related lipid transfer domain containing 13
ENSG00000205978	169.357	0.0905646	1.79385	0.162459	0.072837	0.891271	1.11919	NYNRIN	57523	NYN domain and retroviral integrase containing
ENSG00000135521	152.455	0.0754996	1.79367	0.135421	0.0728666	0.891271	1.09841	LTV1	84946	LTV1 ribosome biogenesis factor
ENSG00000197380	26.7514	0.183139	1.79306	0.328379	0.0729636	0.891271	1.2556	DACT3	147906	dishevelled binding antagonist of beta catenin 3
ENSG00000155366	3465.64	0.0312646	1.793	0.0560573	0.0729736	0.891271	1.03962	RHOC	389	ras homolog family member C
ENSG00000143543	74.1278	0.107518	-1.79237	-0.192711	0.0730744	0.891271	0.87496	JTB	10899	jumping translocation breakpoint
ENSG00000158373	119.253	0.0999229	1.79183	0.179044	0.0731608	0.891271	1.13213	H2BC5	3017	H2B clustered histone 5
ENSG00000161013	1411.33	0.0374023	1.79178	0.0670166	0.0731682	0.891271	1.04755	MGAT4B	11282	alpha-1,3-mannosyl-glycoprotein 4-beta-N-acetylglucosaminyltransferase B
ENSG00000162923	2015.79	0.0295534	1.79169	0.0529505	0.0731833	0.891271	1.03738	WDR26	80232	WD repeat domain 26
ENSG00000058453	324.105	0.0720667	1.79076	0.129054	0.0733316	0.892132	1.09358	CROCC	9696	ciliary rootlet coiled-coil, rootletin
ENSG00000241127	133.369	0.076089	1.79023	0.136216	0.0734176	0.892132	1.09902	YAE1	57002	YAE1 maturation factor of ABCE1
ENSG00000227354	79.6617	0.110204	1.78914	0.19717	0.0735921	0.892132	1.14645	RBM26-AS1	100505538	RBM26 antisense RNA 1
ENSG00000213024	705.107	0.0355823	-1.78759	-0.0636066	0.0738423	0.892132	0.956869	NUP62	23636	nucleoporin 62
ENSG00000142303	144.938	0.0963303	1.78679	0.172122	0.073971	0.892132	1.12671	ADAMTS10	81794	ADAM metallopeptidase with thrombospondin type 1 motif 10
ENSG00000036530	14.2271	0.244316	-1.78599	-0.436346	0.0741013	0.892132	0.739004	CYP46A1	10858	cytochrome P450 family 46 subfamily A member 1
ENSG00000109906	256.264	0.0674768	1.78575	0.120497	0.0741395	0.892132	1.08711	ZBTB16	7704	zinc finger and BTB domain containing 16
ENSG00000096968	643.313	0.044777	-1.785	-0.0799269	0.0742618	0.892132	0.946106	JAK2	3717	Janus kinase 2
ENSG00000188211	184.25	0.0781717	1.78497	0.139534	0.0742661	0.892132	1.10155	NCR3LG1	374383	natural killer cell cytotoxicity receptor 3 ligand 1
ENSG00000088756	32.8421	0.150446	-1.78489	-0.268529	0.0742795	0.892132	0.830166	ARHGAP28	79822	Rho GTPase activating protein 28
ENSG00000143079	549.449	0.0471999	-1.78416	-0.0842121	0.0743978	0.892132	0.9433	CTTNBP2NL	55917	CTTNBP2 N-terminal like
ENSG00000122218	4159.24	0.0234056	-1.78405	-0.0417567	0.0744161	0.892132	0.971471	COPA	1314	COPI coat complex subunit alpha
ENSG00000106780	204.973	0.0664587	-1.78389	-0.118555	0.0744415	0.892132	0.92111	MEGF9	1955	multiple EGF like domains 9
ENSG00000281358	4.92846	0.423886	1.78313	0.755843	0.0745656		1.68862	RASSF1-AS1	102060282	RASSF1 antisense RNA 1
ENSG00000156804	2771.41	0.0331557	1.78304	0.0591178	0.0745803	0.892132	1.04183	FBXO32	114907	F-box protein 32
ENSG00000134333	8609.26	0.0501365	-1.78273	-0.0893798	0.0746306	0.892132	0.939927	LDHA	3939	lactate dehydrogenase A
ENSG00000163320	759.503	0.0406659	1.78271	0.0724953	0.0746339	0.892132	1.05153	CGGBP1	8545	CGG triplet repeat binding protein 1
ENSG00000106554	248.451	0.0589671	-1.78239	-0.105102	0.0746863	0.892132	0.929739	CHCHD3	54927	coiled-coil-helix-coiled-coil-helix domain containing 3
ENSG00000259030	7.47877	0.358842	1.78214	0.639508	0.0747263		1.5578	FPGT-TNNI3K	100526835	FPGT-TNNI3K readthrough
ENSG00000180104	953.003	0.0383442	-1.78211	-0.0683336	0.0747311	0.892132	0.953739	EXOC3	11336	exocyst complex component 3
ENSG00000243646	18.7016	0.203838	-1.78201	-0.363243	0.0747468	0.892132	0.777415	IL10RB	3588	interleukin 10 receptor subunit beta
ENSG00000155111	327.225	0.0536929	1.78181	0.0956706	0.0747799	0.892132	1.06856	CDK19	23097	cyclin dependent kinase 19
ENSG00000261236	295.608	0.0559589	-1.78164	-0.0996988	0.0748074	0.892132	0.933228	BOP1	23246	BOP1 ribosomal biogenesis factor
ENSG00000230124	311.938	0.053821	-1.78148	-0.0958809	0.0748342	0.892132	0.935701	ACBD6	84320	acyl-CoA binding domain containing 6
ENSG00000155749	5.8265	0.395641	-1.78107	-0.704665	0.0749009		0.613585	FLACC1	130540	flagellum associated containing coiled-coil domains 1
ENSG00000104218	201.364	0.0685339	1.78087	0.12205	0.0749345	0.892401	1.08828	CSPP1	79848	centrosome and spindle pole associated protein 1
ENSG00000049239	1581.23	0.0453284	-1.78032	-0.0806991	0.0750232	0.892401	0.945599	H6PD	9563	hexose-6-phosphate dehydrogenase/glucose 1-dehydrogenase
ENSG00000101460	68.8369	0.106727	-1.78018	-0.189994	0.0750464	0.892401	0.87661	MAP1LC3A	84557	microtubule associated protein 1 light chain 3 alpha
ENSG00000118292	5.05306	0.410644	1.77984	0.730878	0.0751029		1.65965	C1orf54	79630	chromosome 1 open reading frame 54
ENSG00000213741	656.392	0.0569646	-1.77905	-0.101343	0.0752323	0.893106	0.932165	RPS29	6235	ribosomal protein S29
ENSG00000125630	354.619	0.0600341	-1.7776	-0.106717	0.0754694	0.895046	0.928699	POLR1B	84172	RNA polymerase I subunit B
ENSG00000163131	645.721	0.0555375	-1.77728	-0.0987055	0.0755225	0.895046	0.933871	CTSS	1520	cathepsin S
ENSG00000185043	873.468	0.0354563	-1.77668	-0.0629946	0.0756204	0.895385	0.957275	CIB1	10519	calcium and integrin binding 1
ENSG00000107897	447.921	0.046273	-1.77562	-0.0821634	0.0757951	0.895385	0.94464	ACBD5	91452	acyl-CoA binding domain containing 5
ENSG00000067445	270.196	0.0658981	1.77515	0.116979	0.0758728	0.895385	1.08446	TRO	7216	trophinin
ENSG00000169057	1311.75	0.0335923	1.77498	0.0596259	0.0759004	0.895385	1.0422	MECP2	4204	methyl-CpG binding protein 2
ENSG00000058085	86.8863	0.132826	1.77481	0.23574	0.0759296	0.895385	1.17751	LAMC2	3918	laminin subunit gamma 2
ENSG00000125814	160.213	0.0769846	1.77406	0.136575	0.0760536	0.895385	1.09929	NAPB	63908	NSF attachment protein beta
ENSG00000124493	7.75167	0.311585	1.774	0.552751	0.0760635		1.46688	GRM4	2914	glutamate metabotropic receptor 4
ENSG00000197978	54.1569	0.129884	1.77398	0.230412	0.076066	0.895385	1.17317	GOLGA6L9	440295	golgin A6 family like 9
ENSG00000165097	232.514	0.0561578	-1.77354	-0.0995984	0.0761384	0.895385	0.933293	KDM1B	221656	lysine demethylase 1B
ENSG00000168398	350.867	0.0600596	-1.77322	-0.106499	0.0761923	0.895385	0.928839	BDKRB2	624	bradykinin receptor B2
ENSG00000196177	242.741	0.0606855	-1.77252	-0.107566	0.0763083	0.895385	0.928153	ACADSB	36	acyl-CoA dehydrogenase short/branched chain
ENSG00000162944	324.382	0.0590628	-1.77227	-0.104675	0.0763497	0.895385	0.930014	RFTN2	130132	raftlin family member 2
ENSG00000171222	447.815	0.0565354	-1.77221	-0.100193	0.076359	0.895385	0.932908	SCAND1	51282	SCAN domain containing 1
ENSG00000108465	361.204	0.0961672	1.7718	0.170389	0.0764281	0.895385	1.12536	CDK5RAP3	80279	CDK5 regulatory subunit associated protein 3
ENSG00000144730	51.7913	0.131052	1.77173	0.232189	0.0764391	0.895385	1.17462	IL17RD	54756	interleukin 17 receptor D
ENSG00000166398	758.273	0.0377251	1.77103	0.0668122	0.0765556	0.896006	1.0474	GARRE1	9710	granule associated Rac and RHOG effector 1
ENSG00000109944	144.256	0.079128	1.77041	0.140089	0.0766583	0.89628	1.10197	JHY	79864	junctional cadherin complex regulator
ENSG00000042317	25.763	0.158103	-1.77013	-0.279862	0.0767061	0.89628	0.82367	SPATA7	55812	spermatogenesis associated 7
ENSG00000132823	580.774	0.0509722	1.76958	0.0901996	0.0767966	0.896595	1.06452	OSER1	51526	oxidative stress responsive serine rich 1
ENSG00000205213	388.75	0.0605824	-1.76869	-0.107152	0.0769454	0.89759	0.928419	LGR4	55366	leucine rich repeat containing G protein-coupled receptor 4
ENSG00000147684	701.991	0.0466625	-1.76753	-0.0824776	0.0771387	0.898728	0.944434	NDUFB9	4715	NADH:ubiquinone oxidoreductase subunit B9
ENSG00000146426	6196.53	0.0297697	1.76735	0.0526134	0.0771703	0.898728	1.03714	TIAM2	26230	TIAM Rac1 associated GEF 2
ENSG00000184350	3.86735	0.467014	1.76601	0.824753	0.0773933		1.77123	MRGPRE	116534	MAS related GPR family member E
ENSG00000158315	15.7886	0.200227	1.7656	0.353522	0.0774625	0.901203	1.27768	RHBDL2	54933	rhomboid like 2
ENSG00000262209	25.8202	0.172626	-1.7645	-0.304599	0.077647	0.901203	0.809667	PCDHGB3	56102	protocadherin gamma subfamily B, 3
ENSG00000087074	4767.31	0.056047	1.76418	0.098877	0.077702	0.901203	1.07094	PPP1R15A	23645	protein phosphatase 1 regulatory subunit 15A
ENSG00000151093	111.405	0.0905555	-1.76242	-0.159597	0.0779986	0.903166	0.895275	OXSM	54995	3-oxoacyl-ACP synthase, mitochondrial
ENSG00000148688	200.745	0.0624011	-1.76236	-0.109973	0.0780078	0.903166	0.926605	RPP30	10556	ribonuclease P/MRP subunit p30
ENSG00000142961	232.706	0.0593227	1.76121	0.10448	0.0782029	0.903166	1.07511	MOB3C	148932	MOB kinase activator 3C
ENSG00000128335	515.64	0.048167	1.76084	0.0848146	0.0782646	0.903166	1.06055	APOL2	23780	apolipoprotein L2
ENSG00000110108	1165.44	0.0426214	-1.76041	-0.0750312	0.078338	0.903166	0.949322	TMEM109	79073	transmembrane protein 109
ENSG00000147789	284.676	0.0536214	1.76023	0.0943863	0.078368	0.903166	1.06761	ZNF7	7553	zinc finger protein 7
ENSG00000168016	201.566	0.0761985	1.76017	0.134122	0.0783798	0.903166	1.09742	TRANK1	9881	tetratricopeptide repeat and ankyrin repeat containing 1
ENSG00000123240	1608.66	0.0335352	1.76015	0.0590268	0.0783831	0.903166	1.04176	OPTN	10133	optineurin
ENSG00000170166	38.2735	0.161781	-1.7584	-0.284476	0.0786797	0.90317	0.82104	HOXD4	3233	homeobox D4
ENSG00000196159	427.137	0.102121	-1.7584	-0.17957	0.0786801	0.90317	0.882966	FAT4	79633	FAT atypical cadherin 4
ENSG00000138685	6083.43	0.0431942	-1.75838	-0.0759516	0.0786836	0.90317	0.948716	FGF2	2247	fibroblast growth factor 2
ENSG00000138587	8.19536	0.274908	1.75832	0.483377	0.0786926		1.39801	MNS1	55329	meiosis specific nuclear structural 1
ENSG00000214922	21.2956	0.191429	1.75826	0.336582	0.0787035	0.90317	1.26276	HLA-F-AS1	285830	HLA-F antisense RNA 1
ENSG00000204256	5414.49	0.0249471	1.75713	0.0438353	0.0788954	0.903658	1.03085	BRD2	6046	bromodomain containing 2
ENSG00000054598	2507.75	0.0527219	-1.75704	-0.0926343	0.0789115	0.903658	0.937809	FOXC1	2296	forkhead box C1
ENSG00000229833	28.2949	0.161145	1.75688	0.283113	0.0789381	0.903658	1.21682	PET100	100131801	PET100 cytochrome c oxidase chaperone
ENSG00000124466	41.4011	0.156031	1.75634	0.274044	0.0790305	0.903984	1.20919	LYPD3	27076	LY6/PLAUR domain containing 3
ENSG00000105072	177.948	0.072879	1.75538	0.12793	0.0791943	0.904147	1.09273	C19orf44	84167	chromosome 19 open reading frame 44
ENSG00000169062	599.45	0.0416938	1.75535	0.073187	0.0792002	0.904147	1.05204	UPF3A	65110	UPF3A regulator of nonsense mediated mRNA decay
ENSG00000165533	260.43	0.0603556	1.75513	0.105932	0.079237	0.904147	1.07619	TTC8	123016	tetratricopeptide repeat domain 8
ENSG00000115318	1041.41	0.0549218	-1.75291	-0.0962728	0.0796178	0.905333	0.935447	LOXL3	84695	lysyl oxidase like 3
ENSG00000172795	289.938	0.0644035	1.75268	0.112878	0.0796576	0.905333	1.08138	DCP2	167227	decapping mRNA 2
ENSG00000185024	506.949	0.0466059	1.7523	0.0816677	0.0797218	0.905333	1.05824	BRF1	2972	BRF1 RNA polymerase III transcription initiation factor subunit
ENSG00000166670	777.887	0.0943189	-1.75228	-0.165273	0.0797257	0.905333	0.89176	MMP10	4319	matrix metallopeptidase 10
ENSG00000144452	4.78128	0.386136	1.75209	0.676547	0.0797576		1.59831	ABCA12	26154	ATP binding cassette subfamily A member 12
ENSG00000100097	1096.66	0.052645	-1.75179	-0.0922227	0.0798105	0.905567	0.938076	LGALS1	3956	galectin 1
ENSG00000119782	6.99461	0.335777	-1.75039	-0.587741	0.0800505		0.665384	FKBP1B	2281	FKBP prolyl isomerase 1B
ENSG00000104129	141.702	0.0761799	1.74967	0.13329	0.0801754	0.908355	1.09679	DNAJC17	55192	DnaJ heat shock protein family (Hsp40) member C17
ENSG00000236296	4.55688	0.35067	-1.74951	-0.613499	0.0802034		0.65361	GUSBP5	441046	GUSB pseudogene 5
ENSG00000118960	353.854	0.0523748	1.74933	0.0916209	0.0802337	0.908355	1.06557	HS1BP3	64342	HCLS1 binding protein 3
ENSG00000158158	606.867	0.0652425	1.74924	0.114125	0.0802493	0.908355	1.08232	CNNM4	26504	cyclin and CBS domain divalent metal cation transport mediator 4
ENSG00000118004	2.35691	0.595521	1.74875	1.04142	0.0803335		2.05825	COLEC11	78989	collectin subfamily member 11
ENSG00000137714	159.753	0.0814289	-1.74796	-0.142335	0.0804708	0.908692	0.906052	FDX1	2230	ferredoxin 1
ENSG00000106392	416.415	0.0576366	-1.74697	-0.100689	0.0806427	0.908692	0.932587	C1GALT1	56913	core 1 synthase, glycoprotein-N-acetylgalactosamine 3-beta-galactosyltransferase 1
ENSG00000137509	541.898	0.0525364	-1.74486	-0.0916686	0.0810094	0.908692	0.938437	PRCP	5547	prolylcarboxypeptidase
ENSG00000163884	159.664	0.0805937	1.74443	0.14059	0.0810847	0.908692	1.10236	KLF15	28999	Kruppel like factor 15
ENSG00000113318	147.992	0.0753973	1.74421	0.131509	0.0811228	0.908692	1.09544	MSH3	4437	mutS homolog 3
ENSG00000205363	4.15996	0.439841	1.74421	0.767174	0.0811231		1.70193	INSYN1	388135	inhibitory synaptic factor 1
ENSG00000168778	293.221	0.0559558	-1.74415	-0.0975954	0.0811324	0.908692	0.934589	TCTN2	79867	tectonic family member 2
ENSG00000257923	1370.58	0.0311955	-1.74365	-0.0543939	0.0812206	0.908692	0.962999	CUX1	1523	cut like homeobox 1
ENSG00000108821	255.168	0.0899589	1.7433	0.156825	0.081282	0.908692	1.11483	COL1A1	1277	collagen type I alpha 1 chain
ENSG00000176826	44.2153	0.12358	-1.74301	-0.215401	0.0813311	0.908692	0.861307	FKBP9P1	360132	FKBP prolyl isomerase 9 pseudogene 1
ENSG00000173914	217.4	0.0657984	1.74283	0.114675	0.0813636	0.908692	1.08273	RBM4B	83759	RNA binding motif protein 4B
ENSG00000168813	603.537	0.0407125	1.74255	0.0709434	0.081413	0.908692	1.0504	ZNF507	22847	zinc finger protein 507
ENSG00000072778	3861.65	0.0454485	1.74129	0.079139	0.0816331	0.908692	1.05639	ACADVL	37	acyl-CoA dehydrogenase very long chain
ENSG00000196557	34.2342	0.166329	1.74112	0.289599	0.0816626	0.908692	1.2223	CACNA1H	8912	calcium voltage-gated channel subunit alpha1 H
ENSG00000104320	674.417	0.0369518	-1.74098	-0.0643322	0.0816878	0.908692	0.956388	NBN	4683	nibrin
ENSG00000131979	1622.84	0.0429453	-1.74078	-0.0747581	0.0817228	0.908692	0.949501	GCH1	2643	GTP cyclohydrolase 1
ENSG00000264364	1363.03	0.0309411	-1.74029	-0.0538467	0.0818075	0.908692	0.963364	DYNLL2	140735	dynein light chain LC8-type 2
ENSG00000120756	44.3489	0.133966	-1.7402	-0.233127	0.0818244	0.908692	0.850789	PLS1	5357	plastin 1
ENSG00000095059	83.956	0.117445	1.73978	0.204329	0.0818976	0.908692	1.15215	DHPS	1725	deoxyhypusine synthase
ENSG00000174123	2.31002	0.855248	1.73966	1.48784	0.0819192		2.80468	TLR10	81793	toll like receptor 10
ENSG00000145423	12.6163	0.270344	-1.7386	-0.47002	0.0821055		0.721955	SFRP2	6423	secreted frizzled related protein 2
ENSG00000119772	365.231	0.0592026	1.73832	0.102913	0.0821549	0.908692	1.07394	DNMT3A	1788	DNA methyltransferase 3 alpha
ENSG00000114346	60.7285	0.119291	-1.7375	-0.207269	0.0822985	0.908692	0.866176	ECT2	1894	epithelial cell transforming 2
ENSG00000100889	528.921	0.0517283	1.73737	0.0898714	0.0823216	0.908692	1.06428	PCK2	5106	phosphoenolpyruvate carboxykinase 2, mitochondrial
ENSG00000177873	133.739	0.0733797	-1.73734	-0.127486	0.0823269	0.908692	0.915425	ZNF619	285267	zinc finger protein 619
ENSG00000281912	30.9304	0.182156	1.73722	0.316445	0.0823489	0.908692	1.24526	LINC01144	400752	long intergenic non-protein coding RNA 1144
ENSG00000134259	89.1564	0.105874	1.7365	0.183849	0.0824763	0.908692	1.13591	NGF	4803	nerve growth factor
ENSG00000215375	178.605	0.0877935	1.73646	0.15245	0.0824833	0.908692	1.11145	MYL5	4636	myosin light chain 5
ENSG00000109047	5.14239	0.501317	1.73621	0.87039	0.0825276		1.82816	RCVRN	5957	recoverin
ENSG00000275874	10.3364	0.272316	-1.73619	-0.472793	0.0825305		0.720568	PICSAR	378825	P38 inhibited cutaneous squamous cell carcinoma associated lincRNA
ENSG00000135503	342.733	0.0498262	-1.73606	-0.086501	0.0825541	0.908692	0.941804	ACVR1B	91	activin A receptor type 1B
ENSG00000196123	152.172	0.10273	1.73449	0.178184	0.0828306	0.908692	1.13146	KIAA0895L	653319	KIAA0895 like
ENSG00000143256	417.723	0.0463469	-1.73436	-0.0803822	0.082854	0.908692	0.945807	PFDN2	5202	prefoldin subunit 2
ENSG00000131019	77.1509	0.0998405	-1.73427	-0.17315	0.0828709	0.908692	0.886904	ULBP3	79465	UL16 binding protein 3
ENSG00000133706	1596.41	0.0313958	-1.73395	-0.0544389	0.0829265	0.908692	0.962969	LARS1	51520	leucyl-tRNA synthetase 1
ENSG00000028310	471.155	0.0566851	1.73322	0.098248	0.0830558	0.908692	1.07047	BRD9	65980	bromodomain containing 9
ENSG00000139428	157.829	0.0758914	-1.73315	-0.131531	0.0830693	0.908692	0.912862	MMAB	326625	metabolism of cobalamin associated B
ENSG00000119227	61.2422	0.115048	1.7326	0.199333	0.083166	0.908692	1.14817	PIGZ	80235	phosphatidylinositol glycan anchor biosynthesis class Z
ENSG00000103056	3.40828	0.523406	-1.73221	-0.906647	0.0832369		0.533423	SMPD3	55512	sphingomyelin phosphodiesterase 3
ENSG00000185115	289.943	0.0551255	-1.73187	-0.0954699	0.0832976	0.908692	0.935967	NSMCE3	56160	NSE3 homolog, SMC5-SMC6 complex component
ENSG00000107954	21.7975	0.197745	-1.73155	-0.342406	0.083353	0.908692	0.788725	NEURL1	9148	neuralized E3 ubiquitin protein ligase 1
ENSG00000093217	80.3412	0.108732	1.73147	0.188265	0.0833681	0.908692	1.13939	XYLB	9942	xylulokinase
ENSG00000103091	546.532	0.0436498	1.73118	0.0755659	0.0834189	0.908692	1.05377	WDR59	79726	WD repeat domain 59
ENSG00000255153	25.0848	0.163494	1.73037	0.282906	0.0835639	0.908692	1.21664	TOLLIP-AS1	255512	TOLLIP antisense RNA 1 (head to head)
ENSG00000273841	201.573	0.0595885	1.73036	0.10311	0.083566	0.908692	1.07409	TAF9	6880	TATA-box binding protein associated factor 9
ENSG00000145391	2152.45	0.0314503	-1.72971	-0.0543999	0.0836821	0.908692	0.962995	SETD7	80854	SET domain containing 7, histone lysine methyltransferase
ENSG00000198915	26.038	0.187072	1.72949	0.323539	0.0837212	0.908692	1.2514	RASGEF1A	221002	RasGEF domain family member 1A
ENSG00000128908	874.832	0.0350189	1.72928	0.0605576	0.0837582	0.908692	1.04287	INO80	54617	INO80 complex ATPase subunit
ENSG00000162849	39.476	0.159104	1.72902	0.275094	0.0838056	0.908692	1.21007	KIF26B	55083	kinesin family member 26B
ENSG00000179965	51.4735	0.132295	1.729	0.228737	0.0838096	0.908692	1.17181	ZNF771	51333	zinc finger protein 771
ENSG00000183684	402.66	0.048393	-1.72895	-0.0836692	0.0838176	0.908692	0.943655	ALYREF	10189	Aly/REF export factor
ENSG00000135048	883.417	0.0514904	1.72894	0.0890238	0.0838198	0.908692	1.06365	CEMIP2	23670	cell migration inducing hyaluronidase 2
ENSG00000157168	9.40242	0.326362	1.72652	0.563469	0.0842548		1.47782	NRG1	3084	neuregulin 1
ENSG00000183605	167.837	0.0832499	-1.7258	-0.143673	0.0843834	0.911232	0.905212	SFXN4	119559	sideroflexin 4
ENSG00000149243	24.1091	0.180081	-1.72545	-0.310722	0.0844458	0.911232	0.806238	KLHL35	283212	kelch like family member 35
ENSG00000140320	657.307	0.0383788	1.72507	0.0662061	0.0845153	0.911232	1.04696	BAHD1	22893	bromo adjacent homology domain containing 1
ENSG00000003393	450.331	0.0414055	1.72501	0.071425	0.0845253	0.911232	1.05075	ALS2	57679	alsin Rho guanine nucleotide exchange factor ALS2
ENSG00000076356	542.019	0.0505952	1.72447	0.08725	0.0846225	0.911232	1.06234	PLXNA2	5362	plexin A2
ENSG00000184076	306.232	0.061051	-1.7244	-0.105276	0.0846351	0.911232	0.929627	UQCR10	29796	ubiquinol-cytochrome c reductase, complex III subunit X
ENSG00000127993	173.46	0.0683767	-1.72374	-0.117864	0.0847544	0.911547	0.921551	RBM48	84060	RNA binding motif protein 48
ENSG00000162078	9.63099	0.281121	-1.72355	-0.484527	0.084789		0.714732	ZG16B	124220	zymogen granule protein 16B
ENSG00000160789	3941.8	0.0293194	1.72347	0.050531	0.0848043	0.911547	1.03565	LMNA	4000	lamin A/C
ENSG00000125726	1.54759	0.713977	-1.72261	-1.2299	0.08496		0.426347	CD70	970	CD70 molecule
ENSG00000162804	805.02	0.0611179	-1.72187	-0.105237	0.0850938	0.911547	0.929652	SNED1	25992	sushi, nidogen and EGF like domains 1
ENSG00000125835	696.031	0.0532739	-1.72185	-0.0917297	0.0850964	0.911547	0.938397	SNRPB	6628	small nuclear ribonucleoprotein polypeptides B and B1
ENSG00000197279	15.4546	0.241476	1.72147	0.415694	0.0851659	0.911547	1.33394	ZNF165	7718	zinc finger protein 165
ENSG00000213983	612.464	0.0712254	1.72135	0.122604	0.085188	0.911547	1.0887	AP1G2	8906	adaptor related protein complex 1 subunit gamma 2
ENSG00000196284	42.2267	0.136851	-1.72133	-0.235566	0.0851917	0.911547	0.849352	SUPT3H	8464	SPT3 homolog, SAGA and STAGA complex component
ENSG00000162430	673.639	0.0410495	-1.72119	-0.0706539	0.0852168	0.911547	0.952206	SELENON	57190	selenoprotein N
ENSG00000038427	88.6743	0.123686	-1.72072	-0.212828	0.0853019	0.911547	0.862844	VCAN	1462	versican
ENSG00000116574	420.385	0.0560612	-1.72054	-0.0964553	0.0853351	0.911547	0.935328	RHOU	58480	ras homolog family member U
ENSG00000135999	554.933	0.0412249	-1.71978	-0.0708978	0.0854722	0.911547	0.952045	EPC2	26122	enhancer of polycomb homolog 2
ENSG00000158623	306.646	0.0601031	-1.71916	-0.103327	0.0855845	0.911547	0.930884	COPG2	26958	COPI coat complex subunit gamma 2
ENSG00000137462	1555.45	0.0617297	-1.71909	-0.106119	0.0855988	0.911547	0.929084	TLR2	7097	toll like receptor 2
ENSG00000130827	1459.18	0.0710309	1.71897	0.1221	0.0856191	0.911547	1.08832	PLXNA3	55558	plexin A3
ENSG00000047315	1515.13	0.0310792	-1.71842	-0.0534072	0.0857199	0.911547	0.963658	POLR2B	5431	RNA polymerase II subunit B
ENSG00000160145	1758.99	0.031386	1.71819	0.0539271	0.0857623	0.911547	1.03809	KALRN	8997	kalirin RhoGEF kinase
ENSG00000197465	14.171	0.223091	-1.71726	-0.383105	0.0859313	0.912656	0.766785	GYPE	2996	glycophorin E (MNS blood group)
ENSG00000230102	2.71124	0.513008	-1.71668	-0.88067	0.0860381		0.543115	LINC02028	285389	long intergenic non-protein coding RNA 2028
ENSG00000015676	890.476	0.035949	-1.71595	-0.0616866	0.0861714	0.914046	0.958143	NUDCD3	23386	NudC domain containing 3
ENSG00000198000	391.455	0.0482096	-1.71568	-0.0827123	0.0862202	0.914046	0.944281	NOL8	55035	nucleolar protein 8
ENSG00000183527	239.906	0.0619454	-1.7143	-0.106193	0.0864732	0.914046	0.929036	PSMG1	8624	proteasome assembly chaperone 1
ENSG00000122641	4152.07	0.0597006	-1.71424	-0.102341	0.0864845	0.914046	0.93152	INHBA	3624	inhibin subunit beta A
ENSG00000168621	13.5766	0.2574	-1.71413	-0.441218	0.0865047		0.736513	GDNF	2668	glial cell derived neurotrophic factor
ENSG00000198794	101.794	0.0984608	1.71398	0.168759	0.0865331	0.914046	1.12409	SCAMP5	192683	secretory carrier membrane protein 5
ENSG00000148832	3.29472	0.517588	-1.71337	-0.886818	0.0866449		0.540806	PAOX	196743	polyamine oxidase
ENSG00000167619	1.84703	0.733391	1.71334	1.25655	0.0866508		2.38923	TMEM145	284339	transmembrane protein 145
ENSG00000226287	10.9888	0.275332	-1.71329	-0.471722	0.0866594		0.721103	TMEM191A	84222	transmembrane protein 191A (pseudogene)
ENSG00000099250	928.714	0.059302	-1.713	-0.101584	0.0867129	0.914046	0.932009	NRP1	8829	neuropilin 1
ENSG00000063180	69.8563	0.106684	1.71282	0.182731	0.0867447	0.914046	1.13503	CA11	770	carbonic anhydrase 11
ENSG00000167037	77.0924	0.10271	1.71262	0.175904	0.0867816	0.914046	1.12967	SGSM1	129049	small G protein signaling modulator 1
ENSG00000076248	177.038	0.0707991	-1.71248	-0.121242	0.0868076	0.914046	0.919396	UNG	7374	uracil DNA glycosylase
ENSG00000103042	412.952	0.0530631	1.71206	0.090847	0.0868861	0.914046	1.065	SLC38A7	55238	solute carrier family 38 member 7
ENSG00000214575	12.6398	0.257918	1.71204	0.441568	0.0868885		1.35808	CPEB1	64506	cytoplasmic polyadenylation element binding protein 1
ENSG00000166507	12.2732	0.266216	1.71104	0.455507	0.0870732		1.37126	NDST2	8509	N-deacetylase and N-sulfotransferase 2
ENSG00000189195	95.3816	0.0911383	-1.71051	-0.155893	0.0871725	0.914046	0.897577	BTBD8	284697	BTB domain containing 8
ENSG00000183978	334.545	0.0594655	-1.7105	-0.101716	0.0871736	0.914046	0.931924	COA3	28958	cytochrome c oxidase assembly factor 3
ENSG00000250565	87.0022	0.0947196	-1.71026	-0.161995	0.0872178	0.914046	0.893788	ATP6V1E2	90423	ATPase H+ transporting V1 subunit E2
ENSG00000129355	189.261	0.0798174	-1.71007	-0.136493	0.0872535	0.914046	0.909728	CDKN2D	1032	cyclin dependent kinase inhibitor 2D
ENSG00000136816	430.544	0.0538336	1.70977	0.0920427	0.0873093	0.914046	1.06588	TOR1B	27348	torsin family 1 member B
ENSG00000169251	523.681	0.0481995	-1.70927	-0.0823858	0.0874015	0.914046	0.944494	NMD3	51068	NMD3 ribosome export adaptor
ENSG00000089060	628.532	0.0413607	1.70911	0.0706899	0.0874309	0.914046	1.05022	SLC8B1	80024	solute carrier family 8 member B1
ENSG00000186625	252.059	0.0647748	1.70894	0.110696	0.0874619	0.914046	1.07975	KATNA1	11104	katanin catalytic subunit A1
ENSG00000119915	3.41381	0.473	-1.70889	-0.808303	0.087472		0.571053	ELOVL3	83401	ELOVL fatty acid elongase 3
ENSG00000101639	470.34	0.0563872	1.70887	0.0963582	0.0874754	0.914046	1.06907	CEP192	55125	centrosomal protein 192
ENSG00000115255	19.4113	0.214774	-1.70858	-0.366959	0.0875287	0.914046	0.775415	REEP6	92840	receptor accessory protein 6
ENSG00000129437	8.23768	0.349318	-1.70815	-0.596686	0.0876094		0.661271	KLK14	43847	kallikrein related peptidase 14
ENSG00000184389	5.05185	0.478427	1.70776	0.817036	0.0876817		1.76178	A3GALT2	127550	alpha 1,3-galactosyltransferase 2
ENSG00000275395	65.008	0.120378	-1.70703	-0.205489	0.0878157	0.915839	0.867245	FCGBP	8857	Fc fragment of IgG binding protein
ENSG00000168702	54.0919	0.133901	-1.70667	-0.228524	0.0878843	0.915839	0.853507	LRP1B	53353	LDL receptor related protein 1B
ENSG00000186766	13.8067	0.231892	1.70648	0.39572	0.0879179	0.915839	1.3156	FOXI2	399823	forkhead box I2
ENSG00000072518	759.954	0.0372774	1.70536	0.0635712	0.0881279	0.917349	1.04505	MARK2	2011	microtubule affinity regulating kinase 2
ENSG00000238793	2.36436	0.656626	1.70508	1.1196	0.0881804		2.17286	SNORD124	101340251	small nucleolar RNA, C/D box 124
ENSG00000070367	492.915	0.0441767	-1.7045	-0.0752993	0.0882872	0.917607	0.949145	EXOC5	10640	exocyst complex component 5
ENSG00000078795	3.76941	0.443729	1.70449	0.756331	0.0882898		1.68919	PKD2L2	27039	polycystin 2 like 2, transient receptor potential cation channel
ENSG00000259724	5.93111	0.414046	-1.70447	-0.705727	0.0882941		0.613134	LINC01581	101927112	long intergenic non-protein coding RNA 1581
ENSG00000130811	1212.4	0.0338995	-1.70418	-0.0577707	0.0883477	0.917607	0.960748	EIF3G	8666	eukaryotic translation initiation factor 3 subunit G
ENSG00000224116	7.10617	0.338221	-1.70365	-0.57621	0.0884459		0.670723	INHBA-AS1	285954	INHBA antisense RNA 1
ENSG00000159915	1.86028	0.742912	1.70344	1.26551	0.0884858		2.40411	ZNF233	353355	zinc finger protein 233
ENSG00000162520	191.97	0.0827068	-1.70166	-0.140739	0.088819	0.921824	0.907054	SYNC	81493	syncoilin, intermediate filament protein
ENSG00000168952	6.50737	0.356162	-1.70096	-0.605816	0.0889512		0.6571	STXBP6	29091	syntaxin binding protein 6
ENSG00000152669	132.767	0.0800404	-1.70009	-0.136076	0.0891141	0.924207	0.909991	CCNO	10309	cyclin O
ENSG00000145908	311.748	0.067424	1.69959	0.114593	0.0892075	0.924496	1.08267	ZNF300	91975	zinc finger protein 300
ENSG00000175756	585.071	0.0460597	1.6981	0.078214	0.0894887	0.92673	1.05571	AURKAIP1	54998	aurora kinase A interacting protein 1
ENSG00000189056	16.9198	0.219359	-1.6968	-0.372209	0.0897342	0.927427	0.772598	RELN	5649	reelin
ENSG00000196369	93.8853	0.0897143	1.69631	0.152184	0.0898263	0.927427	1.11125	SRGAP2B	647135	SLIT-ROBO Rho GTPase activating protein 2B
ENSG00000100445	494.432	0.0600472	1.69542	0.101805	0.0899953	0.927427	1.07312	SDR39U1	56948	short chain dehydrogenase/reductase family 39U member 1
ENSG00000162878	132.852	0.0952737	-1.69481	-0.161471	0.090112	0.927427	0.894113	PKDCC	91461	protein kinase domain containing, cytoplasmic
ENSG00000222011	31.4721	0.153515	1.69476	0.260171	0.0901204	0.927427	1.19762	FAM185A	222234	family with sequence similarity 185 member A
ENSG00000129646	143.039	0.0905856	1.69472	0.153517	0.0901291	0.927427	1.11228	QRICH2	84074	glutamine rich 2
ENSG00000140527	4.70424	0.405207	1.6944	0.686584	0.0901889		1.60947	WDR93	56964	WD repeat domain 93
ENSG00000064205	7.41575	0.317393	-1.69411	-0.537699	0.0902436		0.688869	CCN5	8839	cellular communication network factor 5
ENSG00000106006	70.8276	0.118067	1.69396	0.2	0.0902728	0.927726	1.1487	HOXA6	3203	homeobox A6
ENSG00000159063	307.561	0.0588014	-1.69295	-0.0995476	0.0904659	0.927726	0.933326	ALG8	79053	ALG8 alpha-1,3-glucosyltransferase
ENSG00000182916	22.469	0.192668	-1.69262	-0.326113	0.0905285	0.927726	0.797683	TCEAL7	56849	transcription elongation factor A like 7
ENSG00000197943	619.283	0.0518471	1.69244	0.0877484	0.0905612	0.927726	1.06271	PLCG2	5336	phospholipase C gamma 2
ENSG00000104133	827.799	0.0373222	-1.69241	-0.0631645	0.090568	0.927726	0.957162	SPG11	80208	SPG11 vesicle trafficking associated, spatacsin
ENSG00000185909	68.3551	0.101875	-1.69219	-0.172391	0.0906096	0.927726	0.887371	KLHDC8B	200942	kelch domain containing 8B
ENSG00000168924	712.21	0.0468076	1.69173	0.0791857	0.0906983	0.927726	1.05642	LETM1	3954	leucine zipper and EF-hand containing transmembrane protein 1
ENSG00000167981	81.1212	0.0937173	-1.69099	-0.158475	0.0908389	0.927726	0.895972	ZNF597	146434	zinc finger protein 597
ENSG00000264278	14.0753	0.24245	1.69092	0.409964	0.0908516	0.927726	1.32865	ZNF236-DT	100131655	ZNF236 divergent transcript
ENSG00000151725	17.7344	0.21796	1.69092	0.368554	0.0908521	0.927726	1.29106	CENPU	79682	centromere protein U
ENSG00000182578	4.09359	0.408873	-1.69071	-0.691286	0.0908916		0.619301	CSF1R	1436	colony stimulating factor 1 receptor
ENSG00000078399	125.438	0.100829	-1.69067	-0.170469	0.0908994	0.927726	0.888554	HOXA9	3205	homeobox A9
ENSG00000124772	25.7491	0.165616	-1.69027	-0.279935	0.0909766	0.927843	0.823628	CPNE5	57699	copine 5
ENSG00000055332	595.894	0.0496249	-1.68929	-0.0838307	0.0911643	0.929086	0.943549	EIF2AK2	5610	eukaryotic translation initiation factor 2 alpha kinase 2
ENSG00000172006	76.2012	0.0981333	1.68884	0.165731	0.0912505	0.929294	1.12173	ZNF554	115196	zinc finger protein 554
ENSG00000052126	161.836	0.0753146	-1.68814	-0.127142	0.0913844	0.929986	0.915644	PLEKHA5	54477	pleckstrin homology domain containing A5
ENSG00000164087	24.6991	0.176256	1.68652	0.29726	0.0916961	0.931676	1.22881	POC1A	25886	POC1 centriolar protein A
ENSG00000143869	15.5112	0.243418	-1.68625	-0.410462	0.0917485	0.931676	0.752382	GDF7	151449	growth differentiation factor 7
ENSG00000164707	43.4981	0.191819	1.68526	0.323265	0.0919382	0.932566	1.25116	SLC13A4	26266	solute carrier family 13 member 4
ENSG00000144451	92.3369	0.0969906	-1.68484	-0.163414	0.0920198	0.932566	0.89291	SPAG16	79582	sperm associated antigen 16
ENSG00000125703	91.0803	0.102746	-1.68476	-0.173103	0.0920343	0.932566	0.886933	ATG4C	84938	autophagy related 4C cysteine peptidase
ENSG00000011243	958.179	0.0451985	1.68388	0.0761089	0.0922049	0.933625	1.05417	AKAP8L	26993	A-kinase anchoring protein 8 like
ENSG00000175518	2.86418	0.606654	1.68384	1.02151	0.0922135		2.03004	UBQLNL	143630	ubiquilin like
ENSG00000140470	197.087	0.0756842	1.68229	0.127323	0.0925131	0.933789	1.09226	ADAMTS17	170691	ADAM metallopeptidase with thrombospondin type 1 motif 17
ENSG00000074416	2676.56	0.0379976	-1.68222	-0.0639202	0.0925267	0.933789	0.956661	MGLL	11343	monoglyceride lipase
ENSG00000178404	12.7915	0.259342	1.68165	0.436122	0.0926369		1.35296	CEP295NL	100653515	CEP295 N-terminal like
ENSG00000124098	498.735	0.0464632	-1.68159	-0.0781321	0.0926486	0.933789	0.947283	FAM210B	116151	family with sequence similarity 210 member B
ENSG00000165914	131.031	0.0799937	-1.68121	-0.134486	0.0927228	0.933789	0.910994	TTC7B	145567	tetratricopeptide repeat domain 7B
ENSG00000110881	9.53213	0.259232	1.68117	0.435813	0.0927302		1.35267	ASIC1	41	acid sensing ion channel subunit 1
ENSG00000214026	96.4402	0.0985008	-1.68097	-0.165577	0.092768	0.933789	0.891572	MRPL23	6150	mitochondrial ribosomal protein L23
ENSG00000144908	12.7885	0.240172	-1.68091	-0.403708	0.09278		0.755913	ALDH1L1	10840	aldehyde dehydrogenase 1 family member L1
ENSG00000141873	167.69	0.0762385	1.68076	0.128138	0.0928098	0.933789	1.09288	SLC39A3	29985	solute carrier family 39 member 3
ENSG00000171806	83.6286	0.104491	-1.67943	-0.175485	0.0930692	0.933789	0.88547	METTL18	92342	methyltransferase like 18
ENSG00000155100	100.765	0.0898098	1.67935	0.150822	0.0930832	0.933789	1.1102	OTUD6B	51633	OTU deubiquitinase 6B
ENSG00000108852	43.7524	0.134025	1.67934	0.225074	0.0930852	0.933789	1.16884	MPP2	4355	membrane palmitoylated protein 2
ENSG00000050327	191.986	0.0700278	1.67907	0.117582	0.0931379	0.933789	1.08491	ARHGEF5	7984	Rho guanine nucleotide exchange factor 5
ENSG00000166482	9.06128	0.297741	-1.67881	-0.499849	0.0931899		0.707181	MFAP4	4239	microfibril associated protein 4
ENSG00000152520	435.299	0.0538802	1.67866	0.0904468	0.0932174	0.933789	1.0647	PAN3	255967	poly(A) specific ribonuclease subunit PAN3
ENSG00000141564	733.304	0.0408318	-1.67849	-0.0685356	0.093252	0.933789	0.953605	RPTOR	57521	regulatory associated protein of MTOR complex 1
ENSG00000105520	670.578	0.043876	-1.67847	-0.0736443	0.0932563	0.933789	0.950235	PLPPR2	64748	phospholipid phosphatase related 2
ENSG00000223797	49.4736	0.122366	1.67834	0.205372	0.0932813	0.933789	1.15298	ENTPD3-AS1	285266	ENTPD3 antisense RNA 1
ENSG00000169764	1154.83	0.0382833	-1.6782	-0.0642472	0.0933072	0.933789	0.956444	UGP2	7360	UDP-glucose pyrophosphorylase 2
ENSG00000149418	1.43933	0.882757	1.67802	1.48129	0.0933428		2.79198	ST14	6768	ST14 transmembrane serine protease matriptase
ENSG00000114030	1078.46	0.0336032	-1.67801	-0.0563864	0.0933459	0.933789	0.96167	KPNA1	3836	karyopherin subunit alpha 1
ENSG00000254109	12.3252	0.26077	1.67551	0.436923	0.0938345		1.35371	RBPMS-AS1	100128750	RBPMS antisense RNA 1
ENSG00000143416	72.0514	0.102884	1.67529	0.17236	0.0938781	0.936249	1.1269	SELENBP1	8991	selenium binding protein 1
ENSG00000121152	5.09632	0.395973	1.67506	0.663278	0.0939228		1.58368	NCAPH	23397	non-SMC condensin I complex subunit H
ENSG00000130193	139.34	0.08219	-1.67498	-0.137667	0.0939375	0.936249	0.908988	THEM6	51337	thioesterase superfamily member 6
ENSG00000162927	144.564	0.0895909	1.67488	0.150054	0.0939569	0.936249	1.10961	PUS10	150962	pseudouridine synthase 10
ENSG00000187741	22.6789	0.187746	1.67454	0.314389	0.0940237	0.936249	1.24349	FANCA	2175	FA complementation group A
ENSG00000179526	303.625	0.0562623	-1.67421	-0.0941947	0.0940899	0.936249	0.936795	SHARPIN	81858	SHANK associated RH domain interactor
ENSG00000105835	6060.66	0.0486845	-1.67415	-0.081505	0.094102	0.936249	0.945071	NAMPT	10135	nicotinamide phosphoribosyltransferase
ENSG00000105647	2.42743	0.620396	1.674	1.03855	0.0941297		2.05416	PIK3R2	5296	phosphoinositide-3-kinase regulatory subunit 2
ENSG00000183386	43.6485	0.143982	-1.67368	-0.24098	0.094193	0.936249	0.84617	FHL3	2275	four and a half LIM domains 3
ENSG00000080200	569.698	0.0557095	-1.67331	-0.0932192	0.0942666	0.936249	0.937429	CRYBG3	131544	crystallin beta-gamma domain containing 3
ENSG00000169689	165.02	0.0677394	-1.6727	-0.113308	0.0943857	0.936249	0.924466	CENPX	201254	centromere protein X
ENSG00000129038	88.0886	0.0977413	-1.6724	-0.163463	0.0944452	0.936249	0.892879	LOXL1	4016	lysyl oxidase like 1
ENSG00000203999	14.4041	0.250497	1.67231	0.418908	0.0944639	0.936249	1.33692	LINC01270	284751	long intergenic non-protein coding RNA 1270
ENSG00000172346	53.7091	0.13235	1.67206	0.221297	0.0945124	0.936249	1.16578	CSDC2	27254	cold shock domain containing C2
ENSG00000222041	214.527	0.0609745	-1.67202	-0.101951	0.0945204	0.936249	0.931772	CYTOR	112597	cytoskeleton regulator RNA
ENSG00000167393	216.761	0.0815248	1.67133	0.136255	0.0946557	0.936306	1.09905	PPP2R3B	28227	protein phosphatase 2 regulatory subunit B''beta
ENSG00000100324	462.217	0.0477331	-1.67132	-0.0797772	0.0946587	0.936306	0.946204	TAB1	10454	TGF-beta activated kinase 1 (MAP3K7) binding protein 1
ENSG00000198796	9.47159	0.283339	1.67111	0.473492	0.0946994		1.38847	ALPK2	115701	alpha kinase 2
ENSG00000267296	4.61954	0.483596	1.67079	0.807988	0.094763		1.75077	CEBPA-DT	80054	CEBPA divergent transcript
ENSG00000115935	1324.56	0.0491443	-1.66898	-0.0820209	0.0951216	0.937516	0.944733	WIPF1	7456	WAS/WASL interacting protein family member 1
ENSG00000258099	3.87585	0.430465	1.66868	0.718308	0.0951809		1.64525	ATXN2-AS	102723619	ATXN2 antisense RNA
ENSG00000104859	713.494	0.0702711	1.66851	0.117248	0.0952143	0.937516	1.08466	CLASRP	11129	CLK4 associating serine/arginine rich protein
ENSG00000160208	590.881	0.0570888	-1.66802	-0.0952253	0.0953118	0.937516	0.936126	RRP1B	23076	ribosomal RNA processing 1B
ENSG00000179564	2.53645	0.71081	-1.66802	-1.18564	0.0953121		0.439628	LSMEM2	132228	leucine rich single-pass membrane protein 2
ENSG00000090006	1432.63	0.0467812	1.66788	0.0780253	0.0953398	0.937516	1.05557	LTBP4	8425	latent transforming growth factor beta binding protein 4
ENSG00000169902	395.017	0.0459787	1.66774	0.0766804	0.0953677	0.937516	1.05459	TPST1	8460	tyrosylprotein sulfotransferase 1
ENSG00000110031	356.861	0.0504856	-1.66701	-0.0841599	0.0955127	0.937516	0.943334	LPXN	9404	leupaxin
ENSG00000072954	29.3434	0.168605	1.66685	0.28104	0.0955446	0.937516	1.21507	TMEM38A	79041	transmembrane protein 38A
ENSG00000175899	27514.8	0.0509586	1.66681	0.0849386	0.0955512	0.937516	1.06064	A2M	2	alpha-2-macroglobulin
ENSG00000108854	423.134	0.0472343	1.66666	0.0787235	0.0955824	0.937516	1.05608	SMURF2	64750	SMAD specific E3 ubiquitin protein ligase 2
ENSG00000143337	1571.3	0.0323993	-1.66663	-0.0539976	0.0955881	0.937516	0.963263	TOR1AIP1	26092	torsin 1A interacting protein 1
ENSG00000108424	2257.48	0.0270642	-1.6666	-0.0451053	0.0955931	0.937516	0.969219	KPNB1	3837	karyopherin subunit beta 1
ENSG00000131873	574.01	0.0430048	-1.6658	-0.0716373	0.0957534	0.937516	0.951557	CHSY1	22856	chondroitin sulfate synthase 1
ENSG00000184371	24185	0.0717688	-1.66511	-0.119503	0.0958911	0.937516	0.920505	CSF1	1435	colony stimulating factor 1
ENSG00000138795	21.167	0.188599	-1.66493	-0.314003	0.0959274	0.937516	0.804407	LEF1	51176	lymphoid enhancer binding factor 1
ENSG00000167394	154.583	0.0776028	1.66449	0.129169	0.0960152	0.937516	1.09366	ZNF668	79759	zinc finger protein 668
ENSG00000198121	1551.04	0.0431123	-1.66419	-0.0717471	0.0960746	0.937516	0.951485	LPAR1	1902	lysophosphatidic acid receptor 1
ENSG00000065485	299.174	0.0535435	1.66416	0.0891049	0.0960806	0.937516	1.06371	PDIA5	10954	protein disulfide isomerase family A member 5
ENSG00000115598	77.9209	0.0948105	1.66397	0.157761	0.0961193	0.937516	1.11555	IL1RL2	8808	interleukin 1 receptor like 2
ENSG00000081277	70.2188	0.124956	-1.66381	-0.207903	0.0961511	0.937516	0.865795	PKP1	5317	plakophilin 1
ENSG00000136280	468.992	0.04743	1.66348	0.0788988	0.096217	0.937516	1.05621	CCM2	83605	CCM2 scaffold protein
ENSG00000136935	580.202	0.0474803	1.66335	0.0789764	0.0962423	0.937516	1.05627	GOLGA1	2800	golgin A1
ENSG00000122824	10.1425	0.255437	1.66234	0.424624	0.0964447		1.34222	NUDT10	170685	nudix hydrolase 10
ENSG00000136710	233.225	0.0653143	-1.66175	-0.108536	0.0965632	0.938422	0.927529	CCDC115	84317	coiled-coil domain containing 115
ENSG00000141696	598.029	0.0486867	-1.66147	-0.0808916	0.0966185	0.938422	0.945473	P3H4	10609	prolyl 3-hydroxylase family member 4 (inactive)
ENSG00000132463	916.826	0.0363349	-1.66131	-0.0603636	0.0966509	0.938422	0.959022	GRSF1	2926	G-rich RNA sequence binding factor 1
ENSG00000165168	3.996	0.462347	1.66067	0.767806	0.09678		1.70268	CYBB	1536	cytochrome b-245 beta chain
ENSG00000181894	80.9136	0.105872	1.66057	0.175808	0.0968002	0.938422	1.1296	ZNF329	79673	zinc finger protein 329
ENSG00000034971	20.8124	0.223875	1.66028	0.371694	0.0968591	0.938422	1.29387	MYOC	4653	myocilin
ENSG00000196296	11.3467	0.336259	1.66015	0.558241	0.0968842		1.47247	ATP2A1	487	ATPase sarcoplasmic/endoplasmic reticulum Ca2+ transporting 1
ENSG00000178460	6.86884	0.336086	1.65983	0.557847	0.0969481		1.47207	MCMDC2	157777	minichromosome maintenance domain containing 2
ENSG00000171497	278.815	0.0554849	-1.6587	-0.0920329	0.0971762	0.938422	0.9382	PPID	5481	peptidylprolyl isomerase D
ENSG00000106635	560.54	0.0452473	-1.65861	-0.0750478	0.0971934	0.938422	0.949311	BCL7B	9275	BAF chromatin remodeling complex subunit BCL7B
ENSG00000160993	114.385	0.0914212	-1.65826	-0.151601	0.097264	0.938422	0.900251	ALKBH4	54784	alkB homolog 4, lysine demethylase
ENSG00000131966	723.822	0.0421384	1.65825	0.069876	0.0972671	0.938422	1.04963	ACTR10	55860	actin related protein 10
ENSG00000198146	651.614	0.048781	-1.65798	-0.0808781	0.0973209	0.938422	0.945482	ZNF770	54989	zinc finger protein 770
ENSG00000197603	207.007	0.0776302	-1.65795	-0.128707	0.097327	0.938422	0.914651	CPLANE1	65250	ciliogenesis and planar polarity effector 1
ENSG00000115998	219.359	0.0678859	1.65775	0.112538	0.097367	0.938422	1.08113	C2orf42	54980	chromosome 2 open reading frame 42
ENSG00000105254	757.315	0.0441905	-1.65662	-0.0732066	0.0975972	0.938422	0.950523	TBCB	1155	tubulin folding cofactor B
ENSG00000246174	18.1073	0.227417	-1.65638	-0.37669	0.0976443	0.938422	0.770203	KCTD21-AS1	100289388	KCTD21 antisense RNA 1
ENSG00000144834	30.4597	0.179382	1.65622	0.297096	0.0976767	0.938422	1.22867	TAGLN3	29114	transgelin 3
ENSG00000178917	44.8932	0.138472	1.65576	0.229277	0.0977701	0.938422	1.17225	ZNF852	285346	zinc finger protein 852
ENSG00000151229	104.131	0.0876347	-1.65549	-0.145079	0.0978243	0.938422	0.90433	SLC2A13	114134	solute carrier family 2 member 13
ENSG00000175792	332.715	0.0478836	-1.65508	-0.0792513	0.0979074	0.938422	0.946549	RUVBL1	8607	RuvB like AAA ATPase 1
ENSG00000066248	1150.05	0.0386703	1.65507	0.064002	0.0979109	0.938422	1.04536	NGEF	25791	neuronal guanine nucleotide exchange factor
ENSG00000060339	949.864	0.0355859	-1.6542	-0.0588661	0.0980873	0.938422	0.960018	CCAR1	55749	cell division cycle and apoptosis regulator 1
ENSG00000104142	522.439	0.0479372	1.65418	0.0792967	0.098091	0.938422	1.0565	VPS18	57617	VPS18 core subunit of CORVET and HOPS complexes
ENSG00000233276	1368.75	0.0517782	-1.65387	-0.0856344	0.0981541	0.938422	0.94237	GPX1	2876	glutathione peroxidase 1
ENSG00000128789	344.608	0.0558826	-1.65379	-0.0924183	0.0981697	0.938422	0.937949	PSMG2	56984	proteasome assembly chaperone 2
ENSG00000169696	433.18	0.065488	1.65344	0.10828	0.0982413	0.938422	1.07794	ASPSCR1	79058	ASPSCR1 tether for SLC2A4, UBX domain containing
ENSG00000110628	96.2767	0.108172	-1.65342	-0.178854	0.098245	0.938422	0.883405	SLC22A18	5002	solute carrier family 22 member 18
ENSG00000101049	10.366	0.28012	-1.65339	-0.463147	0.0982514		0.725402	SGK2	10110	serum/glucocorticoid regulated kinase 2
ENSG00000006118	1446.7	0.0426397	1.65278	0.070474	0.0983764	0.938422	1.05006	TMEM132A	54972	transmembrane protein 132A
ENSG00000086758	4914.65	0.0479927	-1.65247	-0.0793068	0.0984378	0.938422	0.946512	HUWE1	10075	HECT, UBA and WWE domain containing E3 ubiquitin protein ligase 1
ENSG00000219626	101.834	0.096725	-1.65223	-0.159812	0.0984887	0.938422	0.895142	FAM228B	375190	family with sequence similarity 228 member B
ENSG00000135476	119.06	0.0908442	-1.6521	-0.150084	0.0985138	0.938422	0.901198	ESPL1	9700	extra spindle pole bodies like 1, separase
ENSG00000185344	589.026	0.0432348	-1.65117	-0.0713881	0.0987037	0.938422	0.951722	ATP6V0A2	23545	ATPase H+ transporting V0 subunit a2
ENSG00000065150	1890.77	0.0298062	-1.65085	-0.0492054	0.0987697	0.938422	0.966468	IPO5	3843	importin 5
ENSG00000215424	21.9486	0.18708	1.65048	0.308772	0.0988448	0.938422	1.23865	MCM3AP-AS1	114044	MCM3AP antisense RNA 1
ENSG00000205464	45.9334	0.137326	-1.65041	-0.226644	0.0988584	0.938422	0.85462	ATP6AP1L	92270	ATPase H+ transporting accessory protein 1 like
ENSG00000151929	2142.73	0.042521	1.6504	0.0701767	0.0988611	0.938422	1.04985	BAG3	9531	BAG cochaperone 3
ENSG00000231887	5.44631	0.369874	-1.65012	-0.610338	0.0989179		0.655043	PRH1	5554	proline rich protein HaeIII subfamily 1
ENSG00000166503	359.06	0.0525587	1.65005	0.0867242	0.0989335	0.938422	1.06196	HDGFL3	50810	HDGF like 3
ENSG00000121851	104.263	0.0921203	-1.64962	-0.151963	0.0990211	0.938422	0.900025	POLR3GL	84265	RNA polymerase III subunit GL
ENSG00000124766	1318.28	0.0740121	-1.64914	-0.122056	0.0991188	0.938422	0.918877	SOX4	6659	SRY-box transcription factor 4
ENSG00000066468	852.106	0.0389756	-1.64877	-0.0642617	0.0991953	0.938422	0.956435	FGFR2	2263	fibroblast growth factor receptor 2
ENSG00000196951	10.159	0.262352	-1.64865	-0.432525	0.0992198		0.740964	SCOC-AS1	100129858	SCOC antisense RNA 1
ENSG00000165188	3.76347	0.529517	1.64864	0.872981	0.0992221		1.83144	RNF183	138065	ring finger protein 183
ENSG00000198648	516.906	0.04447	-1.64849	-0.0733081	0.0992529	0.938422	0.950456	STK39	27347	serine/threonine kinase 39
ENSG00000153814	112.991	0.0864603	1.64775	0.142465	0.099403	0.938422	1.10379	JAZF1	221895	JAZF zinc finger 1
ENSG00000171130	35.4431	0.141707	-1.64772	-0.233494	0.0994103	0.938422	0.850573	ATP6V0E2	155066	ATPase H+ transporting V0 subunit e2
ENSG00000162928	481.785	0.0565713	-1.64725	-0.0931868	0.0995075	0.938422	0.93745	PEX13	5194	peroxisomal biogenesis factor 13
ENSG00000169302	39.3462	0.153519	1.64722	0.252879	0.0995133	0.938422	1.19158	STK32A	202374	serine/threonine kinase 32A
ENSG00000126246	3.85652	0.438497	1.64709	0.722245	0.0995394		1.64975	IGFLR1	79713	IGF like family receptor 1
ENSG00000073578	117.94	0.0778553	-1.64679	-0.128211	0.0996021	0.938422	0.914965	SDHA	6389	succinate dehydrogenase complex flavoprotein subunit A
ENSG00000120784	52.1485	0.138801	-1.64644	-0.228528	0.0996728	0.938422	0.853505	ZFP30	22835	ZFP30 zinc finger protein
ENSG00000163492	46.2691	0.14614	-1.64642	-0.240607	0.0996783	0.938422	0.846389	CCDC141	285025	coiled-coil domain containing 141
ENSG00000129055	414.734	0.0504609	-1.64615	-0.0830661	0.0997333	0.938422	0.944049	ANAPC13	25847	anaphase promoting complex subunit 13
ENSG00000110104	333.34	0.0500278	-1.64591	-0.0823414	0.0997815	0.938422	0.944524	CCDC86	79080	coiled-coil domain containing 86
ENSG00000025772	1474.44	0.030541	-1.64567	-0.0502603	0.0998322	0.938422	0.965762	TOMM34	10953	translocase of outer mitochondrial membrane 34
ENSG00000157429	45.1346	0.13235	1.64562	0.217797	0.099842	0.938422	1.16296	ZNF19	7567	zinc finger protein 19
ENSG00000197457	167.192	0.0847238	1.64554	0.139416	0.099859	0.938422	1.10146	STMN3	50861	stathmin 3
ENSG00000240990	34.2867	0.144916	-1.64446	-0.238309	0.100081	0.93988	0.847738	HOXA11-AS	221883	HOXA11 antisense RNA
ENSG00000088538	11.8895	0.246336	-1.64374	-0.404913	0.10023		0.755282	DOCK3	1795	dedicator of cytokinesis 3
ENSG00000035499	3.83231	0.455261	1.64298	0.747986	0.100386		1.67945	DEPDC1B	55789	DEP domain containing 1B
ENSG00000188050	1.99491	0.728147	1.64227	1.19581	0.100534		2.29074	RNF133	168433	ring finger protein 133
ENSG00000130429	47.2984	0.118462	1.64225	0.194544	0.100538	0.941252	1.14436	ARPC1B	10095	actin related protein 2/3 complex subunit 1B
ENSG00000076864	30.0246	0.16738	1.64206	0.274848	0.100578	0.941252	1.20987	RAP1GAP	5909	RAP1 GTPase activating protein
ENSG00000164284	165.745	0.0689376	-1.64162	-0.113169	0.100669	0.941252	0.924555	GRPEL2	134266	GrpE like 2, mitochondrial
ENSG00000013588	697.933	0.0628055	1.64071	0.103046	0.100857	0.941252	1.07404	GPRC5A	9052	G protein-coupled receptor class C group 5 member A
ENSG00000197763	99.5433	0.0824409	-1.63968	-0.135177	0.101071	0.941252	0.910558	TXNRD3	114112	thioredoxin reductase 3
ENSG00000158545	917.835	0.0371093	1.63926	0.0608319	0.101159	0.941252	1.04307	ZC3H18	124245	zinc finger CCCH-type containing 18
ENSG00000162745	37.981	0.151609	-1.63916	-0.248512	0.101179	0.941252	0.841764	OLFML2B	25903	olfactomedin like 2B
ENSG00000124784	279.116	0.0559625	-1.63857	-0.0916985	0.101303	0.941252	0.938417	RIOK1	83732	RIO kinase 1
ENSG00000137411	17.9717	0.231509	1.63851	0.37933	0.101315	0.941252	1.30074	VARS2	57176	valyl-tRNA synthetase 2, mitochondrial
ENSG00000070669	61.1564	0.129495	1.63837	0.21216	0.101345	0.941252	1.15842	ASNS	440	asparagine synthetase (glutamine-hydrolyzing)
ENSG00000182397	24.2998	0.178164	-1.63833	-0.29189	0.101354	0.941252	0.816831	DNM1P46	196968	dynamin 1 pseudogene 46
ENSG00000140941	2255.85	0.0541087	1.6382	0.0886407	0.101381	0.941252	1.06337	MAP1LC3B	81631	microtubule associated protein 1 light chain 3 beta
ENSG00000171700	66.6621	0.100666	-1.6378	-0.164871	0.101463	0.941252	0.892008	RGS19	10287	regulator of G protein signaling 19
ENSG00000197122	566.478	0.0458914	1.63757	0.0751506	0.101511	0.941252	1.05347	SRC	6714	SRC proto-oncogene, non-receptor tyrosine kinase
ENSG00000072274	3079.85	0.0468542	-1.63749	-0.0767232	0.101528	0.941252	0.948209	TFRC	7037	transferrin receptor
ENSG00000184384	1513.79	0.0397594	-1.6369	-0.0650823	0.101651	0.941252	0.955891	MAML2	84441	mastermind like transcriptional coactivator 2
ENSG00000153044	24.1429	0.17175	-1.63678	-0.281117	0.101677	0.941252	0.822954	CENPH	64946	centromere protein H
ENSG00000226137	160.759	0.0702715	-1.63672	-0.115015	0.101689	0.941252	0.923373	BAIAP2-DT	440465	BAIAP2 divergent transcript
ENSG00000156928	194.306	0.0728914	-1.63671	-0.119302	0.101691	0.941252	0.920633	MALSU1	115416	mitochondrial assembly of ribosomal large subunit 1
ENSG00000166289	252.093	0.0740875	1.63555	0.121174	0.101934	0.941252	1.08762	PLEKHF1	79156	pleckstrin homology and FYVE domain containing 1
ENSG00000175376	376.39	0.048161	-1.6355	-0.0787671	0.101945	0.941252	0.946866	EIF1AD	84285	eukaryotic translation initiation factor 1A domain containing
ENSG00000188385	24.8085	0.180717	1.63516	0.295501	0.102016	0.941252	1.22731	JAKMIP3	282973	Janus kinase and microtubule interacting protein 3
ENSG00000105974	2299.25	0.0362383	1.63506	0.0592518	0.102037	0.941252	1.04193	CAV1	857	caveolin 1
ENSG00000140937	729.951	0.0510908	-1.63505	-0.083536	0.102039	0.941252	0.943742	CDH11	1009	cadherin 11
ENSG00000099864	8.7887	0.320224	-1.63489	-0.523532	0.102072		0.695667	PALM	5064	paralemmin
ENSG00000180964	353.772	0.0591398	-1.63482	-0.096683	0.102086	0.941252	0.935181	TCEAL8	90843	transcription elongation factor A like 8
ENSG00000099866	8.04514	0.364401	1.63448	0.595609	0.102157		1.51111	MADCAM1	8174	mucosal vascular addressin cell adhesion molecule 1
ENSG00000132510	1880.43	0.0565033	1.63404	0.0923285	0.102251	0.941252	1.06609	KDM6B	23135	lysine demethylase 6B
ENSG00000147133	756.261	0.0392469	-1.63271	-0.0640787	0.102531	0.941252	0.956556	TAF1	6872	TATA-box binding protein associated factor 1
ENSG00000104324	323.67	0.0673219	-1.63246	-0.1099	0.102582	0.941252	0.926652	CPQ	10404	carboxypeptidase Q
ENSG00000175906	297.252	0.0620794	-1.63186	-0.101305	0.102709	0.941252	0.932189	ARL4D	379	ADP ribosylation factor like GTPase 4D
ENSG00000177943	316.81	0.077672	1.63121	0.126699	0.102846	0.941252	1.09179	MAMDC4	158056	MAM domain containing 4
ENSG00000166484	588.457	0.0449474	1.63047	0.0732855	0.103002	0.941252	1.05211	MAPK7	5598	mitogen-activated protein kinase 7
ENSG00000281731	7.25468	0.361215	1.62991	0.588747	0.103121		1.50394	METTL14-DT	101929741	METTL14 divergent transcript
ENSG00000127054	1101.6	0.0616694	1.62989	0.100515	0.103124	0.941252	1.07216	INTS11	54973	integrator complex subunit 11
ENSG00000116667	411.893	0.0546695	1.62937	0.0890769	0.103235	0.941252	1.06369	C1orf21	81563	chromosome 1 open reading frame 21
ENSG00000164989	31.6806	0.150476	1.62891	0.245113	0.103331	0.941252	1.18519	CCDC171	203238	coiled-coil domain containing 171
ENSG00000103253	23.3507	0.195605	1.62884	0.318609	0.103348	0.941252	1.24713	HAGHL	84264	hydroxyacylglutathione hydrolase like
ENSG00000144040	330.161	0.0560254	1.62865	0.0912457	0.103388	0.941252	1.06529	SFXN5	94097	sideroflexin 5
ENSG00000178381	233.756	0.0648657	1.62856	0.105638	0.103406	0.941252	1.07597	ZFAND2A	90637	zinc finger AN1-type containing 2A
ENSG00000167604	108.367	0.105378	1.6285	0.171607	0.103419	0.941252	1.12631	NFKBID	84807	NFKB inhibitor delta
ENSG00000179111	4.21686	0.469676	-1.62844	-0.764841	0.103431		0.588518	HES7	84667	hes family bHLH transcription factor 7
ENSG00000272398	25.2356	0.188843	1.6283	0.307494	0.103461	0.941252	1.23756	CD24	100133941	CD24 molecule
ENSG00000067113	164.424	0.0801629	1.62794	0.1305	0.103538	0.941252	1.09467	PLPP1	8611	phospholipid phosphatase 1
ENSG00000085117	2727.07	0.0340059	-1.62783	-0.0553558	0.103561	0.941252	0.962357	CD82	3732	CD82 molecule
ENSG00000078814	17.6895	0.226064	-1.62755	-0.36793	0.103621	0.941252	0.774893	MYH7B	57644	myosin heavy chain 7B
ENSG00000156381	104.872	0.0923476	-1.62751	-0.150297	0.103629	0.941252	0.901065	ANKRD9	122416	ankyrin repeat domain 9
ENSG00000110048	1563.81	0.0335851	1.62708	0.0546457	0.10372	0.941252	1.0386	OSBP	5007	oxysterol binding protein
ENSG00000115758	2336.72	0.0373113	-1.62707	-0.0607079	0.103723	0.941252	0.958794	ODC1	4953	ornithine decarboxylase 1
ENSG00000120278	77.4058	0.118236	1.62701	0.192371	0.103735	0.941252	1.14264	PLEKHG1	57480	pleckstrin homology and RhoGEF domain containing G1
ENSG00000130340	2032.76	0.0259501	1.62698	0.0422203	0.103742	0.941252	1.0297	SNX9	51429	sorting nexin 9
ENSG00000140379	235.211	0.0818809	-1.62696	-0.133217	0.103746	0.941252	0.911796	BCL2A1	597	BCL2 related protein A1
ENSG00000169100	1718.86	0.0376437	-1.62695	-0.0612446	0.103747	0.941252	0.958437	SLC25A6	293	solute carrier family 25 member 6
ENSG00000067208	318.59	0.0614216	1.62689	0.099926	0.103761	0.941252	1.07172	EVI5	7813	ecotropic viral integration site 5
ENSG00000139651	517.028	0.0391551	1.62609	0.0636697	0.10393	0.942183	1.04512	ZNF740	283337	zinc finger protein 740
ENSG00000189050	102.76	0.0963981	1.62559	0.156704	0.104037	0.942204	1.11474	RNFT1	51136	ring finger protein, transmembrane 1
ENSG00000134684	1507.88	0.0395967	1.625	0.0643448	0.104162	0.942204	1.04561	YARS1	8565	tyrosyl-tRNA synthetase 1
ENSG00000155016	164.751	0.070635	-1.62484	-0.11477	0.104198	0.942204	0.923529	CYP2U1	113612	cytochrome P450 family 2 subfamily U member 1
ENSG00000184209	207.748	0.0586286	1.62483	0.0952613	0.1042	0.942204	1.06826	SNRNP35	11066	small nuclear ribonucleoprotein U11/U12 subunit 35
ENSG00000160293	605.705	0.0427763	1.62341	0.0694435	0.104502	0.943642	1.04931	VAV2	7410	vav guanine nucleotide exchange factor 2
ENSG00000244219	1.7401	0.86347	1.62315	1.40155	0.104556		2.64184	TMEM225B	100289187	transmembrane protein 225B
ENSG00000198478	30.2622	0.174682	-1.62293	-0.283496	0.104605	0.943642	0.821598	SH3BGRL2	83699	SH3 domain binding glutamate rich protein like 2
ENSG00000154277	82.0065	0.0955151	1.62283	0.155004	0.104626	0.943642	1.11343	UCHL1	7345	ubiquitin C-terminal hydrolase L1
ENSG00000180329	225.125	0.0657222	-1.62226	-0.106618	0.104748	0.943642	0.928762	CCDC43	124808	coiled-coil domain containing 43
ENSG00000142655	361.142	0.0494637	-1.62186	-0.0802234	0.104832	0.943642	0.945911	PEX14	5195	peroxisomal biogenesis factor 14
ENSG00000133392	25.8111	0.171613	-1.62158	-0.278283	0.104894	0.943642	0.824572	MYH11	4629	myosin heavy chain 11
ENSG00000181585	9.42293	0.279194	1.62149	0.45271	0.104912		1.36861	TMIE	259236	transmembrane inner ear
ENSG00000108666	199.29	0.0663101	1.62123	0.107504	0.104967	0.943704	1.07736	C17orf75	64149	chromosome 17 open reading frame 75
ENSG00000120314	424.474	0.0455797	1.62056	0.0738647	0.105111	0.944092	1.05253	WDR55	54853	WD repeat domain 55
ENSG00000109927	26.1592	0.204305	1.62041	0.331058	0.105144	0.944092	1.25794	TECTA	7007	tectorin alpha
ENSG00000235590	5.08504	0.424696	1.61983	0.687935	0.105269		1.61098	GNAS-AS1	149775	GNAS antisense RNA 1
ENSG00000156858	448.143	0.0558749	1.61928	0.0904773	0.105387	0.944391	1.06472	PRR14	78994	proline rich 14
ENSG00000084636	418.722	0.0692683	-1.61919	-0.112158	0.105407	0.944391	0.925203	COL16A1	1307	collagen type XVI alpha 1 chain
ENSG00000125388	49.1504	0.132549	1.61915	0.214617	0.105415	0.944391	1.1604	GRK4	2868	G protein-coupled receptor kinase 4
ENSG00000172247	24.7101	0.180752	-1.61859	-0.292563	0.105536	0.944391	0.81645	C1QTNF4	114900	C1q and TNF related 4
ENSG00000254369	6.57246	0.34731	1.6183	0.56205	0.105599		1.47637	HOXA-AS3	100133311	HOXA cluster antisense RNA 3
ENSG00000157379	73.4807	0.107686	1.61821	0.174259	0.105617	0.944391	1.12839	DHRS1	115817	dehydrogenase/reductase 1
ENSG00000237649	11.9723	0.271198	-1.61756	-0.438678	0.105758		0.737811	KIFC1	3833	kinesin family member C1
ENSG00000138756	191.491	0.0718476	1.61747	0.116211	0.105777	0.944391	1.08388	BMP2K	55589	BMP2 inducible kinase
ENSG00000165782	575.782	0.0423335	1.61703	0.0684544	0.105872	0.944391	1.04859	PIP4P1	90809	phosphatidylinositol-4,5-bisphosphate 4-phosphatase 1
ENSG00000068784	311.445	0.0487355	1.61676	0.0787937	0.105929	0.944391	1.05613	SRBD1	55133	S1 RNA binding domain 1
ENSG00000073050	328.054	0.0580182	-1.61662	-0.0937933	0.105961	0.944391	0.937056	XRCC1	7515	X-ray repair cross complementing 1
ENSG00000234546	12.524	0.260898	-1.61657	-0.421759	0.105971		0.746514	LNCTAM34A	102724571	long non coding transcriptional activator of miR34a
ENSG00000145241	243.17	0.0627723	1.61639	0.101465	0.10601	0.944391	1.07286	CENPC	1060	centromere protein C
ENSG00000106819	7.01223	0.32999	1.61594	0.533244	0.106108		1.44718	ASPN	54829	asporin
ENSG00000101825	109.393	0.117238	-1.61564	-0.189414	0.106173	0.944391	0.876962	MXRA5	25878	matrix remodeling associated 5
ENSG00000120370	400.27	0.0544218	1.61505	0.0878942	0.106299	0.944391	1.06282	GORAB	92344	golgin, RAB6 interacting
ENSG00000214087	196.303	0.0632677	1.61492	0.102173	0.106327	0.944391	1.07339	ARL16	339231	ADP ribosylation factor like GTPase 16
ENSG00000074660	38.2002	0.141343	-1.6147	-0.228226	0.106376	0.944391	0.853684	SCARF1	8578	scavenger receptor class F member 1
ENSG00000137154	4299.3	0.0460479	-1.61453	-0.0743456	0.106413	0.944391	0.949773	RPS6	6194	ribosomal protein S6
ENSG00000166295	753.59	0.0422254	-1.61402	-0.0681525	0.106524	0.944391	0.953859	ANAPC16	119504	anaphase promoting complex subunit 16
ENSG00000101871	35.3349	0.152113	-1.61401	-0.245512	0.106525	0.944391	0.843516	MID1	4281	midline 1
ENSG00000179988	34.4405	0.139847	1.61392	0.225702	0.106544	0.944391	1.16935	PSTK	118672	phosphoseryl-tRNA kinase
ENSG00000081177	253.463	0.0565961	-1.61392	-0.0913414	0.106545	0.944391	0.93865	EXD2	55218	exonuclease 3'-5' domain containing 2
ENSG00000100564	296.423	0.0565594	1.61357	0.0912627	0.10662	0.944391	1.0653	PIGH	5283	phosphatidylinositol glycan anchor biosynthesis class H
ENSG00000171812	950.07	0.0493703	-1.61232	-0.0796008	0.106892	0.944391	0.946319	COL8A2	1296	collagen type VIII alpha 2 chain
ENSG00000173418	504.801	0.0519152	1.61151	0.0836615	0.10707	0.944391	1.0597	NAA20	51126	N-alpha-acetyltransferase 20, NatB catalytic subunit
ENSG00000154654	30.9242	0.148737	-1.61139	-0.239673	0.107094	0.944391	0.846937	NCAM2	4685	neural cell adhesion molecule 2
ENSG00000167770	614.178	0.0408466	1.6112	0.065812	0.107136	0.944391	1.04667	OTUB1	55611	OTU deubiquitinase, ubiquitin aldehyde binding 1
ENSG00000171202	209.256	0.0702068	-1.61113	-0.113112	0.107152	0.944391	0.924591	TMEM126A	84233	transmembrane protein 126A
ENSG00000001629	677.915	0.0470679	-1.61101	-0.0758269	0.107177	0.944391	0.948798	ANKIB1	54467	ankyrin repeat and IBR domain containing 1
ENSG00000163947	205.584	0.0781097	-1.61063	-0.125806	0.10726	0.944391	0.916492	ARHGEF3	50650	Rho guanine nucleotide exchange factor 3
ENSG00000207971	7.76345	0.376946	1.61038	0.607027	0.107314		1.52312	MIR125B1	406911	microRNA 125b-1
ENSG00000187838	6.77641	0.324849	1.61018	0.523065	0.107359		1.437	PLSCR3	57048	phospholipid scramblase 3
ENSG00000173436	78.7718	0.100361	1.61017	0.161597	0.107362	0.944391	1.11852	MICOS10	440574	mitochondrial contact site and cristae organizing system subunit 10
ENSG00000163297	993.532	0.0425866	-1.61006	-0.0685668	0.107386	0.944391	0.953585	ANTXR2	118429	ANTXR cell adhesion molecule 2
ENSG00000106526	10.4714	0.276525	1.60944	0.445051	0.107519		1.36136	ACTR3C	653857	actin related protein 3C
ENSG00000172183	793.603	0.046739	1.60925	0.0752149	0.107561	0.945165	1.05352	ISG20	3669	interferon stimulated exonuclease gene 20
ENSG00000246985	63.0332	0.130656	1.60854	0.210165	0.107717	0.945165	1.15682	SOCS2-AS1	144481	SOCS2 antisense RNA 1
ENSG00000162775	183.106	0.0719788	-1.60802	-0.115743	0.107831	0.945165	0.922907	RBM15	64783	RNA binding motif protein 15
ENSG00000142731	5.48978	0.388333	-1.60799	-0.624434	0.107838		0.648674	PLK4	10733	polo like kinase 4
ENSG00000198331	23.5414	0.192311	1.60791	0.309219	0.107855	0.945165	1.23904	HYLS1	219844	HYLS1 centriolar and ciliogenesis associated
ENSG00000145945	204.687	0.0685257	-1.60743	-0.11015	0.10796	0.945165	0.926491	FAM50B	26240	family with sequence similarity 50 member B
ENSG00000172009	516.811	0.049185	1.60741	0.0790607	0.107964	0.945165	1.05633	THOP1	7064	thimet oligopeptidase 1
ENSG00000174871	6.78503	0.43329	-1.6072	-0.696384	0.10801		0.617117	CNIH2	254263	cornichon family AMPA receptor auxiliary protein 2
ENSG00000144848	608.373	0.0451046	1.60642	0.0724568	0.108183	0.945165	1.05151	ATG3	64422	autophagy related 3
ENSG00000230373	44.2671	0.173188	1.60629	0.278191	0.108209	0.945165	1.21267	GOLGA6L5P	642402	golgin A6 family like 17, pseudogene
ENSG00000029153	252.951	0.0600261	-1.60628	-0.0964187	0.108213	0.945165	0.935352	ARNTL2	56938	aryl hydrocarbon receptor nuclear translocator like 2
ENSG00000204271	147.861	0.0819246	1.60583	0.131557	0.108312	0.945165	1.09548	SPIN3	169981	spindlin family member 3
ENSG00000149633	3305.02	0.0575198	-1.6058	-0.0923654	0.108318	0.945165	0.937984	KIAA1755	85449	KIAA1755
ENSG00000187720	262.016	0.075035	-1.60539	-0.12046	0.108408	0.945165	0.919894	THSD4	79875	thrombospondin type 1 domain containing 4
ENSG00000103275	1390.66	0.0351999	1.6052	0.0565031	0.108449	0.945165	1.03994	UBE2I	7329	ubiquitin conjugating enzyme E2 I
ENSG00000155324	496.103	0.0470821	-1.60503	-0.0755684	0.108486	0.945165	0.948968	GRAMD2B	65983	GRAM domain containing 2B
ENSG00000119042	66.5769	0.12006	1.60407	0.192585	0.108698	0.945165	1.14281	SATB2	23314	SATB homeobox 2
ENSG00000183576	613.495	0.0429741	-1.60392	-0.0689269	0.108732	0.945165	0.953347	SETD3	84193	SET domain containing 3, actin histidine methyltransferase
ENSG00000162997	27.7934	0.16681	-1.60371	-0.267515	0.108777	0.945165	0.830749	PRORSD1P	344405	prolyl-tRNA synthetase associated domain containing 1, pseudogene
ENSG00000152078	6.36928	0.337217	-1.60369	-0.540793	0.108782		0.687393	TLCD4	148534	TLC domain containing 4
ENSG00000179820	2275.18	0.0510716	1.60347	0.0818916	0.108832	0.945165	1.0584	MYADM	91663	myeloid associated differentiation marker
ENSG00000111845	235.982	0.0708068	-1.60344	-0.113535	0.108837	0.945165	0.924321	PAK1IP1	55003	PAK1 interacting protein 1
ENSG00000138061	9740.8	0.153502	-1.60324	-0.246101	0.108882	0.945165	0.843172	CYP1B1	1545	cytochrome P450 family 1 subfamily B member 1
ENSG00000232656	8.01236	0.346134	1.60323	0.554931	0.108885		1.4691	IDI2-AS1	55853	IDI2 antisense RNA 1
ENSG00000164109	15.1317	0.23377	1.60288	0.374704	0.108962	0.945165	1.29657	MAD2L1	4085	mitotic arrest deficient 2 like 1
ENSG00000137955	531.299	0.041189	-1.60264	-0.0660113	0.109014	0.945165	0.955275	RABGGTB	5876	Rab geranylgeranyltransferase subunit beta
ENSG00000140995	829.61	0.0450207	1.60156	0.0721033	0.109253	0.946662	1.05125	DEF8	54849	differentially expressed in FDCP 8 homolog
ENSG00000155657	96.379	0.138233	-1.60027	-0.221211	0.109539	0.948356	0.857845	TTN	7273	titin
ENSG00000109084	43.4455	0.127041	-1.59878	-0.203111	0.109869	0.949741	0.868675	TMEM97	27346	transmembrane protein 97
ENSG00000161692	86.1087	0.107002	1.59791	0.17098	0.110064	0.949741	1.12582	DBF4B	80174	DBF4 zinc finger B
ENSG00000122877	96.5703	0.118596	1.59777	0.189489	0.110094	0.949741	1.14036	EGR2	1959	early growth response 2
ENSG00000104356	143.019	0.0751641	1.5976	0.120082	0.110132	0.949741	1.0868	POP1	10940	POP1 homolog, ribonuclease P/MRP subunit
ENSG00000162813	246.641	0.0670299	1.59747	0.107078	0.110162	0.949741	1.07704	BPNT1	10380	3'(2'), 5'-bisphosphate nucleotidase 1
ENSG00000156049	16.0269	0.201226	1.59628	0.321213	0.110426	0.949741	1.24938	GNA14	9630	G protein subunit alpha 14
ENSG00000179300	65.015	0.116765	-1.59619	-0.186379	0.110446	0.949741	0.878809	RTL3	203430	retrotransposon Gag like 3
ENSG00000106009	630.38	0.0625833	-1.59613	-0.0998913	0.110459	0.949741	0.933103	BRAT1	221927	BRCA1 associated ATM activator 1
ENSG00000285373	1.17994	1.01329	-1.59612	-1.61733	0.110462		0.325939	LINC02478	100505984	long intergenic non-protein coding RNA 2478
ENSG00000135164	704.866	0.0534484	1.59531	0.0852668	0.110643	0.949741	1.06088	DMTF1	9988	cyclin D binding myb like transcription factor 1
ENSG00000124243	74.9385	0.112536	1.59502	0.179497	0.110708	0.949741	1.13249	BCAS4	55653	breast carcinoma amplified sequence 4
ENSG00000173894	2.63719	0.535225	-1.59485	-0.853602	0.110746		0.553402	CBX2	84733	chromobox 2
ENSG00000167674	501.546	0.0469683	-1.59456	-0.0748937	0.110811	0.949741	0.949412	HDGFL2	84717	HDGF like 2
ENSG00000072062	857.854	0.0355214	-1.59381	-0.0566144	0.110978	0.949741	0.961518	PRKACA	5566	protein kinase cAMP-activated catalytic subunit alpha
ENSG00000150347	672.624	0.0550723	-1.59363	-0.0877649	0.111019	0.949741	0.940979	ARID5B	84159	AT-rich interaction domain 5B
ENSG00000141506	2.97651	0.538072	1.59359	0.857467	0.111028		1.81185	PIK3R5	23533	phosphoinositide-3-kinase regulatory subunit 5
ENSG00000125503	1210.8	0.0432696	1.59338	0.0689449	0.111075	0.949741	1.04895	PPP1R12C	54776	protein phosphatase 1 regulatory subunit 12C
ENSG00000081818	190.28	0.0728483	1.59327	0.116067	0.111099	0.949741	1.08378	PCDHB4	56131	protocadherin beta 4
ENSG00000174365	134.278	0.0766193	1.59309	0.122061	0.11114	0.949741	1.08829	SNHG11	128439	small nucleolar RNA host gene 11
ENSG00000176490	71.3941	0.101228	1.59286	0.161242	0.111193	0.949741	1.11825	DIRAS1	148252	DIRAS family GTPase 1
ENSG00000232480	4.27992	0.401361	1.59258	0.639201	0.111253		1.55747	TGFB2-AS1	728463	TGFB2 antisense RNA 1 (head to head)
ENSG00000168827	587.703	0.0431712	-1.59237	-0.0687445	0.111301	0.949741	0.953467	GFM1	85476	G elongation factor mitochondrial 1
ENSG00000123612	8.91191	0.438668	1.59212	0.698412	0.111358		1.62272	ACVR1C	130399	activin A receptor type 1C
ENSG00000111206	7.7449	0.322419	1.59158	0.513155	0.11148		1.42717	FOXM1	2305	forkhead box M1
ENSG00000164674	16.1377	0.212328	1.59135	0.337888	0.11153	0.949741	1.26391	SYTL3	94120	synaptotagmin like 3
ENSG00000127364	12.907	0.270087	-1.59122	-0.429767	0.11156		0.742382	TAS2R4	50832	taste 2 receptor member 4
ENSG00000186765	6.28169	0.402901	-1.59113	-0.641069	0.11158		0.641238	FSCN2	25794	fascin actin-bundling protein 2, retinal
ENSG00000108469	455.648	0.064005	1.591	0.101832	0.111609	0.949741	1.07314	RECQL5	9400	RecQ like helicase 5
ENSG00000256269	139.088	0.0739565	-1.59064	-0.117638	0.111691	0.949741	0.921695	HMBS	3145	hydroxymethylbilane synthase
ENSG00000198937	87.4562	0.104779	-1.59057	-0.166659	0.111706	0.949741	0.890904	CCDC167	154467	coiled-coil domain containing 167
ENSG00000242294	82.9724	0.128016	1.59046	0.203605	0.111732	0.949741	1.15157	STAG3L5P	101735302	stromal antigen 3-like 5 pseudogene
ENSG00000198771	42.62	0.137705	-1.58984	-0.218929	0.111871	0.949741	0.859203	RCSD1	92241	RCSD domain containing 1
ENSG00000188529	1087.87	0.0523158	1.58959	0.0831605	0.111928	0.949741	1.05934	SRSF10	10772	serine and arginine rich splicing factor 10
ENSG00000167528	439.699	0.0604103	-1.58913	-0.0960001	0.11203	0.949741	0.935623	ZNF641	121274	zinc finger protein 641
ENSG00000141510	378.371	0.054529	1.5891	0.0866519	0.112038	0.949741	1.0619	TP53	7157	tumor protein p53
ENSG00000187479	1826.46	0.0764289	1.58908	0.121452	0.112042	0.949741	1.08783	C11orf96	387763	chromosome 11 open reading frame 96
ENSG00000119280	2485.97	0.0336926	1.58842	0.0535182	0.112191	0.949741	1.03779	C1orf198	84886	chromosome 1 open reading frame 198
ENSG00000071894	1251.17	0.0600572	1.58838	0.0953938	0.1122	0.949741	1.06836	CPSF1	29894	cleavage and polyadenylation specific factor 1
ENSG00000177854	59.301	0.112841	-1.58824	-0.179219	0.112232	0.949741	0.883181	TMEM187	8269	transmembrane protein 187
ENSG00000010626	131.792	0.0918826	-1.58824	-0.145931	0.112233	0.949741	0.903796	LRRC23	10233	leucine rich repeat containing 23
ENSG00000124207	822.858	0.0396467	-1.58751	-0.0629395	0.112397	0.950343	0.957312	CSE1L	1434	chromosome segregation 1 like
ENSG00000157680	25.4582	0.173341	1.58715	0.275119	0.112478	0.950343	1.21009	DGKI	9162	diacylglycerol kinase iota
ENSG00000185567	1668.65	0.0531383	1.5865	0.0843038	0.112626	0.950343	1.06018	AHNAK2	113146	AHNAK nucleoprotein 2
ENSG00000115170	3196.32	0.036073	1.58616	0.0572176	0.112703	0.950343	1.04046	ACVR1	90	activin A receptor type 1
ENSG00000115266	7.31106	0.383083	1.58615	0.607626	0.112706		1.52375	APC2	10297	APC regulator of WNT signaling pathway 2
ENSG00000197114	125.09	0.0885149	-1.58551	-0.140341	0.112851	0.950343	0.907305	ZGPAT	84619	zinc finger CCCH-type and G-patch domain containing
ENSG00000112078	1097.12	0.0363492	-1.58492	-0.0576106	0.112984	0.950343	0.960854	KCTD20	222658	potassium channel tetramerization domain containing 20
ENSG00000179862	208.751	0.0859248	-1.58457	-0.136154	0.113065	0.950343	0.909942	CITED4	163732	Cbp/p300 interacting transactivator with Glu/Asp rich carboxy-terminal domain 4
ENSG00000141378	176.892	0.0726538	-1.58377	-0.115067	0.113246	0.950343	0.923339	PTRH2	51651	peptidyl-tRNA hydrolase 2
ENSG00000114853	333.062	0.0533979	-1.58343	-0.0845518	0.113324	0.950343	0.943077	ZBTB47	92999	zinc finger and BTB domain containing 47
ENSG00000236810	33.5722	0.149238	-1.58343	-0.236307	0.113324	0.950343	0.848916	ELOA-AS1	100506963	ELOA antisense RNA 1
ENSG00000075035	135.339	0.0830312	-1.58336	-0.131468	0.113339	0.950343	0.912902	WSCD2	9671	WSC domain containing 2
ENSG00000127241	2.89343	0.637289	-1.58312	-1.00891	0.113394		0.496923	MASP1	5648	mannan binding lectin serine peptidase 1
ENSG00000112309	172.126	0.0773546	1.58259	0.122421	0.113515	0.950343	1.08856	B3GAT2	135152	beta-1,3-glucuronyltransferase 2
ENSG00000188010	115.722	0.080909	-1.58228	-0.128021	0.113585	0.950343	0.915086	MORN2	729967	MORN repeat containing 2
ENSG00000170113	243.715	0.0610549	-1.58221	-0.0966016	0.113602	0.950343	0.935233	NIPA1	123606	NIPA magnesium transporter 1
ENSG00000213996	4.38655	0.403106	1.58145	0.637492	0.113775		1.55562	TM6SF2	53345	transmembrane 6 superfamily member 2
ENSG00000124613	23.5092	0.18323	-1.58113	-0.289711	0.113849	0.950343	0.818066	ZNF391	346157	zinc finger protein 391
ENSG00000107159	200.226	0.0722123	-1.58098	-0.114166	0.113882	0.950343	0.923916	CA9	768	carbonic anhydrase 9
ENSG00000162004	8.41886	0.32019	1.58092	0.506196	0.113896		1.4203	CCDC78	124093	coiled-coil domain containing 78
ENSG00000132254	974.426	0.0510468	1.58077	0.0806932	0.113931	0.950343	1.05753	ARFIP2	23647	ADP ribosylation factor interacting protein 2
ENSG00000172889	30.7547	0.15549	-1.58021	-0.245707	0.114058	0.950343	0.843402	EGFL7	51162	EGF like domain multiple 7
ENSG00000005194	314.23	0.0541553	-1.5797	-0.0855493	0.114175	0.950343	0.942426	CIAPIN1	57019	cytokine induced apoptosis inhibitor 1
ENSG00000186416	164.009	0.074636	1.57871	0.117829	0.114402	0.950343	1.0851	NKRF	55922	NFKB repressing factor
ENSG00000085719	1050.98	0.0378138	-1.57869	-0.0596963	0.114408	0.950343	0.959466	CPNE3	8895	copine 3
ENSG00000164976	118.936	0.0876553	1.57798	0.138319	0.11457	0.950343	1.10062	MYORG	57462	myogenesis regulating glycosidase (putative)
ENSG00000082175	19.0393	0.208821	-1.57792	-0.329503	0.114583	0.950343	0.795811	PGR	5241	progesterone receptor
ENSG00000100601	156.579	0.0773153	-1.57762	-0.121974	0.114654	0.950343	0.918929	ALKBH1	8846	alkB homolog 1, histone H2A dioxygenase
ENSG00000196154	206.567	0.0727178	1.57716	0.114687	0.11476	0.950343	1.08274	S100A4	6275	S100 calcium binding protein A4
ENSG00000241399	164.494	0.0942262	-1.57715	-0.148609	0.11476	0.950343	0.90212	CD302	9936	CD302 molecule
ENSG00000130045	3.47203	0.44944	1.57703	0.708781	0.114788		1.63442	NXNL2	158046	nucleoredoxin like 2
ENSG00000142544	34.6931	0.166193	1.57688	0.262066	0.114824	0.950343	1.19919	CTU1	90353	cytosolic thiouridylase subunit 1
ENSG00000175426	241.765	0.0768839	-1.57665	-0.121219	0.114876	0.950343	0.91941	PCSK1	5122	proprotein convertase subtilisin/kexin type 1
ENSG00000187118	141.973	0.079174	-1.57659	-0.124825	0.114889	0.950343	0.917115	CMC1	152100	C-X9-C motif containing 1
ENSG00000099901	379.55	0.054814	1.57606	0.08639	0.115012	0.950343	1.06171	RANBP1	5902	RAN binding protein 1
ENSG00000099814	1451.12	0.0578072	1.57581	0.091093	0.11507	0.950343	1.06518	CEP170B	283638	centrosomal protein 170B
ENSG00000102468	5.74198	0.381159	1.57578	0.600624	0.115076		1.51637	HTR2A	3356	5-hydroxytryptamine receptor 2A
ENSG00000067334	857.395	0.0468486	1.57568	0.0738185	0.115099	0.950343	1.0525	DNTTIP2	30836	deoxynucleotidyltransferase terminal interacting protein 2
ENSG00000149600	111.535	0.0798046	-1.57498	-0.125691	0.115261	0.950343	0.916565	COMMD7	149951	COMM domain containing 7
ENSG00000176101	325.857	0.0523088	1.5748	0.0823758	0.115303	0.950343	1.05876	SSNA1	8636	SS nuclear autoantigen 1
ENSG00000163482	379.841	0.0707262	1.57469	0.111372	0.115327	0.950343	1.08026	STK36	27148	serine/threonine kinase 36
ENSG00000100442	368.44	0.0523481	-1.57396	-0.0823938	0.115497	0.950343	0.944489	FKBP3	2287	FKBP prolyl isomerase 3
ENSG00000166167	346.558	0.0488189	-1.57381	-0.0768317	0.115532	0.950343	0.948138	BTRC	8945	beta-transducin repeat containing E3 ubiquitin protein ligase
ENSG00000116747	548.529	0.0421168	-1.57355	-0.0662729	0.115591	0.950343	0.955102	RO60	6738	Ro60, Y RNA binding protein
ENSG00000233077	3.63037	0.482772	-1.57349	-0.759639	0.115605		0.590644	LINC01271	101927586	long intergenic non-protein coding RNA 1271
ENSG00000232388	123.814	0.0863762	-1.57305	-0.135874	0.115707	0.950343	0.910118	SMIM26	388789	small integral membrane protein 26
ENSG00000198954	816.114	0.0430385	-1.57302	-0.0677005	0.115714	0.950343	0.954158	KIFBP	26128	kinesin family binding protein
ENSG00000168234	217.007	0.0660955	-1.57295	-0.103965	0.115729	0.950343	0.930472	TTC39C	125488	tetratricopeptide repeat domain 39C
ENSG00000130590	16.2314	0.213614	1.57256	0.335921	0.11582	0.950343	1.26218	SAMD10	140700	sterile alpha motif domain containing 10
ENSG00000107372	6593.23	0.0453871	1.57238	0.0713659	0.115862	0.950343	1.05071	ZFAND5	7763	zinc finger AN1-type containing 5
ENSG00000149554	27.6377	0.179188	1.57227	0.281732	0.115888	0.950343	1.21565	CHEK1	1111	checkpoint kinase 1
ENSG00000112210	174.586	0.0688647	-1.572	-0.108255	0.115951	0.950343	0.927709	RAB23	51715	RAB23, member RAS oncogene family
ENSG00000198719	64.9278	0.12461	-1.57177	-0.195859	0.116003	0.950343	0.873053	DLL1	28514	delta like canonical Notch ligand 1
ENSG00000188725	422.552	0.0469926	-1.57137	-0.0738427	0.116097	0.950343	0.950104	SMIM15	643155	small integral membrane protein 15
ENSG00000132475	7251.15	0.0301527	-1.57132	-0.0473794	0.116109	0.950343	0.967693	H3-3B	3021	H3.3 histone B
ENSG00000196083	254.835	0.0660109	-1.57063	-0.103679	0.116268	0.950343	0.930657	IL1RAP	3556	interleukin 1 receptor accessory protein
ENSG00000088881	43.3122	0.137176	1.57053	0.215439	0.116292	0.950343	1.16106	EBF4	57593	EBF family member 4
ENSG00000186635	1583.89	0.0476859	1.57049	0.0748903	0.116301	0.950343	1.05328	ARAP1	116985	ArfGAP with RhoGAP domain, ankyrin repeat and PH domain 1
ENSG00000171819	13.5465	0.286966	-1.57008	-0.450561	0.116396		0.731758	ANGPTL7	10218	angiopoietin like 7
ENSG00000160161	106.491	0.100936	1.56978	0.158447	0.116467	0.950343	1.11609	CILP2	148113	cartilage intermediate layer protein 2
ENSG00000196155	255.534	0.0822735	1.56949	0.129127	0.116534	0.950343	1.09363	PLEKHG4	25894	pleckstrin homology and RhoGEF domain containing G4
ENSG00000163694	64.6664	0.106024	-1.56918	-0.166371	0.116606	0.950343	0.891082	RBM47	54502	RNA binding motif protein 47
ENSG00000175106	104.171	0.0943068	-1.56898	-0.147966	0.116653	0.950343	0.902522	TVP23C	201158	trans-golgi network vesicle protein 23 homolog C
ENSG00000122679	20.5643	0.193949	1.56886	0.304279	0.11668	0.950343	1.2348	RAMP3	10268	receptor activity modifying protein 3
ENSG00000113212	55.2378	0.12073	1.56884	0.189406	0.116686	0.950343	1.14029	PCDHB7	56129	protocadherin beta 7
ENSG00000204851	72.3523	0.106156	-1.56883	-0.16654	0.116688	0.950343	0.890977	PNMA8B	57469	PNMA family member 8B
ENSG00000159461	1586.04	0.0343996	-1.56866	-0.0539611	0.116728	0.950343	0.963288	AMFR	267	autocrine motility factor receptor
ENSG00000130294	16.7437	0.248259	1.5686	0.389419	0.116741	0.950343	1.30987	KIF1A	547	kinesin family member 1A
ENSG00000174943	279.048	0.0614803	1.56839	0.0964252	0.11679	0.950343	1.06912	KCTD13	253980	potassium channel tetramerization domain containing 13
ENSG00000159335	888.155	0.0440519	1.56752	0.0690523	0.116993	0.950343	1.04903	PTMS	5763	parathymosin
ENSG00000122188	4.98646	0.39851	-1.56746	-0.624647	0.117008		0.648579	LAX1	54900	lymphocyte transmembrane adaptor 1
ENSG00000049245	1069.61	0.0381308	-1.56722	-0.0597593	0.117063	0.950343	0.959424	VAMP3	9341	vesicle associated membrane protein 3
ENSG00000170043	256.466	0.0572663	-1.56701	-0.0897371	0.117111	0.950343	0.939694	TRAPPC1	58485	trafficking protein particle complex 1
ENSG00000112130	245.682	0.0572385	1.56673	0.0896773	0.117178	0.950343	1.06413	RNF8	9025	ring finger protein 8
ENSG00000137216	611.906	0.0522411	1.56601	0.08181	0.117347	0.950343	1.05834	TMEM63B	55362	transmembrane protein 63B
ENSG00000186417	692.673	0.0650595	-1.56576	-0.101868	0.117404	0.950343	0.931826	GLDN	342035	gliomedin
ENSG00000058063	846.75	0.0391643	-1.56562	-0.0613162	0.117439	0.950343	0.958389	ATP11B	23200	ATPase phospholipid transporting 11B (putative)
ENSG00000215041	478.872	0.0616844	1.56545	0.0965639	0.117477	0.950343	1.06922	NEURL4	84461	neuralized E3 ubiquitin protein ligase 4
ENSG00000128652	20.1655	0.214447	-1.56533	-0.33568	0.117506	0.950343	0.79241	HOXD3	3232	homeobox D3
ENSG00000175137	536.588	0.0440824	1.5653	0.0690021	0.117513	0.950343	1.04899	SH3BP5L	80851	SH3 binding domain protein 5 like
ENSG00000050555	96.2247	0.0999463	-1.56512	-0.156428	0.117556	0.950343	0.897244	LAMC3	10319	laminin subunit gamma 3
ENSG00000253767	7.7016	0.331248	1.5644	0.518202	0.117725		1.43217	PCDHGA8	9708	protocadherin gamma subfamily A, 8
ENSG00000140694	341.715	0.0528302	-1.56371	-0.0826111	0.117886	0.951121	0.944347	PARN	5073	poly(A)-specific ribonuclease
ENSG00000183808	434.189	0.0505087	1.56345	0.0789679	0.117947	0.951121	1.05626	RBM12B	389677	RNA binding motif protein 12B
ENSG00000143473	3.4039	0.499351	1.56309	0.780529	0.118032		1.71776	KCNH1	3756	potassium voltage-gated channel subfamily H member 1
ENSG00000162733	3665.4	0.0345853	-1.56292	-0.0540541	0.118071	0.951121	0.963226	DDR2	4921	discoidin domain receptor tyrosine kinase 2
ENSG00000087008	155.55	0.0717077	-1.56258	-0.112049	0.118152	0.951121	0.925273	ACOX3	8310	acyl-CoA oxidase 3, pristanoyl
ENSG00000186952	11.2289	0.236176	-1.56173	-0.368844	0.118351		0.774403	TMEM232	642987	transmembrane protein 232
ENSG00000106524	252.659	0.0563904	-1.56152	-0.0880546	0.118402	0.951121	0.94079	ANKMY2	57037	ankyrin repeat and MYND domain containing 2
ENSG00000196476	46.7278	0.136383	1.56111	0.212909	0.118497	0.951121	1.15902	C20orf96	140680	chromosome 20 open reading frame 96
ENSG00000122694	41.8899	0.142313	1.56107	0.222161	0.118507	0.951121	1.16648	GLIPR2	152007	GLI pathogenesis related 2
ENSG00000126457	940.313	0.0430529	-1.56086	-0.0671995	0.118557	0.951121	0.954489	PRMT1	3276	protein arginine methyltransferase 1
ENSG00000140939	504.24	0.0624736	1.56062	0.0974978	0.118612	0.951121	1.06992	NOL3	8996	nucleolar protein 3
ENSG00000124216	396.016	0.0635784	1.56025	0.099198	0.118701	0.951121	1.07118	SNAI1	6615	snail family transcriptional repressor 1
ENSG00000152977	31.3845	0.16166	1.56016	0.252215	0.118723	0.951121	1.19103	ZIC1	7545	Zic family member 1
ENSG00000115073	649.2	0.0449954	-1.56014	-0.0701992	0.118726	0.951121	0.952506	ACTR1B	10120	actin related protein 1B
ENSG00000154222	1046.69	0.0372896	1.55939	0.0581489	0.118905	0.951121	1.04113	CC2D1B	200014	coiled-coil and C2 domain containing 1B
ENSG00000187244	7.27363	0.313679	-1.55938	-0.489145	0.118907		0.712447	BCAM	4059	basal cell adhesion molecule (Lutheran blood group)
ENSG00000143320	16.8851	0.235628	1.55928	0.36741	0.11893	0.951121	1.29004	CRABP2	1382	cellular retinoic acid binding protein 2
ENSG00000226752	190.251	0.0719898	-1.55918	-0.112245	0.118953	0.951121	0.925147	CUTALP	253039	cutA divalent cation tolerance like, pseudogene
ENSG00000171714	3.06874	0.597378	-1.55896	-0.931288	0.119006		0.52439	ANO5	203859	anoctamin 5
ENSG00000146587	273.584	0.0640544	1.55885	0.0998516	0.119031	0.951121	1.07166	RBAK	57786	RB associated KRAB zinc finger
ENSG00000106211	496.181	0.0610686	1.55871	0.0951885	0.119064	0.951121	1.0682	HSPB1	3315	heat shock protein family B (small) member 1
ENSG00000186352	42.7785	0.139078	-1.55797	-0.216679	0.119241	0.951121	0.860544	ANKRD37	353322	ankyrin repeat domain 37
ENSG00000111913	6.69633	0.371914	-1.55794	-0.579419	0.119248		0.669233	RIPOR2	9750	RHO family interacting cell polarization regulator 2
ENSG00000214435	1.52659	0.855043	-1.55789	-1.33207	0.119259		0.397199	AS3MT	57412	arsenite methyltransferase
ENSG00000132388	305.654	0.0538984	-1.55758	-0.083951	0.119333	0.951121	0.94347	UBE2G1	7326	ubiquitin conjugating enzyme E2 G1
ENSG00000147416	2121.62	0.0427492	1.55716	0.0665671	0.119433	0.951121	1.04722	ATP6V1B2	526	ATPase H+ transporting V1 subunit B2
ENSG00000145348	168.308	0.0729021	1.55669	0.113486	0.119545	0.951121	1.08184	TBCK	93627	TBC1 domain containing kinase
ENSG00000129521	109.652	0.109231	1.5565	0.170018	0.119588	0.951121	1.12507	EGLN3	112399	egl-9 family hypoxia inducible factor 3
ENSG00000204084	535.65	0.0430194	1.55647	0.0669584	0.119596	0.951121	1.04751	INPP5B	3633	inositol polyphosphate-5-phosphatase B
ENSG00000107521	771.973	0.0414154	1.55605	0.0644446	0.119695	0.951121	1.04568	HPS1	3257	HPS1 biogenesis of lysosomal organelles complex 3 subunit 1
ENSG00000123739	105.682	0.0909622	-1.55596	-0.141534	0.119717	0.951121	0.906555	PLA2G12A	81579	phospholipase A2 group XIIA
ENSG00000109320	1201.96	0.0352093	-1.55574	-0.0547764	0.11977	0.951121	0.962744	NFKB1	4790	nuclear factor kappa B subunit 1
ENSG00000141030	517.601	0.0488916	-1.55499	-0.0760257	0.119949	0.951121	0.948667	COPS3	8533	COP9 signalosome subunit 3
ENSG00000005156	560.126	0.0480858	-1.55495	-0.0747712	0.119957	0.951121	0.949493	LIG3	3980	DNA ligase 3
ENSG00000088205	937.223	0.0377536	-1.55478	-0.0586986	0.119998	0.951121	0.96013	DDX18	8886	DEAD-box helicase 18
ENSG00000160055	233.651	0.0722158	1.55448	0.112258	0.120069	0.951121	1.08092	TMEM234	56063	transmembrane protein 234
ENSG00000170275	2060.54	0.0388116	-1.55441	-0.0603291	0.120087	0.951121	0.959045	CRTAP	10491	cartilage associated protein
ENSG00000123427	77.5505	0.0999968	-1.55416	-0.155411	0.120146	0.951121	0.897876	EEF1AKMT3	25895	EEF1A lysine methyltransferase 3
ENSG00000063587	453.725	0.0466331	-1.55405	-0.0724699	0.120174	0.951121	0.951008	ZNF275	10838	zinc finger protein 275
ENSG00000135070	434.128	0.049108	-1.554	-0.0763138	0.120184	0.951121	0.948478	ISCA1	81689	iron-sulfur cluster assembly 1
ENSG00000076984	1076.42	0.0383647	1.5538	0.0596112	0.120232	0.951121	1.04218	MAP2K7	5609	mitogen-activated protein kinase kinase 7
ENSG00000258818	9.28811	0.27083	-1.55351	-0.420738	0.120301		0.747043	RNASE4	6038	ribonuclease A family member 4
ENSG00000124299	611.931	0.0538775	-1.55304	-0.0836741	0.120412	0.951121	0.943651	PEPD	5184	peptidase D
ENSG00000112739	1002.62	0.0363664	1.55279	0.0564694	0.120474	0.951121	1.03992	PRPF4B	8899	pre-mRNA processing factor 4B
ENSG00000170260	224.897	0.0612619	1.55202	0.0950798	0.120657	0.951121	1.06812	ZNF212	7988	zinc finger protein 212
ENSG00000105825	1093.63	0.0545023	-1.552	-0.0845873	0.120663	0.951121	0.943054	TFPI2	7980	tissue factor pathway inhibitor 2
ENSG00000153790	57.9974	0.119533	-1.55165	-0.185474	0.120745	0.951121	0.87936	C7orf31	136895	chromosome 7 open reading frame 31
ENSG00000169688	1.94633	0.701355	1.55136	1.08805	0.120816		2.12587	MT1B	4490	metallothionein 1B
ENSG00000163882	386.483	0.052823	1.55116	0.0819369	0.120863	0.951121	1.05844	POLR2H	5437	RNA polymerase II, I and III subunit H
ENSG00000132932	4.04783	0.452323	1.55092	0.701518	0.12092		1.62621	ATP8A2	51761	ATPase phospholipid transporting 8A2
ENSG00000123178	197.591	0.0627962	-1.55047	-0.0973636	0.121029	0.951121	0.93474	SPRYD7	57213	SPRY domain containing 7
ENSG00000235173	186.02	0.0828489	-1.55047	-0.128454	0.12103	0.951121	0.914811	HGH1	51236	HGH1 homolog
ENSG00000100263	260.804	0.0599568	1.54949	0.0929028	0.121263	0.951121	1.06651	RHBDD3	25807	rhomboid domain containing 3
ENSG00000149136	1447.27	0.0298786	-1.54926	-0.0462898	0.121319	0.951121	0.968424	SSRP1	6749	structure specific recognition protein 1
ENSG00000182670	1946.11	0.0311394	-1.54892	-0.0482325	0.121401	0.951121	0.96712	TTC3	7267	tetratricopeptide repeat domain 3
ENSG00000166546	4.13527	0.457712	-1.54886	-0.708932	0.121415		0.611773	BEAN1	146227	brain expressed associated with NEDD4 1
ENSG00000170145	995.197	0.033901	-1.54816	-0.052484	0.121585	0.951121	0.964275	SIK2	23235	salt inducible kinase 2
ENSG00000138363	686.641	0.0445429	-1.54757	-0.0689334	0.121725	0.951121	0.953343	ATIC	471	5-aminoimidazole-4-carboxamide ribonucleotide formyltransferase/IMP cyclohydrolase
ENSG00000149548	46.0791	0.142272	1.54747	0.220162	0.121749	0.951121	1.16486	CCDC15	80071	coiled-coil domain containing 15
ENSG00000162669	10.4893	0.286036	-1.54713	-0.442536	0.121831		0.73584	HFM1	164045	helicase for meiosis 1
ENSG00000162526	6.92344	0.333039	1.547	0.515212	0.121863		1.4292	TSSK3	81629	testis specific serine kinase 3
ENSG00000173918	1002.68	0.0523055	-1.54688	-0.0809103	0.121892	0.951121	0.945461	C1QTNF1	114897	C1q and TNF related 1
ENSG00000162458	47.1591	0.135637	-1.54674	-0.209795	0.121926	0.951121	0.86466	FBLIM1	54751	filamin binding LIM protein 1
ENSG00000286219	38.2981	0.143669	1.54594	0.222104	0.122119	0.951121	1.16643	NOTCH2NLC	100996717	notch 2 N-terminal like C
ENSG00000171992	693.02	0.0426915	-1.54563	-0.0659852	0.122194	0.951121	0.955293	SYNPO	11346	synaptopodin
ENSG00000124215	7.59429	0.331711	-1.5452	-0.512561	0.122297		0.700977	CDH26	60437	cadherin 26
ENSG00000136861	990.722	0.0400097	-1.54476	-0.0618055	0.122403	0.951121	0.958064	CDK5RAP2	55755	CDK5 regulatory subunit associated protein 2
ENSG00000077044	1067.45	0.0517254	1.54474	0.0799024	0.122409	0.951121	1.05695	DGKD	8527	diacylglycerol kinase delta
ENSG00000158985	291.104	0.0572686	-1.54451	-0.0884517	0.122466	0.951121	0.940532	CDC42SE2	56990	CDC42 small effector 2
ENSG00000115841	49.0719	0.128723	1.5445	0.198813	0.122467	0.951121	1.14775	RMDN2	151393	regulator of microtubule dynamics 2
ENSG00000188917	134.569	0.0825669	-1.54445	-0.127521	0.122479	0.951121	0.915403	TRMT2B	79979	tRNA methyltransferase 2 homolog B
ENSG00000134243	1572.81	0.0358854	1.54419	0.0554139	0.122542	0.951121	1.03916	SORT1	6272	sortilin 1
ENSG00000151090	436.601	0.04694	-1.5435	-0.0724517	0.122711	0.951121	0.95102	THRB	7068	thyroid hormone receptor beta
ENSG00000266235	7.19778	0.393841	-1.54308	-0.607727	0.122812		0.65623	MIR3176	100423037	microRNA 3176
ENSG00000215883	89.6381	0.09605	-1.54286	-0.148192	0.122865	0.951121	0.902381	CYB5RL	606495	cytochrome b5 reductase like
ENSG00000184635	21.2243	0.1946	1.54284	0.300237	0.12287	0.951121	1.23135	ZNF93	81931	zinc finger protein 93
ENSG00000197119	233.121	0.0878609	1.54245	0.135521	0.122965	0.951121	1.09849	SLC25A29	123096	solute carrier family 25 member 29
ENSG00000074276	18.8076	0.207038	-1.5402	-0.318881	0.123511	0.951121	0.801692	CDHR2	54825	cadherin related family member 2
ENSG00000133069	48.3438	0.118488	-1.53999	-0.182471	0.123563	0.951121	0.881193	TMCC2	9911	transmembrane and coiled-coil domain family 2
ENSG00000121406	92.663	0.0999986	1.53996	0.153994	0.123571	0.951121	1.11265	ZNF549	256051	zinc finger protein 549
ENSG00000135334	954.918	0.0440216	1.53983	0.0677857	0.123602	0.951121	1.04811	AKIRIN2	55122	akirin 2
ENSG00000135111	99.7697	0.0967091	-1.53982	-0.148915	0.123604	0.951121	0.901929	TBX3	6926	T-box transcription factor 3
ENSG00000236039	3.0292	0.456325	-1.53982	-0.702656	0.123605		0.61444	LINC02889	101927630	long intergenic non-protein coding RNA 2889
ENSG00000143379	452.464	0.0519446	1.53978	0.0799832	0.123614	0.951121	1.05701	SETDB1	9869	SET domain bifurcated histone lysine methyltransferase 1
ENSG00000116497	269.582	0.060404	-1.53963	-0.0929999	0.12365	0.951121	0.937571	S100PBP	64766	S100P binding protein
ENSG00000107960	220.921	0.066988	-1.53939	-0.103121	0.123709	0.951121	0.931017	STN1	79991	STN1 subunit of CST complex
ENSG00000162139	218.606	0.0650719	-1.539	-0.100145	0.123805	0.951121	0.932939	NEU3	10825	neuraminidase 3
ENSG00000110046	1011.28	0.0457078	1.53895	0.070342	0.123816	0.951121	1.04997	ATG2A	23130	autophagy related 2A
ENSG00000182810	116.339	0.0858038	-1.53872	-0.132028	0.123873	0.951121	0.912548	DDX28	55794	DEAD-box helicase 28
ENSG00000126243	190.721	0.0800515	-1.53828	-0.123141	0.123981	0.951121	0.918186	LRFN3	79414	leucine rich repeat and fibronectin type III domain containing 3
ENSG00000105983	257.906	0.0689329	-1.53825	-0.106036	0.123988	0.951121	0.929138	LMBR1	64327	limb development membrane protein 1
ENSG00000154781	356.736	0.0497227	1.53739	0.076443	0.124198	0.951121	1.05442	CCDC174	51244	coiled-coil domain containing 174
ENSG00000085491	288.154	0.0653827	-1.53732	-0.100514	0.124215	0.951121	0.932701	SLC25A24	29957	solute carrier family 25 member 24
ENSG00000140299	942.442	0.0367182	-1.53723	-0.0564443	0.124238	0.951121	0.961631	BNIP2	663	BCL2 interacting protein 2
ENSG00000033030	432.955	0.056209	-1.53694	-0.08639	0.124307	0.951121	0.941877	ZCCHC8	55596	zinc finger CCHC-type containing 8
ENSG00000091136	224.071	0.0659315	-1.53691	-0.101331	0.124316	0.951121	0.932173	LAMB1	3912	laminin subunit beta 1
ENSG00000148842	166.963	0.0811082	-1.5369	-0.124655	0.124319	0.951121	0.917223	CNNM2	54805	cyclin and CBS domain divalent metal cation transport mediator 2
ENSG00000198342	37.029	0.134457	1.53655	0.206599	0.124404	0.951121	1.15396	ZNF442	79973	zinc finger protein 442
ENSG00000166886	1261.84	0.0442163	1.53621	0.0679253	0.124488	0.951121	1.04821	NAB2	4665	NGFI-A binding protein 2
ENSG00000105668	4.21272	0.600755	-1.53611	-0.922826	0.124512		0.527475	UPK1A	11045	uroplakin 1A
ENSG00000104765	2308.68	0.0535628	-1.5357	-0.0822562	0.124612	0.951121	0.944579	BNIP3L	665	BCL2 interacting protein 3 like
ENSG00000076928	2279.76	0.0515163	1.53558	0.0791076	0.12464	0.951121	1.05636	ARHGEF1	9138	Rho guanine nucleotide exchange factor 1
ENSG00000207864	28.8101	0.17911	1.53529	0.274987	0.124712	0.951121	1.20998	MIR27B	407019	microRNA 27b
ENSG00000077522	20.5304	0.227862	1.53522	0.349817	0.12473	0.951121	1.2744	ACTN2	88	actinin alpha 2
ENSG00000171723	88.8142	0.0965562	-1.53502	-0.148216	0.124778	0.951121	0.902366	GPHN	10243	gephyrin
ENSG00000204435	111.656	0.0920133	1.53478	0.14122	0.124837	0.951121	1.10284	CSNK2B	1460	casein kinase 2 beta
ENSG00000230513	45.2103	0.137194	-1.53456	-0.210532	0.124893	0.951121	0.864219	THAP7-AS1	439931	THAP7 antisense RNA 1
ENSG00000198960	210.26	0.0651224	1.53355	0.0998683	0.125141	0.951121	1.07168	ARMCX6	54470	armadillo repeat containing X-linked 6
ENSG00000130147	467.398	0.0419751	1.53349	0.0643684	0.125155	0.951121	1.04563	SH3BP4	23677	SH3 domain binding protein 4
ENSG00000137261	5.38639	0.407548	1.53313	0.624825	0.125243		1.54202	KIAA0319	9856	KIAA0319
ENSG00000250133	16.0761	0.212742	1.53225	0.325975	0.125461	0.951121	1.25351	HOXC-AS2	100874364	HOXC cluster antisense RNA 2
ENSG00000136147	324.312	0.0665793	1.53186	0.10199	0.125557	0.951121	1.07325	PHF11	51131	PHD finger protein 11
ENSG00000197355	218.551	0.0842024	1.5318	0.128981	0.125571	0.951121	1.09352	UAP1L1	91373	UDP-N-acetylglucosamine pyrophosphorylase 1 like 1
ENSG00000090470	290.239	0.053898	-1.53166	-0.0825533	0.125607	0.951121	0.944385	PDCD7	10081	programmed cell death 7
ENSG00000113300	406.84	0.0524221	-1.53165	-0.0802922	0.12561	0.951121	0.945866	CNOT6	57472	CCR4-NOT transcription complex subunit 6
ENSG00000001561	60.2812	0.110563	-1.53152	-0.16933	0.125641	0.951121	0.889256	ENPP4	22875	ectonucleotide pyrophosphatase/phosphodiesterase 4
ENSG00000051128	273.452	0.0596164	1.53092	0.0912679	0.125789	0.951121	1.06531	HOMER3	9454	homer scaffold protein 3
ENSG00000130309	2459.98	0.036647	1.53086	0.0561014	0.125804	0.951121	1.03965	COLGALT1	79709	collagen beta(1-O)galactosyltransferase 1
ENSG00000165917	6.25572	0.426165	1.5306	0.652288	0.125869		1.57166	RAPSN	5913	receptor associated protein of the synapse
ENSG00000125459	299.376	0.0707288	1.53046	0.108248	0.125902	0.951121	1.07792	MSTO1	55154	misato mitochondrial distribution and morphology regulator 1
ENSG00000167740	353.971	0.0607997	1.53038	0.0930464	0.125924	0.951121	1.06662	CYB5D2	124936	cytochrome b5 domain containing 2
ENSG00000106404	149.223	0.106982	1.53022	0.163706	0.125963	0.951121	1.12016	CLDN15	24146	claudin 15
ENSG00000121577	17.4236	0.219445	1.52995	0.335739	0.126029	0.951121	1.26202	POPDC2	64091	popeye domain containing 2
ENSG00000153558	59.0399	0.120747	1.52991	0.184732	0.12604	0.951121	1.13661	FBXL2	25827	F-box and leucine rich repeat protein 2
ENSG00000166275	145.582	0.0750135	1.52964	0.114743	0.126106	0.951121	1.08278	BORCS7	119032	BLOC-1 related complex subunit 7
ENSG00000269113	45.5645	0.126874	-1.52946	-0.194048	0.126151	0.951121	0.874149	TRABD2B	388630	TraB domain containing 2B
ENSG00000179388	336.73	0.0836944	1.5292	0.127985	0.126215	0.951121	1.09277	EGR3	1960	early growth response 3
ENSG00000109572	879.32	0.0430725	-1.52916	-0.0658648	0.126224	0.951121	0.955372	CLCN3	1182	chloride voltage-gated channel 3
ENSG00000138801	1468.29	0.0333671	-1.52891	-0.0510152	0.126287	0.951121	0.965257	PAPSS1	9061	3'-phosphoadenosine 5'-phosphosulfate synthase 1
ENSG00000155903	243.717	0.0643671	-1.52876	-0.0984018	0.126324	0.951121	0.934067	RASA2	5922	RAS p21 protein activator 2
ENSG00000214113	273.759	0.0681291	-1.52863	-0.104144	0.126357	0.951121	0.930357	LYRM4	57128	LYR motif containing 4
ENSG00000116299	12.2276	0.288604	1.52798	0.440982	0.126517		1.35753	ELAPOR1	57535	endosome-lysosome associated apoptosis and autophagy regulator 1
ENSG00000197608	354.434	0.0703245	1.52749	0.10742	0.12664	0.951121	1.0773	ZNF841	284371	zinc finger protein 841
ENSG00000128891	199.491	0.0656555	1.52709	0.100262	0.126738	0.951121	1.07197	CCDC32	90416	coiled-coil domain containing 32
ENSG00000277462	51.9475	0.128639	-1.52677	-0.196403	0.126817	0.951121	0.872724	ZNF670	93474	zinc finger protein 670
ENSG00000087502	458.521	0.0473808	-1.52643	-0.0723235	0.126903	0.951121	0.951105	ERGIC2	51290	ERGIC and golgi 2
ENSG00000153165	55.2262	0.129868	1.52639	0.19823	0.126912	0.951121	1.14729	RGPD3	653489	RANBP2 like and GRIP domain containing 3
ENSG00000104980	605.015	0.0552258	1.52595	0.0842716	0.127023	0.951121	1.06015	TIMM44	10469	translocase of inner mitochondrial membrane 44
ENSG00000139116	334.485	0.0534874	1.52592	0.0816172	0.127031	0.951121	1.0582	KIF21A	55605	kinesin family member 21A
ENSG00000173614	120.906	0.0774432	-1.5257	-0.118155	0.127085	0.951121	0.921365	NMNAT1	64802	nicotinamide nucleotide adenylyltransferase 1
ENSG00000144504	119.286	0.0969449	-1.52509	-0.14785	0.127237	0.951121	0.902595	ANKMY1	51281	ankyrin repeat and MYND domain containing 1
ENSG00000133019	3.30114	0.527766	-1.52498	-0.804835	0.127263		0.572427	CHRM3	1131	cholinergic receptor muscarinic 3
ENSG00000185650	3839.5	0.0283234	-1.52486	-0.0431892	0.127295	0.951121	0.970507	ZFP36L1	677	ZFP36 ring finger protein like 1
ENSG00000169359	154.629	0.0791093	1.52456	0.120607	0.12737	0.951121	1.08719	SLC33A1	9197	solute carrier family 33 member 1
ENSG00000109917	830.437	0.0378285	-1.52429	-0.0576615	0.127437	0.951121	0.96082	ZPR1	8882	ZPR1 zinc finger
ENSG00000198673	14.6233	0.218789	1.52422	0.333483	0.127454	0.951121	1.26005	TAFA2	338811	TAFA chemokine like family member 2
ENSG00000082482	36.4701	0.168612	1.52385	0.25694	0.127545	0.951121	1.19494	KCNK2	3776	potassium two pore domain channel subfamily K member 2
ENSG00000162746	6.71373	0.357959	1.5237	0.545421	0.127585		1.45945	FCRLB	127943	Fc receptor like B
ENSG00000135324	15.6344	0.214278	1.52253	0.326246	0.127875	0.951121	1.25375	MRAP2	112609	melanocortin 2 receptor accessory protein 2
ENSG00000075142	527.611	0.0455457	-1.52243	-0.0693401	0.127902	0.951121	0.953074	SRI	6717	sorcin
ENSG00000160712	893.525	0.0493414	1.52198	0.0750966	0.128014	0.951121	1.05343	IL6R	3570	interleukin 6 receptor
ENSG00000171735	259.194	0.0658978	-1.5219	-0.10029	0.128035	0.951121	0.932846	CAMTA1	23261	calmodulin binding transcription activator 1
ENSG00000124343	51.9708	0.120234	-1.52187	-0.18298	0.128041	0.951121	0.880881	XG	7499	Xg glycoprotein (Xg blood group)
ENSG00000144655	1088.6	0.0518172	1.52177	0.0788536	0.128068	0.951121	1.05618	CSRNP1	64651	cysteine and serine rich nuclear protein 1
ENSG00000174579	463.779	0.0497091	1.52174	0.0756444	0.128074	0.951121	1.05383	MSL2	55167	MSL complex subunit 2
ENSG00000189114	217.461	0.0643549	1.52159	0.0979221	0.128111	0.951121	1.07023	BLOC1S3	388552	biogenesis of lysosomal organelles complex 1 subunit 3
ENSG00000166337	60.9427	0.125302	1.52154	0.190652	0.128125	0.951121	1.14128	TAF10	6881	TATA-box binding protein associated factor 10
ENSG00000232871	4.81462	0.455988	1.52148	0.693774	0.128141		1.61751	SEC1P	653677	secretory blood group 1, pseudogene
ENSG00000175928	16.1829	0.23894	-1.52096	-0.363418	0.128271	0.951121	0.777321	LRRN1	57633	leucine rich repeat neuronal 1
ENSG00000153896	53.7812	0.130786	1.52087	0.198909	0.128292	0.951121	1.14783	ZNF599	148103	zinc finger protein 599
ENSG00000100823	664.434	0.0401655	-1.5199	-0.0610477	0.128535	0.951121	0.958568	APEX1	328	apurinic/apyrimidinic endodeoxyribonuclease 1
ENSG00000132740	658.387	0.0544076	1.51976	0.0826865	0.128571	0.951121	1.05899	IGHMBP2	3508	immunoglobulin mu DNA binding protein 2
ENSG00000164010	243.308	0.0607145	1.51898	0.0922243	0.128767	0.951121	1.06601	ERMAP	114625	erythroblast membrane associated protein (Scianna blood group)
ENSG00000167595	267.847	0.0619372	1.51895	0.0940797	0.128774	0.951121	1.06738	PROSER3	148137	proline and serine rich 3
ENSG00000137825	3.35285	0.546614	-1.51846	-0.83001	0.128899		0.562525	ITPKA	3706	inositol-trisphosphate 3-kinase A
ENSG00000128165	118.807	0.112353	1.51831	0.170586	0.128935	0.951121	1.12552	ADM2	79924	adrenomedullin 2
ENSG00000168826	101.6	0.0857012	1.51808	0.130102	0.128993	0.951121	1.09437	ZBTB49	166793	zinc finger and BTB domain containing 49
ENSG00000111961	1286.48	0.031637	1.51787	0.0480209	0.129047	0.951121	1.03385	SASH1	23328	SAM and SH3 domain containing 1
ENSG00000092820	1207.48	0.0385322	1.51774	0.0584819	0.12908	0.951121	1.04137	EZR	7430	ezrin
ENSG00000143977	421.606	0.0599757	-1.51761	-0.0910197	0.129113	0.951121	0.938859	SNRPG	6637	small nuclear ribonucleoprotein polypeptide G
[truncated: 12,900 more rows]

## Sheet: 6hCL2vsCTRL
id	baseMean	lfcSE	stat	log2FoldChange	pvalue	padj	FC	Symbol	EntrezID	GeneName
ENSG00000113578	1194.85	0.0552711	-26.8722	-1.48526	4.64236e-159	8.9941e-155	0.357185	FGF1	2246	fibroblast growth factor 1
ENSG00000108691	261.327	0.0945306	-23.8247	-2.25217	1.85079e-125	1.79286e-121	0.209908	CCL2	6347	C-C motif chemokine ligand 2
ENSG00000138119	2267.31	0.0404993	-22.5587	-0.913611	1.10411e-112	7.13031e-109	0.530855	MYOF	26509	myoferlin
ENSG00000186594	946.179	0.0527886	21.4795	1.13387	2.4207e-102	1.17247e-98	2.19447	MIR22HG	84981	MIR22 host gene
ENSG00000100292	56466.1	0.151811	20.424	3.10057	1.02427e-92	3.96886e-89	8.5776	HMOX1	3162	heme oxygenase 1
ENSG00000144579	1494.13	0.041111	-19.6215	-0.806661	1.01243e-85	3.26913e-82	0.571703	CTDSP1	58190	CTD small phosphatase 1
ENSG00000161011	25443	0.0439247	19.5903	0.860499	1.87064e-85	5.17739e-82	1.81567	SQSTM1	8878	sequestosome 1
ENSG00000153823	2334.06	0.0340167	-19.4771	-0.662547	1.7165e-84	4.15695e-81	0.631762	PID1	55022	phosphotyrosine interaction domain containing 1
ENSG00000144136	12296.1	0.0334979	19.4673	0.652113	2.08073e-84	4.47912e-81	1.57147	SLC20A1	6574	solute carrier family 20 member 1
ENSG00000197063	1363.48	0.0378021	19.083	0.721379	3.49375e-81	6.7688e-78	1.64876	MAFG	4097	MAF bZIP transcription factor G
ENSG00000131016	3959.03	0.0474094	-19.0452	-0.902923	7.19737e-81	1.26765e-77	0.534802	AKAP12	9590	A-kinase anchoring protein 12
ENSG00000092964	1057.67	0.0394931	-18.6423	-0.736241	1.45877e-77	2.35519e-74	0.600301	DPYSL2	1808	dihydropyrimidinase like 2
ENSG00000177706	4691.29	0.0503106	-18.2564	-0.918489	1.84133e-74	2.74415e-71	0.529063	FAM20C	56975	FAM20C golgi associated secretory pathway kinase
ENSG00000118496	1369.48	0.0435662	18.1342	0.79004	1.71024e-73	2.36672e-70	1.72912	FBXO30	84085	F-box protein 30
ENSG00000114019	779.807	0.0678938	-18.0026	-1.22226	1.86034e-72	2.40281e-69	0.42861	AMOTL2	51421	angiomotin like 2
ENSG00000105855	3452.25	0.079079	-17.5984	-1.39166	2.53462e-69	3.06911e-66	0.381125	ITGB8	3696	integrin subunit beta 8
ENSG00000013588	697.933	0.0610185	17.4808	1.06665	2.00722e-68	2.28753e-65	2.09457	GPRC5A	9052	G protein-coupled receptor class C group 5 member A
ENSG00000156466	2981.19	0.0780503	-17.1873	-1.34148	3.30423e-66	3.55646e-63	0.394617	GDF6	392255	growth differentiation factor 6
ENSG00000162413	7459.25	0.0310328	17.0283	0.528435	5.06861e-65	5.16838e-62	1.44236	KLHL21	9903	kelch like family member 21
ENSG00000137331	8134.63	0.0494702	-16.9742	-0.839717	1.27511e-64	1.2352e-61	0.558753	IER3	8870	immediate early response 3
ENSG00000255248	3637.45	0.045351	16.9137	0.767055	3.56315e-64	3.28726e-61	1.70179	MIR100HG	399959	mir-100-let-7a-2-mir-125b-1 cluster host gene
ENSG00000140416	1293.52	0.0377135	-16.7033	-0.629941	1.23927e-62	1.09135e-59	0.646203	TPM1	7168	tropomyosin 1
ENSG00000265972	4672.7	0.05142	-16.6832	-0.85785	1.73732e-62	1.46342e-59	0.551774	TXNIP	10628	thioredoxin interacting protein
ENSG00000074416	2676.56	0.0383014	-16.6538	-0.637865	2.83847e-62	2.29135e-59	0.642663	MGLL	11343	monoglyceride lipase
ENSG00000139132	642.817	0.0677706	-16.6192	-1.12629	5.06049e-62	3.92168e-59	0.458091	FGD4	121512	FYVE, RhoGEF and PH domain containing 4
ENSG00000142871	5068.09	0.0870472	-16.5577	-1.4413	1.40887e-61	1.04983e-58	0.368235	CCN1	3491	cellular communication network factor 1
ENSG00000260231	2500.81	0.0412427	16.4957	0.680329	3.93661e-61	2.82474e-58	1.6025	KDM7A-DT	100134229	KDM7A divergent transcript
ENSG00000139112	1007.55	0.0408033	16.1041	0.657102	2.38641e-58	1.59429e-55	1.57691	GABARAPL1	23710	GABA type A receptor associated protein like 1
ENSG00000138131	3110.95	0.0737782	-16.0467	-1.1839	6.02554e-58	3.89129e-55	0.44016	LOXL4	84171	lysyl oxidase like 4
ENSG00000135678	159.456	0.0881067	-16.0086	-1.41046	1.1131e-57	6.95655e-55	0.376191	CPM	1368	carboxypeptidase M
ENSG00000110092	8185.35	0.0540632	-15.8346	-0.856071	1.79531e-56	1.08695e-53	0.552455	CCND1	595	cyclin D1
ENSG00000161638	10181.9	0.0341209	15.6768	0.534908	2.17885e-55	1.27918e-52	1.44885	ITGA5	3678	integrin subunit alpha 5
ENSG00000134107	2222.53	0.0448535	15.6177	0.700509	5.51529e-55	3.14274e-52	1.62508	BHLHE40	8553	basic helix-loop-helix family member e40
ENSG00000126368	3851	0.0352378	15.4505	0.544444	7.48237e-54	4.14181e-51	1.45846	NR1D1	9572	nuclear receptor subfamily 1 group D member 1
ENSG00000023909	1761.56	0.0582928	15.4438	0.900261	8.3101e-54	4.47222e-51	1.8664	GCLM	2730	glutamate-cysteine ligase modifier subunit
ENSG00000138061	9740.8	0.153701	-15.4107	-2.36865	1.38651e-53	7.26005e-51	0.193627	CYP1B1	1545	cytochrome P450 family 1 subfamily B member 1
ENSG00000145632	483.561	0.101583	-15.3953	-1.5639	1.76037e-53	8.9751e-51	0.338235	PLK2	10769	polo like kinase 2
ENSG00000145555	2416.2	0.0331016	-15.2618	-0.505191	1.3739e-52	6.82511e-50	0.704567	MYO10	4651	myosin X
ENSG00000189320	633.384	0.0474907	15.1327	0.718663	9.85735e-52	4.77441e-49	1.64566	FAM180A	389558	family with sequence similarity 180 member A
ENSG00000166949	1999.43	0.0379365	-15.1291	-0.573943	1.04154e-51	4.92168e-49	0.671778	SMAD3	4088	SMAD family member 3
ENSG00000225190	1473.04	0.0326771	15.0956	0.493282	1.7301e-51	7.9807e-49	1.40764	PLEKHM1	9842	pleckstrin homology and RUN domain containing M1
ENSG00000165046	217.591	0.0710736	-15.0145	-1.06713	5.90309e-51	2.65968e-48	0.477267	LETM2	137994	leucine zipper and EF-hand containing transmembrane protein 2
ENSG00000183853	2065.87	0.0368637	-14.971	-0.551885	1.13639e-50	5.00373e-48	0.682128	KIRREL1	55243	kirre like nephrin family adhesion molecule 1
ENSG00000176971	565.043	0.0500442	-14.9185	-0.746586	2.49749e-50	1.07525e-47	0.596012	FIBIN	387758	fin bud initiation factor homolog
ENSG00000105722	1471.86	0.0361995	14.7829	0.535132	1.88917e-49	7.95667e-47	1.44908	ERF	2077	ETS2 repressor factor
ENSG00000173221	1937.77	0.052542	14.6935	0.772028	7.09136e-49	2.92315e-46	1.70767	GLRX	2745	glutaredoxin
ENSG00000197182	224.722	0.126028	14.6511	1.84645	1.32557e-48	5.35033e-46	3.59613	MIRLET7BHG	400931	MIRLET7B host gene
ENSG00000184371	24185	0.0718086	-14.6172	-1.04964	2.18145e-48	8.6252e-46	0.483088	CSF1	1435	colony stimulating factor 1
ENSG00000187210	571.667	0.0811633	-14.5898	-1.18416	3.26017e-48	1.26325e-45	0.440081	GCNT1	2650	glucosaminyl (N-acetyl) transferase 1
ENSG00000150991	11423	0.0505093	14.5279	0.733797	8.0601e-48	3.06189e-45	1.66301	UBC	7316	ubiquitin C
ENSG00000140961	486.672	0.0710334	14.5118	1.03082	1.02011e-47	3.80071e-45	2.04319	OSGIN1	29948	oxidative stress induced growth inhibitor 1
ENSG00000185634	273.159	0.0715174	-14.5016	-1.03711	1.18421e-47	4.32884e-45	0.487301	SHC4	399694	SHC adaptor protein 4
ENSG00000119714	392.447	0.0932462	-14.4723	-1.34949	1.81273e-47	6.50368e-45	0.392431	GPR68	8111	G protein-coupled receptor 68
ENSG00000092969	714.763	0.0593147	-14.4677	-0.858147	1.93836e-47	6.82795e-45	0.551661	TGFB2	7042	transforming growth factor beta 2
ENSG00000162520	191.97	0.0886775	-14.4221	-1.27891	3.75805e-47	1.30015e-44	0.412105	SYNC	81493	syncoilin, intermediate filament protein
ENSG00000135709	428.639	0.0556751	14.3039	0.796371	2.06931e-46	7.03346e-44	1.73673	KIAA0513	9764	KIAA0513
ENSG00000074527	3149.28	0.0522187	-14.2573	-0.744498	4.03829e-46	1.34893e-43	0.596876	NTN4	59277	netrin 4
ENSG00000187479	1826.46	0.0759204	14.2451	1.0815	4.80663e-46	1.57837e-43	2.11623	C11orf96	387763	chromosome 11 open reading frame 96
ENSG00000106511	99.9249	0.102964	-14.1471	-1.45664	1.94695e-45	6.28669e-43	0.364341	MEOX2	4223	mesenchyme homeobox 2
ENSG00000162616	351.586	0.0657052	14.1431	0.929275	2.06057e-45	6.5445e-43	1.90432	DNAJB4	11080	DnaJ heat shock protein family (Hsp40) member B4
ENSG00000166886	1261.84	0.0433255	13.9905	0.606146	1.78138e-44	5.56652e-42	1.52219	NAB2	4665	NGFI-A binding protein 2
ENSG00000179630	332.599	0.0578818	-13.95	-0.807451	3.14671e-44	9.54102e-42	0.571391	LACC1	144811	laccase domain containing 1
ENSG00000099250	928.714	0.0603398	-13.9499	-0.841732	3.15178e-44	9.54102e-42	0.557973	NRP1	8829	neuropilin 1
ENSG00000116604	2668.54	0.0328892	13.9316	0.458199	4.07216e-44	1.21375e-41	1.37383	MEF2D	4209	myocyte enhancer factor 2D
ENSG00000119408	397.335	0.0545838	-13.9027	-0.75886	6.1027e-44	1.79142e-41	0.590963	NEK6	10783	NIMA related kinase 6
ENSG00000163739	2231.41	0.0746473	-13.8532	-1.0341	1.21712e-43	3.51948e-41	0.48832	CXCL1	2919	C-X-C motif chemokine ligand 1
ENSG00000118515	5312.43	0.0468192	-13.8385	-0.647906	1.49343e-43	4.25497e-41	0.638206	SGK1	6446	serum/glucocorticoid regulated kinase 1
ENSG00000130513	714.481	0.110778	13.8357	1.53269	1.55222e-43	4.35838e-41	2.89325	GDF15	9518	growth differentiation factor 15
ENSG00000125944	1709.46	0.0275616	-13.7563	-0.379145	4.6683e-43	1.29205e-40	0.768893	HNRNPR	10236	heterogeneous nuclear ribonucleoprotein R
ENSG00000131370	1742.56	0.0306343	13.7019	0.419748	9.89364e-43	2.69971e-40	1.33769	SH3BP5	9467	SH3 domain binding protein 5
ENSG00000137193	792.948	0.0492428	13.6982	0.674536	1.04117e-42	2.80162e-40	1.59608	PIM1	5292	Pim-1 proto-oncogene, serine/threonine kinase
ENSG00000078269	6728.67	0.0431988	-13.6733	-0.590668	1.46685e-42	3.89299e-40	0.664035	SYNJ2	8871	synaptojanin 2
ENSG00000131480	974.842	0.0544644	-13.6562	-0.743779	1.8531e-42	4.85163e-40	0.597173	AOC2	314	amine oxidase copper containing 2
ENSG00000109814	5222.88	0.0353034	13.5369	0.477899	9.47165e-42	2.44672e-39	1.39271	UGDH	7358	UDP-glucose 6-dehydrogenase
ENSG00000162407	970.777	0.0466303	-13.4706	-0.62814	2.32838e-41	5.93554e-39	0.64701	PLPP3	8613	phospholipid phosphatase 3
ENSG00000185262	926.366	0.039788	13.4307	0.534382	3.9942e-41	1.00498e-38	1.44832	UBALD2	283991	UBA like domain containing 2
ENSG00000134531	4784.46	0.0443993	13.39	0.594505	6.92046e-41	1.71893e-38	1.50995	EMP1	2012	epithelial membrane protein 1
ENSG00000204389	1539.29	0.0817854	13.3527	1.09206	1.14165e-40	2.79979e-38	2.13178	HSPA1A	3303	heat shock protein family A (Hsp70) member 1A
ENSG00000008294	4292.11	0.0367461	13.3049	0.488904	2.16733e-40	5.24872e-38	1.40338	SPAG9	9043	sperm associated antigen 9
ENSG00000138685	6083.43	0.0432818	-13.2933	-0.575359	2.53101e-40	6.05379e-38	0.671119	FGF2	2247	fibroblast growth factor 2
ENSG00000124762	3147.03	0.0448804	13.2816	0.596083	2.96015e-40	6.9939e-38	1.51161	CDKN1A	1026	cyclin dependent kinase inhibitor 1A
ENSG00000137962	593.683	0.0562061	-13.2492	-0.744684	4.56187e-40	1.06484e-37	0.596799	ARHGAP29	9411	Rho GTPase activating protein 29
ENSG00000198431	5651.8	0.0635887	13.2473	0.842378	4.67781e-40	1.0789e-37	1.793	TXNRD1	7296	thioredoxin reductase 1
ENSG00000143153	2407.53	0.0511844	-13.1926	-0.675257	9.67503e-40	2.20522e-37	0.62622	ATP1B1	481	ATPase Na+/K+ transporting subunit beta 1
ENSG00000156804	2771.41	0.0327273	13.1787	0.431302	1.16403e-39	2.62231e-37	1.34845	FBXO32	114907	F-box protein 32
ENSG00000122877	96.5703	0.110222	13.031	1.4363	8.15662e-39	1.81639e-36	2.70625	EGR2	1959	early growth response 2
ENSG00000188042	313.033	0.07997	-12.9847	-1.03839	1.49331e-38	3.28765e-36	0.48687	ARL4C	10123	ADP ribosylation factor like GTPase 4C
ENSG00000145685	2145.12	0.0366269	12.9702	0.475058	1.80554e-38	3.9304e-36	1.38997	LHFPL2	10184	LHFPL tetraspan subfamily member 2
ENSG00000102802	1258.75	0.0479931	-12.9468	-0.621357	2.44944e-38	5.27283e-36	0.650059	MEDAG	84935	mesenteric estrogen dependent adipogenesis
ENSG00000203709	450.98	0.103137	12.922	1.33273	3.38091e-38	7.19799e-36	2.5188	MIR29B2CHG
ENSG00000197122	566.478	0.0441085	12.9	0.569	4.50041e-38	9.47727e-36	1.48349	SRC	6714	SRC proto-oncogene, non-receptor tyrosine kinase
ENSG00000115935	1324.56	0.0496005	-12.8839	-0.639046	5.5491e-38	1.156e-35	0.642138	WIPF1	7456	WAS/WASL interacting protein family member 1
ENSG00000163171	2051.35	0.0400821	-12.695	-0.508843	6.30205e-37	1.29889e-34	0.702786	CDC42EP3	10602	CDC42 effector protein 3
ENSG00000149633	3305.02	0.0578091	-12.656	-0.731634	1.03615e-36	2.0975e-34	0.602222	KIAA1755	85449	KIAA1755
ENSG00000096968	643.313	0.0455588	-12.6558	-0.576582	1.03933e-36	2.0975e-34	0.670551	JAK2	3717	Janus kinase 2
ENSG00000160570	418.188	0.0555142	12.6311	0.701207	1.42231e-36	2.8408e-34	1.62586	DEDD2	162989	death effector domain containing 2
ENSG00000100644	9732.85	0.0275167	-12.6211	-0.347291	1.61497e-36	3.19271e-34	0.786059	HIF1A	3091	hypoxia inducible factor 1 subunit alpha
ENSG00000007171	7986.18	0.0655941	-12.5818	-0.825293	2.65842e-36	5.20246e-34	0.564368	NOS2	4843	nitric oxide synthase 2
ENSG00000131389	1227.84	0.0388113	12.5643	0.487636	3.31907e-36	6.43037e-34	1.40215	SLC6A6	6533	solute carrier family 6 member 6
ENSG00000188763	1126.85	0.092062	-12.5219	-1.15279	5.66721e-36	1.08709e-33	0.449755	FZD9	8326	frizzled class receptor 9
ENSG00000162923	2015.79	0.0289794	12.4898	0.361948	8.48313e-36	1.6113e-33	1.28516	WDR26	80232	WD repeat domain 26
ENSG00000124766	1318.28	0.0746358	-12.3665	-0.922986	3.96631e-35	7.46052e-33	0.527416	SOX4	6659	SRY-box transcription factor 4
ENSG00000137809	1736.01	0.0599724	-12.3335	-0.739668	5.98137e-35	1.11426e-32	0.598877	ITGA11	22801	integrin subunit alpha 11
ENSG00000162493	11500	0.040444	-12.2896	-0.497039	1.03051e-34	1.90145e-32	0.70856	PDPN	10630	podoplanin
ENSG00000110911	1860.13	0.0349413	-12.232	-0.4274	2.09823e-34	3.835e-32	0.743601	SLC11A2	4891	solute carrier family 11 member 2
ENSG00000175573	839.037	0.0546061	-12.1934	-0.665832	3.37179e-34	6.10515e-32	0.630325	C11orf68	83638	chromosome 11 open reading frame 68
ENSG00000076067	754.774	0.04891	-12.1891	-0.59617	3.55268e-34	6.37311e-32	0.661508	RBMS2	5939	RNA binding motif single stranded interacting protein 2
ENSG00000138678	637.258	0.0484522	12.1289	0.587674	7.41962e-34	1.31879e-31	1.50282	GPAT3	84803	glycerol-3-phosphate acyltransferase 3
ENSG00000137265	433.708	0.0681976	12.127	0.827036	7.59404e-34	1.33752e-31	1.77404	IRF4	3662	interferon regulatory factor 4
ENSG00000154736	315.87	0.0653108	-12.0867	-0.789394	1.24115e-33	2.16632e-31	0.578587	ADAMTS5	11096	ADAM metallopeptidase with thrombospondin type 1 motif 5
ENSG00000110048	1563.81	0.0328871	12.08	0.397275	1.3478e-33	2.33145e-31	1.31702	OSBP	5007	oxysterol binding protein
ENSG00000107968	699.205	0.0635629	-12.0575	-0.766409	1.77102e-33	3.03643e-31	0.587879	MAP3K8	1326	mitogen-activated protein kinase kinase kinase 8
ENSG00000126562	151.854	0.0861973	-12.0281	-1.03679	2.52765e-33	4.29567e-31	0.487409	WNK4	65266	WNK lysine deficient protein kinase 4
ENSG00000185650	3839.5	0.0283785	-12.0137	-0.340931	3.01088e-33	5.07242e-31	0.789532	ZFP36L1	677	ZFP36 ring finger protein like 1
ENSG00000204388	901.713	0.0896712	11.9957	1.07567	3.7428e-33	6.20222e-31	2.1077	HSPA1B	3304	heat shock protein family A (Hsp70) member 1B
ENSG00000166900	239.958	0.0668492	11.9956	0.801899	3.74553e-33	6.20222e-31	1.74339	STX3	6809	syntaxin 3
ENSG00000128016	1336.35	0.0951419	11.9922	1.14096	3.90387e-33	6.40963e-31	2.20528	ZFP36	7538	ZFP36 ring finger protein
ENSG00000162692	15693.4	0.0691018	-11.9869	-0.828314	4.16353e-33	6.7785e-31	0.563187	VCAM1	7412	vascular cell adhesion molecule 1
ENSG00000056736	477.985	0.0867426	-11.9805	-1.03922	4.49371e-33	7.25509e-31	0.486589	IL17RB	55540	interleukin 17 receptor B
ENSG00000140941	2255.85	0.0536942	11.9387	0.641042	7.43337e-33	1.1902e-30	1.55946	MAP1LC3B	81631	microtubule associated protein 1 light chain 3 beta
ENSG00000175197	954.899	0.0758806	11.8988	0.902887	1.20077e-32	1.90686e-30	1.8698	DDIT3	1649	DNA damage inducible transcript 3
ENSG00000144655	1088.6	0.0509974	11.8924	0.606483	1.29584e-32	2.0411e-30	1.52254	CSRNP1	64651	cysteine and serine rich nuclear protein 1
ENSG00000164949	2051.83	0.0912745	11.8807	1.0844	1.49125e-32	2.32996e-30	2.1205	GEM	2669	GTP binding protein overexpressed in skeletal muscle
ENSG00000180447	313.909	0.0841204	-11.8583	-0.997525	1.94918e-32	3.02108e-30	0.500859	GAS1	2619	growth arrest specific 1
ENSG00000065054	1454.89	0.0505123	-11.8396	-0.598045	2.43645e-32	3.74634e-30	0.660648	SLC9A3R2	9351	SLC9A3 regulator 2
ENSG00000204256	5414.49	0.0247215	11.8198	0.292202	3.08572e-32	4.7073e-30	1.22451	BRD2	6046	bromodomain containing 2
ENSG00000124126	2554.7	0.0309491	-11.8058	-0.365378	3.64491e-32	5.51691e-30	0.776266	PREX1	57580	phosphatidylinositol-3,4,5-trisphosphate dependent Rac exchange factor 1
ENSG00000120709	568.512	0.0517051	11.7719	0.608666	5.44924e-32	8.184e-30	1.52485	FAM53C	51307	family with sequence similarity 53 member C
ENSG00000158014	270.937	0.0819476	-11.7659	-0.964189	5.84787e-32	8.71512e-30	0.512566	SLC30A2	7780	solute carrier family 30 member 2
ENSG00000107104	5326.75	0.0400046	11.7531	0.470178	6.80712e-32	1.00673e-29	1.38528	KANK1	23189	KN motif and ankyrin repeat domains 1
ENSG00000188522	1249.66	0.0396404	11.751	0.465816	6.97483e-32	1.02065e-29	1.3811	FAM83G	644815	family with sequence similarity 83 member G
ENSG00000141753	586.319	0.0708916	-11.7507	-0.833024	7.00665e-32	1.02065e-29	0.561351	IGFBP4	3487	insulin like growth factor binding protein 4
ENSG00000023445	2913.68	0.0518771	-11.7274	-0.608382	9.22785e-32	1.33418e-29	0.655932	BIRC3	330	baculoviral IAP repeat containing 3
ENSG00000124225	1435.33	0.0500125	-11.6871	-0.584503	1.48283e-31	2.12803e-29	0.666879	PMEPA1	56937	prostate transmembrane protein, androgen induced 1
ENSG00000122359	2711.61	0.0308325	-11.6864	-0.360322	1.4955e-31	2.13042e-29	0.778991	ANXA11	311	annexin A11
ENSG00000154734	770.139	0.0573145	-11.6716	-0.668951	1.78067e-31	2.51815e-29	0.628964	ADAMTS1	9510	ADAM metallopeptidase with thrombospondin type 1 motif 1
ENSG00000173227	521.429	0.0595695	-11.6549	-0.694276	2.1669e-31	3.02025e-29	0.61802	SYT12	91683	synaptotagmin 12
ENSG00000059728	1971.69	0.0393737	11.6429	0.458423	2.49495e-31	3.45265e-29	1.37404	MXD1	4084	MAX dimerization protein 1
ENSG00000128829	581.302	0.0432775	-11.6164	-0.502727	3.40336e-31	4.67636e-29	0.705772	EIF2AK4	440275	eukaryotic translation initiation factor 2 alpha kinase 4
ENSG00000135932	2252.88	0.0428931	-11.5862	-0.496967	4.84263e-31	6.56092e-29	0.708595	CAB39	51719	calcium binding protein 39
ENSG00000148158	435.014	0.0491795	11.5666	0.568839	6.08561e-31	8.18768e-29	1.48333	SNX30	401548	sorting nexin family member 30
ENSG00000264522	907.532	0.0346992	11.5647	0.401285	6.22188e-31	8.31328e-29	1.32068	OTUD7B	56957	OTU deubiquitinase 7B
ENSG00000077092	759.533	0.0534478	-11.56	-0.617855	6.57197e-31	8.72092e-29	0.651639	RARB	5915	retinoic acid receptor beta
ENSG00000144749	1226.3	0.0452014	-11.5336	-0.521334	8.93595e-31	1.17772e-28	0.696728	LRIG1	26018	leucine rich repeats and immunoglobulin like domains 1
ENSG00000135365	765.812	0.04756	11.4895	0.546442	1.48929e-30	1.94956e-28	1.46048	PHF21A	51317	PHD finger protein 21A
ENSG00000101255	924.945	0.100417	11.4725	1.15204	1.813e-30	2.35739e-28	2.22227	TRIB3	57761	tribbles pseudokinase 3
ENSG00000039319	1883.51	0.0380505	11.4706	0.436461	1.85436e-30	2.39509e-28	1.35328	ZFYVE16	9765	zinc finger FYVE-type containing 16
ENSG00000100221	871.485	0.0380276	11.4672	0.436069	1.92843e-30	2.47426e-28	1.35291	JOSD1	9929	Josephin domain containing 1
ENSG00000112715	12282.7	0.0563725	-11.4522	-0.645587	2.29333e-30	2.92309e-28	0.639233	VEGFA	7422	vascular endothelial growth factor A
ENSG00000073756	6520.59	0.0782399	-11.3942	-0.891479	4.47095e-30	5.66144e-28	0.539061	PTGS2	5743	prostaglandin-endoperoxide synthase 2
ENSG00000075223	1745.12	0.0503061	-11.3681	-0.571885	6.02897e-30	7.58476e-28	0.672737	SEMA3C	10512	semaphorin 3C
ENSG00000151929	2142.73	0.0420811	11.3551	0.477834	6.9971e-30	8.74593e-28	1.39265	BAG3	9531	BAG cochaperone 3
ENSG00000181472	290.336	0.0607041	11.3487	0.688911	7.52891e-30	9.35032e-28	1.61207	ZBTB2	57621	zinc finger and BTB domain containing 2
ENSG00000073712	2091.64	0.0356231	11.3361	0.403828	8.69109e-30	1.06614e-27	1.32301	FERMT2	10979	fermitin family member 2
ENSG00000116679	6332.44	0.0236037	11.3361	0.267574	8.69463e-30	1.06614e-27	1.20378	IVNS1ABP	10625	influenza virus NS1A binding protein
ENSG00000231574	111.833	0.0964965	-11.3218	-1.09251	1.02382e-29	1.24752e-27	0.468945	LINC02015	102724550	long intergenic non-protein coding RNA 2015
ENSG00000171791	708.087	0.0502271	11.2993	0.567533	1.32205e-29	1.60084e-27	1.48199	BCL2	596	BCL2 apoptosis regulator
ENSG00000197321	2901.47	0.0303856	-11.2984	-0.343307	1.33695e-29	1.60882e-27	0.788232	SVIL	6840	supervillin
ENSG00000109971	14176.6	0.0488119	11.2957	0.551363	1.37855e-29	1.64865e-27	1.46547	HSPA8	3312	heat shock protein family A (Hsp70) member 8
ENSG00000134954	2820.88	0.0297654	-11.2862	-0.335938	1.53531e-29	1.82486e-27	0.792269	ETS1	2113	ETS proto-oncogene 1, transcription factor
ENSG00000179869	463.565	0.058944	-11.2855	-0.66521	1.5483e-29	1.82908e-27	0.630597	ABCA13	154664	ATP binding cassette subfamily A member 13
ENSG00000133816	485.148	0.049598	-11.2824	-0.559586	1.60231e-29	1.88141e-27	0.678497	MICAL2	9645	microtubule associated monooxygenase, calponin and LIM domain containing 2
ENSG00000128342	7596.07	0.0789619	-11.2777	-0.890507	1.69164e-29	1.97433e-27	0.539425	LIF	3976	LIF interleukin 6 family cytokine
ENSG00000132823	580.774	0.0494906	11.2764	0.558076	1.71617e-29	1.99097e-27	1.4723	OSER1	51526	oxidative stress responsive serine rich 1
ENSG00000119523	617.527	0.0400694	11.251	0.450821	2.28998e-29	2.64084e-27	1.36682	ALG2	85365	ALG2 alpha-1,3/1,6-mannosyltransferase
ENSG00000066629	619.965	0.0468891	-11.2291	-0.526522	2.93484e-29	3.36448e-27	0.694226	EML1	2009	EMAP like 1
ENSG00000213190	507.88	0.0609199	11.2147	0.683198	3.45405e-29	3.93639e-27	1.60569	MLLT11	10962	MLLT11 transcription factor 7 cofactor
ENSG00000182752	1920.28	0.0697879	-11.1987	-0.781532	4.13899e-29	4.6894e-27	0.581749	PAPPA	5069	pappalysin 1
ENSG00000120800	455.999	0.0550565	-11.197	-0.616464	4.22013e-29	4.75353e-27	0.652267	UTP20	27340	UTP20 small subunit processome component
ENSG00000128590	995.641	0.0556979	11.1961	0.6236	4.26049e-29	4.77125e-27	1.54071	DNAJB9	4189	DnaJ heat shock protein family (Hsp40) member B9
ENSG00000142207	628.838	0.0551832	-11.1816	-0.617039	5.01512e-29	5.58407e-27	0.652008	URB1	9875	URB1 ribosome biogenesis homolog
ENSG00000151789	1560.55	0.0337013	11.1806	0.376802	5.07174e-29	5.61485e-27	1.29846	ZNF385D	79750	zinc finger protein 385D
ENSG00000120694	1648.84	0.045743	11.1757	0.51121	5.36265e-29	5.90319e-27	1.42524	HSPH1	10808	heat shock protein family H (Hsp110) member 1
ENSG00000133121	1044.32	0.0419882	-11.174	-0.469177	5.46567e-29	5.98259e-27	0.722377	STARD13	90627	StAR related lipid transfer domain containing 13
ENSG00000104635	63161.8	0.0387479	-11.1727	-0.432919	5.54678e-29	6.03727e-27	0.740762	SLC39A14	23516	solute carrier family 39 member 14
ENSG00000006747	2581.82	0.0260252	-11.151	-0.290206	7.08317e-29	7.66644e-27	0.817785	SCIN	85477	scinderin
ENSG00000116711	1072.74	0.0550863	-11.1333	-0.61329	8.64128e-29	9.30089e-27	0.653704	PLA2G4A	5321	phospholipase A2 group IVA
ENSG00000175505	1249.99	0.0359489	11.1215	0.399806	9.85772e-29	1.05516e-26	1.31933	CLCF1	23529	cardiotrophin like cytokine factor 1
ENSG00000111674	1410.78	0.0460947	11.0754	0.510516	1.65179e-28	1.75834e-26	1.42456	ENO2	2026	enolase 2
ENSG00000165507	2029.05	0.0520179	-11.0441	-0.574491	2.34081e-28	2.47819e-26	0.671523	DEPP1	11067	DEPP1 autophagy regulator
ENSG00000130449	457.491	0.0534028	11.0341	0.589252	2.61651e-28	2.75502e-26	1.50447	ZSWIM6	57688	zinc finger SWIM-type containing 6
ENSG00000157214	976.433	0.0494963	-11.0321	-0.54605	2.67427e-28	2.80061e-26	0.684893	STEAP2	261729	STEAP2 metalloreductase
ENSG00000242802	860.789	0.0617537	11.0227	0.680691	2.97138e-28	3.09503e-26	1.60291	AP5Z1	9907	adaptor related protein complex 5 subunit zeta 1
ENSG00000100284	1347.42	0.0319567	10.9854	0.351059	4.49072e-28	4.65258e-26	1.2755	TOM1	10043	target of myb1 membrane trafficking protein
ENSG00000160685	637.093	0.0459077	10.9839	0.504248	4.56554e-28	4.70494e-26	1.41838	ZBTB7B	51043	zinc finger and BTB domain containing 7B
ENSG00000178921	269.677	0.0667261	-10.9324	-0.729475	8.06969e-28	8.27207e-26	0.603123	PFAS	5198	phosphoribosylformylglycinamidine synthase
ENSG00000136152	915.565	0.0352135	10.9302	0.384891	8.26605e-28	8.42377e-26	1.30576	COG3	83548	component of oligomeric golgi complex 3
ENSG00000181656	1187.44	0.111743	-10.9298	-1.22133	8.30464e-28	8.42377e-26	0.428887	GPR88	54112	G protein-coupled receptor 88
ENSG00000087074	4767.31	0.0558628	10.904	0.60913	1.10254e-27	1.11253e-25	1.52534	PPP1R15A	23645	protein phosphatase 1 regulatory subunit 15A
ENSG00000125965	87.3885	0.131111	-10.8715	-1.42537	1.57607e-27	1.58212e-25	0.372324	GDF5	8200	growth differentiation factor 5
ENSG00000155097	974.378	0.0456112	10.8024	0.492709	3.3547e-27	3.35021e-25	1.40708	ATP6V1C1	528	ATPase H+ transporting V1 subunit C1
ENSG00000153443	358.636	0.0657802	10.7998	0.710417	3.44767e-27	3.42539e-25	1.63628	UBALD1	124402	UBA like domain containing 1
ENSG00000101311	455.208	0.0967658	-10.7966	-1.04474	3.5736e-27	3.53239e-25	0.484733	FERMT1	55612	fermitin family member 1
ENSG00000134853	765.299	0.0601588	-10.7941	-0.649358	3.67237e-27	3.6116e-25	0.637564	PDGFRA	5156	platelet derived growth factor receptor alpha
ENSG00000184863	1068.94	0.0441211	10.7836	0.475783	4.11677e-27	4.0282e-25	1.39067	RBM33	155435	RNA binding motif protein 33
ENSG00000122641	4152.07	0.0598325	-10.7806	-0.645033	4.24904e-27	4.13673e-25	0.639478	INHBA	3624	inhibin subunit beta A
ENSG00000110046	1011.28	0.0448175	10.7574	0.482118	5.47089e-27	5.29965e-25	1.39679	ATG2A	23130	autophagy related 2A
ENSG00000101040	624.347	0.0574074	-10.7549	-0.617412	5.61909e-27	5.41614e-25	0.651839	ZMYND8	23613	zinc finger MYND-type containing 8
ENSG00000176597	530.935	0.064001	10.7541	0.688274	5.66807e-27	5.43629e-25	1.61135	B3GNT5	84002	UDP-GlcNAc:betaGal beta-1,3-N-acetylglucosaminyltransferase 5
ENSG00000124216	396.016	0.0616147	10.7479	0.662228	6.06321e-27	5.78664e-25	1.58252	SNAI1	6615	snail family transcriptional repressor 1
ENSG00000171552	1450.89	0.0366109	-10.7397	-0.393191	6.62439e-27	6.29122e-25	0.761444	BCL2L1	598	BCL2 like 1
ENSG00000100439	870.095	0.0410835	10.7279	0.440739	7.53021e-27	7.1166e-25	1.3573	ABHD4	63874	abhydrolase domain containing 4, N-acyl phospholipase B
ENSG00000004799	133.517	0.122922	10.7227	1.31806	7.96136e-27	7.48754e-25	2.4933	PDK4	5166	pyruvate dehydrogenase kinase 4
ENSG00000172071	806.362	0.0373029	10.687	0.398657	1.17039e-26	1.09542e-24	1.31828	EIF2AK3	9451	eukaryotic translation initiation factor 2 alpha kinase 3
ENSG00000103365	1097	0.0337942	10.6582	0.360184	1.59686e-26	1.48738e-24	1.28359	GGA2	23062	golgi associated, gamma adaptin ear containing, ARF binding protein 2
ENSG00000132002	1478.52	0.0586558	10.6414	0.624179	1.91264e-26	1.77299e-24	1.54133	DNAJB1	3337	DnaJ heat shock protein family (Hsp40) member B1
ENSG00000140743	1019.47	0.040644	10.6328	0.432161	2.09661e-26	1.93427e-24	1.34925	CDR2	1039	cerebellar degeneration related protein 2
ENSG00000184743	1228.81	0.0392378	-10.6106	-0.416335	2.66132e-26	2.43605e-24	0.749326	ATL3	25923	atlastin GTPase 3
ENSG00000070495	543.986	0.0525757	10.6104	0.55785	2.66564e-26	2.43605e-24	1.47207	JMJD6	23210	jumonji domain containing 6, arginine demethylase and lysine hydroxylase
ENSG00000184640	5096.5	0.024193	-10.6003	-0.256452	2.97176e-26	2.70305e-24	0.837144	SEPTIN9	10801	septin 9
ENSG00000115738	2854.91	0.0513107	-10.5743	-0.542576	3.92003e-26	3.54891e-24	0.686544	ID2	3398	inhibitor of DNA binding 2
ENSG00000166016	2101.76	0.0323539	10.5552	0.341501	4.80748e-26	4.3321e-24	1.26707	ABTB2	25841	ankyrin repeat and BTB domain containing 2
ENSG00000183691	103.013	0.11957	-10.5139	-1.25714	7.4553e-26	6.68699e-24	0.418372	NOG	9241	noggin
ENSG00000197852	234.339	0.0868483	10.5128	0.913023	7.53844e-26	6.7304e-24	1.88299	INKA2	55924	inka box actin regulator 2
ENSG00000175866	292.623	0.0616237	10.5088	0.647589	7.87194e-26	6.99591e-24	1.56655	BAIAP2	10458	BAR/IMD domain containing adaptor protein 2
ENSG00000120158	258.089	0.0550161	-10.4939	-0.577336	9.21079e-26	8.1484e-24	0.6702	RCL1	10171	RNA terminal phosphate cyclase like 1
ENSG00000125637	862.085	0.0496817	-10.4782	-0.520574	1.08811e-25	9.58228e-24	0.697094	PSD4	23550	pleckstrin and Sec7 domain containing 4
ENSG00000169047	1761.55	0.0899764	-10.463	-0.94142	1.27794e-25	1.12031e-23	0.52072	IRS1	3667	insulin receptor substrate 1
ENSG00000165782	575.782	0.0407556	10.4605	0.426325	1.31142e-25	1.14448e-23	1.34381	PIP4P1	90809	phosphatidylinositol-4,5-bisphosphate 4-phosphatase 1
ENSG00000102445	350.962	0.0540806	-10.4546	-0.565388	1.39658e-25	1.21333e-23	0.675774	RUBCNL	80183	rubicon like autophagy enhancer
ENSG00000116584	10061.3	0.0266383	10.4514	0.278408	1.44357e-25	1.24856e-23	1.21286	ARHGEF2	9181	Rho/Rac guanine nucleotide exchange factor 2
ENSG00000189060	6804.56	0.0391031	-10.42	-0.407454	2.00979e-25	1.73056e-23	0.753953	H1-0	3005	H1.0 linker histone
ENSG00000177169	944.152	0.0537144	10.4031	0.558796	2.39989e-25	2.05732e-23	1.47304	ULK1	8408	unc-51 like autophagy activating kinase 1
ENSG00000173918	1002.68	0.0527054	-10.4	-0.548134	2.48015e-25	2.11676e-23	0.683904	C1QTNF1	114897	C1q and TNF related 1
ENSG00000175793	91.5223	0.121026	10.3986	1.2585	2.51629e-25	2.13818e-23	2.39247	SFN	2810	stratifin
ENSG00000109099	5042.53	0.0399854	10.3979	0.415766	2.53384e-25	2.1437e-23	1.33401	PMP22	5376	peripheral myelin protein 22
ENSG00000123892	106.162	0.0873236	-10.3672	-0.905302	3.49585e-25	2.93197e-23	0.533921	RAB38	23682	RAB38, member RAS oncogene family
ENSG00000205213	388.75	0.0617028	-10.3617	-0.639343	3.70501e-25	3.09401e-23	0.642005	LGR4	55366	leucine rich repeat containing G protein-coupled receptor 4
ENSG00000128274	1699.28	0.0439889	-10.3512	-0.45534	4.13058e-25	3.43459e-23	0.729338	A4GALT	53947	alpha 1,4-galactosyltransferase (P blood group)
ENSG00000163513	4089.6	0.0320871	-10.3486	-0.332057	4.24612e-25	3.51557e-23	0.794403	TGFBR2	7048	transforming growth factor beta receptor 2
ENSG00000146592	1222.63	0.0371193	10.3453	0.384009	4.39656e-25	3.62464e-23	1.30496	CREB5	9586	cAMP responsive element binding protein 5
ENSG00000059804	459.284	0.0513111	10.3372	0.530415	4.78114e-25	3.92499e-23	1.44434	SLC2A3	6515	solute carrier family 2 member 3
ENSG00000112294	104.541	0.100795	-10.3341	-1.04162	4.94189e-25	4.03049e-23	0.485782	ALDH5A1	7915	aldehyde dehydrogenase 5 family member A1
ENSG00000245532	28782	0.0930055	10.3339	0.961109	4.95125e-25	4.03049e-23	1.94681	NEAT1	283131	nuclear paraspeckle assembly transcript 1
ENSG00000186417	692.673	0.0659759	-10.3243	-0.681157	5.46997e-25	4.43411e-23	0.623665	GLDN	342035	gliomedin
ENSG00000104687	626.654	0.0467926	10.2967	0.481808	7.29566e-25	5.88942e-23	1.39649	GSR	2936	glutathione-disulfide reductase
ENSG00000064393	3192.09	0.051666	-10.2632	-0.530259	1.03217e-24	8.29763e-23	0.69243	HIPK2	28996	homeodomain interacting protein kinase 2
ENSG00000081923	214.115	0.0980325	-10.2625	-1.00606	1.03953e-24	8.32224e-23	0.497904	ATP8B1	5205	ATPase phospholipid transporting 8B1
ENSG00000159314	366.642	0.0702629	10.2574	0.720715	1.09607e-24	8.73878e-23	1.648	ARHGAP27	201176	Rho GTPase activating protein 27
ENSG00000184205	2524.86	0.0554628	10.2435	0.568135	1.26524e-24	1.00462e-22	1.48261	TSPYL2	64061	TSPY like 2
ENSG00000115548	668.194	0.0533405	10.2005	0.544101	1.97184e-24	1.55928e-22	1.45811	KDM3A	55818	lysine demethylase 3A
ENSG00000171150	851.519	0.044446	-10.1912	-0.452959	2.17012e-24	1.7091e-22	0.730543	SOCS5	9655	suppressor of cytokine signaling 5
ENSG00000138944	109.918	0.10257	-10.167	-1.04283	2.7839e-24	2.18362e-22	0.485375	SHISAL1	85352	shisa like 1
ENSG00000076685	973.231	0.0312034	10.1661	0.317217	2.80888e-24	2.19432e-22	1.24592	NT5C2	22978	5'-nucleotidase, cytosolic II
ENSG00000086015	1050.57	0.0425328	10.1575	0.432027	3.06856e-24	2.38757e-22	1.34913	MAST2	23139	microtubule associated serine/threonine kinase 2
ENSG00000110237	1569.27	0.0532862	-10.1553	-0.541137	3.13887e-24	2.4325e-22	0.687229	ARHGEF17	9828	Rho guanine nucleotide exchange factor 17
ENSG00000175264	353.892	0.0604049	10.1545	0.613379	3.16567e-24	2.44349e-22	1.52984	CHST1	8534	carbohydrate sulfotransferase 1
ENSG00000132254	974.426	0.0502181	10.1499	0.509708	3.31731e-24	2.55038e-22	1.42376	ARFIP2	23647	ADP ribosylation factor interacting protein 2
ENSG00000135931	751.453	0.0492917	-10.1438	-0.500007	3.52911e-24	2.70249e-22	0.707103	ARMC9	80210	armadillo repeat containing 9
ENSG00000159110	246.091	0.0625546	-10.1328	-0.633851	3.95326e-24	3.01537e-22	0.644454	IFNAR2	3455	interferon alpha and beta receptor subunit 2
ENSG00000088826	5901.17	0.0426168	10.0982	0.430354	5.62502e-24	4.27369e-22	1.34756	SMOX	54498	spermine oxidase
ENSG00000162772	369.514	0.114658	10.0923	1.15716	5.9753e-24	4.52209e-22	2.23018	ATF3	467	activating transcription factor 3
ENSG00000033867	1277.88	0.0417614	-10.0785	-0.420891	6.87854e-24	5.1854e-22	0.746963	SLC4A7	9497	solute carrier family 4 member 7
ENSG00000140465	18.6172	0.312161	-10.073	-3.1444	7.27318e-24	5.46165e-22	0.113095	CYP1A1	1543	cytochrome P450 family 1 subfamily A member 1
ENSG00000164823	846.481	0.0410166	-10.064	-0.412791	7.96947e-24	5.96141e-22	0.751169	OSGIN2	734	oxidative stress induced growth inhibitor family member 2
ENSG00000185112	439.517	0.0699569	10.0566	0.70353	8.58846e-24	6.39973e-22	1.62849	FAM43A	131583	family with sequence similarity 43 member A
ENSG00000163435	916.048	0.045447	-10.0202	-0.45539	1.24199e-23	9.21931e-22	0.729313	ELF3	1999	E74 like ETS transcription factor 3
ENSG00000148426	227.717	0.0722556	-10.0063	-0.72301	1.43027e-23	1.05361e-21	0.605832	PROSER2	254427	proline and serine rich 2
ENSG00000125741	374.511	0.0493363	-10.0015	-0.493435	1.50169e-23	1.10204e-21	0.710332	OPA3	80207	outer mitochondrial membrane lipid metabolism regulator OPA3
ENSG00000132510	1880.43	0.056057	9.99824	0.560472	1.55128e-23	1.13413e-21	1.47475	KDM6B	23135	lysine demethylase 6B
ENSG00000120129	1012.69	0.0592422	9.99407	0.59207	1.61793e-23	1.17841e-21	1.50741	DUSP1	1843	dual specificity phosphatase 1
ENSG00000136244	770.957	0.110037	-9.97631	-1.09777	1.93526e-23	1.40426e-21	0.467239	IL6	3569	interleukin 6
ENSG00000197301	69.3183	0.115951	-9.97466	-1.15657	1.96765e-23	1.42243e-21	0.448578	HMGA2-AS1	100129940	HMGA2 antisense RNA 1
ENSG00000152137	269.066	0.0718357	9.93775	0.713885	2.85195e-23	2.05404e-21	1.64022	HSPB8	26353	heat shock protein family B (small) member 8
ENSG00000116273	422.483	0.0537628	9.93643	0.53421	2.89005e-23	2.07377e-21	1.44815	PHF13	148479	PHD finger protein 13
ENSG00000155254	1660.64	0.0364881	-9.93566	-0.362534	2.91249e-23	2.08216e-21	0.777797	MARVELD1	83742	MARVEL domain containing 1
ENSG00000100219	3248.56	0.0343171	9.92731	0.340676	3.16676e-23	2.25562e-21	1.26635	XBP1	7494	X-box binding protein 1
ENSG00000065308	2696.42	0.0519823	-9.92413	-0.515879	3.26937e-23	2.32017e-21	0.699367	TRAM2	9697	translocation associated membrane protein 2
ENSG00000205710	297.956	0.0602993	9.90223	0.597097	4.07111e-23	2.8786e-21	1.51267	C17orf107	100130311	chromosome 17 open reading frame 107
ENSG00000151748	2079.02	0.0407598	-9.88717	-0.402999	4.73224e-23	3.33391e-21	0.756284	SAV1	60485	salvador family WW domain containing protein 1
ENSG00000115762	1315.62	0.0384792	9.88601	0.380406	4.78718e-23	3.36039e-21	1.30171	PLEKHB2	55041	pleckstrin homology domain containing B2
ENSG00000170345	467.909	0.100846	9.88292	0.996658	4.93716e-23	3.45114e-21	1.99537	FOS	2353	Fos proto-oncogene, AP-1 transcription factor subunit
ENSG00000115318	1041.41	0.055505	-9.88262	-0.548535	4.95208e-23	3.45114e-21	0.683714	LOXL3	84695	lysyl oxidase like 3
ENSG00000127954	227.242	0.0897425	-9.88021	-0.886675	5.07255e-23	3.52242e-21	0.540859	STEAP4	79689	STEAP4 metalloreductase
ENSG00000162066	249.273	0.0905425	9.87723	0.894309	5.22559e-23	3.61573e-21	1.85872	AMDHD2	51005	amidohydrolase domain containing 2
ENSG00000094916	3299.94	0.0332872	-9.86603	-0.328413	5.84306e-23	4.02859e-21	0.796412	CBX5	23468	chromobox 5
ENSG00000124875	548.664	0.127954	-9.86329	-1.26205	6.00508e-23	4.12562e-21	0.416952	CXCL6	6372	C-X-C motif chemokine ligand 6
ENSG00000116984	745.838	0.0519823	-9.84487	-0.511759	7.21306e-23	4.93802e-21	0.701367	MTR	4548	5-methyltetrahydrofolate-homocysteine methyltransferase
ENSG00000113552	1050.65	0.0410602	9.82288	0.403329	8.97388e-23	6.12183e-21	1.32256	GNPDA1	10007	glucosamine-6-phosphate deaminase 1
ENSG00000137462	1555.45	0.0619992	-9.81645	-0.608612	9.56521e-23	6.50233e-21	0.655827	TLR2	7097	toll like receptor 2
ENSG00000125124	425.275	0.0498414	-9.79711	-0.488302	1.15854e-22	7.84809e-21	0.712864	BBS2	583	Bardet-Biedl syndrome 2
ENSG00000117226	415.01	0.0488606	-9.77307	-0.477519	1.46926e-22	9.91827e-21	0.718212	GBP3	2635	guanylate binding protein 3
ENSG00000068654	910.524	0.0405109	-9.77264	-0.395898	1.47561e-22	9.92655e-21	0.760016	POLR1A	25885	RNA polymerase I subunit A
ENSG00000069399	968.604	0.0763822	-9.76409	-0.745803	1.60547e-22	1.07627e-20	0.596336	BCL3	602	BCL3 transcription coactivator
ENSG00000006453	1224.98	0.0320542	9.75378	0.312649	1.7772e-22	1.18729e-20	1.24199	BAIAP2L1	55971	BAR/IMD domain containing adaptor protein 2 like 1
ENSG00000217128	772.591	0.0434029	9.75148	0.423243	1.81792e-22	1.21032e-20	1.34094	FNIP1	96459	folliculin interacting protein 1
ENSG00000122257	965.429	0.064488	9.74024	0.628129	2.03072e-22	1.34737e-20	1.54556	RBBP6	5930	RB binding protein 6, ubiquitin ligase
ENSG00000188895	1260.29	0.039975	9.70991	0.388154	2.73587e-22	1.80904e-20	1.30872	MSL1	339287	MSL complex subunit 1
ENSG00000168003	6742.71	0.0382232	9.6996	0.370749	3.02694e-22	1.99469e-20	1.29302	SLC3A2	6520	solute carrier family 3 member 2
ENSG00000115325	635.342	0.0639651	-9.69543	-0.620169	3.15315e-22	2.07082e-20	0.650595	DOK1	1796	docking protein 1
ENSG00000104320	674.417	0.0372424	-9.67436	-0.360296	3.87526e-22	2.53646e-20	0.779005	NBN	4683	nibrin
ENSG00000227036	801.697	0.0542059	-9.66672	-0.523993	4.17553e-22	2.71465e-20	0.695444	LINC00511	400619	long intergenic non-protein coding RNA 511
ENSG00000153234	496.391	0.108847	9.66576	1.05209	4.21474e-22	2.73098e-20	2.07353	NR4A2	4929	nuclear receptor subfamily 4 group A member 2
ENSG00000048052	742.774	0.0457134	-9.65917	-0.441554	4.49502e-22	2.90288e-20	0.736341	HDAC9	9734	histone deacetylase 9
ENSG00000138073	843.957	0.0366068	9.61771	0.352074	6.7313e-22	4.33263e-20	1.27639	PREB	10113	prolactin regulatory element binding
ENSG00000171522	163.912	0.0939665	-9.61614	-0.903595	6.83482e-22	4.3847e-20	0.534553	PTGER4	5734	prostaglandin E receptor 4
ENSG00000006210	231.954	0.0652974	-9.58268	-0.625724	9.45619e-22	6.04635e-20	0.648095	CX3CL1	6376	C-X3-C motif chemokine ligand 1
ENSG00000005884	2975.89	0.042609	-9.58001	-0.408194	9.7036e-22	6.18413e-20	0.753566	ITGA3	3675	integrin subunit alpha 3
ENSG00000047346	418.862	0.0588748	9.56647	0.563224	1.10621e-21	7.0268e-20	1.47757	FAM214A	56204	family with sequence similarity 214 member A
ENSG00000130508	869.553	0.0836583	-9.56355	-0.80007	1.13785e-21	7.20415e-20	0.574321	PXDN	7837	peroxidasin
ENSG00000137831	1162.53	0.0487186	-9.55074	-0.465299	1.28772e-21	8.12649e-20	0.724321	UACA	55075	uveal autoantigen with coiled-coil domains and ankyrin repeats
ENSG00000119285	686.455	0.0466402	-9.53184	-0.444567	1.54521e-21	9.70074e-20	0.734805	HEATR1	55127	HEAT repeat containing 1
ENSG00000163638	788.605	0.0789997	-9.53171	-0.753002	1.54719e-21	9.70074e-20	0.593368	ADAMTS9	56999	ADAM metallopeptidase with thrombospondin type 1 motif 9
ENSG00000113916	5374.57	0.0277681	9.53078	0.264652	1.56112e-21	9.75651e-20	1.20135	BCL6	604	BCL6 transcription repressor
ENSG00000187605	347.562	0.0573511	9.52039	0.546005	1.72527e-21	1.07477e-19	1.46004	TET3	200424	tet methylcytosine dioxygenase 3
ENSG00000106266	927.947	0.0378781	9.50901	0.360183	1.92478e-21	1.19522e-19	1.28359	SNX8	29886	sorting nexin 8
ENSG00000197355	218.551	0.0807336	9.48117	0.765449	2.51456e-21	1.55646e-19	1.6999	UAP1L1	91373	UDP-N-acetylglucosamine pyrophosphorylase 1 like 1
ENSG00000128567	67.8105	0.143821	-9.46783	-1.36168	2.85717e-21	1.76289e-19	0.38913	PODXL	5420	podocalyxin like
ENSG00000147416	2121.62	0.0423442	9.4622	0.40067	3.0153e-21	1.85455e-19	1.32012	ATP6V1B2	526	ATPase H+ transporting V1 subunit B2
ENSG00000144560	2322.98	0.0328628	9.45667	0.310773	3.17907e-21	1.94909e-19	1.24037	VGLL4	9686	vestigial like family member 4
ENSG00000106404	149.223	0.102813	9.45617	0.972215	3.19441e-21	1.95232e-19	1.96185	CLDN15	24146	claudin 15
ENSG00000105856	1181.45	0.0561124	9.45292	0.530426	3.29507e-21	2.00751e-19	1.44436	HBP1	26959	HMG-box transcription factor 1
ENSG00000087086	28969.2	0.0477222	9.45072	0.451009	3.36517e-21	2.04379e-19	1.367	FTL	2512	ferritin light chain
ENSG00000146374	193.47	0.080959	-9.44898	-0.76498	3.42137e-21	2.07142e-19	0.588461	RSPO3	84870	R-spondin 3
ENSG00000137573	4416.84	0.0392133	-9.44575	-0.370399	3.5287e-21	2.12975e-19	0.773569	SULF1	23213	sulfatase 1
ENSG00000176095	1197.36	0.0315195	9.43172	0.297283	4.03431e-21	2.42735e-19	1.22883	IP6K1	9807	inositol hexakisphosphate kinase 1
ENSG00000006744	544.393	0.0487152	-9.41754	-0.458777	4.6179e-21	2.76988e-19	0.727603	ELAC2	60528	elaC ribonuclease Z 2
ENSG00000166073	460.903	0.0557959	-9.41699	-0.525429	4.64218e-21	2.77585e-19	0.694752	GPR176	11245	G protein-coupled receptor 176
ENSG00000164442	2082.9	0.0511696	-9.40488	-0.481244	5.20877e-21	3.10507e-19	0.71636	CITED2	10370	Cbp/p300 interacting transactivator with Glu/Asp rich carboxy-terminal domain 2
ENSG00000148700	425.581	0.0482452	-9.38967	-0.453007	6.01862e-21	3.57683e-19	0.730519	ADD3	120	adducin 3
ENSG00000198369	1242.93	0.0269031	9.38044	0.252363	6.56987e-21	3.8925e-19	1.19116	SPRED2	200734	sprouty related EVH1 domain containing 2
ENSG00000100503	773.447	0.0452085	-9.37791	-0.423961	6.72929e-21	3.9748e-19	0.745375	NIN	51199	ninein
ENSG00000163840	544.163	0.0528875	-9.37675	-0.495913	6.80365e-21	4.0065e-19	0.709113	DTX3L	151636	deltex E3 ubiquitin ligase 3L
ENSG00000102760	3533.53	0.0476175	9.35733	0.445573	8.17794e-21	4.79024e-19	1.36185	RGCC	28984	regulator of cell cycle
ENSG00000165494	1022.99	0.0617843	9.35725	0.578131	8.18401e-21	4.79024e-19	1.49291	PCF11	51585	PCF11 cleavage and polyadenylation factor subunit
ENSG00000143067	349.961	0.0550246	9.35568	0.514792	8.30638e-21	4.84722e-19	1.42879	ZNF697	90874	zinc finger protein 697
ENSG00000204386	598.703	0.0541272	9.35405	0.506308	8.43578e-21	4.90712e-19	1.42041	NEU1	4758	neuraminidase 1
ENSG00000171988	2023.38	0.0390305	9.35375	0.365081	8.45968e-21	4.90712e-19	1.28795	JMJD1C	221037	jumonji domain containing 1C
ENSG00000100994	15777.2	0.0365593	-9.34798	-0.341756	8.93361e-21	5.16656e-19	0.78908	PYGB	5834	glycogen phosphorylase B
ENSG00000175556	162.41	0.0660753	9.34331	0.617362	9.3365e-21	5.38349e-19	1.53407	LONRF3	79836	LON peptidase N-terminal domain and ring finger 3
ENSG00000125089	675.008	0.0476776	9.3287	0.444769	1.07182e-20	6.16185e-19	1.3611	SH3TC1	54436	SH3 domain and tetratricopeptide repeats 1
ENSG00000088448	998.048	0.0630956	9.32615	0.588439	1.09788e-20	6.29302e-19	1.50362	ANKRD10	55608	ankyrin repeat domain 10
ENSG00000116977	1164.83	0.0321708	9.31209	0.299578	1.25341e-20	7.16328e-19	1.23078	LGALS8	3964	galectin 8
ENSG00000185915	78.679	0.113992	-9.31047	-1.06132	1.27266e-20	7.25194e-19	0.479194	KLHL34	257240	kelch like family member 34
ENSG00000277443	477.314	0.0690986	-9.3045	-0.642928	1.34623e-20	7.64865e-19	0.640412	MARCKS	4082	myristoylated alanine rich protein kinase C substrate
ENSG00000152104	2361	0.0430408	-9.2956	-0.400091	1.46372e-20	8.29187e-19	0.757811	PTPN14	5784	protein tyrosine phosphatase non-receptor type 14
ENSG00000132429	336.558	0.059702	9.27788	0.553908	1.72879e-20	9.73651e-19	1.46806	POPDC3	64208	popeye domain containing 3
ENSG00000196950	111.536	0.0917701	9.26436	0.850191	1.96254e-20	1.10209e-18	1.80274	SLC39A10	57181	solute carrier family 39 member 10
ENSG00000058668	1358.59	0.0535664	-9.24131	-0.495024	2.43503e-20	1.36347e-18	0.70955	ATP2B4	493	ATPase plasma membrane Ca2+ transporting 4
ENSG00000178726	1994.31	0.0894748	-9.24004	-0.826751	2.46415e-20	1.3758e-18	0.563798	THBD	7056	thrombomodulin
ENSG00000102931	895.302	0.0397677	-9.23818	-0.367381	2.5073e-20	1.39587e-18	0.775188	ARL2BP	23568	ADP ribosylation factor like GTPase 2 binding protein
ENSG00000164647	905.109	0.0480262	-9.23496	-0.44352	2.58393e-20	1.43441e-18	0.735338	STEAP1	26872	STEAP family member 1
ENSG00000266074	550.858	0.0682095	-9.22719	-0.629382	2.77814e-20	1.53782e-18	0.646453	BAHCC1	57597	BAH domain and coiled-coil containing 1
ENSG00000079156	134.783	0.082096	9.22181	0.757073	2.92137e-20	1.6125e-18	1.69006	OSBPL6	114880	oxysterol binding protein like 6
ENSG00000133606	1173.83	0.0376408	9.21559	0.346882	3.09586e-20	1.70395e-18	1.27181	MKRN1	23608	makorin ring finger protein 1
ENSG00000241839	1005.83	0.0401123	9.21361	0.369579	3.1534e-20	1.72582e-18	1.29198	PLEKHO2	80301	pleckstrin homology domain containing O2
ENSG00000135763	252.462	0.0644576	-9.20301	-0.593204	3.4805e-20	1.89947e-18	0.662869	URB2	9816	URB2 ribosome biogenesis homolog
ENSG00000139926	1290.19	0.0399736	-9.2015	-0.367817	3.52976e-20	1.9182e-18	0.774954	FRMD6	122786	FERM domain containing 6
ENSG00000111266	414.942	0.0548333	9.20136	0.504541	3.53462e-20	1.9182e-18	1.41867	DUSP16	80824	dual specificity phosphatase 16
ENSG00000113369	5186	0.0398715	-9.19626	-0.366668	3.7063e-20	2.00575e-18	0.775571	ARRDC3	57561	arrestin domain containing 3
ENSG00000178752	522.753	0.0547618	-9.19478	-0.503523	3.75768e-20	2.02789e-18	0.705382	ERFE	151176	erythroferrone
ENSG00000176046	827.466	0.0597957	9.19063	0.54956	3.90547e-20	2.10179e-18	1.46364	NUPR1	26471	nuclear protein 1, transcriptional regulator
ENSG00000100034	759.3	0.0525693	-9.19024	-0.483124	3.91975e-20	2.10363e-18	0.715427	PPM1F	9647	protein phosphatase, Mg2+/Mn2+ dependent 1F
ENSG00000175029	951.491	0.0383209	9.18951	0.35215	3.94619e-20	2.11197e-18	1.27646	CTBP2	1488	C-terminal binding protein 2
ENSG00000162734	2186.33	0.0346853	9.18768	0.318678	4.01393e-20	2.14231e-18	1.24719	PEA15	8682	proliferation and apoptosis adaptor protein 15
ENSG00000166925	1196.97	0.0362409	9.14233	0.331327	6.11216e-20	3.2443e-18	1.25817	TSC22D4	81628	TSC22 domain family member 4
ENSG00000155324	496.103	0.0476022	-9.13418	-0.434807	6.59057e-20	3.48868e-18	0.739793	GRAMD2B	65983	GRAM domain containing 2B
ENSG00000198743	10539.5	0.093522	-9.13382	-0.854213	6.61222e-20	3.4906e-18	0.553167	SLC5A3	6526	solute carrier family 5 member 3
ENSG00000049239	1581.23	0.0454582	-9.12011	-0.414584	7.50483e-20	3.95105e-18	0.750236	H6PD	9563	hexose-6-phosphate dehydrogenase/glucose 1-dehydrogenase
ENSG00000163637	668.131	0.0437846	9.11215	0.398972	8.07622e-20	4.24035e-18	1.31857	PRICKLE2	166336	prickle planar cell polarity protein 2
ENSG00000173548	1054.65	0.0419738	-9.09499	-0.381751	9.45946e-20	4.95318e-18	0.767505	SNX33	257364	sorting nexin 33
ENSG00000148841	1119.19	0.0510795	9.07857	0.463729	1.10012e-19	5.74493e-18	1.3791	ITPRIP	85450	inositol 1,4,5-trisphosphate receptor interacting protein
ENSG00000235173	186.02	0.0852825	-9.07098	-0.773596	1.17947e-19	6.14277e-18	0.584958	HGH1	51236	HGH1 homolog
ENSG00000160007	3083.46	0.0574946	-9.0644	-0.521154	1.25296e-19	6.50801e-18	0.696814	ARHGAP35	2909	Rho GTPase activating protein 35
ENSG00000163485	331.731	0.113355	-9.06071	-1.02708	1.29607e-19	6.7139e-18	0.490702	ADORA1	134	adenosine A1 receptor
ENSG00000117525	46.4873	0.158356	9.05351	1.43368	1.3845e-19	7.15287e-18	2.70134	F3	2152	coagulation factor III, tissue factor
ENSG00000174791	725.013	0.0636041	-9.051	-0.57568	1.41671e-19	7.2998e-18	0.67097	RIN1	9610	Ras and Rab interactor 1
ENSG00000134900	713.881	0.0405995	9.04313	0.367146	1.52242e-19	7.82371e-18	1.2898	TPP2	7174	tripeptidyl peptidase 2
ENSG00000186591	1672.54	0.0326243	9.04178	0.294982	1.5414e-19	7.90028e-18	1.22687	UBE2H	7328	ubiquitin conjugating enzyme E2 H
ENSG00000170854	304.617	0.064968	-9.03128	-0.586744	1.69679e-19	8.67376e-18	0.665844	RIOX2	84864	ribosomal oxygenase 2
ENSG00000253276	372.21	0.0552338	-9.02163	-0.498299	1.85309e-19	9.44785e-18	0.707941	CCDC71L	168455	coiled-coil domain containing 71 like
ENSG00000123064	1109.32	0.0331613	-9.00651	-0.298667	2.12718e-19	1.08168e-17	0.813003	DDX54	79039	DEAD-box helicase 54
ENSG00000240694	61.6769	0.137163	-9.00286	-1.23486	2.19906e-19	1.1153e-17	0.424884	PNMA2	10687	PNMA family member 2
ENSG00000024422	2690.65	0.0346628	-9.00229	-0.312045	2.21053e-19	1.1182e-17	0.805499	EHD2	30846	EH domain containing 2
ENSG00000105376	79.6799	0.428374	9.00117	3.85587	2.23331e-19	1.12678e-17	14.4788	ICAM5	7087	intercellular adhesion molecule 5
ENSG00000182568	445.947	0.0536828	8.99513	0.482884	2.35957e-19	1.18632e-17	1.39753	SATB1	6304	SATB homeobox 1
ENSG00000169184	253.84	0.0683569	-8.99494	-0.614867	2.36358e-19	1.18632e-17	0.65299	MN1	4330	MN1 proto-oncogene, transcriptional regulator
ENSG00000111676	2875.07	0.03449	8.99299	0.310168	2.40605e-19	1.20452e-17	1.23985	ATN1	1822	atrophin 1
ENSG00000179300	65.015	0.124762	-8.97832	-1.12015	2.74929e-19	1.3728e-17	0.460045	RTL3	203430	retrotransposon Gag like 3
ENSG00000115415	1310.86	0.0349107	-8.97556	-0.313343	2.81912e-19	1.40405e-17	0.804775	STAT1	6772	signal transducer and activator of transcription 1
ENSG00000180616	519.961	0.0872385	-8.96767	-0.782326	3.02842e-19	1.50443e-17	0.581429	SSTR2	6752	somatostatin receptor 2
ENSG00000137124	120.299	0.10352	-8.96544	-0.928104	3.09056e-19	1.53137e-17	0.525549	ALDH1B1	219	aldehyde dehydrogenase 1 family member B1
ENSG00000105245	445.264	0.0570335	8.96115	0.511086	3.21315e-19	1.58805e-17	1.42512	NUMBL	9253	NUMB like endocytic adaptor protein
ENSG00000121057	414.969	0.0593951	-8.95838	-0.532084	3.29479e-19	1.62426e-17	0.691555	AKAP1	8165	A-kinase anchoring protein 1
ENSG00000204394	917.181	0.0373163	-8.95256	-0.334077	3.47325e-19	1.70789e-17	0.793292	VARS1	7407	valyl-tRNA synthetase 1
ENSG00000196230	3286.3	0.0381551	-8.94994	-0.341486	3.5566e-19	1.74444e-17	0.789228	TUBB	203068	tubulin beta class I
ENSG00000137869	154.223	0.0785223	-8.94598	-0.702459	3.68657e-19	1.80363e-17	0.614524	CYP19A1	1588	cytochrome P450 family 19 subfamily A member 1
ENSG00000165732	1767.81	0.0301936	-8.9302	-0.269635	4.25225e-19	2.07514e-17	0.829529	DDX21	9188	DExD-box helicase 21
ENSG00000111057	362.303	0.0604389	8.92882	0.539648	4.30573e-19	2.09596e-17	1.45362	KRT18	3875	keratin 18
ENSG00000116786	2021.09	0.0319719	8.92395	0.285316	4.49939e-19	2.18474e-17	1.21868	PLEKHM2	23207	pleckstrin homology and RUN domain containing M2
ENSG00000007866	396.931	0.0509535	8.92343	0.45468	4.52055e-19	2.18953e-17	1.37048	TEAD3	7005	TEA domain transcription factor 3
ENSG00000114796	539.97	0.071095	8.91463	0.633785	4.8946e-19	2.36479e-17	1.55163	KLHL24	54800	kelch like family member 24
ENSG00000181019	1742.31	0.0595269	8.89385	0.529423	5.90269e-19	2.83768e-17	1.44335	NQO1	1728	NAD(P)H quinone dehydrogenase 1
ENSG00000135926	3393.27	0.0365394	8.87516	0.324293	6.98328e-19	3.34886e-17	1.25205	TMBIM1	64114	transmembrane BAX inhibitor motif containing 1
ENSG00000237441	618.142	0.0528665	8.8741	0.469142	7.05024e-19	3.37263e-17	1.38429	RGL2	5863	ral guanine nucleotide dissociation stimulator like 2
ENSG00000119938	703.433	0.0477476	8.86222	0.423149	7.84378e-19	3.74299e-17	1.34085	PPP1R3C	5507	protein phosphatase 1 regulatory subunit 3C
ENSG00000106392	416.415	0.058351	-8.85622	-0.516769	8.27701e-19	3.94002e-17	0.698935	C1GALT1	56913	core 1 synthase, glycoprotein-N-acetylgalactosamine 3-beta-galactosyltransferase 1
ENSG00000179862	208.751	0.0883311	-8.85358	-0.782046	8.47557e-19	4.02465e-17	0.581541	CITED4	163732	Cbp/p300 interacting transactivator with Glu/Asp rich carboxy-terminal domain 4
ENSG00000121858	38.3312	0.142222	-8.83793	-1.25695	9.75104e-19	4.61899e-17	0.418429	TNFSF10	8743	TNF superfamily member 10
ENSG00000144063	455.355	0.0665562	-8.82124	-0.587108	1.13204e-18	5.3493e-17	0.665676	MALL	7851	mal, T cell differentiation protein like
ENSG00000138035	359.1	0.0475549	-8.81612	-0.41925	1.18491e-18	5.58553e-17	0.747813	PNPT1	87178	polyribonucleotide nucleotidyltransferase 1
ENSG00000121749	947.161	0.0440162	8.81581	0.388039	1.18825e-18	5.58768e-17	1.30861	TBC1D15	64786	TBC1 domain family member 15
ENSG00000198682	3368.93	0.0333601	8.7912	0.293276	1.47966e-18	6.94116e-17	1.22542	PAPSS2	9060	3'-phosphoadenosine 5'-phosphosulfate synthase 2
ENSG00000105849	295.191	0.0643823	-8.78489	-0.565591	1.56512e-18	7.32432e-17	0.675678	POLR1F	221830	RNA polymerase I subunit F
ENSG00000153250	2001	0.0280422	-8.78425	-0.24633	1.57406e-18	7.3484e-17	0.843038	RBMS1	5937	RNA binding motif single stranded interacting protein 1
ENSG00000204569	1542.75	0.0890323	8.77724	0.781458	1.67538e-18	7.80258e-17	1.71887	PPP1R10	5514	protein phosphatase 1 regulatory subunit 10
ENSG00000109606	2096.19	0.0313336	8.76441	0.27462	1.87754e-18	8.72315e-17	1.20968	DHX15	1665	DEAH-box helicase 15
ENSG00000172927	141.604	0.0746691	-8.74391	-0.6529	2.25182e-18	1.0437e-16	0.636001	MYEOV	26579	myeloma overexpressed
ENSG00000177565	2052.3	0.036671	-8.7326	-0.320233	2.48885e-18	1.15081e-16	0.800941	TBL1XR1	79718	TBL1X receptor 1
ENSG00000135917	212.891	0.0866196	-8.72864	-0.756072	2.57754e-18	1.18898e-16	0.592106	SLC19A3	80704	solute carrier family 19 member 3
ENSG00000123213	201.188	0.0771468	-8.72699	-0.67326	2.61532e-18	1.20355e-16	0.627088	NLN	57486	neurolysin
ENSG00000175215	4659.89	0.0235925	-8.72573	-0.205862	2.64473e-18	1.21419e-16	0.867021	CTDSP2	10106	CTD small phosphatase 2
ENSG00000143614	892.191	0.0359224	8.72526	0.313432	2.65581e-18	1.2164e-16	1.24266	GATAD2B	57459	GATA zinc finger domain containing 2B
ENSG00000163430	5837.18	0.0393636	-8.7195	-0.343231	2.79435e-18	1.27683e-16	0.788274	FSTL1	11167	follistatin like 1
ENSG00000133104	1175.61	0.0362423	8.71498	0.315851	2.90813e-18	1.3257e-16	1.24475	SPART	23111	spartin
ENSG00000136193	1225.77	0.0397908	-8.71459	-0.34676	2.91821e-18	1.32717e-16	0.786348	SCRN1	9805	secernin 1
ENSG00000090530	5586.33	0.0408016	-8.70601	-0.355219	3.14761e-18	1.42814e-16	0.781751	P3H2	55214	prolyl 3-hydroxylase 2
ENSG00000104081	582.55	0.0670819	-8.6991	-0.583552	3.3452e-18	1.51425e-16	0.667319	BMF	90427	Bcl2 modifying factor
ENSG00000113657	1449.02	0.0302711	-8.68544	-0.262918	3.77284e-18	1.69988e-16	0.833401	DPYSL3	1809	dihydropyrimidinase like 3
ENSG00000125257	288.092	0.0648075	-8.68456	-0.562825	3.80199e-18	1.70904e-16	0.676975	ABCC4	10257	ATP binding cassette subfamily C member 4
ENSG00000086061	1959.16	0.0426272	8.68293	0.370129	3.85718e-18	1.72984e-16	1.29247	DNAJA1	3301	DnaJ heat shock protein family (Hsp40) member A1
ENSG00000100823	664.434	0.0404162	-8.67281	-0.350522	4.21595e-18	1.88637e-16	0.7843	APEX1	328	apurinic/apyrimidinic endodeoxyribonuclease 1
ENSG00000184557	1346.83	0.0503875	-8.66553	-0.436634	4.49413e-18	2.0062e-16	0.738856	SOCS3	9021	suppressor of cytokine signaling 3
ENSG00000180573	173.545	0.0818488	8.66407	0.709144	4.55195e-18	2.02734e-16	1.63483	H2AC6	8334	H2A clustered histone 6
ENSG00000073849	1292.25	0.0424904	-8.63607	-0.36695	5.81786e-18	2.58521e-16	0.77542	ST6GAL1	6480	ST6 beta-galactoside alpha-2,6-sialyltransferase 1
ENSG00000197296	255.911	0.0655106	-8.63465	-0.565661	5.89084e-18	2.61165e-16	0.675646	FITM2	128486	fat storage inducing transmembrane protein 2
ENSG00000211455	1780.54	0.0414599	-8.6341	-0.357969	5.91918e-18	2.61822e-16	0.780262	STK38L	23012	serine/threonine kinase 38 like
ENSG00000144712	118.64	0.10947	-8.62836	-0.944549	6.22391e-18	2.74674e-16	0.519592	CAND2	23066	cullin associated and neddylation dissociated 2 (putative)
ENSG00000170801	133.619	0.0894483	8.62765	0.771728	6.26265e-18	2.75238e-16	1.70731	HTRA3	94031	HtrA serine peptidase 3
ENSG00000197599	32.6906	0.180248	8.6276	1.55511	6.26511e-18	2.75238e-16	2.93857	CCDC154	645811	coiled-coil domain containing 154
ENSG00000103257	2899.46	0.0656024	8.62462	0.565796	6.43059e-18	2.81869e-16	1.4802	SLC7A5	8140	solute carrier family 7 member 5
ENSG00000105993	1215.94	0.0389723	8.61845	0.33588	6.78667e-18	2.96806e-16	1.26215	DNAJB6	10049	DnaJ heat shock protein family (Hsp40) member B6
ENSG00000185222	595.265	0.0639036	8.61422	0.55048	7.04194e-18	3.07276e-16	1.46457	TCEAL9	51186	transcription elongation factor A like 9
ENSG00000116675	200.082	0.0695723	8.61278	0.59921	7.13122e-18	3.10472e-16	1.51489	DNAJC6	9829	DnaJ heat shock protein family (Hsp40) member C6
ENSG00000163734	288.525	0.103709	-8.60612	-0.892528	7.55735e-18	3.28287e-16	0.538669	CXCL3	2921	C-X-C motif chemokine ligand 3
ENSG00000114251	221.79	0.0722115	-8.60134	-0.621116	7.87901e-18	3.41494e-16	0.650168	WNT5A	7474	Wnt family member 5A
ENSG00000130518	63.9698	0.256524	8.59662	2.20524	8.20993e-18	3.55043e-16	4.61151	IQCN	80726	IQ motif containing N
ENSG00000125657	33.6095	0.14211	8.59436	1.22134	8.37283e-18	3.61281e-16	2.33164	TNFSF9	8744	TNF superfamily member 9
ENSG00000139597	134.215	0.0910885	8.57269	0.780873	1.01095e-17	4.35249e-16	1.71817	N4BP2L1	90634	NEDD4 binding protein 2 like 1
ENSG00000138594	1179.23	0.0391721	-8.56556	-0.335531	1.07551e-17	4.62015e-16	0.792492	TMOD3	29766	tropomodulin 3
ENSG00000099290	812.108	0.0377826	8.56401	0.32357	1.09007e-17	4.67235e-16	1.25142	WASHC2A	387680	WASH complex subunit 2A
ENSG00000122299	1320.87	0.0303994	-8.55185	-0.259971	1.21132e-17	5.18059e-16	0.835105	ZC3H7A	29066	zinc finger CCCH-type containing 7A
ENSG00000007908	176.238	0.135351	-8.54984	-1.15723	1.23263e-17	5.24855e-16	0.448373	SELE	6401	selectin E
ENSG00000084112	3530.46	0.0435752	-8.54539	-0.372367	1.28103e-17	5.44271e-16	0.772514	SSH1	54434	slingshot protein phosphatase 1
ENSG00000105371	104.58	0.231744	8.52228	1.97499	1.56449e-17	6.63247e-16	3.93124	ICAM4	3386	intercellular adhesion molecule 4 (Landsteiner-Wiener blood group)
ENSG00000012822	1849.71	0.0479639	8.51429	0.408379	1.67609e-17	7.09006e-16	1.32719	CALCOCO1	57658	calcium binding and coiled-coil domain 1
ENSG00000131467	1396.73	0.0296361	-8.50827	-0.252152	1.76553e-17	7.45215e-16	0.839643	PSME3	10197	proteasome activator subunit 3
ENSG00000101230	2184.84	0.0401004	-8.50653	-0.341115	1.7922e-17	7.5483e-16	0.789431	ISM1	140862	isthmin 1
ENSG00000166289	252.093	0.0716427	8.50112	0.609044	1.87764e-17	7.89099e-16	1.52525	PLEKHF1	79156	pleckstrin homology and FYVE domain containing 1
ENSG00000198355	2585.08	0.0487598	8.4915	0.414044	2.03992e-17	8.55441e-16	1.33242	PIM3	415116	Pim-3 proto-oncogene, serine/threonine kinase
ENSG00000139722	1601.55	0.0303641	8.49115	0.257826	2.04608e-17	8.5617e-16	1.19568	VPS37B	79720	VPS37B subunit of ESCRT-I
ENSG00000103044	113.306	0.12433	-8.48179	-1.05454	2.21753e-17	9.25913e-16	0.481451	HAS3	3038	hyaluronan synthase 3
ENSG00000139793	557.178	0.0490476	8.47213	0.415538	2.4094e-17	1.00387e-15	1.3338	MBNL2	10150	muscleblind like splicing regulator 2
ENSG00000080824	11725.7	0.043746	8.45991	0.370087	2.67581e-17	1.11247e-15	1.29243	HSP90AA1	3320	heat shock protein 90 alpha family class A member 1
ENSG00000012174	585.58	0.0499135	-8.45216	-0.421877	2.85972e-17	1.18638e-15	0.746453	MBTPS2	51360	membrane bound transcription factor peptidase, site 2
ENSG00000145907	1905.29	0.0322928	-8.44988	-0.27287	2.91613e-17	1.2072e-15	0.827671	G3BP1	10146	G3BP stress granule assembly factor 1
ENSG00000239306	569.92	0.0491095	8.4425	0.414607	3.10631e-17	1.28178e-15	1.33294	RBM14	10432	RNA binding motif protein 14
ENSG00000167703	981.813	0.0472368	-8.44238	-0.39879	3.1095e-17	1.28178e-15	0.758494	SLC43A2	124935	solute carrier family 43 member 2
ENSG00000153395	605.797	0.0467203	-8.4371	-0.394184	3.2531e-17	1.33812e-15	0.76092	LPCAT1	79888	lysophosphatidylcholine acyltransferase 1
ENSG00000153246	517.096	0.0545289	-8.42959	-0.459656	3.46887e-17	1.42385e-15	0.727159	PLA2R1	22925	phospholipase A2 receptor 1
ENSG00000104738	280.736	0.0615092	-8.42555	-0.518248	3.59068e-17	1.47073e-15	0.698219	MCM4	4173	minichromosome maintenance complex component 4
ENSG00000197381	772.272	0.0562355	-8.41495	-0.473218	3.93069e-17	1.60661e-15	0.720356	ADARB1	104	adenosine deaminase RNA specific B1
ENSG00000099625	116.222	0.108153	8.40986	0.909556	4.1049e-17	1.67428e-15	1.87847	CBARP	255057	CACN subunit beta associated regulatory protein
ENSG00000151612	383.916	0.0564383	-8.39828	-0.473984	4.53061e-17	1.84403e-15	0.719973	ZNF827	152485	zinc finger protein 827
ENSG00000141664	298.459	0.0502878	8.38501	0.421664	5.07196e-17	2.06005e-15	1.33947	ZCCHC2	54877	zinc finger CCHC-type containing 2
ENSG00000068323	1668.51	0.0334449	8.38197	0.280334	5.2048e-17	2.10958e-15	1.21448	TFE3	7030	transcription factor binding to IGHM enhancer 3
ENSG00000001167	617.725	0.0480542	-8.37883	-0.402638	5.34567e-17	2.16215e-15	0.756474	NFYA	4800	nuclear transcription factor Y subunit alpha
ENSG00000168542	8355.9	0.044991	-8.37607	-0.376848	5.47225e-17	2.20874e-15	0.770118	COL3A1	1281	collagen type III alpha 1 chain
ENSG00000170608	225.943	0.0900769	8.37569	0.754456	5.49015e-17	2.21135e-15	1.687	FOXA3	3171	forkhead box A3
ENSG00000134318	1407.36	0.0449447	-8.36577	-0.375997	5.97234e-17	2.40058e-15	0.770573	ROCK2	9475	Rho associated coiled-coil containing protein kinase 2
ENSG00000119280	2485.97	0.0338302	-8.36216	-0.282894	6.15797e-17	2.47007e-15	0.821941	C1orf198	84886	chromosome 1 open reading frame 198
ENSG00000160888	1697.12	0.0544192	8.35731	0.454798	6.41663e-17	2.56851e-15	1.37059	IER2	9592	immediate early response 2
ENSG00000196821	1381.58	0.0354209	8.33112	0.295096	8.00817e-17	3.1963e-15	1.22697	ILRUN	64771	inflammation and lipid regulator with UBA-like and NBR1-like domains
ENSG00000163939	936.831	0.0388289	-8.33097	-0.323483	8.01797e-17	3.1963e-15	0.799138	PBRM1	55193	polybromo 1
ENSG00000016391	447.907	0.061034	-8.33018	-0.508424	8.07219e-17	3.2113e-15	0.70299	CHDH	55349	choline dehydrogenase
ENSG00000197702	1902.09	0.0285645	-8.32697	-0.237856	8.2937e-17	3.29267e-15	0.848005	PARVA	55742	parvin alpha
ENSG00000160058	1210.44	0.0319209	8.32333	0.265688	8.55248e-17	3.38846e-15	1.20221	BSDC1	55108	BSD domain containing 1
ENSG00000180104	953.003	0.0384569	-8.31543	-0.319786	9.14176e-17	3.61454e-15	0.801189	EXOC3	11336	exocyst complex component 3
ENSG00000120742	1568.12	0.0415705	8.31192	0.345531	9.41675e-17	3.69659e-15	1.27062	SERP1	27230	stress associated endoplasmic reticulum protein 1
ENSG00000073605	181.221	0.0937795	8.31181	0.779477	9.4256e-17	3.69659e-15	1.71651	GSDMB	55876	gasdermin B
ENSG00000213923	1342.2	0.0396472	8.30952	0.329449	9.60902e-17	3.76091e-15	1.25653	CSNK1E	1454	casein kinase 1 epsilon
ENSG00000121440	210.402	0.0659996	-8.30681	-0.548246	9.83099e-17	3.84003e-15	0.683851	PDZRN3	23024	PDZ domain containing ring finger 3
ENSG00000023839	92.9086	0.176308	8.30618	1.46445	9.8834e-17	3.84699e-15	2.75958	ABCC2	1244	ATP binding cassette subfamily C member 2
ENSG00000124588	890.485	0.0354846	8.30612	0.294739	9.88851e-17	3.84699e-15	1.22666	NQO2	4835	N-ribosyldihydronicotinamide:quinone reductase 2
ENSG00000136840	1102.98	0.0402598	8.29523	0.333965	1.08373e-16	4.20767e-15	1.26047	ST6GALNAC4	27090	ST6 N-acetylgalactosaminide alpha-2,6-sialyltransferase 4
ENSG00000111981	99.4789	0.109778	8.29098	0.910172	1.12315e-16	4.35197e-15	1.87927	ULBP1	80329	UL16 binding protein 1
ENSG00000237523	57.4117	0.111257	-8.28769	-0.922068	1.15467e-16	4.4652e-15	0.527752	LINC00857	439990	long intergenic non-protein coding RNA 857
ENSG00000132613	806.582	0.0457374	8.28579	0.37897	1.17327e-16	4.52809e-15	1.30041	MTSS2	92154	MTSS I-BAR domain containing 2
ENSG00000115112	227.461	0.144317	-8.28314	-1.1954	1.19967e-16	4.62076e-15	0.436665	TFCP2L1	29842	transcription factor CP2 like 1
ENSG00000112763	511.457	0.0422929	8.27326	0.3499	1.30344e-16	5.01047e-15	1.27447	BTN2A1	11120	butyrophilin subfamily 2 member A1
ENSG00000115524	4719.36	0.0256927	8.27278	0.21255	1.30866e-16	5.02059e-15	1.15873	SF3B1	23451	splicing factor 3b subunit 1
ENSG00000129474	225.689	0.0626207	-8.26953	-0.517844	1.34486e-16	5.14926e-15	0.698415	AJUBA	84962	ajuba LIM protein
ENSG00000150990	467.036	0.0497391	-8.26446	-0.411067	1.40332e-16	5.36251e-15	0.752067	DHX37	57647	DEAH-box helicase 37
ENSG00000149257	1122.76	0.0460456	8.25976	0.380326	1.45964e-16	5.56674e-15	1.30164	SERPINH1	871	serpin family H member 1
ENSG00000187678	1379.67	0.0432564	8.25802	0.357213	1.4811e-16	5.63751e-15	1.28095	SPRY4	81848	sprouty RTK signaling antagonist 4
ENSG00000163932	662.188	0.044899	8.25668	0.370717	1.49778e-16	5.6898e-15	1.293	PRKCD	5580	protein kinase C delta
ENSG00000128928	461.649	0.0487585	-8.24615	-0.402069	1.63584e-16	6.20212e-15	0.756772	IVD	3712	isovaleryl-CoA dehydrogenase
ENSG00000150907	407.307	0.0477141	8.23086	0.392728	1.85872e-16	7.03337e-15	1.31287	FOXO1	2308	forkhead box O1
ENSG00000261236	295.608	0.0567541	-8.22774	-0.466958	1.90773e-16	7.20476e-15	0.723489	BOP1	23246	BOP1 ribosomal biogenesis factor
ENSG00000225614	1000.34	0.130402	8.22284	1.07228	1.98747e-16	7.49129e-15	2.10275	ZNF469	84627	zinc finger protein 469
ENSG00000112851	814.368	0.0427652	8.21193	0.351185	2.17663e-16	8.18836e-15	1.27561	ERBIN	55914	erbb2 interacting protein
ENSG00000152484	1019.3	0.0392015	8.19887	0.321408	2.42663e-16	9.11116e-15	1.24955	USP12	219333	ubiquitin specific peptidase 12
ENSG00000179388	336.73	0.0819613	8.1919	0.671419	2.57142e-16	9.61749e-15	1.59264	EGR3	1960	early growth response 3
ENSG00000165271	802.481	0.0449279	-8.18971	-0.367947	2.61848e-16	9.75587e-15	0.774885	NOL6	65083	nucleolar protein 6
ENSG00000189308	313.77	0.0547474	8.18862	0.448306	2.64241e-16	9.8261e-15	1.36444	LIN54	132660	lin-54 DREAM MuvB core complex component
ENSG00000275835	268.321	0.0594827	-8.186	-0.486925	2.70042e-16	1.00226e-14	0.713544	TUBGCP5	114791	tubulin gamma complex associated protein 5
ENSG00000198756	4996.41	0.0461617	-8.17305	-0.377282	3.00686e-16	1.11386e-14	0.769887	COLGALT2	23127	collagen beta(1-O)galactosyltransferase 2
ENSG00000165175	760.827	0.0417564	-8.16949	-0.341129	3.09693e-16	1.14504e-14	0.789423	MID1IP1	58526	MID1 interacting protein 1
ENSG00000135372	750.708	0.0387973	-8.1597	-0.316575	3.35854e-16	1.2394e-14	0.802974	NAT10	55226	N-acetyltransferase 10
ENSG00000005238	582.804	0.0511861	8.15196	0.417267	3.58062e-16	1.31884e-14	1.3354	FAM214B	80256	family with sequence similarity 214 member B
ENSG00000081041	400.353	0.107269	-8.14387	-0.873586	3.82851e-16	1.40747e-14	0.545788	CXCL2	2920	C-X-C motif chemokine ligand 2
ENSG00000162889	2290.49	0.0275234	8.14169	0.224087	3.89811e-16	1.43034e-14	1.16804	MAPKAPK2	9261	MAPK activated protein kinase 2
ENSG00000162236	677.121	0.0481115	8.13468	0.391372	4.13033e-16	1.51269e-14	1.31164	STX5	6811	syntaxin 5
ENSG00000112343	760.924	0.0442177	8.12283	0.359173	4.55455e-16	1.6649e-14	1.28269	TRIM38	10475	tripartite motif containing 38
ENSG00000152409	484.44	0.0524681	8.11319	0.425684	4.93084e-16	1.79906e-14	1.34321	JMY	133746	junction mediating and regulatory protein, p53 cofactor
ENSG00000255874	407.407	0.0685448	8.09899	0.555143	5.54191e-16	2.01821e-14	1.46931	PRECSIT	283487	p53 regulated carcinoma associated Stat3 activating long intergenic non-protein coding transcript
ENSG00000013375	1518.88	0.0286905	8.09207	0.232166	5.86588e-16	2.13219e-14	1.1746	PGM3	5238	phosphoglucomutase 3
ENSG00000155090	928.277	0.0401148	8.08162	0.324193	6.39125e-16	2.31447e-14	1.25196	KLF10	7071	Kruppel like factor 10
ENSG00000134986	638.427	0.0686628	-8.08107	-0.554869	6.42027e-16	2.32064e-14	0.680719	NREP	9315	neuronal regeneration related protein
ENSG00000144567	1531.65	0.0327945	8.08057	0.264998	6.44641e-16	2.32575e-14	1.20163	RETREG2	79137	reticulophagy regulator family member 2
ENSG00000198081	167.191	0.0762181	-8.06572	-0.614754	7.28078e-16	2.62189e-14	0.653041	ZBTB14	7541	zinc finger and BTB domain containing 14
ENSG00000136891	405.808	0.0528203	8.06393	0.425939	7.38817e-16	2.65563e-14	1.34345	TEX10	54881	testis expressed 10
ENSG00000157954	1002.1	0.0357786	8.06115	0.288416	7.55807e-16	2.71167e-14	1.2213	WIPI2	26100	WD repeat domain, phosphoinositide interacting 2
ENSG00000160208	590.881	0.0574447	-8.05575	-0.46276	7.89921e-16	2.82882e-14	0.725597	RRP1B	23076	ribosomal RNA processing 1B
ENSG00000156113	4043.46	0.0270936	-8.05331	-0.218193	8.05849e-16	2.88054e-14	0.859642	KCNMA1	3778	potassium calcium-activated channel subfamily M alpha 1
ENSG00000164283	238.661	0.0740694	-8.0527	-0.596458	8.09904e-16	2.8897e-14	0.661376	ESM1	11082	endothelial cell specific molecule 1
ENSG00000147050	694.361	0.0396263	8.04927	0.318962	8.32923e-16	2.96637e-14	1.24743	KDM6A	7403	lysine demethylase 6A
ENSG00000196843	362.992	0.0533361	8.04839	0.42927	8.38879e-16	2.9821e-14	1.34655	ARID5A	10865	AT-rich interaction domain 5A
ENSG00000179051	898.607	0.0361408	8.04201	0.290645	8.83761e-16	3.13589e-14	1.22319	RCC2	55920	regulator of chromosome condensation 2
ENSG00000108840	1414.12	0.0366109	8.03671	0.294231	9.22825e-16	3.26852e-14	1.22623	HDAC5	10014	histone deacetylase 5
ENSG00000099956	693.565	0.0407531	-8.03447	-0.32743	9.3981e-16	3.3226e-14	0.796955	SMARCB1	6598	SWI/SNF related, matrix associated, actin dependent regulator of chromatin, subfamily b, member 1
ENSG00000150961	2366.98	0.0277722	8.03135	0.223049	9.64054e-16	3.40211e-14	1.1672	SEC24D	9871	SEC24 homolog D, COPII coat complex component
ENSG00000049759	607.012	0.0460836	-8.03021	-0.370061	9.73029e-16	3.42754e-14	0.77375	NEDD4L	23327	NEDD4 like E3 ubiquitin protein ligase
ENSG00000203727	157.212	0.0864358	-8.02479	-0.693629	1.017e-15	3.57593e-14	0.618297	SAMD5	389432	sterile alpha motif domain containing 5
ENSG00000214193	612.883	0.0590437	8.01732	0.473373	1.08074e-15	3.79317e-14	1.38835	SH3D21	79729	SH3 domain containing 21
ENSG00000133422	1092.35	0.031803	8.01604	0.254934	1.09205e-15	3.82592e-14	1.19328	MORC2	22880	MORC family CW-type zinc finger 2
ENSG00000176903	782.648	0.0459591	-8.01582	-0.368399	1.09407e-15	3.82608e-14	0.774641	PNMA1	9240	PNMA family member 1
ENSG00000169826	1792.65	0.0307216	8.01154	0.246127	1.13277e-15	3.95427e-14	1.18602	CSGALNACT2	55454	chondroitin sulfate N-acetylgalactosaminyltransferase 2
ENSG00000126705	734.149	0.0429191	8.00662	0.343637	1.179e-15	4.10825e-14	1.26895	AHDC1	27245	AT-hook DNA binding motif containing 1
ENSG00000169991	190.649	0.0730043	7.99987	0.584025	1.2455e-15	4.3322e-14	1.49903	IFFO2	126917	intermediate filament family orphan 2
ENSG00000123689	4670.5	0.0479314	-7.99643	-0.38328	1.28081e-15	4.44701e-14	0.766692	G0S2	50486	G0/G1 switch 2
ENSG00000075391	708.805	0.042727	-7.98941	-0.341363	1.35591e-15	4.69937e-14	0.789295	RASAL2	9462	RAS protein activator like 2
ENSG00000102393	219.445	0.0689136	7.98765	0.550458	1.37537e-15	4.75827e-14	1.46455	GLA	2717	galactosidase alpha
ENSG00000099622	3132.89	0.0396986	-7.9851	-0.316997	1.40408e-15	4.84897e-14	0.802739	CIRBP	1153	cold inducible RNA binding protein
ENSG00000131386	2195.56	0.0326572	-7.97746	-0.260522	1.49377e-15	5.14952e-14	0.834786	GALNT15	117248	polypeptide N-acetylgalactosaminyltransferase 15
ENSG00000136869	1047.54	0.0507376	-7.96235	-0.40399	1.68804e-15	5.80891e-14	0.755765	TLR4	7099	toll like receptor 4
ENSG00000138670	130.895	0.082062	7.96099	0.653294	1.70673e-15	5.8628e-14	1.57276	RASGEF1B	153020	RasGEF domain family member 1B
ENSG00000167721	761.986	0.0355108	-7.95932	-0.282642	1.72985e-15	5.93169e-14	0.822084	TSR1	55720	TSR1 ribosome maturation factor
ENSG00000131471	647.16	0.0941707	-7.9566	-0.749279	1.76829e-15	6.05282e-14	0.594901	AOC3	8639	amine oxidase copper containing 3
ENSG00000143622	265.237	0.0576237	7.95478	0.458384	1.79449e-15	6.13164e-14	1.374	RIT1	6016	Ras like without CAAX 1
ENSG00000153162	2214.89	0.0412225	7.95274	0.327832	1.82424e-15	6.22234e-14	1.25513	BMP6	654	bone morphogenetic protein 6
ENSG00000116704	507.995	0.0557873	-7.95216	-0.44363	1.83285e-15	6.2407e-14	0.735282	SLC35D1	23169	solute carrier family 35 member D1
ENSG00000136830	14275	0.027015	-7.9461	-0.214664	1.9247e-15	6.54195e-14	0.861747	NIBAN2	64855	niban apoptosis regulator 2
ENSG00000139263	506.279	0.0516039	-7.94505	-0.409996	1.94106e-15	6.58602e-14	0.752625	LRIG3	121227	leucine rich repeats and immunoglobulin like domains 3
ENSG00000163297	993.532	0.0426841	-7.9425	-0.339019	1.98149e-15	6.71145e-14	0.790579	ANTXR2	118429	ANTXR cell adhesion molecule 2
ENSG00000152518	761.582	0.0540969	-7.94165	-0.429619	1.99506e-15	6.74559e-14	0.742458	ZFP36L2	678	ZFP36 ring finger protein like 2
ENSG00000145675	850.015	0.0608825	-7.93335	-0.483002	2.13312e-15	7.18967e-14	0.715487	PIK3R1	5295	phosphoinositide-3-kinase regulatory subunit 1
ENSG00000090006	1432.63	0.046287	7.93331	0.367209	2.13382e-15	7.18967e-14	1.28985	LTBP4	8425	latent transforming growth factor beta binding protein 4
ENSG00000153904	473.916	0.0505443	-7.93265	-0.400951	2.14511e-15	7.21515e-14	0.757359	DDAH1	23576	dimethylarginine dimethylaminohydrolase 1
ENSG00000133216	402.469	0.0505914	-7.9295	-0.401164	2.20037e-15	7.38821e-14	0.757247	EPHB2	2048	EPH receptor B2
ENSG00000237232	83.8519	0.114323	-7.92548	-0.906068	2.27261e-15	7.61249e-14	0.533638	ZNF295-AS1	150142	ZNF295 antisense RNA 1
ENSG00000140950	311.41	0.0566745	-7.92535	-0.449165	2.27502e-15	7.61249e-14	0.732467	MEAK7	57707	MTOR associated protein, eak-7 homolog
ENSG00000128272	7023.18	0.0386285	7.91745	0.305839	2.42434e-15	8.09812e-14	1.23614	ATF4	468	activating transcription factor 4
ENSG00000147408	2607.1	0.02456	-7.91153	-0.194307	2.54242e-15	8.47793e-14	0.873992	CSGALNACT1	55790	chondroitin sulfate N-acetylgalactosaminyltransferase 1
ENSG00000101361	1028.17	0.0314694	-7.90698	-0.248828	2.63702e-15	8.77828e-14	0.84158	NOP56	10528	NOP56 ribonucleoprotein
ENSG00000102034	453.496	0.0501726	7.90284	0.396506	2.72624e-15	9.05972e-14	1.31632	ELF4	2000	E74 like ETS transcription factor 4
ENSG00000142657	1572.3	0.0433575	7.89526	0.342319	2.89702e-15	9.61076e-14	1.26779	PGD	5226	phosphogluconate dehydrogenase
ENSG00000211448	332.771	0.060875	7.89029	0.480321	3.01492e-15	9.9848e-14	1.39505	DIO2	1734	iodothyronine deiodinase 2
ENSG00000102401	783.23	0.0419422	7.88205	0.330591	3.22044e-15	1.06472e-13	1.25753	ARMCX3	51566	armadillo repeat containing X-linked 3
ENSG00000138640	298.028	0.0537167	7.87511	0.423025	3.40437e-15	1.12362e-13	1.34074	FAM13A	10144	family with sequence similarity 13 member A
ENSG00000111802	727.086	0.0448388	7.86686	0.35274	3.63658e-15	1.19822e-13	1.27698	TDP2	51567	tyrosyl-DNA phosphodiesterase 2
ENSG00000178381	233.756	0.0623232	7.86153	0.489955	3.79475e-15	1.24821e-13	1.4044	ZFAND2A	90637	zinc finger AN1-type containing 2A
ENSG00000143479	366.075	0.0574345	7.85578	0.451193	3.973e-15	1.30463e-13	1.36717	DYRK3	8444	dual specificity tyrosine phosphorylation regulated kinase 3
ENSG00000114541	473.429	0.0469104	-7.84414	-0.367972	4.35941e-15	1.42909e-13	0.774871	FRMD4B	23150	FERM domain containing 4B
ENSG00000144959	118.256	0.0937032	-7.8432	-0.734933	4.3922e-15	1.43741e-13	0.600846	NCEH1	57552	neutral cholesterol ester hydrolase 1
ENSG00000173145	255.321	0.0600878	-7.84137	-0.47117	4.45672e-15	1.45606e-13	0.721379	NOC3L	64318	NOC3 like DNA replication regulator
ENSG00000207870	27.5002	0.207103	7.83839	1.62336	4.56348e-15	1.48843e-13	3.08091	MIR221	407006	microRNA 221
ENSG00000137801	17946.8	0.0847672	-7.83193	-0.66389	4.80452e-15	1.56442e-13	0.631174	THBS1	7057	thrombospondin 1
ENSG00000108175	9257.39	0.0414487	-7.82992	-0.32454	4.88185e-15	1.58693e-13	0.798553	ZMIZ1	57178	zinc finger MIZ-type containing 1
ENSG00000117069	41.2395	0.15132	-7.82462	-1.18402	5.09188e-15	1.65243e-13	0.440124	ST6GALNAC5	81849	ST6 N-acetylgalactosaminide alpha-2,6-sialyltransferase 5
ENSG00000123358	166.206	0.0887114	7.82138	0.693846	5.22481e-15	1.69273e-13	1.61759	NR4A1	3164	nuclear receptor subfamily 4 group A member 1
ENSG00000170871	1011.02	0.0392885	7.81585	0.307073	5.45931e-15	1.76575e-13	1.23719	KIAA0232	9778	KIAA0232
ENSG00000156011	5218.46	0.0375932	-7.81318	-0.293722	5.57649e-15	1.79872e-13	0.815795	PSD3	23362	pleckstrin and Sec7 domain containing 3
ENSG00000138771	157.602	0.121802	-7.8131	-0.951655	5.57981e-15	1.79872e-13	0.517039	SHROOM3	57619	shroom family member 3
ENSG00000157617	590.947	0.0559932	-7.8025	-0.436887	6.06938e-15	1.95329e-13	0.738727	C2CD2	25966	C2 calcium dependent domain containing 2
ENSG00000106772	3093.11	0.0527602	-7.79757	-0.411401	6.31108e-15	2.02771e-13	0.751893	PRUNE2	158471	prune homolog 2 with BCH domain
ENSG00000159363	875.767	0.041322	-7.79254	-0.322003	6.56749e-15	2.1066e-13	0.799958	ATP13A2	23400	ATPase cation transporting 13A2
ENSG00000174600	1506.79	0.0735088	-7.79051	-0.572671	6.67405e-15	2.13724e-13	0.672371	CMKLR1	1240	chemerin chemokine-like receptor 1
ENSG00000170961	282.833	0.088505	-7.79014	-0.689467	6.69337e-15	2.13989e-13	0.620083	HAS2	3037	hyaluronan synthase 2
ENSG00000103381	374.575	0.0533547	-7.77264	-0.414707	7.68649e-15	2.45335e-13	0.750172	CPPED1	55313	calcineurin like phosphoesterase domain containing 1
ENSG00000114302	753.269	0.0389906	-7.77136	-0.30301	7.76453e-15	2.47418e-13	0.810559	PRKAR2A	5576	protein kinase cAMP-dependent type II regulatory subunit alpha
ENSG00000112419	901.821	0.0479512	-7.77014	-0.372588	7.83981e-15	2.49406e-13	0.772396	PHACTR2	9749	phosphatase and actin regulator 2
ENSG00000071242	642.535	0.040543	-7.76845	-0.314957	7.94497e-15	2.52338e-13	0.803875	RPS6KA2	6196	ribosomal protein S6 kinase A2
ENSG00000114790	113.747	0.0877573	7.76287	0.681248	8.30313e-15	2.63281e-13	1.60353	ARHGEF26	26084	Rho guanine nucleotide exchange factor 26
ENSG00000133794	368.772	0.0564018	7.76224	0.437805	8.3439e-15	2.64142e-13	1.35454	ARNTL	406	aryl hydrocarbon receptor nuclear translocator like
ENSG00000068976	31.5846	0.250701	7.75829	1.94501	8.60838e-15	2.7207e-13	3.85041	PYGM	5837	glycogen phosphorylase, muscle associated
ENSG00000170166	38.2735	0.175198	-7.75067	-1.3579	9.141e-15	2.88433e-13	0.390149	HOXD4	3233	homeobox D4
ENSG00000204673	1181.58	0.0404546	7.73846	0.313056	1.00631e-14	3.17011e-13	1.24234	AKT1S1	84335	AKT1 substrate 1
ENSG00000227051	819.855	0.0424755	7.73586	0.328584	1.02707e-14	3.23025e-13	1.25578	C14orf132	56967	chromosome 14 open reading frame 132
ENSG00000162733	3665.4	0.034589	-7.73438	-0.267524	1.03909e-14	3.26277e-13	0.830744	DDR2	4921	discoidin domain receptor tyrosine kinase 2
ENSG00000091986	5837.98	0.0425523	-7.73199	-0.329014	1.05875e-14	3.31912e-13	0.79608	CCDC80	151887	coiled-coil domain containing 80
ENSG00000073008	1389.42	0.0345614	-7.72745	-0.267071	1.09718e-14	3.43406e-13	0.831005	PVR	5817	PVR cell adhesion molecule
ENSG00000065150	1890.77	0.0297698	-7.72265	-0.229902	1.13938e-14	3.56038e-13	0.852693	IPO5	3843	importin 5
ENSG00000109790	551.011	0.0443563	-7.72118	-0.342483	1.15254e-14	3.59571e-13	0.788682	KLHL5	51088	kelch like family member 5
ENSG00000162461	50.46	0.203406	7.71915	1.57012	1.1711e-14	3.64774e-13	2.9693	SLC25A34	284723	solute carrier family 25 member 34
ENSG00000005961	12.6557	0.251069	7.71839	1.93785	1.17808e-14	3.6636e-13	3.83134	ITGA2B	3674	integrin subunit alpha 2b
ENSG00000175470	322.294	0.0522978	7.71531	0.403493	1.20691e-14	3.74723e-13	1.32271	PPP2R2D	55844	protein phosphatase 2 regulatory subunit Bdelta
ENSG00000177283	5450.79	0.101804	-7.71454	-0.78537	1.21417e-14	3.76374e-13	0.580203	FZD8	8325	frizzled class receptor 8
ENSG00000177426	1913.05	0.0428196	7.69519	0.329505	1.41279e-14	4.37244e-13	1.25658	TGIF1	7050	TGFB induced factor homeobox 1
ENSG00000183023	186.415	0.082632	-7.69415	-0.635784	1.42433e-14	4.4011e-13	0.643591	SLC8A1	6546	solute carrier family 8 member A1
ENSG00000198648	516.906	0.0447174	-7.69282	-0.344003	1.43932e-14	4.44034e-13	0.787852	STK39	27347	serine/threonine kinase 39
ENSG00000040633	442.04	0.0619492	7.68912	0.476334	1.48152e-14	4.56328e-13	1.3912	PHF23	79142	PHD finger protein 23
ENSG00000086544	941.775	0.0451819	7.68695	0.347311	1.50681e-14	4.6338e-13	1.27219	ITPKC	80271	inositol-trisphosphate 3-kinase C
ENSG00000196182	1693.72	0.0316377	7.68531	0.243146	1.52624e-14	4.6861e-13	1.18357	STK40	83931	serine/threonine kinase 40
ENSG00000232973	29.039	0.171238	-7.67455	-1.31417	1.66004e-14	5.08082e-13	0.402156	CYP1B1-AS1	285154	CYP1B1 antisense RNA 1
ENSG00000108179	650.322	0.0378628	7.6739	0.290555	1.6684e-14	5.09837e-13	1.22311	PPIF	10105	peptidylprolyl isomerase F
ENSG00000175354	457.917	0.0464407	-7.67249	-0.356316	1.68688e-14	5.14672e-13	0.781157	PTPN2	5771	protein tyrosine phosphatase non-receptor type 2
ENSG00000162402	1395.44	0.0462766	-7.67151	-0.355012	1.69977e-14	5.17788e-13	0.781863	USP24	23358	ubiquitin specific peptidase 24
ENSG00000164609	996.653	0.0432282	7.67069	0.33159	1.71079e-14	5.20328e-13	1.2584	SLU7	10569	SLU7 homolog, splicing factor
ENSG00000074047	202.278	0.112024	-7.66983	-0.859202	1.72227e-14	5.22998e-13	0.551257	GLI2	2736	GLI family zinc finger 2
ENSG00000118503	1171.3	0.0555098	-7.6574	-0.425061	1.89731e-14	5.7525e-13	0.744807	TNFAIP3	7128	TNF alpha induced protein 3
ENSG00000124479	361.439	0.0612303	-7.65591	-0.468774	1.91942e-14	5.81045e-13	0.722579	NDP	4693	norrin cystine knot growth factor NDP
ENSG00000121297	175.885	0.072737	7.6433	0.555951	2.11718e-14	6.39911e-13	1.47014	TSHZ3	57616	teashirt zinc finger homeobox 3
ENSG00000244405	896.975	0.0369498	7.64259	0.282392	2.12887e-14	6.42441e-13	1.21621	ETV5	2119	ETS variant transcription factor 5
ENSG00000101191	1245.42	0.0393544	7.63927	0.300639	2.18457e-14	6.58226e-13	1.23169	DIDO1	11083	death inducer-obliterator 1
ENSG00000196932	40.5289	0.167133	-7.63066	-1.27534	2.33556e-14	7.02625e-13	0.413129	TMEM26	219623	transmembrane protein 26
ENSG00000184678	160.049	0.0866092	7.62417	0.660323	2.45613e-14	7.37753e-13	1.58044	H2BC21	8349	H2B clustered histone 21
ENSG00000112685	496.997	0.0424505	-7.6126	-0.323158	2.68642e-14	8.05675e-13	0.799318	EXOC2	55770	exocyst complex component 2
ENSG00000102699	1002.66	0.0335609	-7.61131	-0.255442	2.71335e-14	8.12494e-13	0.83773	PARP4	143	poly(ADP-ribose) polymerase family member 4
ENSG00000115107	992.491	0.0438091	-7.5989	-0.332901	2.98655e-14	8.92923e-13	0.793938	STEAP3	55240	STEAP3 metalloreductase
ENSG00000161013	1411.33	0.036866	7.56908	0.279042	3.75867e-14	1.12204e-12	1.21339	MGAT4B	11282	alpha-1,3-mannosyl-glycoprotein 4-beta-N-acetylglucosaminyltransferase B
ENSG00000141232	845.293	0.0511509	7.56526	0.38697	3.87104e-14	1.15381e-12	1.30764	TOB1	10140	transducer of ERBB2, 1
ENSG00000169359	154.629	0.075334	7.55415	0.569085	4.21597e-14	1.25469e-12	1.48358	SLC33A1	9197	solute carrier family 33 member 1
ENSG00000156463	234.846	0.0708741	-7.55283	-0.5353	4.25901e-14	1.26555e-12	0.690015	SH3RF2	153769	SH3 domain containing ring finger 2
ENSG00000144597	601.507	0.0381884	7.55259	0.288421	4.26702e-14	1.26599e-12	1.2213	EAF1	85403	ELL associated factor 1
ENSG00000205189	433.286	0.05114	7.55202	0.38621	4.2856e-14	1.26956e-12	1.30696	ZBTB10	65986	zinc finger and BTB domain containing 10
ENSG00000113580	2575.93	0.0299698	-7.54495	-0.226121	4.52471e-14	1.33835e-12	0.854931	NR3C1	2908	nuclear receptor subfamily 3 group C member 1
ENSG00000163931	1956.46	0.0382916	7.5394	0.288695	4.72154e-14	1.39444e-12	1.22154	TKT	7086	transketolase
ENSG00000177311	1494.55	0.0334958	-7.5379	-0.252488	4.77614e-14	1.40842e-12	0.839447	ZBTB38	253461	zinc finger and BTB domain containing 38
ENSG00000173575	2330.85	0.0498279	7.5355	0.375478	4.86464e-14	1.43233e-12	1.29727	CHD2	1106	chromodomain helicase DNA binding protein 2
ENSG00000265485	29.2657	0.188709	-7.535	-1.42192	4.88342e-14	1.43568e-12	0.373215	LINC01915	729950	long intergenic non-protein coding RNA 1915
ENSG00000243927	1514.89	0.0427933	-7.52976	-0.322223	5.08343e-14	1.49222e-12	0.799836	MRPS6	64968	mitochondrial ribosomal protein S6
ENSG00000196371	419.01	0.0592971	-7.52662	-0.446307	5.207e-14	1.52604e-12	0.733919	FUT4	2526	fucosyltransferase 4
ENSG00000160326	381.344	0.0458057	-7.52644	-0.344754	5.21439e-14	1.52604e-12	0.787442	SLC2A6	11182	solute carrier family 2 member 6
ENSG00000086189	165.938	0.0730893	-7.51869	-0.549536	5.53273e-14	1.61676e-12	0.68324	DIMT1	27292	DIMT1 rRNA methyltransferase and ribosome maturation factor
ENSG00000133048	100362	0.026709	-7.501	-0.200344	6.3335e-14	1.84519e-12	0.870343	CHI3L1	1116	chitinase 3 like 1
ENSG00000176102	249.455	0.0726049	7.49978	0.544521	6.39231e-14	1.85953e-12	1.45854	CSTF3	1479	cleavage stimulation factor subunit 3
ENSG00000128872	97.4506	0.111841	-7.49787	-0.83857	6.48627e-14	1.88403e-12	0.559197	TMOD2	29767	tropomodulin 2
ENSG00000173402	1080.67	0.0542084	-7.49262	-0.406163	6.75114e-14	1.95803e-12	0.754628	DAG1	1605	dystroglycan 1
ENSG00000167491	997.093	0.0358934	7.48951	0.268824	6.91314e-14	2.00202e-12	1.20483	GATAD2A	54815	GATA zinc finger domain containing 2A
ENSG00000118523	6270.26	0.0723788	-7.4888	-0.54203	6.95054e-14	2.00985e-12	0.686804	CCN2	1490	cellular communication network factor 2
ENSG00000139190	118.294	0.0898691	7.46969	0.671295	8.03824e-14	2.32091e-12	1.5925	VAMP1	6843	vesicle associated membrane protein 1
ENSG00000174306	609.104	0.0484561	-7.46729	-0.361836	8.18637e-14	2.36016e-12	0.778174	ZHX3	23051	zinc fingers and homeoboxes 3
ENSG00000135148	601.745	0.0462678	-7.45357	-0.34486	9.08479e-14	2.61529e-12	0.787384	TRAFD1	10906	TRAF-type zinc finger domain containing 1
ENSG00000114450	249.882	0.0733362	-7.45224	-0.546519	9.17702e-14	2.63792e-12	0.68467	GNB4	59345	G protein subunit beta 4
ENSG00000013503	175.239	0.0800827	-7.45129	-0.59672	9.24299e-14	2.65294e-12	0.661256	POLR3B	55703	RNA polymerase III subunit B
ENSG00000136861	990.722	0.0400603	-7.44568	-0.298276	9.64468e-14	2.76414e-12	0.813224	CDK5RAP2	55755	CDK5 regulatory subunit associated protein 2
ENSG00000231607	53.0924	0.120442	7.4418	0.896305	9.93218e-14	2.84234e-12	1.86129	DLEU2	8847	deleted in lymphocytic leukemia 2
ENSG00000075785	3668.63	0.0365131	7.4394	0.271636	1.01141e-13	2.89012e-12	1.20718	RAB7A	7879	RAB7A, member RAS oncogene family
ENSG00000258441	255.91	0.130936	7.43321	0.973273	1.05991e-13	3.02426e-12	1.96329	LINC00641	283624	long intergenic non-protein coding RNA 641
ENSG00000166147	2683.1	0.0781834	-7.42918	-0.580838	1.09273e-13	3.11332e-12	0.668575	FBN1	2200	fibrillin 1
ENSG00000073060	912.83	0.0484645	-7.42378	-0.35979	1.13827e-13	3.23831e-12	0.779278	SCARB1	949	scavenger receptor class B member 1
ENSG00000178035	752.359	0.0387571	-7.42356	-0.287716	1.14011e-13	3.23877e-12	0.819198	IMPDH2	3615	inosine monophosphate dehydrogenase 2
ENSG00000076351	306.222	0.0738109	-7.41968	-0.547653	1.17406e-13	3.33035e-12	0.684132	SLC46A1	113235	solute carrier family 46 member 1
ENSG00000198142	467.878	0.0528177	7.41875	0.391841	1.18229e-13	3.34879e-12	1.31207	SOWAHC	65124	sosondowah ankyrin repeat domain family member C
ENSG00000164463	824.572	0.0503806	7.41509	0.373577	1.21538e-13	3.43749e-12	1.29556	CREBRF	153222	CREB3 regulatory factor
ENSG00000196421	34.3015	0.173557	7.41232	1.28646	1.24105e-13	3.50498e-12	2.43929	C20orf204	284739	chromosome 20 open reading frame 204
ENSG00000109320	1201.96	0.035205	-7.41064	-0.260892	1.2569e-13	3.54456e-12	0.834572	NFKB1	4790	nuclear factor kappa B subunit 1
ENSG00000111731	407.605	0.0465303	-7.4079	-0.344692	1.28314e-13	3.61332e-12	0.787476	C2CD5	9847	C2 calcium dependent domain containing 5
ENSG00000143799	806.493	0.0384958	-7.4076	-0.285162	1.28601e-13	3.61613e-12	0.82065	PARP1	142	poly(ADP-ribose) polymerase 1
ENSG00000119927	218.191	0.081173	-7.40233	-0.600869	1.33813e-13	3.75722e-12	0.659357	GPAM	57678	glycerol-3-phosphate acyltransferase, mitochondrial
ENSG00000105137	891.213	0.045206	-7.3912	-0.334126	1.45514e-13	4.07396e-12	0.793264	SYDE1	85360	synapse defective Rho GTPase homolog 1
ENSG00000165886	239.18	0.0693008	7.38557	0.511826	1.51806e-13	4.244e-12	1.42585	UBTD1	80019	ubiquitin domain containing 1
ENSG00000163735	373.392	0.0768632	-7.38221	-0.56742	1.55689e-13	4.34153e-12	0.674823	CXCL5	6374	C-X-C motif chemokine ligand 5
ENSG00000175792	332.715	0.0482695	-7.38216	-0.356333	1.55743e-13	4.34153e-12	0.781148	RUVBL1	8607	RuvB like AAA ATPase 1
ENSG00000158234	120.223	0.0834594	-7.37577	-0.615577	1.63403e-13	4.54851e-12	0.652669	FAIM	55179	Fas apoptotic inhibitory molecule
ENSG00000128791	2238.31	0.0366412	7.37242	0.270134	1.67563e-13	4.65762e-12	1.20592	TWSG1	57045	twisted gastrulation BMP signaling modulator 1
ENSG00000125740	97.7752	0.126673	7.37019	0.933606	1.70381e-13	4.72916e-12	1.91004	FOSB	2354	FosB proto-oncogene, AP-1 transcription factor subunit
ENSG00000049323	6230.55	0.0528487	-7.36569	-0.389267	1.7623e-13	4.88452e-12	0.763517	LTBP1	4052	latent transforming growth factor beta binding protein 1
ENSG00000179041	196.584	0.0752462	-7.35918	-0.55375	1.85041e-13	5.12139e-12	0.681247	RRS1	23212	ribosome biogenesis regulator 1 homolog
ENSG00000110880	1213.49	0.0360334	7.35627	0.265071	1.89127e-13	5.22701e-12	1.2017	CORO1C	23603	coronin 1C
ENSG00000152049	128.817	0.126174	7.35311	0.927774	1.93651e-13	5.34443e-12	1.90234	KCNE4	23704	potassium voltage-gated channel subfamily E regulatory subunit 4
ENSG00000051108	2468.1	0.0392857	7.34888	0.288706	1.99874e-13	5.50833e-12	1.22154	HERPUD1	9709	homocysteine inducible ER protein with ubiquitin like domain 1
ENSG00000176845	1986.43	0.0405815	-7.34635	-0.298126	2.03686e-13	5.60541e-12	0.813308	METRNL	284207	meteorin like, glial cell differentiation regulator
ENSG00000101825	109.393	0.120791	-7.34588	-0.887312	2.04416e-13	5.61753e-12	0.54062	MXRA5	25878	matrix remodeling associated 5
ENSG00000124496	210.138	0.0844857	-7.34259	-0.620345	2.09493e-13	5.7489e-12	0.650516	TRERF1	55809	transcriptional regulating factor 1
ENSG00000083896	1055.05	0.0463349	7.33373	0.339808	2.2384e-13	6.13392e-12	1.26559	YTHDC1	91746	YTH domain containing 1
ENSG00000103319	307.4	0.0713664	-7.32153	-0.522512	2.45151e-13	6.70841e-12	0.696159	EEF2K	29904	eukaryotic elongation factor 2 kinase
ENSG00000164818	381.652	0.0557373	-7.3191	-0.407947	2.49633e-13	6.82038e-12	0.753695	DNAAF5	54919	dynein axonemal assembly factor 5
ENSG00000186832	49.2105	0.153639	7.31893	1.12448	2.49947e-13	6.82038e-12	2.18022	KRT16	3868	keratin 16
ENSG00000021355	600.871	0.0436604	-7.31712	-0.319468	2.53351e-13	6.90356e-12	0.801365	SERPINB1	1992	serpin family B member 1
ENSG00000159720	717.853	0.0431895	7.3153	0.315944	2.56801e-13	6.98773e-12	1.24483	ATP6V0D1	9114	ATPase H+ transporting V0 subunit d1
ENSG00000116237	704.879	0.0411569	-7.31009	-0.300861	2.66955e-13	7.25383e-12	0.811768	ICMT	23463	isoprenylcysteine carboxyl methyltransferase
ENSG00000104960	912.673	0.0407986	7.30881	0.298189	2.69522e-13	7.31333e-12	1.2296	PTOV1	53635	PTOV1 extended AT-hook containing adaptor protein
ENSG00000162231	1590.59	0.0561525	7.29636	0.409709	2.95659e-13	8.01134e-12	1.32842	NXF1	10482	nuclear RNA export factor 1
ENSG00000172493	1429.77	0.0345389	7.29358	0.251912	3.01826e-13	8.16701e-12	1.19078	AFF1	4299	AF4/FMR2 family member 1
ENSG00000215769	64.9196	0.134297	7.2849	0.978343	3.21921e-13	8.6986e-12	1.9702	ARHGAP27P1-BPTFP1-KPNA2P3	109286553	ARHGAP27P1-BPTFP1-KPNA2P3 readthrough, transcribed pseudogene
ENSG00000125753	925.907	0.0512372	7.28274	0.373147	3.27117e-13	8.82669e-12	1.29517	VASP	7408	vasodilator stimulated phosphoprotein
ENSG00000168214	1452.87	0.0330583	-7.27502	-0.2405	3.46381e-13	9.32828e-12	0.846452	RBPJ	3516	recombination signal binding protein for immunoglobulin kappa J region
ENSG00000171503	219.318	0.0572674	7.2749	0.416615	3.46669e-13	9.32828e-12	1.33479	ETFDH	2110	electron transfer flavoprotein dehydrogenase
ENSG00000164707	43.4981	0.181543	7.27321	1.3204	3.51045e-13	9.43293e-12	2.49735	SLC13A4	26266	solute carrier family 13 member 4
ENSG00000225828	33.735	0.204173	7.27139	1.48462	3.55818e-13	9.54796e-12	2.79843	FAM229A	100128071	family with sequence similarity 229 member A
ENSG00000056972	1788.28	0.0302117	-7.26917	-0.219614	3.617e-13	9.69236e-12	0.858795	TRAF3IP2	10758	TRAF3 interacting protein 2
ENSG00000107566	431.248	0.0471263	-7.26678	-0.342457	3.68166e-13	9.85199e-12	0.788697	ERLIN1	10613	ER lipid raft associated 1
ENSG00000003989	63269.2	0.0527334	-7.26642	-0.383183	3.69138e-13	9.86438e-12	0.766744	SLC7A2	6542	solute carrier family 7 member 2
ENSG00000160818	457.023	0.0488738	-7.25845	-0.354748	3.91557e-13	1.04491e-11	0.782006	GPATCH4	54865	G-patch domain containing 4
ENSG00000183578	195.035	0.0705744	-7.25272	-0.511856	4.08493e-13	1.0886e-11	0.70132	TNFAIP8L3	388121	TNF alpha induced protein 8 like 3
ENSG00000067191	204.616	0.0816985	7.24339	0.591774	4.37612e-13	1.1646e-11	1.5071	CACNB1	782	calcium voltage-gated channel auxiliary subunit beta 1
ENSG00000143333	1728.89	0.0547857	-7.24073	-0.396689	4.46265e-13	1.186e-11	0.7596	RGS16	6004	regulator of G protein signaling 16
ENSG00000137872	682.521	0.062022	-7.23847	-0.448945	4.5377e-13	1.20429e-11	0.732579	SEMA6D	80031	semaphorin 6D
ENSG00000122729	1037.66	0.0323293	-7.23402	-0.233871	4.68888e-13	1.24271e-11	0.85035	ACO1	48	aconitase 1
ENSG00000115677	8174.27	0.0302995	7.2306	0.219084	4.80848e-13	1.27267e-11	1.16399	HDLBP	3069	high density lipoprotein binding protein
ENSG00000139697	1062.77	0.038307	7.21997	0.276575	5.19989e-13	1.37439e-11	1.21132	SBNO1	55206	strawberry notch homolog 1
ENSG00000067533	276.199	0.0556331	-7.21038	-0.401136	5.57943e-13	1.47069e-11	0.757262	RRP15	51018	ribosomal RNA processing 15 homolog
ENSG00000094804	90.7806	0.097609	7.20483	0.703256	5.81179e-13	1.52787e-11	1.62818	CDC6	990	cell division cycle 6
ENSG00000105447	534.858	0.0496011	-7.20482	-0.357367	5.81213e-13	1.52787e-11	0.780588	GRWD1	83743	glutamate rich WD repeat containing 1
ENSG00000065328	8.25819	0.389891	7.20408	2.8088	5.8436e-13	1.53406e-11	7.00703	MCM10	55388	minichromosome maintenance 10 replication initiation factor
ENSG00000198805	1174.89	0.044125	7.18938	0.317232	6.50852e-13	1.70631e-11	1.24594	PNP	4860	purine nucleoside phosphorylase
ENSG00000042062	105.029	0.157199	-7.18839	-1.13	6.55614e-13	1.71647e-11	0.456914	RIPOR3	140876	RIPOR family member 3
ENSG00000096696	942.181	0.0545757	7.18721	0.392247	6.61287e-13	1.72898e-11	1.31244	DSP	1832	desmoplakin
ENSG00000130826	722.607	0.0391064	-7.18507	-0.280982	6.71745e-13	1.75396e-11	0.82303	DKC1	1736	dyskerin pseudouridine synthase 1
ENSG00000198695	539.419	0.151802	-7.18226	-1.09028	6.85697e-13	1.78798e-11	0.46967	MT-ND6	4541	NADH dehydrogenase subunit 6
ENSG00000253729	2222.11	0.053149	-7.17934	-0.381574	7.00482e-13	1.82408e-11	0.767599	PRKDC	5591	protein kinase, DNA-activated, catalytic subunit
ENSG00000182197	772.401	0.0476144	-7.17849	-0.3418	7.0487e-13	1.83304e-11	0.789056	EXT1	2131	exostosin glycosyltransferase 1
ENSG00000139278	1353.44	0.0417746	-7.17466	-0.299718	7.24879e-13	1.88255e-11	0.812411	GLIPR1	11010	GLI pathogenesis related 1
ENSG00000167528	439.699	0.060805	-7.1717	-0.436075	7.40719e-13	1.92111e-11	0.739143	ZNF641	121274	zinc finger protein 641
ENSG00000135679	2342.49	0.0343686	7.16994	0.246421	7.50298e-13	1.94335e-11	1.18626	MDM2	4193	MDM2 proto-oncogene
ENSG00000158296	317.645	0.0792236	-7.16898	-0.567952	7.55567e-13	1.95439e-11	0.674574	SLC13A3	64849	solute carrier family 13 member 3
ENSG00000168077	3991.49	0.0389642	-7.16585	-0.279212	7.73031e-13	1.99689e-11	0.824041	SCARA3	51435	scavenger receptor class A member 3
ENSG00000100592	442.869	0.0574013	-7.16419	-0.411234	7.82479e-13	2.01861e-11	0.75198	DAAM1	23002	dishevelled associated activator of morphogenesis 1
ENSG00000096746	2002.83	0.0371032	7.16304	0.265771	7.89091e-13	2.03296e-11	1.20228	HNRNPH3	3189	heterogeneous nuclear ribonucleoprotein H3
ENSG00000119772	365.231	0.0576168	7.16217	0.412661	7.94098e-13	2.04314e-11	1.33114	DNMT3A	1788	DNA methyltransferase 3 alpha
ENSG00000025039	303.164	0.0589635	7.15685	0.421993	8.25531e-13	2.1212e-11	1.33978	RRAGD	58528	Ras related GTP binding D
ENSG00000140750	724.656	0.038353	7.15511	0.27442	8.36062e-13	2.14541e-11	1.20951	ARHGAP17	55114	Rho GTPase activating protein 17
ENSG00000041353	13.4905	0.272947	-7.15483	-1.95289	8.37779e-13	2.14697e-11	0.258298	RAB27B	5874	RAB27B, member RAS oncogene family
ENSG00000128050	754.942	0.0387894	-7.15395	-0.277497	8.43139e-13	2.15786e-11	0.825021	PAICS	10606	phosphoribosylaminoimidazole carboxylase and phosphoribosylaminoimidazolesuccinocarboxamide synthase
ENSG00000104154	185.648	0.0788279	-7.15168	-0.563752	8.57242e-13	2.19106e-11	0.676541	SLC30A4	7782	solute carrier family 30 member 4
ENSG00000068878	2403.76	0.0300982	7.15145	0.215246	8.58671e-13	2.19182e-11	1.1609	PSME4	23198	proteasome activator subunit 4
ENSG00000197283	381.148	0.0623599	7.15003	0.445875	8.676e-13	2.2117e-11	1.36214	SYNGAP1	8831	synaptic Ras GTPase activating protein 1
ENSG00000138496	344.746	0.0529942	-7.14826	-0.378816	8.78834e-13	2.23739e-11	0.769068	PARP9	83666	poly(ADP-ribose) polymerase family member 9
ENSG00000213853	2381.39	0.0372396	-7.14732	-0.266164	8.84854e-13	2.24976e-11	0.831528	EMP2	2013	epithelial membrane protein 2
ENSG00000067221	234.267	0.0595037	-7.14171	-0.424958	9.21777e-13	2.34056e-11	0.74486	STOML1	9399	stomatin like 1
ENSG00000159692	1453.57	0.0308078	-7.13658	-0.219862	9.56794e-13	2.4263e-11	0.858647	CTBP1	1487	C-terminal binding protein 1
ENSG00000114346	60.7285	0.124972	-7.12734	-0.890715	1.02326e-12	2.58807e-11	0.539347	ECT2	1894	epithelial cell transforming 2
ENSG00000101846	546.461	0.0565666	-7.12308	-0.402929	1.05539e-12	2.66585e-11	0.756321	STS	412	steroid sulfatase
ENSG00000099968	1019.58	0.0411804	7.12144	0.293264	1.06801e-12	2.69423e-11	1.22541	BCL2L13	23786	BCL2 like 13
ENSG00000049769	145.705	0.0938296	7.12013	0.668079	1.07827e-12	2.71657e-11	1.58896	PPP1R3F	89801	protein phosphatase 1 regulatory subunit 3F
ENSG00000108448	334.842	0.0720712	7.11992	0.513141	1.07991e-12	2.71717e-11	1.42715	TRIM16L	147166	tripartite motif containing 16 like
ENSG00000184014	2415.71	0.028421	7.11873	0.202321	1.08926e-12	2.73714e-11	1.15055	DENND5A	23258	DENN domain containing 5A
ENSG00000101216	553.008	0.0428255	7.11782	0.304825	1.09646e-12	2.75165e-11	1.23527	GMEB2	26205	glucocorticoid modulatory element binding protein 2
ENSG00000147872	739.171	0.0474434	7.10991	0.337319	1.16117e-12	2.91028e-11	1.26341	PLIN2	123	perilipin 2
ENSG00000261556	28.2871	0.200037	7.10639	1.42154	1.19117e-12	2.98161e-11	2.67871	SMG1P7	100506060	SMG1 pseudogene 7
ENSG00000120948	1680.15	0.026074	-7.10454	-0.185244	1.2072e-12	3.01784e-11	0.879501	TARDBP	23435	TAR DNA binding protein
ENSG00000128849	414.284	0.0538651	-7.10376	-0.382644	1.21412e-12	3.03123e-11	0.76703	CGNL1	84952	cingulin like 1
ENSG00000138363	686.641	0.0446559	-7.09932	-0.317027	1.25372e-12	3.12607e-11	0.802722	ATIC	471	5-aminoimidazole-4-carboxamide ribonucleotide formyltransferase/IMP cyclohydrolase
ENSG00000003393	450.331	0.0399172	7.09533	0.283226	1.29044e-12	3.21349e-11	1.21691	ALS2	57679	alsin Rho guanine nucleotide exchange factor ALS2
ENSG00000090924	347.448	0.0898152	7.09445	0.63719	1.29867e-12	3.22984e-11	1.5553	PLEKHG2	64857	pleckstrin homology and RhoGEF domain containing G2
ENSG00000165861	418.716	0.0523515	7.08055	0.370677	1.43579e-12	3.56629e-11	1.29296	ZFYVE1	53349	zinc finger FYVE-type containing 1
ENSG00000091136	224.071	0.0668771	-7.07868	-0.473401	1.45535e-12	3.61024e-11	0.720264	LAMB1	3912	laminin subunit beta 1
ENSG00000173281	288.849	0.0659397	-7.07558	-0.466562	1.48826e-12	3.68714e-11	0.723687	PPP1R3B	79660	protein phosphatase 1 regulatory subunit 3B
ENSG00000126391	1018.71	0.0393459	7.07464	0.278358	1.49841e-12	3.70757e-11	1.21281	FRMD8	83786	FERM domain containing 8
ENSG00000207725	7.08502	0.402491	7.07095	2.84599	1.53872e-12	3.80245e-11	7.19001	MIR222	407007	microRNA 222
ENSG00000157240	599.423	0.065492	-7.07031	-0.463048	1.54591e-12	3.81534e-11	0.725452	FZD1	8321	frizzled class receptor 1
ENSG00000065457	305.466	0.0636959	-7.06477	-0.449997	1.60886e-12	3.96566e-11	0.732045	ADAT1	23536	adenosine deaminase tRNA specific 1
ENSG00000101350	1004.09	0.0332352	-7.06083	-0.234668	1.65509e-12	4.07443e-11	0.84988	KIF3B	9371	kinesin family member 3B
ENSG00000162298	1941.42	0.045701	7.05418	0.322384	1.73616e-12	4.26858e-11	1.25039	SYVN1	84447	synoviolin 1
ENSG00000126653	681.173	0.0445623	7.05356	0.314323	1.74391e-12	4.2822e-11	1.24343	NSRP1	84081	nuclear speckle splicing regulatory protein 1
ENSG00000204138	677.668	0.0449568	-7.05128	-0.317003	1.77279e-12	4.34761e-11	0.802736	PHACTR4	65979	phosphatase and actin regulator 4
ENSG00000125779	457.708	0.0562298	7.04996	0.396418	1.78971e-12	4.38354e-11	1.31624	PANK2	80025	pantothenate kinase 2
ENSG00000113273	2325.17	0.0466859	-7.04769	-0.329027	1.81914e-12	4.45e-11	0.796073	ARSB	411	arylsulfatase B
ENSG00000184545	199.146	0.0845177	7.04654	0.595557	1.83426e-12	4.48134e-11	1.51106	DUSP8	1850	dual specificity phosphatase 8
ENSG00000184271	309.899	0.0519419	7.04093	0.365719	1.90954e-12	4.65938e-11	1.28852	POU6F1	5463	POU class 6 homeobox 1
ENSG00000157796	545.063	0.0576428	7.03691	0.405628	1.96546e-12	4.78979e-11	1.32467	WDR19	57728	WD repeat domain 19
ENSG00000166848	1214.14	0.0437087	7.03558	0.307516	1.98437e-12	4.82804e-11	1.23757	TERF2IP	54386	TERF2 interacting protein
ENSG00000112578	248.637	0.0592038	-7.03545	-0.416526	1.98614e-12	4.82804e-11	0.749227	BYSL	705	bystin like
ENSG00000104213	270.534	0.116296	7.0279	0.817319	2.09667e-12	5.08396e-11	1.76213	PDGFRL	5157	platelet derived growth factor receptor like
ENSG00000166250	8978.78	0.0408063	-7.02255	-0.286564	2.17859e-12	5.276e-11	0.819852	CLMP	79827	CXADR like membrane protein
ENSG00000196159	427.137	0.102754	-7.019	-0.721227	2.23464e-12	5.40497e-11	0.606581	FAT4	79633	FAT atypical cadherin 4
ENSG00000182749	84.9354	0.108076	-7.01167	-0.757795	2.35483e-12	5.68645e-11	0.5914	PAQR7	164091	progestin and adipoQ receptor family member 7
ENSG00000113013	5593.17	0.0426971	7.01155	0.299373	2.35688e-12	5.68645e-11	1.23061	HSPA9	3313	heat shock protein family A (Hsp70) member 9
ENSG00000110721	213.109	0.0743373	7.00551	0.520771	2.46092e-12	5.93009e-11	1.43472	CHKA	1119	choline kinase alpha
ENSG00000175155	263.73	0.0603013	7.00467	0.42239	2.47577e-12	5.95847e-11	1.34015	YPEL2	388403	yippee like 2
ENSG00000171606	686.527	0.0559895	7.00066	0.391964	2.54752e-12	6.12354e-11	1.31218	ZNF274	10782	zinc finger protein 274
ENSG00000131437	230.803	0.066436	-6.99753	-0.464888	2.60518e-12	6.25437e-11	0.724527	KIF3A	11127	kinesin family member 3A
ENSG00000178882	72.822	0.1485	-6.99585	-1.03888	2.63653e-12	6.31838e-11	0.486704	RFLNA	144347	refilin A
ENSG00000140368	124.884	0.099544	-6.99575	-0.696385	2.63837e-12	6.31838e-11	0.617116	PSTPIP1	9051	proline-serine-threonine phosphatase interacting protein 1
ENSG00000056558	2586.14	0.0428682	-6.98551	-0.299456	2.83816e-12	6.78009e-11	0.812558	TRAF1	7185	TNF receptor associated factor 1
ENSG00000256087	160.711	0.0985719	6.98217	0.688246	2.90653e-12	6.93488e-11	1.61132	ZNF432	9668	zinc finger protein 432
ENSG00000137393	1358.78	0.0358781	-6.97579	-0.250278	3.04165e-12	7.24833e-11	0.840734	RNF144B	255488	ring finger protein 144B
ENSG00000145012	7248.99	0.0568381	-6.97487	-0.396438	3.06159e-12	7.28689e-11	0.759732	LPP	4026	LIM domain containing preferred translocation partner in lipoma
ENSG00000137460	401.5	0.0630997	-6.97031	-0.439824	3.16252e-12	7.51788e-11	0.737225	FHDC1	85462	FH2 domain containing 1
ENSG00000163960	844.238	0.0417748	6.96927	0.29114	3.18581e-12	7.56395e-11	1.22361	UBXN7	26043	UBX domain protein 7
ENSG00000105287	463.673	0.0474063	6.96871	0.330361	3.19858e-12	7.57782e-11	1.25733	PRKD2	25865	protein kinase D2
ENSG00000114626	1189.57	0.0588509	6.96867	0.410112	3.19947e-12	7.57782e-11	1.32879	ABTB1	80325	ankyrin repeat and BTB domain containing 1
ENSG00000153071	3103.43	0.0274004	-6.96577	-0.190865	3.26619e-12	7.72638e-11	0.87608	DAB2	1601	DAB adaptor protein 2
ENSG00000198729	383.244	0.0544379	6.95777	0.378766	3.45705e-12	8.16792e-11	1.30023	PPP1R14C	81706	protein phosphatase 1 regulatory inhibitor subunit 14C
ENSG00000119812	749.24	0.0418128	-6.95465	-0.290793	3.53448e-12	8.34069e-11	0.817453	FAM98A	25940	family with sequence similarity 98 member A
ENSG00000060718	4687.16	0.0550164	-6.95446	-0.382609	3.53908e-12	8.34138e-11	0.767049	COL11A1	1301	collagen type XI alpha 1 chain
ENSG00000080608	301.396	0.0580389	-6.94648	-0.403166	3.74517e-12	8.81639e-11	0.756197	PUM3	9933	pumilio RNA binding family member 3
ENSG00000159842	5304.14	0.0397765	-6.94146	-0.276107	3.88069e-12	9.12433e-11	0.825816	ABR	29	ABR activator of RhoGEF and GTPase
ENSG00000110841	8270.21	0.0287644	-6.93902	-0.199596	3.94832e-12	9.27208e-11	0.870794	PPFIBP1	8496	PPFIA binding protein 1
ENSG00000276023	713.221	0.0551989	-6.93789	-0.382964	3.97991e-12	9.33496e-11	0.76686	DUSP14	11072	dual specificity phosphatase 14
ENSG00000171488	99.614	0.0898537	6.92847	0.622549	4.25414e-12	9.9661e-11	1.53959	LRRC8C	84230	leucine rich repeat containing 8 VRAC subunit C
ENSG00000172216	1430.79	0.0506766	6.92804	0.351089	4.26724e-12	9.98473e-11	1.27552	CEBPB	1051	CCAAT enhancer binding protein beta
ENSG00000159335	888.155	0.0433198	6.91801	0.299687	4.58036e-12	1.06916e-10	1.23088	PTMS	5763	parathymosin
ENSG00000070759	109.743	0.0823107	6.91756	0.56939	4.59484e-12	1.07124e-10	1.4839	TESK2	10420	testis associated actin remodelling kinase 2
ENSG00000060982	8433.28	0.0308624	-6.91667	-0.213465	4.62376e-12	1.07669e-10	0.862463	BCAT1	586	branched chain amino acid transaminase 1
ENSG00000101544	526.571	0.0388126	6.91556	0.268411	4.66012e-12	1.08386e-10	1.20448	ADNP2	22850	ADNP homeobox 2
ENSG00000143322	1856.75	0.0435096	6.91446	0.300845	4.69645e-12	1.09099e-10	1.23187	ABL2	27	ABL proto-oncogene 2, non-receptor tyrosine kinase
ENSG00000182831	916.896	0.0344367	6.90692	0.237852	4.95273e-12	1.14915e-10	1.17924	C16orf72	29035	chromosome 16 open reading frame 72
ENSG00000101236	1108.67	0.0393896	6.90625	0.272035	4.97625e-12	1.15323e-10	1.20751	RNF24	11237	ring finger protein 24
ENSG00000065923	511.804	0.0525902	-6.89764	-0.362748	5.28736e-12	1.22386e-10	0.777682	SLC9A7	84679	solute carrier family 9 member A7
ENSG00000205730	1955.41	0.069056	-6.89367	-0.476049	5.43717e-12	1.25704e-10	0.718944	ITPRIPL2	162073	ITPRIP like 2
ENSG00000136754	1531.18	0.0324258	6.88281	0.223181	5.86827e-12	1.35509e-10	1.1673	ABI1	10006	abl interactor 1
ENSG00000092929	103.688	0.141168	6.87923	0.971127	6.01755e-12	1.3879e-10	1.96037	UNC13D	201294	unc-13 homolog D
ENSG00000177542	656.618	0.039083	-6.87849	-0.268832	6.04899e-12	1.3935e-10	0.829991	SLC25A22	79751	solute carrier family 25 member 22
ENSG00000095794	314.267	0.0724933	6.87495	0.498388	6.20134e-12	1.4269e-10	1.41263	CREM	1390	cAMP responsive element modulator
ENSG00000104524	211.638	0.0726353	-6.87429	-0.499316	6.23009e-12	1.43181e-10	0.707442	PYCR3	65263	pyrroline-5-carboxylate reductase 3
ENSG00000168439	1602.71	0.0359715	6.85995	0.246763	6.88838e-12	1.58123e-10	1.18654	STIP1	10963	stress induced phosphoprotein 1
ENSG00000153561	581.537	0.045144	6.858	0.309597	6.98329e-12	1.60112e-10	1.23936	RMND5A	64795	required for meiotic nuclear division 5 homolog A
ENSG00000121060	1277.96	0.0349305	-6.85295	-0.239377	7.23413e-12	1.65471e-10	0.847111	TRIM25	7706	tripartite motif containing 25
ENSG00000183808	434.189	0.0490924	6.85075	0.33632	7.34663e-12	1.67846e-10	1.26253	RBM12B	389677	RNA binding motif protein 12B
ENSG00000137309	19738	0.0359685	6.84762	0.246299	7.50905e-12	1.71355e-10	1.18616	HMGA1	3159	high mobility group AT-hook 1
ENSG00000175182	187.679	0.0653046	6.84397	0.446943	7.70285e-12	1.75571e-10	1.36315	FAM131A	131408	family with sequence similarity 131 member A
ENSG00000008441	2682.94	0.0323513	-6.8381	-0.221222	8.02503e-12	1.82699e-10	0.857839	NFIX	4784	nuclear factor I X
ENSG00000072778	3861.65	0.0452888	6.83703	0.30964	8.08537e-12	1.83857e-10	1.2394	ACADVL	37	acyl-CoA dehydrogenase very long chain
ENSG00000117500	685.279	0.0419335	6.8362	0.286666	8.13219e-12	1.84705e-10	1.21982	TMED5	50999	transmembrane p24 trafficking protein 5
ENSG00000023902	129.442	0.0771966	6.83522	0.527656	8.18816e-12	1.85758e-10	1.44158	PLEKHO1	51177	pleckstrin homology domain containing O1
ENSG00000223891	125.161	0.0886043	6.83188	0.605334	8.38071e-12	1.89904e-10	1.52133	OSER1-DT	100505783	OSER1 divergent transcript
ENSG00000135945	540.595	0.0406153	6.83036	0.277417	8.47031e-12	1.91486e-10	1.21202	REV1	51455	REV1 DNA directed polymerase
ENSG00000135951	38.7368	0.131517	6.83016	0.89828	8.48204e-12	1.91528e-10	1.86384	TSGA10	80705	testis specific 10
ENSG00000102804	7070.19	0.0401114	6.82892	0.273918	8.55573e-12	1.92967e-10	1.20909	TSC22D1	8848	TSC22 domain family member 1
ENSG00000056097	2204.13	0.0282225	-6.82854	-0.192718	8.57848e-12	1.93255e-10	0.874956	ZFR	51663	zinc finger RNA binding protein
ENSG00000159167	52.9309	0.130203	-6.82814	-0.889043	8.60239e-12	1.93569e-10	0.539972	STC1	6781	stanniocalcin 1
ENSG00000117410	1127.13	0.0452685	6.81476	0.308494	9.44185e-12	2.11966e-10	1.23841	ATP6V0B	533	ATPase H+ transporting V0 subunit b
ENSG00000165512	291.03	0.0609698	-6.81243	-0.415353	9.59623e-12	2.15182e-10	0.749836	ZNF22	7570	zinc finger protein 22
ENSG00000157551	43.3629	0.155345	-6.8102	-1.05793	9.74655e-12	2.183e-10	0.480322	KCNJ15	3772	potassium inwardly rectifying channel subfamily J member 15
ENSG00000215256	221.588	0.0710264	-6.80719	-0.48349	9.95236e-12	2.22652e-10	0.715245	DHRS4-AS1	55449	DHRS4 antisense RNA 1
ENSG00000196586	1256.87	0.0350276	-6.80413	-0.238332	1.0166e-11	2.27169e-10	0.847725	MYO6	4646	myosin VI
ENSG00000006128	21.6683	0.206268	6.80143	1.40292	1.03585e-11	2.31204e-10	2.64435	TAC1	6863	tachykinin precursor 1
ENSG00000167588	29.4114	0.183376	6.79656	1.24633	1.07148e-11	2.38882e-10	2.37237	GPD1	2819	glycerol-3-phosphate dehydrogenase 1
ENSG00000197622	4336.43	0.0402654	6.79578	0.273635	1.07727e-11	2.39898e-10	1.20885	CDC42SE1	56882	CDC42 small effector 1
ENSG00000204634	154.987	0.0727476	-6.79155	-0.494069	1.10937e-11	2.46763e-10	0.71002	TBC1D8	11138	TBC1 domain family member 8
ENSG00000108852	43.7524	0.125132	6.79003	0.849648	1.12108e-11	2.48998e-10	1.80206	MPP2	4355	membrane palmitoylated protein 2
ENSG00000058804	233.714	0.0594244	-6.78992	-0.403487	1.12199e-11	2.48998e-10	0.756029	NDC1	55706	NDC1 transmembrane nucleoporin
ENSG00000154059	407.864	0.0472709	-6.78731	-0.320842	1.14247e-11	2.53253e-10	0.800602	IMPACT	55364	impact RWD domain protein
ENSG00000253293	303.31	0.0536421	-6.78365	-0.363889	1.17177e-11	2.59449e-10	0.777067	HOXA10	3206	homeobox A10
ENSG00000075035	135.339	0.0847604	-6.78292	-0.574923	1.17773e-11	2.60472e-10	0.671322	WSCD2	9671	WSC domain containing 2
ENSG00000173456	392.288	0.0532941	-6.78048	-0.361359	1.19778e-11	2.64603e-10	0.778431	RNF26	79102	ring finger protein 26
ENSG00000186469	152.847	0.0778875	-6.77805	-0.527926	1.21805e-11	2.68776e-10	0.693551	GNG2	54331	G protein subunit gamma 2
ENSG00000165997	337.119	0.0636376	6.76955	0.430798	1.29185e-11	2.84736e-10	1.34798	ARL5B	221079	ADP ribosylation factor like GTPase 5B
ENSG00000123505	1573.26	0.0311459	-6.76775	-0.210788	1.30796e-11	2.8796e-10	0.864065	AMD1	262	adenosylmethionine decarboxylase 1
ENSG00000126778	564.781	0.0601189	-6.76651	-0.406795	1.31924e-11	2.90113e-10	0.754297	SIX1	6495	SIX homeobox 1
ENSG00000143178	79.9964	0.0964139	6.76495	0.652236	1.33353e-11	2.92922e-10	1.5716	TBX19	9095	T-box transcription factor 19
ENSG00000198715	426.036	0.0517247	6.76395	0.349863	1.34282e-11	2.94297e-10	1.27444	GLMP	112770	glycosylated lysosomal membrane protein
ENSG00000160447	1181.99	0.0553289	6.76242	0.374157	1.35705e-11	2.97079e-10	1.29608	PKN3	29941	protein kinase N3
ENSG00000115363	82.2344	0.0984191	-6.75991	-0.665304	1.38082e-11	3.01941e-10	0.630556	EVA1A	84141	eva-1 homolog A, regulator of programmed cell death
ENSG00000119681	7127.58	0.0736211	-6.75868	-0.497582	1.39252e-11	3.04156e-10	0.708293	LTBP2	4053	latent transforming growth factor beta binding protein 2
ENSG00000160867	15.9937	0.226006	6.75477	1.52662	1.43063e-11	3.12128e-10	2.8811	FGFR4	2264	fibroblast growth factor receptor 4
ENSG00000196935	321.105	0.0693905	-6.75367	-0.468641	1.44152e-11	3.1415e-10	0.722645	SRGAP1	57522	SLIT-ROBO Rho GTPase activating protein 1
ENSG00000113494	30.4402	0.160301	-6.75188	-1.08234	1.45937e-11	3.17683e-10	0.472263	PRLR	5618	prolactin receptor
ENSG00000223768	253.876	0.0637931	6.7517	0.430712	1.46126e-11	3.17738e-10	1.3479	LINC00205	642852	long intergenic non-protein coding RNA 205
ENSG00000140937	729.951	0.0512741	-6.75075	-0.346139	1.47079e-11	3.19451e-10	0.786687	CDH11	1009	cadherin 11
ENSG00000197555	1599.64	0.0368734	-6.74649	-0.248766	1.51469e-11	3.28618e-10	0.841616	SIPA1L1	26037	signal induced proliferation associated 1 like 1
ENSG00000125630	354.619	0.0603735	-6.74122	-0.406991	1.57061e-11	3.4037e-10	0.754195	POLR1B	84172	RNA polymerase I subunit B
ENSG00000242028	57.7794	0.228604	6.7404	1.54088	1.57949e-11	3.41912e-10	2.90972	HYPK	25764	huntingtin interacting protein K
ENSG00000164736	45.8134	0.202121	-6.73881	-1.36205	1.59693e-11	3.45302e-10	0.389028	SOX17	64321	SRY-box transcription factor 17
ENSG00000182606	162.062	0.0755055	-6.73043	-0.508184	1.69167e-11	3.65379e-10	0.703107	TRAK1	22906	trafficking kinesin protein 1
ENSG00000120686	1060.11	0.0404589	6.72426	0.272056	1.76486e-11	3.80762e-10	1.20753	UFM1	51569	ubiquitin fold modifier 1
ENSG00000139946	168.13	0.07279	6.71639	0.488886	1.86284e-11	4.01454e-10	1.40336	PELI2	57161	pellino E3 ubiquitin protein ligase family member 2
ENSG00000037897	149.746	0.0709528	-6.71518	-0.476461	1.87838e-11	4.04352e-10	0.718739	METTL1	4234	methyltransferase like 1
ENSG00000117139	956.949	0.043273	6.71387	0.29053	1.8953e-11	4.07541e-10	1.22309	KDM5B	10765	lysine demethylase 5B
ENSG00000179833	2773.24	0.0289624	-6.71343	-0.194437	1.90107e-11	4.0833e-10	0.873914	SERTAD2	9792	SERTA domain containing 2
ENSG00000234741	518.927	0.0564791	-6.71164	-0.379068	1.92443e-11	4.1289e-10	0.768934	GAS5	60674	growth arrest specific 5
ENSG00000130766	1079.23	0.0562407	6.71034	0.377394	1.94177e-11	4.16148e-10	1.29899	SESN2	83667	sestrin 2
ENSG00000166313	779.891	0.0381133	6.70844	0.255681	1.96718e-11	4.21129e-10	1.1939	APBB1	322	amyloid beta precursor protein binding family B member 1
ENSG00000182836	127.856	0.103822	-6.7072	-0.696353	1.98388e-11	4.24235e-10	0.61713	PLCXD3	345557	phosphatidylinositol specific phospholipase C X domain containing 3
ENSG00000134686	3822.61	0.0284953	6.70566	0.191079	2.00501e-11	4.28281e-10	1.14162	PHC2	1912	polyhomeotic homolog 2
ENSG00000273749	1530.03	0.0286809	-6.70138	-0.192202	2.06467e-11	4.40538e-10	0.875269	CYFIP1	23191	cytoplasmic FMR1 interacting protein 1
ENSG00000089486	390.358	0.0501239	6.70072	0.335866	2.07389e-11	4.4202e-10	1.26214	CDIP1	29965	cell death inducing p53 target 1
ENSG00000185158	168.233	0.0752302	6.698	0.503891	2.11298e-11	4.49855e-10	1.41803	LRRC37B	114659	leucine rich repeat containing 37B
ENSG00000198911	2214.63	0.0332229	-6.69647	-0.222476	2.13515e-11	4.54077e-10	0.857093	SREBF2	6721	sterol regulatory element binding transcription factor 2
ENSG00000162852	549.7	0.0476806	6.69606	0.319272	2.14111e-11	4.54845e-10	1.2477	CNST	163882	consortin, connexin sorting protein
ENSG00000198954	816.114	0.0430928	-6.69359	-0.288446	2.17754e-11	4.62077e-10	0.818784	KIFBP	26128	kinesin family binding protein
ENSG00000134215	492.157	0.0481144	-6.69331	-0.322044	2.18184e-11	4.62482e-10	0.799936	VAV3	10451	vav guanine nucleotide exchange factor 3
ENSG00000105810	262.741	0.0715696	-6.68835	-0.478682	2.25706e-11	4.77384e-10	0.717633	CDK6	1021	cyclin dependent kinase 6
ENSG00000180357	996.006	0.0374983	6.68527	0.250686	2.30501e-11	4.86993e-10	1.18977	ZNF609	23060	zinc finger protein 609
ENSG00000135723	293.741	0.0690875	6.68455	0.461819	2.31641e-11	4.88869e-10	1.37728	FHOD1	29109	formin homology 2 domain containing 1
ENSG00000123562	2334.33	0.0459099	6.67988	0.306673	2.39141e-11	5.04148e-10	1.23685	MORF4L2	9643	mortality factor 4 like 2
ENSG00000174684	73.7537	0.112562	-6.6778	-0.751664	2.42553e-11	5.10476e-10	0.593918	B4GAT1	11041	beta-1,4-glucuronyltransferase 1
ENSG00000100226	889.565	0.0385807	6.67773	0.257631	2.4267e-11	5.10476e-10	1.19551	GTPBP1	9567	GTP binding protein 1
ENSG00000165661	660.918	0.0380133	-6.66891	-0.253507	2.57719e-11	5.41545e-10	0.838855	QSOX2	169714	quiescin sulfhydryl oxidase 2
ENSG00000174177	154.955	0.0726354	-6.66624	-0.484205	2.62434e-11	5.50756e-10	0.714891	CTU2	348180	cytosolic thiouridylase subunit 2
ENSG00000212747	178.003	0.0703741	-6.66611	-0.469121	2.62671e-11	5.50756e-10	0.722404	RTL8B	441518	retrotransposon Gag like 8B
ENSG00000134363	2254.87	0.047981	6.66339	0.319716	2.67588e-11	5.60459e-10	1.24808	FST	10468	follistatin
ENSG00000150593	767.999	0.0443246	6.65838	0.29513	2.76856e-11	5.78621e-10	1.227	PDCD4	27250	programmed cell death 4
ENSG00000183354	561.989	0.0444682	-6.65329	-0.29586	2.86619e-11	5.98379e-10	0.814587	KIAA2026	158358	KIAA2026
ENSG00000133401	122.785	0.0903634	-6.65237	-0.601131	2.88404e-11	6.01458e-10	0.659237	PDZD2	23037	PDZ domain containing 2
ENSG00000118898	96.1029	0.0997729	-6.6506	-0.663549	2.91907e-11	6.08109e-10	0.631323	PPL	5493	periplakin
ENSG00000103550	248.008	0.0662011	-6.64784	-0.440094	2.97417e-11	6.18921e-10	0.737086	KNOP1	400506	lysine rich nucleolar protein 1
ENSG00000109861	619.409	0.0621718	-6.64723	-0.41327	2.9866e-11	6.2084e-10	0.750919	CTSC	1075	cathepsin C
ENSG00000151090	436.601	0.0449786	6.64307	0.298796	3.07207e-11	6.37923e-10	1.23012	THRB	7068	thyroid hormone receptor beta
ENSG00000125817	1063.42	0.0377027	-6.64217	-0.250428	3.09088e-11	6.41143e-10	0.840647	CENPB	1059	centromere protein B
ENSG00000062582	169.119	0.0689366	-6.63821	-0.457615	3.17511e-11	6.5791e-10	0.728189	MRPS24	64951	mitochondrial ribosomal protein S24
ENSG00000168297	717.564	0.0407953	6.63468	0.270664	3.25203e-11	6.73129e-10	1.20636	PXK	54899	PX domain containing serine/threonine kinase like
ENSG00000157657	134.373	0.0905594	-6.63131	-0.600528	3.32712e-11	6.87936e-10	0.659513	ZNF618	114991	zinc finger protein 618
ENSG00000067182	2755.24	0.0313586	6.62997	0.207907	3.35752e-11	6.93482e-10	1.15501	TNFRSF1A	7132	TNF receptor superfamily member 1A
ENSG00000204947	133.808	0.0756809	6.62516	0.501398	3.46874e-11	7.15691e-10	1.41558	ZNF425	155054	zinc finger protein 425
ENSG00000129691	611.533	0.0455022	-6.61699	-0.301088	3.66591e-11	7.55568e-10	0.81164	ASH2L	9070	ASH2 like, histone lysine methyltransferase complex subunit
ENSG00000151651	39.8684	0.164993	6.60968	1.09055	3.85159e-11	7.92993e-10	2.12955	ADAM8	101	ADAM metallopeptidase domain 8
ENSG00000064651	354.452	0.0524412	-6.60623	-0.346439	3.94231e-11	8.1081e-10	0.786523	SLC12A2	6558	solute carrier family 12 member 2
ENSG00000173110	137.22	0.172405	6.60079	1.13801	4.08968e-11	8.40228e-10	2.20077	HSPA6	3310	heat shock protein family A (Hsp70) member 6
ENSG00000161642	3731.11	0.0364903	6.60038	0.24085	4.10115e-11	8.41691e-10	1.18169	ZNF385A	25946	zinc finger protein 385A
ENSG00000168393	153.185	0.0814428	-6.5983	-0.537384	4.15901e-11	8.52663e-10	0.689019	DTYMK	1841	deoxythymidylate kinase
ENSG00000198858	650.324	0.0438744	-6.59787	-0.289478	4.17094e-11	8.54204e-10	0.818198	R3HDM4	91300	R3H domain containing 4
ENSG00000277258	712.848	0.0450564	6.59726	0.297249	4.18833e-11	8.56861e-10	1.2288	PCGF2	7703	polycomb group ring finger 2
ENSG00000069667	562.834	0.0520181	6.59117	0.34286	4.36367e-11	8.91791e-10	1.26827	RORA	6095	RAR related orphan receptor A
ENSG00000169105	196.866	0.0678029	-6.5867	-0.446597	4.49717e-11	9.18106e-10	0.733771	CHST14	113189	carbohydrate sulfotransferase 14
ENSG00000160710	3853.92	0.0258966	-6.58418	-0.170508	4.57409e-11	9.32824e-10	0.88853	ADAR	103	adenosine deaminase RNA specific
ENSG00000147642	256.034	0.0582645	6.57488	0.383082	4.86921e-11	9.91967e-10	1.30413	SYBU	55638	syntabulin
ENSG00000135632	538.135	0.0475652	-6.57246	-0.312621	4.94903e-11	1.00717e-09	0.805178	SMYD5	10322	SMYD family member 5
ENSG00000119862	358.684	0.0515531	6.5712	0.338766	4.99112e-11	1.01467e-09	1.26467	LGALSL	29094	galectin like
ENSG00000014914	204.838	0.0785365	6.56835	0.515855	5.08747e-11	1.03317e-09	1.42984	MTMR11	10903	myotubularin related protein 11
ENSG00000124882	585.464	0.087986	-6.56687	-0.577792	5.13849e-11	1.04244e-09	0.669988	EREG	2069	epiregulin
ENSG00000205413	242.628	0.08019	-6.56623	-0.526546	5.16054e-11	1.04582e-09	0.694215	SAMD9	54809	sterile alpha motif domain containing 9
ENSG00000128918	2407.65	0.0434998	6.56151	0.285425	5.3264e-11	1.0783e-09	1.21877	ALDH1A2	8854	aldehyde dehydrogenase 1 family member A2
ENSG00000112406	662.813	0.0475405	6.55977	0.311855	5.38893e-11	1.08982e-09	1.2413	HECA	51696	hdc homolog, cell cycle regulator
ENSG00000075651	259.862	0.0679804	-6.55337	-0.445501	5.62539e-11	1.13646e-09	0.734329	PLD1	5337	phospholipase D1
ENSG00000106546	165.069	0.0895087	-6.54784	-0.586089	5.83746e-11	1.17807e-09	0.666146	AHR	196	aryl hydrocarbon receptor
ENSG00000153879	751.261	0.0433136	6.54751	0.283596	5.85035e-11	1.17944e-09	1.21723	CEBPG	1054	CCAAT enhancer binding protein gamma
ENSG00000130347	70.624	0.0992515	-6.54605	-0.649705	5.9079e-11	1.18981e-09	0.63741	RTN4IP1	84816	reticulon 4 interacting protein 1
ENSG00000106070	513.5	0.0505417	6.54567	0.330829	5.9229e-11	1.19159e-09	1.25774	GRB10	2887	growth factor receptor bound protein 10
ENSG00000076944	26.2137	0.192926	6.54413	1.26253	5.98429e-11	1.20269e-09	2.39916	STXBP2	6813	syntaxin binding protein 2
ENSG00000120690	1322.28	0.0320851	6.53842	0.209786	6.21711e-11	1.24819e-09	1.15652	ELF1	1997	E74 like ETS transcription factor 1
ENSG00000176994	1003.67	0.0393868	6.5265	0.257058	6.73265e-11	1.35029e-09	1.19504	SMCR8	140775	SMCR8-C9orf72 complex subunit
ENSG00000156966	2423.05	0.0770647	-6.52472	-0.502826	6.81285e-11	1.36496e-09	0.705723	B3GNT7	93010	UDP-GlcNAc:betaGal beta-1,3-N-acetylglucosaminyltransferase 7
ENSG00000079432	2935.68	0.0389581	6.52399	0.254162	6.84607e-11	1.3702e-09	1.19264	CIC	23152	capicua transcriptional repressor
ENSG00000258545	22.1187	0.207438	-6.52004	-1.3525	7.02881e-11	1.40533e-09	0.391612	RHOXF1-AS1	101928969	RHOXF1 antisense RNA 1
ENSG00000055732	120.958	0.0891596	6.51884	0.581217	7.08531e-11	1.41516e-09	1.49611	MCOLN3	55283	mucolipin 3
ENSG00000147174	40.8224	0.177607	6.51627	1.15734	7.20767e-11	1.43664e-09	2.23045	GCNA	93953	germ cell nuclear acidic peptidase
ENSG00000099875	1257.12	0.0538343	6.51061	0.350494	7.48441e-11	1.49027e-09	1.275	MKNK2	2872	MAPK interacting serine/threonine kinase 2
ENSG00000065833	316.038	0.0519921	6.50985	0.338461	7.52248e-11	1.49631e-09	1.26441	ME1	4199	malic enzyme 1
ENSG00000153551	720.192	0.0537696	-6.50961	-0.350019	7.53448e-11	1.49716e-09	0.784574	CMTM7	112616	CKLF like MARVEL transmembrane domain containing 7
ENSG00000132294	861.393	0.0329822	-6.50289	-0.21448	7.87899e-11	1.56347e-09	0.861857	EFR3A	23167	EFR3 homolog A
ENSG00000106991	2124.14	0.0462039	-6.50279	-0.300454	7.88431e-11	1.56347e-09	0.811997	ENG	2022	endoglin
ENSG00000221926	118.709	0.0886798	6.50239	0.576631	7.90546e-11	1.56606e-09	1.49136	TRIM16	10626	tripartite motif containing 16
ENSG00000086200	212.198	0.0695572	-6.50135	-0.452216	7.96004e-11	1.57526e-09	0.730919	IPO11	51194	importin 11
ENSG00000140365	387.36	0.0561662	6.49977	0.365067	8.04414e-11	1.59028e-09	1.28794	COMMD4	54939	COMM domain containing 4
ENSG00000166741	1408.36	0.0546932	-6.49633	-0.355305	8.23054e-11	1.62547e-09	0.781704	NNMT	4837	nicotinamide N-methyltransferase
ENSG00000167034	939.848	0.0480221	6.49572	0.311938	8.26397e-11	1.63041e-09	1.24137	NKX3-1	4824	NK3 homeobox 1
ENSG00000171617	115.508	0.0945205	-6.49154	-0.613583	8.49647e-11	1.67457e-09	0.653571	ENC1	8507	ectodermal-neural cortex 1
ENSG00000167258	1184.17	0.0398961	-6.48834	-0.258859	8.67858e-11	1.70873e-09	0.835748	CDK12	51755	cyclin dependent kinase 12
ENSG00000158406	69.5619	0.115899	6.48662	0.751795	8.77807e-11	1.72486e-09	1.68389	H4C8	8365	H4 clustered histone 8
ENSG00000196968	338.74	0.0502484	-6.48662	-0.325942	8.77832e-11	1.72486e-09	0.797777	FUT11	170384	fucosyltransferase 11
ENSG00000066654	534.586	0.0557173	-6.4832	-0.361226	8.97968e-11	1.76264e-09	0.778503	THUMPD1	55623	THUMP domain containing 1
ENSG00000123612	8.91191	0.403237	6.48221	2.61387	9.03874e-11	1.77244e-09	6.12143	ACVR1C	130399	activin A receptor type 1C
ENSG00000162688	210.11	0.0655191	-6.48099	-0.424628	9.11241e-11	1.78507e-09	0.745031	AGL	178	amylo-alpha-1, 6-glucosidase, 4-alpha-glucanotransferase
ENSG00000152413	77.9612	0.115814	6.47988	0.75046	9.17938e-11	1.79638e-09	1.68233	HOMER1	9456	homer scaffold protein 1
ENSG00000008405	544.347	0.0549074	6.47941	0.355767	9.20821e-11	1.79888e-09	1.27967	CRY1	1407	cryptochrome circadian regulator 1
ENSG00000109133	645.408	0.0477114	-6.47937	-0.30914	9.21074e-11	1.79888e-09	0.807123	TMEM33	55161	transmembrane protein 33
ENSG00000078246	836.84	0.040036	6.47896	0.259391	9.236e-11	1.802e-09	1.19697	TULP3	7289	TUB like protein 3
ENSG00000171793	248.06	0.0666233	-6.47869	-0.431632	9.25216e-11	1.80333e-09	0.741423	CTPS1	1503	CTP synthase 1
ENSG00000164163	738.357	0.0415084	-6.4782	-0.2689	9.28255e-11	1.80744e-09	0.829952	ABCE1	6059	ATP binding cassette subfamily E member 1
ENSG00000131759	321.34	0.0566659	6.47481	0.366901	9.49327e-11	1.84661e-09	1.28958	RARA	5914	retinoic acid receptor alpha
ENSG00000156304	791.8	0.0372328	6.47414	0.241051	9.53532e-11	1.85293e-09	1.18185	SCAF4	57466	SR-related CTD associated factor 4
ENSG00000075539	1228.56	0.0449234	-6.46266	-0.290325	1.02875e-10	1.9951e-09	0.817718	FRYL	285527	FRY like transcription coactivator
ENSG00000122786	2416.1	0.029298	-6.45928	-0.189244	1.052e-10	2.03814e-09	0.877065	CALD1	800	caldesmon 1
ENSG00000101493	307.154	0.0499557	6.45732	0.322579	1.06575e-10	2.06273e-09	1.25056	ZNF516	9658	zinc finger protein 516
ENSG00000165282	554.7	0.0459987	-6.45189	-0.296778	1.10465e-10	2.13588e-09	0.814068	PIGO	84720	phosphatidylinositol glycan anchor biosynthesis class O
ENSG00000136810	2222.51	0.051425	6.45165	0.331776	1.1064e-10	2.13713e-09	1.25856	TXN	7295	thioredoxin
ENSG00000138356	242.962	0.0639447	-6.45089	-0.4125	1.11194e-10	2.14568e-09	0.75132	AOX1	316	aldehyde oxidase 1
ENSG00000135097	36.5275	0.137305	6.44884	0.88546	1.12707e-10	2.17273e-09	1.84735	MSI1	4440	musashi RNA binding protein 1
ENSG00000167996	126749	0.0596271	6.44744	0.384442	1.13754e-10	2.19072e-09	1.30536	FTH1	2495	ferritin heavy chain 1
ENSG00000266028	715.323	0.0397103	6.44718	0.256019	1.13951e-10	2.19234e-09	1.19418	SRGAP2	23380	SLIT-ROBO Rho GTPase activating protein 2
ENSG00000041982	9721.82	0.0696146	-6.44386	-0.448587	1.16471e-10	2.23861e-09	0.73276	TNC	3371	tenascin C
ENSG00000179094	608.858	0.0578454	6.44035	0.372545	1.19195e-10	2.28868e-09	1.29463	PER1	5187	period circadian regulator 1
ENSG00000136717	521.877	0.0485096	6.43951	0.312378	1.19863e-10	2.29924e-09	1.24175	BIN1	274	bridging integrator 1
ENSG00000115840	198.675	0.0648865	-6.4392	-0.417817	1.20103e-10	2.30156e-09	0.748556	SLC25A12	8604	solute carrier family 25 member 12
ENSG00000187531	356.396	0.0663291	6.43531	0.426848	1.23221e-10	2.35897e-09	1.34429	SIRT7	51547	sirtuin 7
ENSG00000111799	2204.83	0.105449	-6.43304	-0.67836	1.25076e-10	2.39212e-09	0.624875	COL12A1	1303	collagen type XII alpha 1 chain
ENSG00000146674	73514.4	0.0441372	-6.432	-0.28389	1.25935e-10	2.40618e-09	0.821373	IGFBP3	3486	insulin like growth factor binding protein 3
ENSG00000116133	1027.92	0.0496517	-6.42942	-0.319232	1.28091e-10	2.44496e-09	0.801497	DHCR24	1718	24-dehydrocholesterol reductase
ENSG00000135334	954.918	0.0433475	6.42874	0.27867	1.28664e-10	2.45348e-09	1.21308	AKIRIN2	55122	akirin 2
ENSG00000130304	656.095	0.0597061	-6.42674	-0.383715	1.30372e-10	2.48193e-09	0.766461	SLC27A1	376497	solute carrier family 27 member 1
ENSG00000182307	651.75	0.0392064	-6.42669	-0.251967	1.30412e-10	2.48193e-09	0.839751	C8orf33	65265	chromosome 8 open reading frame 33
ENSG00000065320	3965.41	0.0413117	-6.41879	-0.265171	1.37357e-10	2.61154e-09	0.8321	NTN1	9423	netrin 1
ENSG00000085465	20.9	0.196897	6.41853	1.26379	1.37597e-10	2.61353e-09	2.40125	OVGP1	5016	oviductal glycoprotein 1
ENSG00000165617	567.832	0.105706	-6.41797	-0.678421	1.38102e-10	2.62056e-09	0.624849	DACT1	51339	dishevelled binding antagonist of beta catenin 1
ENSG00000205060	436.366	0.0545871	-6.41765	-0.350321	1.38396e-10	2.62356e-09	0.784409	SLC35B4	84912	solute carrier family 35 member B4
ENSG00000154370	471.433	0.0475483	6.4113	0.304846	1.44282e-10	2.73247e-09	1.23529	TRIM11	81559	tripartite motif containing 11
ENSG00000167522	2810.17	0.0395951	6.41076	0.253835	1.44794e-10	2.73948e-09	1.19237	ANKRD11	29123	ankyrin repeat domain 11
ENSG00000116106	432.628	0.0755194	-6.40634	-0.483803	1.49058e-10	2.81741e-09	0.71509	EPHA4	2043	EPH receptor A4
ENSG00000179119	902.578	0.0443269	6.39972	0.28368	1.55659e-10	2.93931e-09	1.2173	SPTY2D1	144108	SPT2 chromatin protein domain containing 1
ENSG00000169515	180.304	0.0870665	-6.39712	-0.556974	1.5834e-10	2.98702e-09	0.679726	CCDC8	83987	coiled-coil domain containing 8
ENSG00000145715	910.18	0.041855	-6.39249	-0.267557	1.63206e-10	3.07583e-09	0.830725	RASA1	5921	RAS p21 protein activator 1
ENSG00000100304	387.981	0.0514173	-6.39193	-0.328656	1.63809e-10	3.08419e-09	0.796278	TTLL12	23170	tubulin tyrosine ligase like 12
ENSG00000143079	549.449	0.0472594	-6.38869	-0.301926	1.67312e-10	3.14709e-09	0.811169	CTTNBP2NL	55917	CTTNBP2 N-terminal like
ENSG00000135775	415.924	0.0477687	-6.38817	-0.305154	1.67888e-10	3.15486e-09	0.809356	COG2	22796	component of oligomeric golgi complex 2
ENSG00000188158	95.6624	0.104941	-6.38269	-0.669807	1.74002e-10	3.26658e-09	0.628591	NHS	4810	NHS actin remodeling regulator
ENSG00000151292	640.579	0.0412193	6.38174	0.263051	1.75087e-10	3.2806e-09	1.20001	CSNK1G3	1456	casein kinase 1 gamma 3
ENSG00000238227	546.363	0.05637	-6.37568	-0.359397	1.82155e-10	3.40974e-09	0.77949	TMEM250	90120	transmembrane protein 250
ENSG00000106089	605.932	0.0636693	6.37337	0.405788	1.84917e-10	3.4581e-09	1.32481	STX1A	6804	syntaxin 1A
ENSG00000112183	18.1525	0.219628	6.37284	1.39966	1.85558e-10	3.46673e-09	2.63839	RBM24	221662	RNA binding motif protein 24
ENSG00000078967	258.27	0.0587893	-6.37195	-0.374603	1.86635e-10	3.48349e-09	0.771318	UBE2D4	51619	ubiquitin conjugating enzyme E2 D4 (putative)
ENSG00000187134	9981.95	0.0423591	6.36833	0.269757	1.911e-10	3.56341e-09	1.2056	AKR1C1	1645	aldo-keto reductase family 1 member C1
ENSG00000169710	1276.24	0.0421336	-6.36775	-0.268297	1.91819e-10	3.57337e-09	0.830299	FASN	2194	fatty acid synthase
ENSG00000215067	90.6136	0.113498	6.36702	0.722642	1.92739e-10	3.58706e-09	1.6502	ALOX12-AS1	100506713	ALOX12 antisense RNA 1
ENSG00000115053	4712.48	0.025748	-6.36551	-0.163899	1.94647e-10	3.61908e-09	0.892609	NCL	4691	nucleolin
ENSG00000075240	831.57	0.057444	-6.36457	-0.365606	1.9584e-10	3.6343e-09	0.776143	GRAMD4	23151	GRAM domain containing 4
ENSG00000187554	49.3691	0.142332	-6.3606	-0.905317	2.00968e-10	3.72525e-09	0.533915	TLR5	7100	toll like receptor 5
ENSG00000076003	417.135	0.0543161	-6.36048	-0.345477	2.01126e-10	3.72525e-09	0.787048	MCM6	4175	minichromosome maintenance complex component 6
ENSG00000111912	774.662	0.0543951	6.35468	0.345664	2.08857e-10	3.86106e-09	1.27074	NCOA7	135112	nuclear receptor coactivator 7
ENSG00000106105	2749.32	0.0352112	6.35194	0.22366	2.12617e-10	3.92682e-09	1.16769	GARS1	2617	glycyl-tRNA synthetase 1
ENSG00000116120	560.724	0.0472527	-6.34944	-0.300028	2.16102e-10	3.9874e-09	0.812237	FARSB	10056	phenylalanyl-tRNA synthetase subunit beta
ENSG00000070371	224.588	0.0697732	-6.34812	-0.442929	2.1796e-10	4.01785e-09	0.73564	CLTCL1	8218	clathrin heavy chain like 1
ENSG00000006327	3324.39	0.0529956	-6.341	-0.336045	2.28272e-10	4.20176e-09	0.79221	TNFRSF12A	51330	TNF receptor superfamily member 12A
ENSG00000134070	2021.71	0.0349765	6.34094	0.221784	2.2837e-10	4.20176e-09	1.16617	IRAK2	3656	interleukin 1 receptor associated kinase 2
ENSG00000198900	1423.01	0.0431492	6.3377	0.273466	2.33227e-10	4.28705e-09	1.20871	TOP1	7150	DNA topoisomerase I
ENSG00000003987	194.851	0.0677859	-6.33343	-0.429318	2.39765e-10	4.40304e-09	0.742613	MTMR7	9108	myotubularin related protein 7
ENSG00000132329	280.102	0.0624879	-6.32809	-0.395429	2.48218e-10	4.55395e-09	0.760263	RAMP1	10267	receptor activity modifying protein 1
ENSG00000162104	324.551	0.0614672	-6.32398	-0.388717	2.54909e-10	4.67228e-09	0.763808	ADCY9	115	adenylate cyclase 9
ENSG00000089159	2038.37	0.0358275	6.32162	0.226488	2.58833e-10	4.73973e-09	1.16998	PXN	5829	paxillin
ENSG00000116016	10096.5	0.0227954	-6.3209	-0.144087	2.60038e-10	4.7573e-09	0.904952	EPAS1	2034	endothelial PAS domain protein 1
ENSG00000226479	614.051	0.0483278	-6.31873	-0.305371	2.63724e-10	4.82017e-09	0.809234	TMEM185B	79134	transmembrane protein 185B
ENSG00000164168	515.03	0.0469615	-6.31771	-0.296689	2.65472e-10	4.84754e-09	0.814119	TMEM184C	55751	transmembrane protein 184C
ENSG00000105402	831.107	0.0363773	6.31714	0.2298	2.66455e-10	4.86092e-09	1.17267	NAPA	8775	NSF attachment protein alpha
ENSG00000196296	11.3467	0.310785	6.316	1.96291	2.68421e-10	4.8889e-09	3.89849	ATP2A1	487	ATPase sarcoplasmic/endoplasmic reticulum Ca2+ transporting 1
ENSG00000065325	101.237	0.0872814	-6.31596	-0.551266	2.68493e-10	4.8889e-09	0.682421	GLP2R	9340	glucagon like peptide 2 receptor
ENSG00000133026	662.538	0.0477639	6.31525	0.301641	2.69721e-10	4.90665e-09	1.23255	MYH10	4628	myosin heavy chain 10
ENSG00000198417	3968.21	0.0468236	-6.31251	-0.295575	2.74542e-10	4.98966e-09	0.814748	MT1F	4494	metallothionein 1F
ENSG00000164889	1699.91	0.0290888	6.30782	0.183487	2.82993e-10	5.13844e-09	1.13563	SLC4A2	6522	solute carrier family 4 member 2
ENSG00000144481	383	0.0661508	-6.3075	-0.417246	2.83577e-10	5.14421e-09	0.748853	TRPM8	79054	transient receptor potential cation channel subfamily M member 8
ENSG00000189067	1609.24	0.0345863	6.30693	0.218134	2.84615e-10	5.15822e-09	1.16323	LITAF	9516	lipopolysaccharide induced TNF factor
ENSG00000114784	523.536	0.0515003	6.30609	0.324766	2.86168e-10	5.18152e-09	1.25246	EIF1B	10289	eukaryotic translation initiation factor 1B
ENSG00000197712	1916.06	0.0292364	-6.30564	-0.184354	2.86999e-10	5.19172e-09	0.880043	FAM114A1	92689	family with sequence similarity 114 member A1
ENSG00000171219	14.461	0.34883	6.30308	2.1987	2.91787e-10	5.27339e-09	4.59067	CDC42BPG	55561	CDC42 binding protein kinase gamma
ENSG00000242125	187.573	0.0823091	-6.29772	-0.51836	3.02051e-10	5.4538e-09	0.698165	SNHG3	8420	small nucleolar RNA host gene 3
ENSG00000244242	57.0007	0.149808	6.2947	0.942997	3.07994e-10	5.55593e-09	1.92252	IFITM10	402778	interferon induced transmembrane protein 10
ENSG00000133961	1938.99	0.0257197	6.29333	0.161863	3.10717e-10	5.59984e-09	1.11873	NUMB	8650	NUMB endocytic adaptor protein
ENSG00000189334	10.3485	0.32768	6.291	2.06143	3.15431e-10	5.67951e-09	4.17401	S100A14	57402	S100 calcium binding protein A14
ENSG00000196998	492.262	0.0496515	6.28198	0.31191	3.34293e-10	6.01356e-09	1.24135	WDR45	11152	WD repeat domain 45
ENSG00000162783	1097.19	0.0562183	6.28124	0.353121	3.35883e-10	6.03656e-09	1.27732	IER5	51278	immediate early response 5
ENSG00000107263	1628.79	0.037486	-6.27881	-0.235368	3.41173e-10	6.12594e-09	0.849468	RAPGEF1	2889	Rap guanine nucleotide exchange factor 1
ENSG00000011143	171.441	0.0739947	-6.27773	-0.464519	3.43544e-10	6.1628e-09	0.724713	MKS1	54903	MKS transition zone complex subunit 1
ENSG00000137221	897.425	0.0407429	6.27658	0.255726	3.4611e-10	6.20308e-09	1.19394	TJAP1	93643	tight junction associated protein 1
ENSG00000103489	5394.52	0.0537645	-6.26648	-0.336915	3.69295e-10	6.6125e-09	0.791733	XYLT1	64131	xylosyltransferase 1
ENSG00000198642	821.579	0.0483302	-6.26347	-0.302715	3.76496e-10	6.73521e-09	0.810725	KLHL9	55958	kelch like family member 9
ENSG00000072501	1373.29	0.030856	-6.26298	-0.193251	3.77681e-10	6.75018e-09	0.874633	SMC1A	8243	structural maintenance of chromosomes 1A
ENSG00000143164	588.198	0.0474496	6.25623	0.296855	3.94406e-10	7.04261e-09	1.22846	DCAF6	55827	DDB1 and CUL4 associated factor 6
ENSG00000084774	738.164	0.0466086	-6.25597	-0.291582	3.95059e-10	7.04777e-09	0.817006	CAD	790	carbamoyl-phosphate synthetase 2, aspartate transcarbamylase, and dihydroorotase
ENSG00000204438	417.349	0.053023	6.25528	0.331674	3.96796e-10	7.07223e-09	1.25847	GPANK1	7918	G-patch domain and ankyrin repeats 1
ENSG00000170017	273.032	0.0666035	-6.25314	-0.416481	4.02271e-10	7.16323e-09	0.74925	ALCAM	214	activated leukocyte cell adhesion molecule
ENSG00000198574	66.1429	0.130483	-6.24693	-0.815117	4.18587e-10	7.44693e-09	0.568362	SH2D1B	117157	SH2 domain containing 1B
ENSG00000154640	686.402	0.0551105	6.24668	0.344258	4.19256e-10	7.45199e-09	1.2695	BTG3	10950	BTG anti-proliferation factor 3
ENSG00000068745	652.305	0.0510729	6.24215	0.318804	4.31606e-10	7.66447e-09	1.2473	IP6K2	51447	inositol hexakisphosphate kinase 2
ENSG00000075275	1350.68	0.0580685	-6.24033	-0.362367	4.36638e-10	7.73964e-09	0.777887	CELSR1	9620	cadherin EGF LAG seven-pass G-type receptor 1
ENSG00000185697	55.8836	0.125822	-6.23973	-0.785093	4.38335e-10	7.76261e-09	0.580314	MYBL1	4603	MYB proto-oncogene like 1
ENSG00000198373	5117.09	0.0550874	-6.23729	-0.343596	4.45211e-10	7.87719e-09	0.788074	WWP2	11060	WW domain containing E3 ubiquitin protein ligase 2
ENSG00000272899	17.6885	0.244135	6.23605	1.52244	4.48762e-10	7.93277e-09	2.87276	ATP6V1FNB	100130705	ATP6V1F neighbor
ENSG00000132436	115.52	0.0991584	-6.23488	-0.618241	4.52123e-10	7.98489e-09	0.651465	FIGNL1	63979	fidgetin like 1
ENSG00000237943	32.9083	0.157478	-6.23437	-0.981777	4.53612e-10	8.0039e-09	0.506356	PRKCQ-AS1	439949	PRKCQ antisense RNA 1
ENSG00000166689	377.864	0.0685174	-6.23341	-0.427097	4.56383e-10	8.04546e-09	0.743757	PLEKHA7	144100	pleckstrin homology domain containing A7
ENSG00000184988	246.43	0.0579296	-6.23135	-0.36098	4.62426e-10	8.14458e-09	0.778636	TMEM106A	113277	transmembrane protein 106A
ENSG00000233622	78.3028	0.0956581	-6.22902	-0.595856	4.69361e-10	8.25923e-09	0.661652	CYP2T1P	171523	cytochrome P450 family 2 subfamily T member 1, pseudogene
ENSG00000197406	99.143	0.103932	-6.22868	-0.64736	4.70379e-10	8.26962e-09	0.638447	DIO3	1735	iodothyronine deiodinase 3
ENSG00000175414	346.93	0.0567216	-6.22652	-0.353178	4.7692e-10	8.37702e-09	0.782858	ARL10	285598	ADP ribosylation factor like GTPase 10
ENSG00000139437	354.492	0.076689	-6.22617	-0.477478	4.7798e-10	8.38803e-09	0.718232	TCHP	84260	trichoplein keratin filament binding
ENSG00000119737	52.2789	0.112216	6.22529	0.698578	4.80657e-10	8.42615e-09	1.6229	GPR75	10936	G protein-coupled receptor 75
ENSG00000100380	1993.87	0.0413016	6.22506	0.257105	4.81361e-10	8.42615e-09	1.19508	ST13	6767	ST13 Hsp70 interacting protein
ENSG00000081277	70.2188	0.129529	-6.22503	-0.80632	4.81457e-10	8.42615e-09	0.571839	PKP1	5317	plakophilin 1
ENSG00000168496	117.606	0.0829369	6.22042	0.515903	4.95811e-10	8.66953e-09	1.42989	FEN1	2237	flap structure-specific endonuclease 1
ENSG00000149929	192.838	0.0673732	-6.21586	-0.418782	5.10429e-10	8.91709e-09	0.748056	HIRIP3	8479	HIRA interacting protein 3
ENSG00000135241	639.94	0.044993	6.21473	0.279619	5.1413e-10	8.97365e-09	1.21387	PNPLA8	50640	patatin like phospholipase domain containing 8
ENSG00000136048	506.984	0.0491237	-6.2111	-0.305112	5.26138e-10	9.17498e-09	0.809379	DRAM1	55332	DNA damage regulated autophagy modulator 1
ENSG00000135407	232.484	0.157341	6.20553	0.976382	5.45129e-10	9.49759e-09	1.96752	AVIL	10677	advillin
ENSG00000175073	433.349	0.0461528	6.2034	0.286304	5.52575e-10	9.61867e-09	1.21951	VCPIP1	80124	valosin containing protein interacting protein 1
ENSG00000155393	62.5471	0.132973	-6.19185	-0.823351	5.94634e-10	1.03322e-08	0.565128	HEATR3	55027	HEAT repeat containing 3
ENSG00000091592	613.012	0.0542599	6.18829	0.335776	6.08198e-10	1.05584e-08	1.26206	NLRP1	22861	NLR family pyrin domain containing 1
ENSG00000178951	1634.28	0.0381842	6.18806	0.236286	6.09094e-10	1.05645e-08	1.17796	ZBTB7A	51341	zinc finger and BTB domain containing 7A
ENSG00000159658	1460.49	0.0291108	-6.1877	-0.180129	6.10497e-10	1.05794e-08	0.882624	EFCAB14	9813	EF-hand calcium binding domain 14
ENSG00000181577	12.0442	0.298623	-6.187	-1.84758	6.13184e-10	1.06165e-08	0.277858	C6orf223	221416	chromosome 6 open reading frame 223
ENSG00000168646	624.168	0.0518819	-6.18342	-0.320807	6.27277e-10	1.08508e-08	0.800622	AXIN2	8313	axin 2
ENSG00000198121	1551.04	0.0430785	-6.18235	-0.266326	6.31539e-10	1.09148e-08	0.831434	LPAR1	1902	lysophosphatidic acid receptor 1
ENSG00000105329	1461.33	0.0573654	6.18146	0.354602	6.35127e-10	1.0967e-08	1.27863	TGFB1	7040	transforming growth factor beta 1
ENSG00000053372	391.426	0.0476139	-6.17811	-0.294164	6.48729e-10	1.11919e-08	0.815545	MRTO4	51154	MRT4 homolog, ribosome maturation factor
ENSG00000100302	15.5249	0.365918	6.17743	2.26044	6.51526e-10	1.12301e-08	4.79136	RASD2	23551	RASD family member 2
ENSG00000136527	1077.72	0.0366703	6.17427	0.226412	6.6471e-10	1.14472e-08	1.16992	TRA2B	6434	transformer 2 beta homolog
ENSG00000049130	400.314	0.0705365	6.17239	0.435379	6.72663e-10	1.15739e-08	1.35227	KITLG	4254	KIT ligand
ENSG00000111186	149.031	0.0957937	-6.17108	-0.591151	6.78231e-10	1.16593e-08	0.663813	WNT5B	81029	Wnt family member 5B
ENSG00000164626	1203.11	0.0651674	-6.16688	-0.40188	6.965e-10	1.19628e-08	0.756872	KCNK5	8645	potassium two pore domain channel subfamily K member 5
ENSG00000118894	182.69	0.0700707	-6.16497	-0.431984	7.04946e-10	1.20971e-08	0.741242	EEF2KMT	196483	eukaryotic elongation factor 2 lysine methyltransferase
ENSG00000144366	649.597	0.0518312	6.16417	0.319496	7.08527e-10	1.21478e-08	1.24789	GULP1	51454	GULP PTB domain containing engulfment adaptor 1
ENSG00000112182	71.9416	0.0976574	6.16107	0.601674	7.22565e-10	1.23704e-08	1.51748	BACH2	60468	BTB domain and CNC homolog 2
ENSG00000088812	1594.45	0.0547983	-6.16102	-0.337613	7.22789e-10	1.23704e-08	0.791349	ATRN	8455	attractin
ENSG00000145545	191.902	0.0704103	-6.15978	-0.433712	7.28469e-10	1.24566e-08	0.740354	SRD5A1	6715	steroid 5 alpha-reductase 1
ENSG00000152601	4572.16	0.029296	6.15848	0.180419	7.34473e-10	1.25482e-08	1.13321	MBNL1	4154	muscleblind like splicing regulator 1
ENSG00000143569	1773.32	0.0311413	6.15574	0.191697	7.47297e-10	1.27561e-08	1.14211	UBAP2L	9898	ubiquitin associated protein 2 like
ENSG00000164543	1714.18	0.074908	-6.15377	-0.460967	7.56616e-10	1.29038e-08	0.726499	STK17A	9263	serine/threonine kinase 17a
ENSG00000108861	625.141	0.0494264	6.15087	0.304015	7.70567e-10	1.31301e-08	1.23458	DUSP3	1845	dual specificity phosphatase 3
ENSG00000173068	341.657	0.057974	-6.15071	-0.356581	7.71346e-10	1.31319e-08	0.781013	BNC2	54796	basonuclin 2
ENSG00000170876	1407.23	0.0393606	-6.14922	-0.242037	7.78632e-10	1.32443e-08	0.84555	TMEM43	79188	transmembrane protein 43
ENSG00000261504	48.3105	0.133817	-6.14501	-0.822306	7.9956e-10	1.35764e-08	0.565537	LINC01686	284648	long intergenic non-protein coding RNA 1686
ENSG00000105676	272.371	0.0607178	-6.14307	-0.372994	8.09403e-10	1.37315e-08	0.772178	ARMC6	93436	armadillo repeat containing 6
ENSG00000100401	888.002	0.0377653	-6.14139	-0.231931	8.18038e-10	1.38659e-08	0.851494	RANGAP1	5905	Ran GTPase activating protein 1
ENSG00000162494	145.836	0.0807056	-6.13961	-0.495501	8.27237e-10	1.39973e-08	0.709315	LRRC38	126755	leucine rich repeat containing 38
ENSG00000075420	7647.83	0.026404	-6.13941	-0.162105	8.28286e-10	1.40028e-08	0.89372	FNDC3B	64778	fibronectin type III domain containing 3B
ENSG00000164687	229.921	0.0713783	-6.13897	-0.438189	8.30605e-10	1.40298e-08	0.73806	FABP5	2171	fatty acid binding protein 5
ENSG00000156535	6258.91	0.0753241	-6.13761	-0.46231	8.37698e-10	1.41373e-08	0.725823	CD109	135228	CD109 molecule
ENSG00000155380	641.293	0.0498069	-6.13646	-0.305638	8.43828e-10	1.42283e-08	0.809084	SLC16A1	6566	solute carrier family 16 member 1
ENSG00000180543	761.165	0.0461671	-6.12873	-0.282946	8.85853e-10	1.49239e-08	0.821911	TSPYL5	85453	TSPY like 5
ENSG00000132471	3590.41	0.0306628	6.12848	0.187916	8.87202e-10	1.49337e-08	1.13912	WBP2	23558	WW domain binding protein 2
ENSG00000072364	2945.25	0.0332675	6.12818	0.203869	8.88884e-10	1.4949e-08	1.15178	AFF4	27125	AF4/FMR2 family member 4
ENSG00000163681	762.204	0.0359806	6.12357	0.22033	9.15032e-10	1.53754e-08	1.165	SLMAP	7871	sarcolemma associated protein
ENSG00000140403	262.591	0.0561563	6.12299	0.343845	9.18353e-10	1.54178e-08	1.26913	DNAJA4	55466	DnaJ heat shock protein family (Hsp40) member A4
ENSG00000130202	401.725	0.0546137	6.12252	0.334374	9.21043e-10	1.54496e-08	1.26083	NECTIN2	5819	nectin cell adhesion molecule 2
ENSG00000188549	41.885	0.172411	-6.1152	-1.05433	9.64361e-10	1.61622e-08	0.481521	CCDC9B	388115	coiled-coil domain containing 9B
ENSG00000170144	2631.25	0.0368441	6.11498	0.225301	9.65704e-10	1.61707e-08	1.16902	HNRNPA3	220988	heterogeneous nuclear ribonucleoprotein A3
ENSG00000175906	297.252	0.0624445	-6.11268	-0.381703	9.79711e-10	1.63911e-08	0.767531	ARL4D	379	ADP ribosylation factor like GTPase 4D
ENSG00000130475	10.251	0.328832	6.11188	2.00978	9.84622e-10	1.64591e-08	4.02721	FCHO1	23149	FCH and mu domain containing endocytic adaptor 1
ENSG00000123700	17.3612	0.221736	-6.11122	-1.35508	9.88744e-10	1.65137e-08	0.390914	KCNJ2	3759	potassium inwardly rectifying channel subfamily J member 2
ENSG00000163661	1197.51	0.0607858	-6.1096	-0.371377	9.98826e-10	1.66677e-08	0.773044	PTX3	5806	pentraxin 3
ENSG00000134802	837.237	0.0380758	-6.10842	-0.232583	1.00625e-09	1.67723e-08	0.85111	SLC43A3	29015	solute carrier family 43 member 3
ENSG00000153922	845.113	0.0374448	6.10832	0.228725	1.00682e-09	1.67723e-08	1.1718	CHD1	1105	chromodomain helicase DNA binding protein 1
ENSG00000171223	3150.05	0.0873033	6.10373	0.532876	1.0362e-09	1.72321e-08	1.44681	JUNB	3726	JunB proto-oncogene, AP-1 transcription factor subunit
ENSG00000167994	358.619	0.048179	6.1035	0.294061	1.03771e-09	1.72424e-08	1.22609	RAB3IL1	5866	RAB3A interacting protein like 1
ENSG00000163877	406.381	0.0503817	6.10294	0.307477	1.04137e-09	1.72883e-08	1.23754	SNIP1	79753	Smad nuclear interacting protein 1
ENSG00000101096	135.249	0.0975184	-6.10205	-0.595062	1.04718e-09	1.737e-08	0.662016	NFATC2	4773	nuclear factor of activated T cells 2
ENSG00000111886	91.6834	0.119727	6.09952	0.730274	1.0639e-09	1.76321e-08	1.65895	GABRR2	2570	gamma-aminobutyric acid type A receptor subunit rho2
ENSG00000008853	279.671	0.058199	-6.0989	-0.35495	1.06798e-09	1.76847e-08	0.781897	RHOBTB2	23221	Rho related BTB domain containing 2
ENSG00000073921	3517.2	0.0292947	-6.09487	-0.178547	1.09529e-09	1.81214e-08	0.883592	PICALM	8301	phosphatidylinositol binding clathrin assembly protein
ENSG00000173039	2935.25	0.0312252	6.09456	0.190304	1.09741e-09	1.81409e-08	1.141	RELA	5970	RELA proto-oncogene, NF-kB subunit
ENSG00000120451	1210.89	0.0404807	-6.09382	-0.246682	1.1025e-09	1.82095e-08	0.842833	SNX19	399979	sorting nexin 19
ENSG00000104549	423.299	0.0546722	-6.09167	-0.333045	1.11742e-09	1.84402e-08	0.793859	SQLE	6713	squalene epoxidase
ENSG00000001084	397.362	0.0479654	6.08866	0.292045	1.13862e-09	1.87742e-08	1.22437	GCLC	2729	glutamate-cysteine ligase catalytic subunit
ENSG00000138646	111.267	0.0835834	6.0867	0.508747	1.15261e-09	1.89886e-08	1.42281	HERC5	51191	HECT and RLD domain containing E3 ubiquitin protein ligase 5
ENSG00000117602	195.087	0.0834413	-6.08576	-0.507804	1.15941e-09	1.90845e-08	0.703292	RCAN3	11123	RCAN family member 3
ENSG00000136824	205.751	0.0653749	-6.08212	-0.397618	1.18606e-09	1.95065e-08	0.759111	SMC2	10592	structural maintenance of chromosomes 2
ENSG00000196730	174.267	0.080326	-6.081	-0.488462	1.19437e-09	1.96265e-08	0.712784	DAPK1	1612	death associated protein kinase 1
ENSG00000225830	299.962	0.0633918	-6.0801	-0.385428	1.20107e-09	1.97199e-08	0.765552	ERCC6	2074	ERCC excision repair 6, chromatin remodeling factor
ENSG00000113282	1784.34	0.0320734	6.07843	0.194956	1.21366e-09	1.99097e-08	1.14469	CLINT1	9685	clathrin interactor 1
ENSG00000086619	225.516	0.0585823	6.07746	0.356031	1.22103e-09	2.00137e-08	1.2799	ERO1B	56605	endoplasmic reticulum oxidoreductase 1 beta
ENSG00000160408	25.8134	0.190597	6.07606	1.15808	1.23173e-09	2.0172e-08	2.2316	ST6GALNAC6	30815	ST6 N-acetylgalactosaminide alpha-2,6-sialyltransferase 6
ENSG00000085788	413.755	0.0498018	-6.07446	-0.302519	1.24409e-09	2.03573e-08	0.810836	DDHD2	23259	DDHD domain containing 2
ENSG00000143457	465.752	0.0496696	6.07297	0.301642	1.25568e-09	2.05296e-08	1.23255	GOLPH3L	55204	golgi phosphoprotein 3 like
ENSG00000156239	151.239	0.0804967	-6.06674	-0.488353	1.30532e-09	2.13232e-08	0.712839	N6AMT1	29104	N-6 adenine-specific DNA methyltransferase 1
ENSG00000126746	1125.46	0.0334304	6.05697	0.202487	1.38708e-09	2.26397e-08	1.15068	ZNF384	171017	zinc finger protein 384
ENSG00000107960	220.921	0.0675455	-6.05326	-0.408871	1.41941e-09	2.31089e-08	0.753213	STN1	79991	STN1 subunit of CST complex
ENSG00000112511	1834.39	0.0419745	6.05263	0.254056	1.425e-09	2.31708e-08	1.19256	PHF1	5252	PHD finger protein 1
ENSG00000213516	238.725	0.0644169	6.05256	0.389887	1.4256e-09	2.31708e-08	1.31029	RBMXL1	494115	RBMX like 1
ENSG00000172530	308.546	0.0562268	6.05221	0.340296	1.42872e-09	2.3202e-08	1.26602	BANP	54971	BTG3 associated nuclear protein
ENSG00000164344	30.0122	0.178781	6.05075	1.08176	1.4417e-09	2.33933e-08	2.11662	KLKB1	3818	kallikrein B1
ENSG00000197903	298.432	0.0664064	6.05024	0.401774	1.44634e-09	2.34488e-08	1.32113	H2BC12	85236	H2B clustered histone 12
ENSG00000127920	378.704	0.0622898	-6.04977	-0.376839	1.45054e-09	2.34973e-08	0.770123	GNG11	2791	G protein subunit gamma 11
ENSG00000054967	276.558	0.0645451	6.04938	0.390458	1.45408e-09	2.35349e-08	1.31081	RELT	84957	RELT TNF receptor
ENSG00000082516	479.516	0.044909	-6.04843	-0.271629	1.46262e-09	2.36535e-08	0.828384	GEMIN5	25929	gem nuclear organelle associated protein 5
ENSG00000108557	1026.05	0.037273	6.04329	0.225252	1.51e-09	2.43789e-08	1.16898	RAI1	10743	retinoic acid induced 1
ENSG00000152931	51.5173	0.122373	6.04049	0.739195	1.53643e-09	2.4785e-08	1.66924	PART1	25859	prostate androgen-regulated transcript 1
ENSG00000277161	232.121	0.0599213	-6.03875	-0.36185	1.55311e-09	2.50333e-08	0.778166	PIGW	284098	phosphatidylinositol glycan anchor biosynthesis class W
ENSG00000185722	771.037	0.043929	-6.03754	-0.265224	1.56478e-09	2.52004e-08	0.83207	ANKFY1	51479	ankyrin repeat and FYVE domain containing 1
ENSG00000197646	43.2296	0.132111	-6.03637	-0.79747	1.57617e-09	2.53627e-08	0.575357	PDCD1LG2	80380	programmed cell death 1 ligand 2
ENSG00000154380	948.745	0.0450348	-6.03594	-0.271827	1.58044e-09	2.54104e-08	0.82827	ENAH	55740	ENAH actin regulator
ENSG00000154556	420.31	0.0509425	-6.03411	-0.307393	1.59842e-09	2.56782e-08	0.808101	SORBS2	8470	sorbin and SH3 domain containing 2
ENSG00000182168	237.366	0.0825863	-6.03351	-0.498285	1.60437e-09	2.57523e-08	0.707948	UNC5C	8633	unc-5 netrin receptor C
ENSG00000175356	37.3538	0.179491	6.03328	1.08292	1.60661e-09	2.57669e-08	2.11832	SCUBE2	57758	signal peptide, CUB domain and EGF like domain containing 2
ENSG00000166046	146.082	0.0740578	6.03246	0.446751	1.61482e-09	2.58772e-08	1.36297	TCP11L2	255394	t-complex 11 like 2
ENSG00000117682	596.07	0.0445162	6.02964	0.268417	1.64322e-09	2.63105e-08	1.20449	DHDDS	79947	dehydrodolichyl diphosphate synthase subunit
ENSG00000146950	19.5109	0.216029	-6.02834	-1.3023	1.6565e-09	2.65013e-08	0.40548	SHROOM2	357	shroom family member 2
ENSG00000198517	1713.67	0.0364803	6.02791	0.2199	1.66094e-09	2.65504e-08	1.16465	MAFK	7975	MAF bZIP transcription factor K
ENSG00000133612	757.802	0.0423234	6.0234	0.254931	1.70794e-09	2.72792e-08	1.19328	AGAP3	116988	ArfGAP with GTPase domain, ankyrin repeat and PH domain 3
ENSG00000168936	410.477	0.0529585	-6.02176	-0.318904	1.72526e-09	2.75331e-08	0.801679	TMEM129	92305	transmembrane protein 129, E3 ubiquitin ligase
ENSG00000119801	722.522	0.0561783	6.02096	0.338247	1.73386e-09	2.76475e-08	1.26422	YPEL5	51646	yippee like 5
[truncated: 13,728 more rows]

## Sheet: 6hBS10vsCTRL
id	baseMean	lfcSE	stat	log2FoldChange	pvalue	padj	FC	Symbol	EntrezID	GeneName
[truncated: 14,899 more rows]

[truncated: 1 more sheets: 6hBS50vsCTRL]
