# Supplementary material for: Curcuma longa and Boswellia serrata Extracts Modulate Different and Complementary Pathways on Human Chondrocytes In Vitro: Deciphering of a Transcriptomic Study
Source: Front Pharmacol. 2022 Aug 11;13:931914. doi: 10.3389/fphar.2022.931914 (PMC9403192; doi:10.3389/fphar.2022.931914)
Supplement: Supplementary file 8 [file DataSheet5.XLSX]

## Sheet: genes24hwo6h
Symbol	baseMean	padj 24h	log2FC 6h	log2FC 24h	GeneName
SMOC1	2867.21	4.05671e-74	0.00754985	-0.920502	SPARC related modular calcium binding 1
TKT	3272.65	5.98462e-71	0.288695	0.966609	transketolase
ALDH3A2	2337.87	4.13673e-69	0.202571	0.747948	aldehyde dehydrogenase 3 family member A2
GFPT2	1807.76	5.93022e-62	-0.211493	-0.663372	glutamine-fructose-6-phosphate transaminase 2
COL7A1	1662.14	3.43362e-59	-0.0457764	-1.95495	collagen type VII alpha 1 chain
MAMDC4	244.805	8.84507e-57	0.0908662	-1.58417	MAM domain containing 4
CPAMD8	837.632	2.74711e-54	-0.118296	-1.26299	C3 and PZP like alpha-2-macroglobulin domain containing 8
CHI3L1	122613	2.1939e-51	-0.200344	-1.1726	chitinase 3 like 1
TPM2	1042.03	1.1843e-50	0.158157	-0.705073	tropomyosin 2
EPHX1	483.07	8.48825e-50	0.216516	1.41955	epoxide hydrolase 1
GLIPR1	1878.08	3.77679e-46	-0.299718	-1.07945	GLI pathogenesis related 1
ALAS1	809.495	4.3059e-44	0.157897	0.598363	5'-aminolevulinate synthase 1
EFEMP2	1046.91	3.5552e-43	0.0470215	-0.696344	EGF containing fibulin extracellular matrix protein 2
AEBP1	3883.67	8.0568e-43	-0.135311	-0.975368	AE binding protein 1
RPS6KA2	549.384	3.89319e-41	-0.314957	-1.34193	ribosomal protein S6 kinase A2
PITPNM1	876.894	8.28418e-41	0.0992357	-0.996556	phosphatidylinositol transfer protein membrane associated 1
PCDH9	658.165	3.16284e-40	0.255131	1.18487	protocadherin 9
MEG3	1654.62	1.11637e-39	0.109184	-1.28591	maternally expressed 3
CHI3L2	22551.4	1.66483e-39	0.0107592	-0.495893	chitinase 3 like 2
MAOB	1814.82	1.84956e-39	-0.0455554	-1.08979	monoamine oxidase B
TMEM132A	1041.41	7.22177e-39	-0.0511891	-1.07875	transmembrane protein 132A
MYADM	2128.32	1.71832e-38	-0.0777821	0.775532	myeloid associated differentiation marker
CUX1	1548.92	5.12826e-38	0.0604727	-0.539009	cut like homeobox 1
DNER	1057.34	1.26156e-37	-0.116097	-1.09102	delta/notch like EGF repeat containing
LCN2	22741	1.33469e-37	0.00487924	-0.532836	lipocalin 2
EFEMP1	640.813	2.36082e-36	-0.141857	-0.74371	EGF containing fibulin extracellular matrix protein 1
ITGA10	9424.39	3.66173e-36	0.00401365	-0.768522	integrin subunit alpha 10
COL16A1	410.679	5.03321e-36	-0.314481	-1.04956	collagen type XVI alpha 1 chain
COPZ2	137.956	6.81773e-36	-0.0389381	-1.17834	COPI coat complex subunit zeta 2
POSTN	101.721	1.07421e-35	-0.199612	-1.92793	periostin
FIBP	654.741	3.31353e-35	-0.123569	-0.730438	FGF1 intracellular binding protein
TGFBI	1598.41	7.77441e-35	-0.133761	-0.661833	transforming growth factor beta induced
C3	1647.55	7.94002e-35	-0.182323	-0.723381	complement C3
CERCAM	2164.22	1.05508e-34	-0.0361526	-1.5019	cerebral endothelial cell adhesion molecule
AGRN	688.794	1.41595e-34	-0.267832	-1.16492	agrin
PDZK1IP1	114.688	1.52981e-34	-0.0202664	-1.6939	PDZK1 interacting protein 1
TMEM158	234.059	5.09774e-34	-0.215035	-1.53484	transmembrane protein 158
GPC1	1849.86	9.40179e-34	0.137391	0.707283	glypican 1
CAMTA2	1334.89	1.02765e-33	0.119658	-0.569029	calmodulin binding transcription activator 2
MMP3	1.35304e+06	1.93302e-33	-0.0618442	-0.569437	matrix metallopeptidase 3
MGAT5	2237.96	2.5167e-33	-0.0370996	0.522715	alpha-1,6-mannosylglycoprotein 6-beta-N-acetylglucosaminyltransferase
SRPX2	1511.17	5.43449e-33	-0.170534	-0.868011	sushi repeat containing protein X-linked 2
GOLPH3	2042.22	6.73708e-33	0.00661921	0.423026	golgi phosphoprotein 3
HSD11B1	1222.3	1.80499e-32	-0.0730346	-0.955448	hydroxysteroid 11-beta dehydrogenase 1
SAA1	830.503	5.34726e-32	-0.00293383	-0.932167	serum amyloid A1
LAMB3	9693.43	6.80736e-32	-0.170327	-0.67088	laminin subunit beta 3
LSS	809.937	1.27606e-31	-0.175255	-0.752737	lanosterol synthase
NKAPL	103.278	1.21646e-30	0.27957	1.39794	NFKB activating protein like
FHL2	884.751	1.81264e-30	-0.130773	-0.609319	four and a half LIM domains 2
ITGB2	140.813	2.88101e-30	-0.257605	-1.1235	integrin subunit beta 2
ADAMTSL4	159.794	4.0699e-30	-0.0218051	-1.18908	ADAMTS like 4
TFPI2	1256.92	5.32952e-30	-0.182149	-1.0512	tissue factor pathway inhibitor 2
GAA	1540.29	9.23348e-30	-0.0729794	-0.588327	alpha glucosidase
USP11	1843	1.01093e-29	0.0834369	-0.514597	ubiquitin specific peptidase 11
TYMP	2061.97	1.12207e-29	-0.207432	-0.856375	thymidine phosphorylase
BOC	963.465	1.29533e-29	-0.116023	-0.417522	BOC cell adhesion associated, oncogene regulated
MMP13	20155.5	3.53953e-29	-0.121166	-1.15664	matrix metallopeptidase 13
S100A4	164.669	1.11372e-28	-0.0323051	-1.17311	S100 calcium binding protein A4
PC	1920.06	1.59832e-28	-0.118009	-0.752076	pyruvate carboxylase
ERGIC1	1910.61	1.68797e-28	-0.0464514	-0.537729	endoplasmic reticulum-golgi intermediate compartment 1
NEGR1	48.8382	5.41312e-28	-0.250237	-1.47938	neuronal growth regulator 1
PCED1A	383.889	5.48217e-28	-0.136847	-0.685982	PC-esterase domain containing 1A
TREML3P	63.6517	1.20452e-27		1.56027	NA
MRC2	3252.75	2.91127e-27	-0.0175689	-0.714994	mannose receptor C type 2
EMC3	1058.55	4.19292e-27	0.150802	0.410882	ER membrane protein complex subunit 3
ACSL1	526.057	4.19292e-27	-0.0119658	0.669963	acyl-CoA synthetase long chain family member 1
TNFAIP2	3880.81	6.22326e-27	-0.236707	-1.1643	TNF alpha induced protein 2
PIEZO2	180.553	9.16054e-27	-0.182258	-1.14987	piezo type mechanosensitive ion channel component 2
ARSA	781.604	1.12879e-26	0.0305314	-0.573007	arylsulfatase A
GALNT2	4349.48	2.35328e-26	-0.195488	-0.589477	polypeptide N-acetylgalactosaminyltransferase 2
CYB5R3	6782.04	3.16774e-26	-0.0746162	-0.696649	cytochrome b5 reductase 3
SPAG7	629.657	3.36012e-26	0.13952	-0.467836	sperm associated antigen 7
HMGN1	1107.4	4.22596e-26	-0.0136969	-0.569228	high mobility group nucleosome binding domain 1
H3-3B	6878.28	6.24149e-26	-0.102307	-0.455383	H3.3 histone B
CPT1A	557.448	8.73624e-26	0.142497	0.626931	carnitine palmitoyltransferase 1A
MYO15B	807.3	9.74136e-26	0.0324722	-1.10872	myosin XVB
IFITM3	3066.18	1.25215e-25	0.0544975	-0.751846	interferon induced transmembrane protein 3
IDUA	268.107	1.68238e-25	-0.0827952	-0.916193	alpha-L-iduronidase
UBE2H	1851.86	1.77213e-25	0.294982	0.594262	ubiquitin conjugating enzyme E2 H
MATN3	609.219	1.84431e-25	-0.204594	-0.976979	matrilin 3
ACSL4	2951.11	1.95094e-25	-0.0579654	-0.57889	acyl-CoA synthetase long chain family member 4
ANKRD6	796.986	4.11403e-25	-0.170305	-0.643102	ankyrin repeat domain 6
FLNA	35095.3	6.22812e-25	-0.124137	-0.715453	filamin A
VAMP2	819.877	6.73176e-25	-0.0986053	-0.49191	vesicle associated membrane protein 2
MSMP	4666.43	7.46673e-25	-0.0980941	-1.45342	microseminoprotein, prostate associated
UNKL	835.691	9.56674e-25	0.233256	1.03256	unk like zinc finger
ISG20	576.613	9.79319e-25	0.0942162	-0.667227	interferon stimulated exonuclease gene 20
ITGBL1	94.6927	1.26369e-24	-0.316334	-1.33077	integrin subunit beta like 1
UCN2	42.1164	1.70452e-24	0.0740633	-1.79896	urocortin 2
POU2F2	198.269	1.70452e-24	-0.0500734	-1.54766	POU class 2 homeobox 2
S100A2	202.02	2.57895e-24	-0.183588	-1.31044	S100 calcium binding protein A2
IFITM2	1023.75	5.65299e-24	0.0197658	-0.878755	interferon induced transmembrane protein 2
CTSS	692.755	7.92669e-24	-0.127365	-0.814658	cathepsin S
OPLAH	141.54	8.46373e-24	0.027273	-0.943651	5-oxoprolinase, ATP-hydrolysing
CYP4F11	79.1914	9.82502e-24	0.216105	1.44181	cytochrome P450 family 4 subfamily F member 11
EPAS1	9382.52	1.05065e-23	-0.144087	-0.486462	endothelial PAS domain protein 1
IFITM1	372.42	1.28014e-23	0.0108537	-0.732862	interferon induced transmembrane protein 1
PKNOX2	194.89	1.49103e-23	-0.100384	-1.17859	PBX/knotted 1 homeobox 2
DCN	103122	1.87682e-23	-0.041279	-0.468036	decorin
SMTN	2519.64	2.64957e-23	0.0142521	-0.793989	smoothelin
TNPO1	2262.14	3.25969e-23	0.0818068	0.823268	transportin 1
CLSTN1	4783.53	3.30221e-23	-0.212352	-0.586981	calsyntenin 1
CYB5R2	280.179	3.69663e-23	-0.263031	-0.775916	cytochrome b5 reductase 2
JAG1	4692.16	3.86598e-23	-0.27699	-0.557534	jagged canonical Notch ligand 1
DGCR8	910.533	4.00509e-23	0.184734	0.40835	DGCR8 microprocessor complex subunit
MERTK	226.982	4.65007e-23	0.0350476	0.974391	MER proto-oncogene, tyrosine kinase
ABI3BP	654.385	5.07743e-23	-0.18996	-0.620213	ABI family member 3 binding protein
MUC1	125.526	7.51586e-23	-0.195209	-1.16178	mucin 1, cell surface associated
PHPT1	581.905	7.84346e-23	-4.93479e-05	-0.77718	phosphohistidine phosphatase 1
NPDC1	317.337	9.86193e-23	0.048581	-0.70908	neural proliferation, differentiation and control 1
CDCP1	242.997	1.2459e-22	-0.236082	-1.53946	CUB domain containing protein 1
LIFR	1696.43	1.74868e-22	0.0992894	0.580654	LIF receptor subunit alpha
DMXL2	2003.64	1.89832e-22	-0.280884	-1.01313	Dmx like 2
METRNL	3202.71	1.97729e-22	-0.298126	-0.767259	meteorin like, glial cell differentiation regulator
STAB1	224.394	2.03846e-22	-0.0553541	-1.12665	stabilin 1
PPP6R2	966.679	2.69957e-22	-0.101011	-0.471012	protein phosphatase 6 regulatory subunit 2
PPFIBP1	8679.91	2.80277e-22	-0.199596	-0.596896	PPFIA binding protein 1
CD82	2672.5	2.81002e-22	-0.0845227	-0.555214	CD82 molecule
RPL12	3392.92	2.86801e-22	-0.05984	-0.604912	ribosomal protein L12
BMP1	949.811	2.92971e-22	-0.127614	-0.655894	bone morphogenetic protein 1
FMNL2	541.067	2.92971e-22	0.151305	-0.606382	formin like 2
FCGRT	995.294	3.0831e-22	0.102936	-0.470699	Fc fragment of IgG receptor and transporter
TMSB10	1604.28	3.66727e-22	0.0665877	-0.684306	thymosin beta 10
ODF3B	135.191	3.82937e-22	-0.0231106	-1.2331	outer dense fiber of sperm tails 3B
MELTF	5567.33	4.16819e-22	-0.0530504	-0.656448	melanotransferrin
MICU1	694.317	5.57386e-22	0.198402	0.581281	mitochondrial calcium uptake 1
LGALS1	1060.22	6.08101e-22	0.102418	-0.635415	galectin 1
LYVE1	315.568	8.47104e-22	-0.00557646	-0.946296	lymphatic vessel endothelial hyaluronan receptor 1
EGFR	1718.49	9.52407e-22	-0.247466	-0.714318	epidermal growth factor receptor
ACTR1B	640.844	9.63548e-22	-0.242415	-0.59942	actin related protein 1B
CUL7	957.839	1.11985e-21	-0.190641	-0.518372	cullin 7
KMT2E	2766.61	1.17763e-21	-0.0120703	-0.382102	lysine methyltransferase 2E (inactive)
SLC36A1	450.304	1.46435e-21	0.0934434	0.568254	solute carrier family 36 member 1
BEX3	363.947	1.53849e-21	-0.00520238	-0.762219	brain expressed X-linked 3
MEGF6	286.304	1.69239e-21	-0.212281	-1.36126	multiple EGF like domains 6
ZNF746	448.815	1.80956e-21	0.271921	0.900737	zinc finger protein 746
ZBTB21	926.245	1.85218e-21	0.0587114	0.533959	zinc finger and BTB domain containing 21
ECRG4	14467.8	1.89325e-21	0.00283561	-0.581979	ECRG4 augurin precursor
B4GALT4	558.903	2.158e-21	0.129395	0.406691	beta-1,4-galactosyltransferase 4
CDKN2B	4989.91	2.16442e-21	-0.0406122	-0.52671	cyclin dependent kinase inhibitor 2B
NUP153	1457.13	2.32687e-21	0.176692	0.431712	nucleoporin 153
ROBO2	114.795	2.69157e-21	-0.177378	-2.40718	roundabout guidance receptor 2
PRDX1	5362.7	3.50786e-21	0.164636	0.388474	peroxiredoxin 1
TAF7	1458.99	3.55343e-21	0.181675	0.554511	TATA-box binding protein associated factor 7
GCLC	458.666	3.55343e-21	0.292045	1.05906	glutamate-cysteine ligase catalytic subunit
RUSF1	1694.75	3.99088e-21	-0.0719738	-0.564612	RUS family member 1
OTULIN	344.629	4.81165e-21	0.0256703	0.563683	OTU deubiquitinase with linear linkage specificity
SLC2A4RG	519.277	5.94814e-21	-0.233106	-0.708144	SLC2A4 regulator
TLE5	1465.02	6.60177e-21	0.0845761	-0.496454	TLE family member 5, transcriptional modulator
S100B	398.878	6.9313e-21	0.0630602	-0.865838	S100 calcium binding protein B
PRRX2	247.731	7.57399e-21	-0.260622	-0.90024	paired related homeobox 2
MAN1A1	2589.16	7.69595e-21	-0.200058	-0.524488	mannosidase alpha class 1A member 1
TALDO1	2917.76	8.39685e-21	0.229862	0.509474	transaldolase 1
CSMD2	179.504	9.47941e-21	-0.158383	-0.997116	CUB and Sushi multiple domains 2
PTPN22	585.693	1.17368e-20	0.0945506	-0.858161	protein tyrosine phosphatase non-receptor type 22
AIFM2	751.237	1.41006e-20	0.160695	0.747491	apoptosis inducing factor mitochondria associated 2
CTSW	70.1446	1.50625e-20	-0.304398	-1.18011	cathepsin W
MFSD10	612.813	1.68291e-20	0.0770622	-0.688308	major facilitator superfamily domain containing 10
HSPA2	601.443	1.68291e-20	0.030911	0.687256	heat shock protein family A (Hsp70) member 2
CDC42EP5	140.711	1.93978e-20	0.301961	-0.903909	CDC42 effector protein 5
NDUFV1	838.73	2.2971e-20	-0.137577	-0.549197	NADH:ubiquinone oxidoreductase core subunit V1
R3HDM4	716.482	2.2971e-20	-0.289478	-0.520496	R3H domain containing 4
ID4	281.9	2.48146e-20	0.184394	0.720839	inhibitor of DNA binding 4, HLH protein
ASF1A	286.542	4.27709e-20	0.212393	0.85332	anti-silencing function 1A histone chaperone
SMOC2	1523.85	4.70835e-20	-0.178352	-0.812813	SPARC related modular calcium binding 2
COL5A1	1512.21	5.21663e-20	-0.177571	-1.02704	collagen type V alpha 1 chain
NT5C2	1068.55	5.90134e-20	0.317217	0.358251	5'-nucleotidase, cytosolic II
SEMA3A	2386.17	5.90353e-20	-0.192298	-0.973766	semaphorin 3A
GULP1	1078.05	6.47095e-20	0.319496	0.76004	GULP PTB domain containing engulfment adaptor 1
ICAM2	256.586	6.58329e-20	0.0805287	-0.977602	intercellular adhesion molecule 2
FHIP2A	424.431	6.58604e-20	0.253868	0.838182	FHF complex subunit HOOK interacting protein 2A
G6PD	891.769	7.28341e-20	0.277224	0.42638	glucose-6-phosphate dehydrogenase
CORO2B	340.514	8.55133e-20	-0.165954	-0.763629	coronin 2B
FAP	1135.45	1.01486e-19	-0.221876	-0.924546	fibroblast activation protein alpha
ZCCHC24	946.313	1.08489e-19	-0.159663	-0.412271	zinc finger CCHC-type containing 24
FKBP10	4232.37	1.17146e-19	-0.0199255	-0.656242	FKBP prolyl isomerase 10
RELL1	270.679	1.4112e-19	0.300644	0.65028	RELT like 1
CALD1	2001.91	1.42247e-19	-0.189244	-0.589422	caldesmon 1
BGN	3861.68	1.43958e-19	-0.03754	-0.388543	biglycan
GSAP	549.646	1.4767e-19	-0.205354	-0.799516	gamma-secretase activating protein
NFKB2	2294.7	1.50779e-19	-0.166889	-0.512337	nuclear factor kappa B subunit 2
CD38	123.689	1.53177e-19	0.0536906	-1.2628	CD38 molecule
TLN1	12387.8	1.54516e-19	-0.0541776	-0.399383	talin 1
TANC1	1208.83	1.97398e-19	-0.0317077	0.338091	tetratricopeptide repeat, ankyrin repeat and coiled-coil containing 1
SGSM2	455.83	2.31904e-19	-0.0842202	-0.684831	small G protein signaling modulator 2
PTGFR	123.247	2.38651e-19	-0.257421	-0.93932	prostaglandin F receptor
DMKN	203.077	2.47932e-19	-0.194468	-0.972541	dermokine
S100A6	7576.81	3.06459e-19	0.0196887	-0.685561	S100 calcium binding protein A6
CLBA1	185.665	3.72197e-19	-0.224808	-0.641171	clathrin binding box of aftiphilin containing 1
TNKS1BP1	2590.75	3.77194e-19	0.0317877	-0.343872	tankyrase 1 binding protein 1
NID2	129.673	4.02149e-19	-0.160606	-0.83415	nidogen 2
FZD7	617.849	4.87942e-19	-0.173987	0.510743	frizzled class receptor 7
SH3BGRL3	8401.53	5.15653e-19	0.0746186	-0.516822	SH3 domain binding glutamate rich protein like 3
SGIP1	94.3718	5.69278e-19	0.116877	-1.10786	SH3GL interacting endocytic adaptor 1
TNIP1	4354.42	6.64456e-19	-0.156585	-0.644024	TNFAIP3 interacting protein 1
MAST4	2194.87	6.74336e-19	-0.0982155	-1.05914	microtubule associated serine/threonine kinase family member 4
SFXN3	733.882	6.91907e-19	-0.122104	-0.577596	sideroflexin 3
IGFBP3	40126.5	7.82034e-19	-0.28389	-1.34128	insulin like growth factor binding protein 3
MMP14	20159.3	8.69591e-19	-0.00337034	-0.679995	matrix metallopeptidase 14
HCFC1R1	285.184	8.76992e-19	-0.2242	-0.846899	host cell factor C1 regulator 1
LTBR	2026.14	8.8232e-19	0.0109553	0.411746	lymphotoxin beta receptor
PHGDH	988.679	9.19799e-19	0.139876	-0.783906	phosphoglycerate dehydrogenase
CAPS	216.86	9.51544e-19	-0.153224	-0.819986	calcyphosine
NAV1	2293.08	9.6732e-19	-0.206465	-0.476617	neuron navigator 1
PPOX	81.6094	1.07157e-18	-0.243655	-0.948352	protoporphyrinogen oxidase
SLC39A13	1081.65	1.08341e-18	-0.119114	-0.508736	solute carrier family 39 member 13
PFKL	1951.13	1.10544e-18	0.00859383	-0.585872	phosphofructokinase, liver type
PRMT2	1049.08	1.3147e-18	-0.188381	-0.419728	protein arginine methyltransferase 2
C1RL	809.837	1.46054e-18	-0.113181	-0.64494	complement C1r subcomponent like
CIDEA	27.9257	1.50191e-18	-0.218061	-1.8299	cell death inducing DFFA like effector a
GPC6	2563.74	1.50342e-18	-0.292841	-0.80444	glypican 6
RHEB	1534.36	1.62026e-18	0.212363	0.488008	Ras homolog, mTORC1 binding
AXL	1789.64	1.72065e-18	-0.124524	-0.70953	AXL receptor tyrosine kinase
GLRX3	855.117	1.97183e-18	0.126455	0.492012	glutaredoxin 3
KCNMA1	3999.22	1.9919e-18	-0.218193	-0.782713	potassium calcium-activated channel subfamily M alpha 1
FXYD6	615.385	2.03679e-18	0.134663	-0.560239	FXYD domain containing ion transport regulator 6
DSE	1590.91	2.16326e-18	0.201362	0.477415	dermatan sulfate epimerase
VASN	2872.92	2.16492e-18	-0.0674237	-0.585383	vasorin
CD74	148.793	2.45544e-18	0.11075	-0.777351	CD74 molecule
UBE2O	1587.68	2.49799e-18	0.148134	0.617399	ubiquitin conjugating enzyme E2 O
MYO5B	2973.58	2.96564e-18	-0.11747	-0.699124	myosin VB
PODNL1	416.477	2.96624e-18	-0.238999	-0.861596	podocan like 1
TNFRSF1B	403.813	3.04095e-18	-0.251492	-1.43722	TNF receptor superfamily member 1B
SERPINE2	197054	3.0613e-18	-0.0977003	-0.764736	serpin family E member 2
CFB	1031.19	3.16977e-18	-0.165413	-0.698772	complement factor B
PIEZO1	7779.33	3.78127e-18	-0.253576	-0.804593	piezo type mechanosensitive ion channel component 1
FMNL3	775.628	4.03068e-18	-0.12331	-0.641233	formin like 3
PDE3A	32.6205	4.1804e-18	-0.537056	-1.72771	phosphodiesterase 3A
WSB1	2401.68	4.4627e-18	-0.0236161	-0.614297	WD repeat and SOCS box containing 1
SLC7A11	1850.7	4.78083e-18	0.294886	1.21505	solute carrier family 7 member 11
PAX8	227.949	5.50256e-18	-0.202943	-0.692657	paired box 8
P2RX4	318.57	5.53737e-18	-0.161659	-0.598026	purinergic receptor P2X 4
PLAU	54.6198	5.75443e-18	-0.0578885	-1.68214	plasminogen activator, urokinase
ABCA2	559.939	5.75443e-18	-0.147475	-0.646158	ATP binding cassette subfamily A member 2
ABHD3	253.225	5.86701e-18	0.253698	0.997712	abhydrolase domain containing 3, phospholipase
PLAC9	535.302	6.13522e-18	0.00331521	-0.670102	placenta associated 9
PTGES3	2564.77	6.99341e-18	0.122645	0.395031	prostaglandin E synthase 3
SHMT2	1837.51	7.8322e-18	0.198099	-0.536466	serine hydroxymethyltransferase 2
ILRUN	1835.44	8.27226e-18	0.295096	0.526585	inflammation and lipid regulator with UBA-like and NBR1-like domains
NCKIPSD	323.86	8.50471e-18	-0.0614658	-0.630547	NCK interacting protein with SH3 domain
CACHD1	488.416	8.60289e-18	-0.20487	-0.587952	cache domain containing 1
TMSB4X	943.09	8.76962e-18	-0.00592912	-0.556558	thymosin beta 4 X-linked
C15orf48	1027.03	9.00508e-18	-0.0204463	-1.43603	chromosome 15 open reading frame 48
NSD2	633.132	9.5316e-18	0.00863786	-0.428514	nuclear receptor binding SET domain protein 2
SULF2	2520.2	1.16662e-17	-0.19309	-0.586404	sulfatase 2
MPV17	558.204	1.266e-17	0.0723283	-0.391757	mitochondrial inner membrane protein MPV17
STUB1	699.404	1.33664e-17	-0.0278252	-0.468502	STIP1 homology and U-box containing protein 1
RCAN1	2127.82	1.36867e-17	0.010943	-0.761917	regulator of calcineurin 1
FBXW8	349.443	1.43035e-17	-0.179903	-0.448544	F-box and WD repeat domain containing 8
CYBA	767.272	1.46491e-17	0.0954234	-0.588701	cytochrome b-245 alpha chain
SLC40A1	498.096	1.8282e-17	0.124773	0.607365	solute carrier family 40 member 1
PRKAR1B	136.339	1.98661e-17	-0.114997	-1.00367	protein kinase cAMP-dependent type I regulatory subunit beta
CA12	204.308	1.98661e-17	-0.0425756	-0.721521	carbonic anhydrase 12
PILRA	189.454	2.06887e-17	0.18184	-0.732389	paired immunoglobin like type 2 receptor alpha
KIFC3	1500.05	2.32111e-17	0.0229938	-0.466567	kinesin family member C3
EPB41L3	106.998	2.58755e-17	-0.109247	-0.872542	erythrocyte membrane protein band 4.1 like 3
ADM	3249.26	2.65852e-17	-0.209143	-0.686555	adrenomedullin
OGT	3027.69	2.93328e-17	0.0160085	-0.511128	O-linked N-acetylglucosamine (GlcNAc) transferase
BBLN	671.564	3.01916e-17	0.0431108	-0.582861	bublin coiled coil protein
TEX41	90.0029	3.17093e-17	-0.292532	-1.41548	testis expressed 41
MYO1D	4085.26	3.77784e-17	-0.153743	-0.676901	myosin ID
TGM2	28411.2	3.82803e-17	-0.169662	-1.28312	transglutaminase 2
CAPG	1243.09	3.90919e-17	-0.0207842	-0.766405	capping actin protein, gelsolin like
SUSD6	1278.11	3.96102e-17	-0.0584652	-0.505161	sushi domain containing 6
TSPAN4	1077.15	3.97579e-17	-0.165954	-0.78886	tetraspanin 4
PAX8-AS1	1138.99	4.22836e-17	0.151666	-0.421686	PAX8 antisense RNA 1
CFAP251	88.4496	4.53545e-17	0.00384909	-0.80414	cilia and flagella associated protein 251
PHYKPL	591.547	4.54672e-17	-0.145622	-0.516059	5-phosphohydroxy-L-lysine phospho-lyase
C16orf72	1111.86	4.64842e-17	0.237852	0.381653	chromosome 16 open reading frame 72
TRAF1	1738.77	4.71576e-17	-0.299456	-0.800504	TNF receptor associated factor 1
SPRED3	511.063	4.98981e-17	0.24431	-0.882815	sprouty related EVH1 domain containing 3
UQCRC1	1498.94	5.42682e-17	-0.0702267	-0.541215	ubiquinol-cytochrome c reductase core protein 1
UPP1	3776.75	5.46803e-17	-0.0160155	-0.475329	uridine phosphorylase 1
GPRASP1	594.855	6.06156e-17	0.124247	-0.651152	G protein-coupled receptor associated sorting protein 1
SCPEP1	826.85	6.06933e-17	0.0649651	0.426291	serine carboxypeptidase 1
IRAK1	2705.52	7.27805e-17	-0.0719941	-0.396667	interleukin 1 receptor associated kinase 1
SPOCD1	200.505	7.60518e-17	-0.127203	-1.03903	SPOC domain containing 1
MAN2B2	1178.98	7.97865e-17	-0.17526	-0.400629	mannosidase alpha class 2B member 2
CNPPD1	911.709	8.26782e-17	0.0381496	0.413365	cyclin Pas1/PHO80 domain containing 1
P4HTM	401.702	8.31152e-17	0.0846532	-0.56093	prolyl 4-hydroxylase, transmembrane
RFX8	337.368	8.4948e-17	0.0459281	-1.07442	regulatory factor X8
CNNM4	617.641	8.80175e-17	0.0534602	0.518479	cyclin and CBS domain divalent metal cation transport mediator 4
MT-CYB	9941.49	9.03002e-17	-0.245924	-0.918417	cytochrome b
SLC39A8	1430.01	9.71522e-17	-0.0698515	-0.436289	solute carrier family 39 member 8
KLHL29	987.683	1.07722e-16	-0.123413	-0.42479	kelch like family member 29
NFKB1	1145.46	1.09878e-16	-0.260892	-0.503041	nuclear factor kappa B subunit 1
S100A1	1626.84	1.12599e-16	0.155517	-0.551121	S100 calcium binding protein A1
H1-10	1309.05	1.17738e-16	-0.180464	-0.79484	H1.10 linker histone
TCTN1	256.049	1.18752e-16	-0.0463856	-0.522183	tectonic family member 1
SBNO1	1258.48	1.3261e-16	0.276575	0.460828	strawberry notch homolog 1
WDR6	2293.9	1.34858e-16	0.0378097	-0.477869	WD repeat domain 6
P3H4	841.622	1.35217e-16	-0.252018	-0.694331	prolyl 3-hydroxylase family member 4 (inactive)
HGSNAT	553.982	1.36011e-16	-0.179767	-0.463091	heparan-alpha-glucosaminide N-acetyltransferase
CRIP2	218.307	1.40014e-16	0.204443	-0.668721	cysteine rich protein 2
ATP6V0B	1510.84	1.47611e-16	0.308494	0.496278	ATPase H+ transporting V0 subunit b
ATG16L2	251.942	1.54168e-16	-0.247059	-0.804062	autophagy related 16 like 2
MYL6B	523.606	1.59283e-16	0.165487	-0.403104	myosin light chain 6B
MUL1	671.23	1.69805e-16	-0.0219318	0.397558	mitochondrial E3 ubiquitin protein ligase 1
PSMA3	828.946	1.73749e-16	0.0896086	0.624796	proteasome 20S subunit alpha 3
PNKD	385.742	2.0051e-16	-0.135473	-0.543847	PNKD metallo-beta-lactamase domain containing
RCC2	852.459	2.01934e-16	0.290645	0.494225	regulator of chromosome condensation 2
MAGED2	4324.65	2.31109e-16	-0.0153182	-0.529699	MAGE family member D2
SERPINA1	59254.4	2.47807e-16	-0.000152921	-0.353868	serpin family A member 1
TADA3	1166.95	2.61649e-16	0.0462586	-0.376716	transcriptional adaptor 3
GAS6	953.188	3.12759e-16	-0.136374	-0.570693	growth arrest specific 6
ZNF229	68.2595	3.29512e-16	0.243468	1.04336	zinc finger protein 229
CALM2	3698.74	3.3187e-16	0.102757	-0.448131	calmodulin 2
RELB	878.86	3.71185e-16	-0.105326	-0.487656	RELB proto-oncogene, NF-kB subunit
PLEKHA4	1001.48	3.9405e-16	0.0538772	-0.4338	pleckstrin homology domain containing A4
SMCR8	1109.94	4.1798e-16	0.257058	0.386284	SMCR8-C9orf72 complex subunit
ECE1	1193.24	4.23948e-16	-0.0926194	-0.519538	endothelin converting enzyme 1
MAN2B1	646.593	4.23948e-16	-0.0567017	-0.437489	mannosidase alpha class 2B member 1
STK35	646.273	4.321e-16	0.086361	0.344382	serine/threonine kinase 35
PRKCA	1858.63	4.69069e-16	-0.192176	-0.555716	protein kinase C alpha
PRUNE1	414.47	4.70185e-16	0.0681321	0.484619	prune exopolyphosphatase 1
GHITM	2558.81	4.74615e-16	0.116353	0.481449	growth hormone inducible transmembrane protein
RETREG2	1652.68	4.74615e-16	0.264998	0.524967	reticulophagy regulator family member 2
PPP1R14B	806.345	5.04534e-16	-0.156969	-0.575334	protein phosphatase 1 regulatory inhibitor subunit 14B
PRELP	4821.8	5.50991e-16	-0.0569261	-0.536034	proline and arginine rich end leucine rich repeat protein
ALDH7A1	202.272	5.67933e-16	-0.275467	-0.681826	aldehyde dehydrogenase 7 family member A1
AGR2	439.207	5.76282e-16	0.160651	-0.76478	anterior gradient 2, protein disulphide isomerase family member
LRP12	872.028	5.90569e-16	0.0435835	0.543651	LDL receptor related protein 12
TMEM129	419.575	6.01758e-16	-0.318904	-0.465664	transmembrane protein 129, E3 ubiquitin ligase
RMND5A	610.054	6.03096e-16	0.309597	0.634731	required for meiotic nuclear division 5 homolog A
SLC7A1	2309.52	6.6476e-16	-0.225498	-0.455288	solute carrier family 7 member 1
LINC01426	159.029	7.02672e-16	0.0625212	-0.765393	long intergenic non-protein coding RNA 1426
NFKBIA	4240.57	7.20999e-16	-0.0188744	-0.627337	NFKB inhibitor alpha
CALM3	2340.75	7.43299e-16	0.0424753	-0.464813	calmodulin 3
RORC	90.8021	8.15065e-16	-0.244456	-1.05684	RAR related orphan receptor C
ASS1	2001.21	8.15065e-16	-0.00565713	-0.956674	argininosuccinate synthase 1
SREBF2	2010.25	8.67686e-16	-0.222476	-0.665353	sterol regulatory element binding transcription factor 2
ATP1B3	987.237	8.93629e-16	0.19301	0.378827	ATPase Na+/K+ transporting subunit beta 3
BOK	271.019	9.28796e-16	-0.197188	-0.564755	BCL2 family apoptosis regulator BOK
EMP3	1956.31	9.44638e-16	-0.0026489	-0.428328	epithelial membrane protein 3
FLII	4800.38	9.57971e-16	-0.0605668	-0.402954	FLII actin remodeling protein
CLIP4	329.631	9.74871e-16	0.171913	0.464229	CAP-Gly domain containing linker protein family member 4
HK2	936.809	9.78921e-16	0.295653	-0.797487	hexokinase 2
NQO2	895.93	1.07495e-15	0.294739	0.520741	N-ribosyldihydronicotinamide:quinone reductase 2
MAGED1	2011.66	1.08211e-15	-0.159502	-0.659025	MAGE family member D1
ITGAX	61.4307	1.13216e-15	-0.167041	-1.6938	integrin subunit alpha X
MSRA	154.699	1.14363e-15	-0.0844779	-0.704855	methionine sulfoxide reductase A
CEMIP	1809.75	1.15724e-15	0.184124	-1.05209	cell migration inducing hyaluronidase 1
IL17RC	666.314	1.27452e-15	0.0429631	-0.561468	interleukin 17 receptor C
SERPING1	1965.35	1.38237e-15	-0.0243876	-0.337012	serpin family G member 1
S100A10	1493.89	1.42601e-15	0.147797	0.472035	S100 calcium binding protein A10
PALMD	1721.1	1.47259e-15	-0.220865	-1.0392	palmdelphin
PGGHG	379.809	1.4782e-15	0.0753184	-0.816223	protein-glucosylgalactosylhydroxylysine glucosidase
COL27A1	2580.05	1.62944e-15	0.244973	-0.532748	collagen type XXVII alpha 1 chain
ADK	1115.6	1.70217e-15	0.0136056	-0.632764	adenosine kinase
NCKAP1	3769.03	1.73278e-15	0.131369	0.322024	NCK associated protein 1
FASTKD5	311.769	1.78447e-15	0.288483	0.624265	FAST kinase domains 5
LUM	69196.3	1.91923e-15	-0.14361	-0.59409	lumican
CNDP2	731.138	1.94203e-15	-0.116659	-0.344404	carnosine dipeptidase 2
RUNX1	3862.52	2.10843e-15	-0.0634747	-0.448296	uncharacterized LOC100506403
RPL41	2301.93	2.12966e-15	0.0816339	-0.359305	ribosomal protein L41
ENOSF1	1128.92	2.13107e-15	-0.182484	-0.53318	enolase superfamily member 1
CEP112	189.608	2.3824e-15	-0.0734807	-0.876848	centrosomal protein 112
SFRP1	51.8789	2.81584e-15	-0.335	-1.39068	secreted frizzled related protein 1
RNF103	414.24	2.9629e-15	0.128839	0.498159	ring finger protein 103
UBXN11	365.73	2.99657e-15	0.0910518	-0.573233	UBX domain protein 11
GTF2I	639.878	3.1454e-15	-0.16603	-0.442296	general transcription factor IIi
RPH3AL	530.519	3.16926e-15	-0.225386	-0.710313	rabphilin 3A like (without C2 domains)
RPL3	6784.98	3.54065e-15	0.0167055	-0.465891	ribosomal protein L3
STAC2	35.1571	3.55382e-15	-0.0372269	-1.56768	SH3 and cysteine rich domain 2
EVL	105.036	3.59778e-15	-0.179913	-0.805415	Enah/Vasp-like
AKR1B10	16.3584	3.59778e-15	0.424865	3.37835	aldo-keto reductase family 1 member B10
EFHC1	244.65	3.61863e-15	-0.0666523	-0.648838	EF-hand domain containing 1
MT-ND4	33153.2	4.04435e-15	-0.232738	-0.861236	NADH dehydrogenase subunit 4
ADAMTSL1	45.5763	4.23033e-15	-0.073172	-1.55615	ADAMTS like 1
CDC42EP4	927.527	4.33205e-15	0.101668	0.333193	CDC42 effector protein 4
HACD3	794.472	4.33205e-15	-0.150182	0.360204	3-hydroxyacyl-CoA dehydratase 3
NCSTN	1235.08	4.72379e-15	-0.0967483	-0.474257	nicastrin
OGDH	2741.15	4.96441e-15	-0.169585	-0.425526	oxoglutarate dehydrogenase
RNF6	998.75	5.12223e-15	-0.0730884	0.365381	ring finger protein 6
TOMM34	1179.27	5.29006e-15	-0.116491	-0.436512	translocase of outer mitochondrial membrane 34
FARP1	1415.34	6.05917e-15	-0.187737	-0.533019	FERM, ARH/RhoGEF and pleckstrin domain protein 1
MCRIP1	700.193	6.2116e-15	-0.0666427	-0.535128	MAPK regulated corepressor interacting protein 1
STK25	952.485	6.25565e-15	-0.0755219	-0.41926	serine/threonine kinase 25
TUBGCP2	1109.52	6.25565e-15	-0.123469	-0.394163	tubulin gamma complex associated protein 2
TBL1X	881.392	6.36659e-15	-0.112988	-0.351781	transducin beta like 1 X-linked
WDR47	360.016	6.49014e-15	0.120045	0.461761	WD repeat domain 47
CSGALNACT1	2358.98	7.0036e-15	-0.194307	-0.57831	chondroitin sulfate N-acetylgalactosaminyltransferase 1
ALDH3B1	377.079	7.15054e-15	0.00613477	-0.717696	aldehyde dehydrogenase 3 family member B1
THRA	605.959	7.21535e-15	-0.122919	-0.571909	thyroid hormone receptor alpha
ABHD14B	272.532	7.31623e-15	-0.0628039	-0.552662	abhydrolase domain containing 14B
SLC12A4	1315.6	7.32123e-15	-0.144451	-0.565327	solute carrier family 12 member 4
RIMS1	33.4368	7.61928e-15	-0.125095	-1.59047	regulating synaptic membrane exocytosis 1
PRG4	2362.1	9.32192e-15	-0.296417	-0.646457	proteoglycan 4
NLGN4Y	221.973	9.46486e-15	-0.261486	-0.863431	neuroligin 4 Y-linked
VIM	9349.73	9.49237e-15	-0.028632	-0.381266	vimentin
SLPI	642.024	1.04057e-14	0.0761326	-0.47042	secretory leukocyte peptidase inhibitor
NTPCR	411.496	1.11395e-14	-0.150859	-0.39747	nucleoside-triphosphatase, cancer-related
HAUS2	324.611	1.16083e-14	0.144801	0.40455	HAUS augmin like complex subunit 2
TKFC	434.474	1.20773e-14	-0.0527489	-0.501297	triokinase and FMN cyclase
EEF1A1	46156.9	1.25348e-14	-0.182136	-0.523404	eukaryotic translation elongation factor 1 alpha 1
ACCS	85.8234	1.27945e-14	-0.334851	-0.975526	1-aminocyclopropane-1-carboxylate synthase homolog (inactive)
LAPTM4B	638.443	1.3959e-14	0.0082229	0.591339	lysosomal protein transmembrane 4 beta
CEMIP2	1071.72	1.41255e-14	0.205648	0.478122	cell migration inducing hyaluronidase 2
MT-ND4L	6036.24	1.41454e-14	-0.224739	-0.833972	NADH dehydrogenase subunit 4L
FNDC3B	7433.15	1.4643e-14	-0.162105	-0.496561	fibronectin type III domain containing 3B
PLOD1	2017.25	1.47345e-14	-0.0352864	-0.440877	procollagen-lysine,2-oxoglutarate 5-dioxygenase 1
MCTP2	490.437	1.47345e-14	0.028427	-0.430716	multiple C2 and transmembrane domain containing 2
WAPL	975.013	1.47345e-14	0.138853	0.409772	WAPL cohesin release factor
COL6A1	13366.8	1.49963e-14	-0.119615	-0.483894	collagen type VI alpha 1 chain
EPS8L2	1463.47	1.57393e-14	-0.236464	-0.653694	EPS8 like 2
BCL9L	2123.83	1.57393e-14	-0.120563	-0.415274	BCL9 like
RPL7A	5712.86	1.73136e-14	0.0447943	-0.365578	ribosomal protein L7a
ADAMTS13	87.3528	1.74022e-14	0.0666262	-0.93339	ADAM metallopeptidase with thrombospondin type 1 motif 13
GPAA1	1614.12	1.79507e-14	0.0496364	-0.424303	glycosylphosphatidylinositol anchor attachment 1
ZFAND5	6643.18	1.80172e-14	-0.123782	0.335476	zinc finger AN1-type containing 5
VCPIP1	468.657	1.86885e-14	0.286304	0.429105	valosin containing protein interacting protein 1
TRAF3IP2	1821.19	2.00397e-14	-0.219614	-0.406479	TRAF3 interacting protein 2
CCNT1	644.123	2.03547e-14	0.238926	0.400751	cyclin T1
BRD2	5414.9	2.05537e-14	0.292202	0.377631	bromodomain containing 2
FLOT2	1183.36	2.18107e-14	-0.0976351	-0.467913	flotillin 2
KLF15	204.52	2.2038e-14	0.0865125	-0.709109	Kruppel like factor 15
ARHGEF40	1073.1	2.29454e-14	-0.0802005	-0.504815	Rho guanine nucleotide exchange factor 40
MEGF8	2140.42	2.29663e-14	-0.222107	-0.509168	multiple EGF like domains 8
SNTB1	348.526	2.30327e-14	-0.270526	-0.767272	syntrophin beta 1
ADNP2	390.256	2.66326e-14	0.268411	0.646525	ADNP homeobox 2
WDR13	910.369	2.86201e-14	-0.128954	-0.438454	WD repeat domain 13
SPOCK1	1292.32	3.30457e-14	-0.171616	-0.429622	SPARC (osteonectin), cwcv and kazal like domains proteoglycan 1
ZC3H12A	1606.36	3.35866e-14	0.112596	-0.575466	zinc finger CCCH-type containing 12A
MDM2	2473.42	3.36388e-14	0.246421	0.427803	MDM2 proto-oncogene
NIBAN2	16404.1	3.49543e-14	-0.214664	-0.626708	niban apoptosis regulator 2
ZMAT1	117.762	3.91654e-14	-0.0358284	-0.875417	zinc finger matrin-type 1
PCYT2	247.468	3.9343e-14	0.117028	-0.578635	phosphate cytidylyltransferase 2, ethanolamine
POMGNT1	1574.22	3.99103e-14	-0.0695415	-0.393852	protein O-linked mannose N-acetylglucosaminyltransferase 1 (beta 1,2-)
PRDX2	1105.29	4.04637e-14	0.0612974	-0.432339	peroxiredoxin 2
KPNA4	1128.56	4.04637e-14	0.0453084	0.379654	karyopherin subunit alpha 4
DGKG	96.5194	4.06867e-14	0.0774046	1.03216	diacylglycerol kinase gamma
CDK5RAP2	1070.47	4.08804e-14	-0.298276	-0.463177	CDK5 regulatory subunit associated protein 2
PIP5KL1	127.037	4.10189e-14	0.000973615	-0.849649	phosphatidylinositol-4-phosphate 5-kinase like 1
MED10	412.859	4.10647e-14	0.183329	0.481249	mediator complex subunit 10
MAML2	1292.42	4.21456e-14	-0.128051	-0.577902	mastermind like transcriptional coactivator 2
CD44	11181.8	4.28372e-14	-0.0978162	-0.443753	CD44 molecule (Indian blood group)
NTNG1	18.5458	4.31563e-14	0.0287861	-1.72633	netrin G1
TAPBP	2650.07	4.45022e-14	-0.10955	-0.377881	TAP binding protein
UXS1	1064.84	4.57485e-14	-0.107581	-0.339681	UDP-glucuronate decarboxylase 1
APOL2	597.558	5.01982e-14	0.0930435	0.890699	apolipoprotein L2
SLC47A1	139.679	5.20007e-14	0.156351	0.563936	solute carrier family 47 member 1
NRP2	19279.1	5.62521e-14	-0.189206	-0.675957	neuropilin 2
CCDC57	524.966	5.69325e-14	0.00120069	-0.570196	coiled-coil domain containing 57
SKIV2L	1168.35	5.71359e-14	-0.0761304	-0.366918	Ski2 like RNA helicase
COL11A2	14698.4	5.79307e-14	-0.101639	-0.47727	collagen type XI alpha 2 chain
C3AR1	42.1782	5.88434e-14	-0.260224	-1.26321	complement C3a receptor 1
SUMF2	1878.33	5.88588e-14	-0.0507078	-0.368999	sulfatase modifying factor 2
RRAS	496.403	5.99481e-14	0.133246	-0.599252	RAS related
PRSS23	1298.48	6.05219e-14	-0.148133	-0.566332	serine protease 23
PRDX5	2111.29	6.15092e-14	0.0602655	-0.419543	peroxiredoxin 5
SMYD2	147.686	6.19217e-14	-0.0896741	-0.600367	SET and MYND domain containing 2
MRPS22	489.226	7.53481e-14	-0.0364429	0.382852	mitochondrial ribosomal protein S22
CIAO3	371.491	7.59291e-14	0.118716	0.519505	cytosolic iron-sulfur assembly component 3
C8orf88	347.315	7.89657e-14	-0.153632	-0.704733	chromosome 8 open reading frame 88
TGFB3	114.728	8.02965e-14	-0.0204642	-0.781403	transforming growth factor beta 3
TMED4	1008.36	8.02965e-14	-0.0173715	-0.361891	transmembrane p24 trafficking protein 4
NGEF	829.544	8.47032e-14	-0.047473	-0.485802	neuronal guanine nucleotide exchange factor
POLE	380.261	8.70639e-14	0.177868	0.641116	DNA polymerase epsilon, catalytic subunit
RPS8	3716	8.77775e-14	0.0220672	-0.388494	ribosomal protein S8
RCN3	3819.13	9.11891e-14	-0.00614726	-0.440862	reticulocalbin 3
JMJD8	935.638	9.6912e-14	-0.03544	-0.373501	jumonji domain containing 8
CBR1	664.405	1.03618e-13	0.137365	0.63481	carbonyl reductase 1
CRIM1	2584.37	1.04424e-13	-0.300283	-0.464495	cysteine rich transmembrane BMP regulator 1
PHLDA1	6194.78	1.05553e-13	-0.232786	-0.505966	pleckstrin homology like domain family A member 1
ENPP1	2039.99	1.05971e-13	-0.101999	-0.453995	ectonucleotide pyrophosphatase/phosphodiesterase 1
SERPINA6	53.3295	1.06025e-13	-0.134135	-1.05775	serpin family A member 6
PSMD12	999.052	1.07278e-13	0.0813005	0.621431	proteasome 26S subunit, non-ATPase 12
IFI35	278.947	1.08327e-13	-0.182026	-0.666219	interferon induced protein 35
CCDC61	110.569	1.10169e-13	-0.220332	-0.664098	coiled-coil domain containing 61
DRAP1	1373.06	1.11753e-13	-0.121489	-0.376996	DR1 associated protein 1
CXCL8	48788.3	1.15737e-13	-0.268313	-1.35259	C-X-C motif chemokine ligand 8
NAMPT	9040.23	1.15902e-13	-0.0170696	-0.605586	nicotinamide phosphoribosyltransferase
PALLD	598.424	1.22997e-13	0.213435	0.591317	palladin, cytoskeletal associated protein
LAPTM5	108.429	1.24804e-13	0.0192412	-1.08138	lysosomal protein transmembrane 5
IL16	391.626	1.27247e-13	-0.281652	-0.614101	interleukin 16
CCN6	464.72	1.28479e-13	-0.07944	-0.461377	cellular communication network factor 6
PTPN13	457.844	1.29812e-13	0.245039	0.554473	protein tyrosine phosphatase non-receptor type 13
SUCO	1425.96	1.35316e-13	0.0731551	0.443934	SUN domain containing ossification factor
NDUFAF3	613.967	1.38863e-13	-0.0869508	-0.518746	NADH:ubiquinone oxidoreductase complex assembly factor 3
GMDS	558.243	1.41515e-13	-0.0290854	-0.392444	GDP-mannose 4,6-dehydratase
DCAF11	760.889	1.48217e-13	-0.0572315	-0.335507	DDB1 and CUL4 associated factor 11
FLYWCH1	1177.37	1.5335e-13	0.131966	0.552778	FLYWCH-type zinc finger 1
SPTY2D1	992.224	1.54347e-13	0.28368	0.465916	SPT2 chromatin protein domain containing 1
LAMC3	80.0205	1.56423e-13	-0.265287	-0.899627	laminin subunit gamma 3
WIPI2	912.725	1.61036e-13	0.288416	0.37699	WD repeat domain, phosphoinositide interacting 2
POGLUT3	1055.3	1.65889e-13	-0.154377	-0.499557	protein O-glucosyltransferase 3
TCIRG1	1375.48	1.68889e-13	0.0699075	-0.50427	T cell immune regulator 1, ATPase H+ transporting V0 subunit a3
HDAC6	771.35	1.69277e-13	-0.058369	-0.524019	histone deacetylase 6
RERG	488.566	1.79238e-13	0.132002	-0.433873	RAS like estrogen regulated growth inhibitor
CLPB	524.778	1.79238e-13	-0.137504	0.429983	caseinolytic mitochondrial matrix peptidase chaperone subunit B
CIRBP	2648.3	1.80675e-13	-0.316997	-0.466271	cold inducible RNA binding protein
PSMD1	2077.01	1.81526e-13	0.0306898	0.500032	proteasome 26S subunit, non-ATPase 1
RNF24	1273.96	1.8324e-13	0.272035	0.348959	ring finger protein 24
ADGRA3	501.262	1.89787e-13	-0.138201	0.609998	adhesion G protein-coupled receptor A3
RSPO2	1416.24	1.91674e-13	0.268065	0.342688	R-spondin 2
CIAO2B	493.638	2.00757e-13	0.0459487	-0.414875	cytosolic iron-sulfur assembly component 2B
EMC1	1960.7	2.07305e-13	-0.18586	-0.336727	ER membrane protein complex subunit 1
PXN	1749.95	2.08394e-13	0.226488	-0.355928	paxillin
GGT7	517.927	2.11976e-13	0.101253	-0.41969	gamma-glutamyltransferase 7
MMP2	1585.77	2.13807e-13	-0.00421204	-0.321672	matrix metallopeptidase 2
EGFLAM	509.123	2.14055e-13	0.212557	0.376633	EGF like, fibronectin type III and laminin G domains
ACO1	1251.49	2.15003e-13	-0.233871	-0.484679	aconitase 1
MFSD2A	405.02	2.40006e-13	0.039578	-0.555629	major facilitator superfamily domain containing 2A
TCEAL2	234.103	2.43454e-13	0.0984394	-0.73411	transcription elongation factor A like 2
SLC43A3	1002.39	2.59759e-13	-0.232583	-0.77128	solute carrier family 43 member 3
SPX	92.5874	2.64509e-13	0.0188142	-0.989324	spexin hormone
MXRA7	1589.95	2.72119e-13	-0.0603652	-0.366402	matrix remodeling associated 7
GANAB	8192	2.76946e-13	-0.107391	-0.324778	glucosidase II alpha subunit
LAMB2	4088.22	2.80042e-13	-0.159933	-0.437326	laminin subunit beta 2
PSME4	2460.23	2.84981e-13	0.215246	0.364316	proteasome activator subunit 4
NAP1L2	69.764	2.86629e-13	0.219723	1.32551	nucleosome assembly protein 1 like 2
LMF1	227.443	2.92341e-13	-0.255086	-0.63798	lipase maturation factor 1
ARHGAP22	609.053	3.33748e-13	-0.150491	-0.754845	Rho GTPase activating protein 22
LSP1	137.349	3.64577e-13	-0.279036	-0.730209	lymphocyte specific protein 1
ATP10D	526.432	3.65415e-13	0.0215314	0.402662	ATPase phospholipid transporting 10D (putative)
PPFIA4	195.757	3.93089e-13	0.280254	-0.82167	PTPRF interacting protein alpha 4
IGFBP7	601.04	3.93446e-13	-0.0053819	-0.491524	insulin like growth factor binding protein 7
SPON1	126.569	3.96708e-13	-0.190962	-0.791468	spondin 1
SAMD8	712.158	4.03283e-13	0.00317358	0.400663	sterile alpha motif domain containing 8
JAKMIP3	51.5214	4.12965e-13	0.411971	2.34164	Janus kinase and microtubule interacting protein 3
COL14A1	358.05	4.23651e-13	-0.236114	-0.819314	collagen type XIV alpha 1 chain
SEPTIN9	4604.22	4.23651e-13	-0.256452	-0.615074	septin 9
TNS1	2146.69	4.30072e-13	0.0789244	-0.381404	tensin 1
SIRPA	4620.7	4.37933e-13	-0.125575	-0.472956	signal regulatory protein alpha
COX7A1	218.534	4.58955e-13	0.0425316	-0.596396	cytochrome c oxidase subunit 7A1
SCIN	2236.43	4.88287e-13	-0.290206	-0.449149	scinderin
CFAP410	312.862	4.99726e-13	-0.0891779	-0.673836	cilia and flagella associated protein 410
TMEM70	253.294	5.04245e-13	0.183453	0.577897	transmembrane protein 70
SERPIND1	66.0533	5.17613e-13	-0.162129	-0.991462	serpin family D member 1
CDC42BPB	2330.16	5.28886e-13	-0.115748	-0.320684	CDC42 binding protein kinase beta
AHNAK2	1418.13	5.59586e-13	-0.11006	-0.864305	AHNAK nucleoprotein 2
NIPA2	651.083	5.61957e-13	-0.0163988	0.363587	NIPA magnesium transporter 2
BCL2A1	266.749	5.65402e-13	-0.166706	-1.41356	BCL2 related protein A1
MT-ATP6	16340	5.80549e-13	-0.184815	-0.684388	ATP synthase F0 subunit 6
ENSA	1481.38	5.94209e-13	-0.0673302	-0.323451	endosulfine alpha
CNST	614.277	5.97252e-13	0.319272	0.343742	consortin, connexin sorting protein
CP	10229.6	6.0767e-13	-0.191555	-0.490915	ceruloplasmin
SERF2	3063.31	6.0767e-13	0.165782	-0.361247	small EDRK-rich factor 2
PLBD2	2063.68	6.28462e-13	-0.131259	-0.353386	phospholipase B domain containing 2
INF2	2562.22	6.71288e-13	-0.0323718	-0.469668	inverted formin 2
VEZT	599.691	6.72718e-13	0.129524	0.379963	vezatin, adherens junctions transmembrane protein
DIP2B	841.472	7.35839e-13	0.140331	0.349507	disco interacting protein 2 homolog B
C19orf38	23.3882	7.65121e-13	0.541445	1.34836	chromosome 19 open reading frame 38
LLGL1	963.536	8.24438e-13	0.000858098	-0.448757	LLGL scribble cell polarity complex component 1
PARP3	457.666	8.29239e-13	-0.0599741	-0.442358	poly(ADP-ribose) polymerase family member 3
TBC1D9	187.987	8.5983e-13	0.0430624	0.578794	TBC1 domain family member 9
AMTN	296.191	8.74473e-13	-0.0724544	-1.38381	amelotin
MT-ND5	10477.8	8.79482e-13	-0.232475	-0.901637	NADH dehydrogenase subunit 5
PSMD11	2110.16	9.12679e-13	0.0758699	0.507985	proteasome 26S subunit, non-ATPase 11
ZMYM3	267.119	9.29175e-13	-0.222985	-0.607957	zinc finger MYM-type containing 3
PLCD1	630.118	9.38081e-13	-0.118369	-0.6225	phospholipase C delta 1
SCARA3	5357.87	9.53798e-13	-0.279212	-0.695111	scavenger receptor class A member 3
HTRA1	2605.97	9.75563e-13	-0.00441832	-0.458225	HtrA serine peptidase 1
SERINC5	479.624	9.75563e-13	-0.019013	0.517428	serine incorporator 5
TMPPE	56.2017	9.76773e-13	0.0428818	0.882473	transmembrane protein with metallophosphoesterase domain
NPLOC4	2150.96	1.02256e-12	0.0662393	0.495986	NPL4 homolog, ubiquitin recognition factor
PPP4R4	298.726	1.03626e-12	0.196624	-0.469455	protein phosphatase 4 regulatory subunit 4
NAGLU	498.647	1.05574e-12	-0.158639	-0.536581	N-acetyl-alpha-glucosaminidase
OSBPL5	1212.96	1.19928e-12	-0.17482	-0.539767	oxysterol binding protein like 5
GYS1	412.482	1.20711e-12	0.216161	-0.62697	glycogen synthase 1
ATP6V1A	961.37	1.25374e-12	0.234963	0.466276	ATPase H+ transporting V1 subunit A
RBP4	742.284	1.25414e-12	0.0508999	-0.404054	retinol binding protein 4
SDK2	3187.39	1.30561e-12	-0.267488	-0.777981	sidekick cell adhesion molecule 2
ABCA6	112.589	1.3306e-12	-0.109613	-0.862609	ATP binding cassette subfamily A member 6
FMNL1	28.4831	1.33959e-12	0.148098	-1.40577	formin like 1
PIN1	455.064	1.35055e-12	-0.114814	-0.40686	peptidylprolyl cis/trans isomerase, NIMA-interacting 1
CORO1B	1125.05	1.40113e-12	-0.0486301	-0.383929	coronin 1B
FECH	222.264	1.40733e-12	-0.0954695	0.494096	ferrochelatase
FNDC4	272.181	1.41451e-12	0.0667872	-0.521472	fibronectin type III domain containing 4
GSTK1	457.471	1.42605e-12	-0.126989	-0.389201	glutathione S-transferase kappa 1
PHYHD1	111.315	1.42789e-12	-0.115589	-0.732852	phytanoyl-CoA dioxygenase domain containing 1
LINC01239	55.2891	1.47306e-12	0.234371	-1.0633	long intergenic non-protein coding RNA 1239
KIAA0895L	172.395	1.48476e-12	-0.0878877	-0.765811	KIAA0895 like
RPS12	3133.14	1.5192e-12	-0.0072167	-0.389282	ribosomal protein S12
ARL8B	1167.44	1.5859e-12	0.118047	0.39079	ADP ribosylation factor like GTPase 8B
INSR	906.643	1.59413e-12	-0.0128118	0.322903	insulin receptor
H2AW	52.5196	1.59943e-12	0.13041	1.24597	H2A.W histone
CLN8	288.285	1.64065e-12	0.13436	0.686319	CLN8 transmembrane ER and ERGIC protein
KIAA1217	157.704	1.64616e-12	0.0381123	-0.649425	KIAA1217
PARVA	2058.31	1.68362e-12	-0.237856	-0.322537	parvin alpha
NTN1	4701.57	1.72031e-12	-0.265171	-0.911956	netrin 1
ATG7	710.924	1.73679e-12	-0.0628261	-0.37639	autophagy related 7
CCND2	494.801	1.74528e-12	-0.192612	-0.452786	cyclin D2
RETREG3	676.51	1.75009e-12	0.139094	0.350386	reticulophagy regulator family member 3
BDKRB2	508.629	1.76444e-12	-0.264127	-0.972845	bradykinin receptor B2
SYNPO	505.048	1.7734e-12	0.0612248	-0.501095	synaptopodin
WDR54	110.524	1.79306e-12	0.0579612	-0.673484	WD repeat domain 54
FGFRL1	6141.56	1.81931e-12	-0.0649037	-0.409481	fibroblast growth factor receptor like 1
COL6A2	15010.2	1.83414e-12	-0.0451476	-0.351066	collagen type VI alpha 2 chain
LARP4	760.096	1.85292e-12	0.0424329	0.532065	La ribonucleoprotein 4
QTRT1	294.02	1.87295e-12	-0.12355	-0.535549	queuine tRNA-ribosyltransferase catalytic subunit 1
NPM3	124.236	1.94979e-12	-0.229759	-0.75956	nucleophosmin/nucleoplasmin 3
GAS7	2180.13	2.06122e-12	-0.158021	-0.642691	growth arrest specific 7
KIAA0319L	855.861	2.08129e-12	-0.136454	-0.343649	KIAA0319 like
PPDPF	3422.98	2.19623e-12	0.0329545	-0.511465	pancreatic progenitor cell differentiation and proliferation factor
RNF215	246.829	2.23039e-12	-0.239353	-0.49982	ring finger protein 215
SEMA3D	739.261	2.30813e-12	-0.276869	-0.862817	semaphorin 3D
TM4SF1	8281.97	2.37606e-12	0.0758238	-0.391088	transmembrane 4 L six family member 1
ABR	4566.34	2.39849e-12	-0.276107	-0.541284	ABR activator of RhoGEF and GTPase
RPLP2	2058.66	2.47137e-12	0.0768486	-0.375465	ribosomal protein lateral stalk subunit P2
ASL	385.066	2.52005e-12	0.0501397	-0.454197	argininosuccinate lyase
PITPNM2	724.059	2.58071e-12	0.122525	0.459882	phosphatidylinositol transfer protein membrane associated 2
DIP2C	1026.91	2.70137e-12	-0.0210245	-0.347636	disco interacting protein 2 homolog C
MAGI1	711.727	2.86544e-12	-0.00100069	-0.526356	membrane associated guanylate kinase, WW and PDZ domain containing 1
FRMD4A	132.167	2.99225e-12	-0.19202	-0.871157	FERM domain containing 4A
SLC25A4	159.29	3.01016e-12	-0.153414	-0.624906	solute carrier family 25 member 4
SDF2	436.851	3.01016e-12	0.212543	0.383832	stromal cell derived factor 2
AMPD3	1954.84	3.0162e-12	0.106113	-0.338972	adenosine monophosphate deaminase 3
PPIF	716.523	3.0767e-12	0.290555	0.407307	peptidylprolyl isomerase F
RABL2B	360.156	3.10864e-12	-0.254005	-0.407593	RAB, member of RAS oncogene family like 2B
VCP	4165.12	3.10864e-12	0.010865	0.518202	valosin containing protein
CBFA2T2	414.005	3.11492e-12	0.164575	0.33545	CBFA2/RUNX1 partner transcriptional co-repressor 2
ATP5MC1	381.646	3.23654e-12	0.135405	-0.467222	ATP synthase membrane subunit c locus 1
ZDHHC20	739.194	3.28428e-12	-0.045173	0.384688	zinc finger DHHC-type palmitoyltransferase 20
PKNOX1	363.488	3.32239e-12	0.147012	0.430973	PBX/knotted 1 homeobox 1
TMEM175	194.981	3.32701e-12	-0.164605	-0.615369	transmembrane protein 175
FBXL20	264.914	3.35683e-12	0.298246	0.456884	F-box and leucine rich repeat protein 20
NSRP1	674.841	3.37624e-12	0.314323	0.337905	nuclear speckle splicing regulatory protein 1
MT1L	402.005	3.41262e-12	-0.297583	-1.2474	metallothionein 1L, pseudogene
LYZ	95.1745	3.56446e-12	0.00847401	-0.744117	lysozyme
B9D1	335.734	3.92389e-12	0.119635	-0.452612	B9 domain containing 1
MGST1	639.693	4.02711e-12	0.0836796	0.413507	microsomal glutathione S-transferase 1
PARP6	718.44	4.20054e-12	-0.0390736	-0.435898	poly(ADP-ribose) polymerase family member 6
KSR1	380.16	4.22634e-12	-0.153129	-0.475984	kinase suppressor of ras 1
NT5E	18652.9	4.26603e-12	-0.0785929	-0.539142	5'-nucleotidase ecto
RPS11	5033.88	4.29859e-12	0.0820787	-0.344399	ribosomal protein S11
SGPP2	92.4843	4.36104e-12	-0.218332	-1.40261	sphingosine-1-phosphate phosphatase 2
PPID	350.155	4.59425e-12	-0.109721	0.42098	peptidylprolyl isomerase D
TRIM11	577.767	4.76371e-12	0.304846	0.369681	tripartite motif containing 11
CTSK	850.362	4.95837e-12	0.0578146	-0.424374	cathepsin K
RBMX	1897.64	5.23024e-12	-0.221183	-0.452581	RNA binding motif protein X-linked
BTBD2	518.853	5.28859e-12	-0.283901	-0.487284	BTB domain containing 2
NXPE3	262.249	5.40035e-12	-0.248491	0.587876	neurexophilin and PC-esterase domain family member 3
AFF3	137.89	5.6138e-12	-0.235704	-0.704613	AF4/FMR2 family member 3
ADGRG2	565.155	5.66619e-12	-0.107875	-0.442212	adhesion G protein-coupled receptor G2
NEPRO	492.72	5.70027e-12	0.00712253	0.388563	nucleolus and neural progenitor protein
BVES	295.634	5.71514e-12	0.101387	0.443565	blood vessel epicardial substance
PITPNC1	477.55	6.03153e-12	-0.0189432	-0.652852	phosphatidylinositol transfer protein cytoplasmic 1
BPI	259.893	6.15605e-12	0.0384181	-0.587003	bactericidal permeability increasing protein
ARL6IP5	1458.77	6.15605e-12	-0.0970588	-0.334244	ADP ribosylation factor like GTPase 6 interacting protein 5
ACAP2	819.726	6.26948e-12	0.00783092	0.390765	ArfGAP with coiled-coil, ankyrin repeat and PH domains 2
IFIT5	238.676	6.30653e-12	-0.237992	0.42269	interferon induced protein with tetratricopeptide repeats 5
SRGN	2239.43	6.3209e-12	0.00166932	-0.382773	serglycin
PACS2	1103.14	6.36166e-12	-0.0701318	-0.469289	phosphofurin acidic cluster sorting protein 2
CSDC2	91.0863	6.61713e-12	0.03168	-1.09496	cold shock domain containing C2
UROD	429.093	6.86369e-12	0.0226918	-0.363706	uroporphyrinogen decarboxylase
SLC38A10	3047.58	6.86618e-12	-0.204025	-0.457494	solute carrier family 38 member 10
RHBDF2	849.955	6.93263e-12	-0.192216	-0.699444	rhomboid 5 homolog 2
DIPK2A	198.506	7.15743e-12	-0.0257536	0.853662	divergent protein kinase domain 2A
PPARD	1197.65	7.35906e-12	0.13366	-0.36987	peroxisome proliferator activated receptor delta
SLC2A10	334.008	7.54505e-12	-0.129341	-0.612539	solute carrier family 2 member 10
SELENOM	1620.95	7.66839e-12	0.0596473	-0.42847	selenoprotein M
YTHDF3	1057.29	7.76192e-12	0.129071	0.323665	YTH N6-methyladenosine RNA binding protein 3
GALM	168.134	8.21679e-12	0.185833	0.59712	galactose mutarotase
SPIDR	469.341	8.54465e-12	0.0458032	-0.390219	scaffold protein involved in DNA repair
TCEAL6	50.9127	8.6247e-12	0.181337	-1.02956	transcription elongation factor A like 6
BDH1	89.434	8.63503e-12	0.175867	-0.747917	3-hydroxybutyrate dehydrogenase 1
DNTTIP2	945.582	8.72297e-12	0.233023	0.537827	deoxynucleotidyltransferase terminal interacting protein 2
HYAL1	209.514	8.89558e-12	0.112187	-0.5314	hyaluronidase 1
EFNB2	24.909	9.13435e-12	0.279845	1.51376	ephrin B2
DNPH1	92.4326	9.19072e-12	-0.144783	-0.851255	2'-deoxynucleoside 5'-phosphate N-hydrolase 1
SLC25A22	630.213	9.32879e-12	-0.268832	-0.393303	solute carrier family 25 member 22
CDC25B	802.175	9.40803e-12	-0.261637	-0.487354	cell division cycle 25B
KEAP1	1450.44	9.41203e-12	0.221394	0.445619	kelch like ECH associated protein 1
PLXNA3	1252.36	1.02234e-11	-0.039645	-0.588831	plexin A3
APOL1	266.282	1.12321e-11	-0.107893	0.610356	apolipoprotein L1
NSMCE3	348.791	1.15809e-11	-0.114793	0.511722	NSE3 homolog, SMC5-SMC6 complex component
LGALS8	1263.64	1.1749e-11	0.299578	0.570999	galectin 8
CLIC4	9806.55	1.18676e-11	-0.0577095	-0.444477	chloride intracellular channel 4
ATPSCKMT	164.956	1.20525e-11	0.00261751	0.674379	ATP synthase c subunit lysine N-methyltransferase
RPL37A	3115.65	1.22351e-11	0.0637486	-0.352676	ribosomal protein L37a
PDCD5	832.382	1.22744e-11	-0.01376	-0.34408	programmed cell death 5
NBDY	409.231	1.24961e-11	0.131852	-0.405227	negative regulator of P-body association
CYB5R1	620.793	1.26367e-11	0.0629885	0.482213	cytochrome b5 reductase 1
ATP2B1	4970.34	1.26651e-11	-0.206336	-0.559853	ATPase plasma membrane Ca2+ transporting 1
PLAUR	3405.43	1.29174e-11	0.133	-0.386525	plasminogen activator, urokinase receptor
FKBP9	1046.91	1.30794e-11	-0.165829	-0.398553	FKBP prolyl isomerase 9
RPL28	3702.75	1.3165e-11	-0.0187227	-0.421311	ribosomal protein L28
LMTK2	718.133	1.3165e-11	0.00596887	0.355319	lemur tyrosine kinase 2
NCMAP	61.8677	1.35909e-11	-0.460688	-1.42152	non-compact myelin associated protein
SMAD7	587.03	1.37299e-11	-0.241601	-0.453476	SMAD family member 7
SH3BGRL	382.524	1.37502e-11	0.0538016	-0.459884	SH3 domain binding glutamate rich protein like
PYGL	623.047	1.41174e-11	0.0409077	-0.442857	glycogen phosphorylase L
USP30	238.01	1.48677e-11	-0.0232316	0.453263	ubiquitin specific peptidase 30
RPS6	5559.44	1.55572e-11	0.0156889	-0.328195	ribosomal protein S6
POR	857.836	1.70242e-11	0.152067	0.482309	cytochrome p450 oxidoreductase
SKIL	510.798	1.70887e-11	0.247836	0.46748	SKI like proto-oncogene
ADCY6	521.039	1.714e-11	0.0271068	-0.426522	adenylate cyclase 6
LRBA	472.253	1.76898e-11	-0.0946653	-0.423019	LPS responsive beige-like anchor protein
BTG2	1443.95	1.78379e-11	0.275442	-0.679798	BTG anti-proliferation factor 2
CARS2	455.424	1.87568e-11	-0.104408	-0.424354	cysteinyl-tRNA synthetase 2, mitochondrial
GXYLT1	399.969	1.91003e-11	-0.0165728	0.475776	glucoside xylosyltransferase 1
PRKAR2B	1183.95	2.00644e-11	-0.0984967	-0.508504	protein kinase cAMP-dependent type II regulatory subunit beta
CABIN1	800.303	2.07463e-11	-0.137521	-0.3792	calcineurin binding protein 1
FBLN2	19.8555	2.16819e-11	-0.621096	-1.68397	fibulin 2
STAT6	4530.09	2.23582e-11	0.157245	-0.355622	signal transducer and activator of transcription 6
SMG8	376.71	2.23582e-11	0.0181647	0.47959	SMG8 nonsense mediated mRNA decay factor
CCNC	306.056	2.25639e-11	0.0946816	0.462453	cyclin C
TSPO	1016.44	2.32958e-11	-0.0152885	-0.458163	translocator protein
MYH9	10758.3	2.48183e-11	-0.080326	-0.330903	myosin heavy chain 9
EDIL3	11474.6	2.55875e-11	-0.124397	-0.535507	EGF like repeats and discoidin domains 3
MARCHF3	285.185	2.62098e-11	-0.0254069	-0.456536	membrane associated ring-CH-type finger 3
SMIM29	573.471	2.66264e-11	-0.0959123	-0.468988	small integral membrane protein 29
PBX2	635.575	2.86581e-11	0.0738548	-0.346494	PBX homeobox 2
BEX4	550.463	2.926e-11	0.173827	-0.457468	brain expressed X-linked 4
ARHGAP42	596.73	2.92638e-11	-0.146874	-0.446228	Rho GTPase activating protein 42
SBK3	51.7885	2.95566e-11	0.526245	1.6064	SH3 domain binding kinase family member 3
FAM110B	479.563	2.9792e-11	0.0725009	-0.575	family with sequence similarity 110 member B
FSCN1	951.566	3.00537e-11	-0.287122	-0.520612	fascin actin-bundling protein 1
CIB1	952.026	3.11516e-11	0.0490453	-0.383567	calcium and integrin binding 1
SH3PXD2B	1035.14	3.14937e-11	0.0520411	-0.438606	SH3 and PX domains 2B
GHDC	510.818	3.17735e-11	-0.142597	-0.378102	GH3 domain containing
ADAMTSL3	621.023	3.2305e-11	-0.172415	-0.519197	ADAMTS like 3
EAF1	686.468	3.23951e-11	0.288421	0.400562	ELL associated factor 1
BAG2	253.773	3.28674e-11	-0.0555188	0.5247	BAG cochaperone 2
ADIRF	224.863	3.32034e-11	0.0944316	-0.616485	adipogenesis regulatory factor
TIGD7	110.106	3.39771e-11	0.245131	0.724506	tigger transposable element derived 7
NAPB	179.576	3.44358e-11	0.235141	0.676903	NSF attachment protein beta
ANOS1	174.707	3.47067e-11	0.0133877	-0.601189	anosmin 1
TANGO2	406.039	3.62753e-11	0.00644934	0.422611	transport and golgi organization 2 homolog
RPLP0	9941.25	3.66496e-11	0.0508356	-0.320235	ribosomal protein lateral stalk subunit P0
RPS29	763.006	3.77322e-11	0.0425935	-0.356926	ribosomal protein S29
TSPAN1	81.5661	3.90723e-11	-0.201361	-0.891137	tetraspanin 1
MAP4	3864.08	4.02896e-11	-0.094489	-0.321279	microtubule associated protein 4
RNF14	606.434	4.27384e-11	-0.114961	0.322964	ring finger protein 14
LMF2	1212.04	4.38465e-11	-0.0566928	-0.48463	lipase maturation factor 2
CAPNS1	3390.66	4.57566e-11	0.0409777	-0.347237	calpain small subunit 1
CCNI	2644.97	4.62743e-11	-0.0183969	-0.327378	cyclin I
PIKFYVE	801.503	4.64147e-11	0.188972	0.402217	phosphoinositide kinase, FYVE-type zinc finger containing
PARP14	783.575	4.76257e-11	-0.108341	0.387569	poly(ADP-ribose) polymerase family member 14
ISLR	1462.98	4.77582e-11	-0.272948	-0.623848	immunoglobulin superfamily containing leucine rich repeat
PRRX1	3401.55	4.78824e-11	-0.196637	-0.369704	paired related homeobox 1
CDKN2AIP	315.711	5.04271e-11	0.206563	0.425934	CDKN2A interacting protein
FDPS	798.877	5.1504e-11	0.0435238	-0.421485	farnesyl diphosphate synthase
CHCHD10	35.5114	5.15154e-11	-0.016951	-1.04671	coiled-coil-helix-coiled-coil-helix domain containing 10
MED24	974.514	5.16156e-11	-0.239179	-0.32202	mediator complex subunit 24
SMS	1318.66	5.3252e-11	-0.186235	-0.461101	spermine synthase
DCLK2	45.9887	5.36033e-11	0.264614	1.05532	doublecortin like kinase 2
C1R	3865.9	5.42299e-11	-0.0999687	-0.367289	complement C1r
ESYT1	1451.04	5.59319e-11	0.0226776	-0.327711	extended synaptotagmin 1
NOMO1	2130.08	5.60803e-11	-0.149177	-0.352559	NODAL modulator 1
GPX8	663.53	5.69592e-11	-0.237414	-0.61035	glutathione peroxidase 8 (putative)
APOBEC3C	152.047	5.74526e-11	-0.189193	-0.701272	apolipoprotein B mRNA editing enzyme catalytic subunit 3C
FOXK1	1301.21	5.75376e-11	0.191732	0.379014	forkhead box K1
ODAD4	61.7599	5.81042e-11	-0.0459938	-0.890904	outer dynein arm docking complex subunit 4
STARD10	398.684	6.00854e-11	0.0143253	-0.479554	StAR related lipid transfer domain containing 10
DYNC2H1	487.126	6.04549e-11	-0.131193	-0.466417	dynein cytoplasmic 2 heavy chain 1
RRM1	487.884	6.09768e-11	-0.0506173	0.373541	ribonucleotide reductase catalytic subunit M1
TMEM41A	235.67	6.2286e-11	-0.278451	0.450922	transmembrane protein 41A
MRPL24	540.251	6.32188e-11	-0.0380564	-0.344024	mitochondrial ribosomal protein L24
CTSO	660.709	6.58045e-11	-0.242833	-0.505906	cathepsin O
VSTM4	670.21	6.64364e-11	-0.0416429	-0.325247	V-set and transmembrane domain containing 4
AGPAT4	427.097	6.96033e-11	0.174494	-0.408182	1-acylglycerol-3-phosphate O-acyltransferase 4
MMP1	100521	7.21777e-11	-0.133057	-0.771047	matrix metallopeptidase 1
SGCD	364.146	7.30953e-11	-0.0437381	-0.683087	sarcoglycan delta
PTGES	1359.96	7.3791e-11	-0.0356843	-0.668209	prostaglandin E synthase
PCBP3	67.0661	7.89007e-11	-0.213411	-0.875984	poly(rC) binding protein 3
PTTG1IP	9857.57	8.10153e-11	-0.166899	-0.424519	PTTG1 interacting protein
MRPL32	482.434	8.18857e-11	0.00534186	0.415263	mitochondrial ribosomal protein L32
KCMF1	876.083	8.25761e-11	0.243506	0.392338	potassium channel modulatory factor 1
DBN1	613.068	8.62351e-11	0.257091	-0.441781	drebrin 1
FLI1	333.513	8.68642e-11	0.296468	0.366349	Fli-1 proto-oncogene, ETS transcription factor
EHD2	2882.82	8.84938e-11	-0.312045	-0.47483	EH domain containing 2
UBXN8	152.307	8.87509e-11	-0.021322	0.528832	UBX domain protein 8
PRDM10	311.958	8.95008e-11	-0.062476	0.414386	PR/SET domain 10
FAM104A	515.678	9.08524e-11	0.0752591	0.345166	family with sequence similarity 104 member A
RNASEH1	319.707	9.16257e-11	0.166787	0.472483	ribonuclease H1
PDLIM7	1851.34	9.34266e-11	0.0853923	-0.377618	PDZ and LIM domain 7
AASS	228.82	9.48238e-11	-0.0665916	-0.505953	aminoadipate-semialdehyde synthase
RNF207	401.355	9.4961e-11	-0.230124	-0.64777	ring finger protein 207
IDH3G	537.366	9.91691e-11	0.0686045	-0.326333	isocitrate dehydrogenase (NAD(+)) 3 non-catalytic subunit gamma
DIRAS3	75.1991	1.00697e-10	-0.244639	-1.04134	DIRAS family GTPase 3
BRF2	306.603	1.00751e-10	0.217633	1.01369	BRF2 RNA polymerase III transcription initiation factor subunit
IL4R	88.8096	1.01349e-10	-0.0915609	-0.815565	interleukin 4 receptor
ABCA8	30.2227	1.04386e-10	-0.172262	-1.28078	ATP binding cassette subfamily A member 8
IL6R	894.501	1.04613e-10	0.0153565	0.425362	interleukin 6 receptor
PCOLCE	312.873	1.07222e-10	0.0608326	-0.481881	procollagen C-endopeptidase enhancer
ABHD5	196.111	1.07975e-10	0.130904	0.536765	abhydrolase domain containing 5, lysophosphatidic acid acyltransferase
PLEC	16274.1	1.08841e-10	-0.185008	-0.523292	plectin
PGGT1B	292.147	1.09947e-10	-0.0280877	0.400108	protein geranylgeranyltransferase type I subunit beta
ZNF770	805.502	1.10474e-10	-0.000717823	0.491946	zinc finger protein 770
ADTRP	322.226	1.11673e-10	0.103412	-0.623523	androgen dependent TFPI regulating protein
CRTC2	802.31	1.12742e-10	0.251278	0.371244	CREB regulated transcription coactivator 2
PDCL	341.953	1.13049e-10	-0.0579559	0.377318	phosducin like
QSOX1	6917.15	1.17954e-10	-0.0658475	-0.3211	quiescin sulfhydryl oxidase 1
RAE1	451.941	1.23564e-10	0.173739	0.433555	ribonucleic acid export 1
EPHB3	212.567	1.23564e-10	-0.179898	0.6407	EPH receptor B3
FAHD2B	83.7553	1.2593e-10	-0.214427	-0.698212	fumarylacetoacetate hydrolase domain containing 2B
LNPK	378.691	1.2671e-10	-0.110405	0.390885	lunapark, ER junction formation factor
PLXNB3	182.167	1.27154e-10	0.0260482	-0.618453	plexin B3
FCMR	44.0334	1.27944e-10	-0.347718	-1.04507	Fc fragment of IgM receptor
CD99L2	1156.81	1.29597e-10	-0.135567	-0.403947	CD99 molecule like 2
LINC00607	103.57	1.30403e-10	-0.137395	-0.858034	long intergenic non-protein coding RNA 607
UFD1	995.176	1.32932e-10	0.127472	0.503747	ubiquitin recognition factor in ER associated degradation 1
MCUR1	400.517	1.33995e-10	0.0709857	0.35625	mitochondrial calcium uniporter regulator 1
EXT2	3493.5	1.35058e-10	-0.15071	-0.365375	exostosin glycosyltransferase 2
CFAP36	579.94	1.35896e-10	0.0333625	-0.330638	cilia and flagella associated protein 36
GADD45G	83.3784	1.36337e-10	0.262544	1.38106	growth arrest and DNA damage inducible gamma
AKAP8L	1046.02	1.45975e-10	0.264797	0.360065	A-kinase anchoring protein 8 like
INTS3	1178.3	1.48731e-10	-0.0896143	-0.32743	integrator complex subunit 3
TFRC	2766.84	1.49762e-10	-0.219275	-0.395323	transferrin receptor
LARP1B	286.617	1.53812e-10	0.16723	0.458179	La ribonucleoprotein 1B
ITFG1	1200.49	1.542e-10	-0.0501743	-0.333396	integrin alpha FG-GAP repeat containing 1
CCNL2	1982.07	1.54755e-10	0.0467469	-0.369519	cyclin L2
USP14	1182.39	1.54755e-10	-0.0929758	0.522688	ubiquitin specific peptidase 14
SMC4	385.523	1.56733e-10	0.283227	0.472853	structural maintenance of chromosomes 4
MORN1	150.943	1.58133e-10	0.245188	-0.488009	MORN repeat containing 1
MEI1	94.0102	1.62358e-10	-0.108033	-0.650431	meiotic double-stranded break formation protein 1
PPTC7	436.38	1.6301e-10	-0.0433231	0.387492	protein phosphatase targeting COQ7
CCM2	477.669	1.81709e-10	0.0714922	-0.329727	CCM2 scaffold protein
SLC7A7	102.645	1.90072e-10	0.180566	-0.645393	solute carrier family 7 member 7
SNTB2	497.931	1.98609e-10	0.0706625	0.404769	syntrophin beta 2
AK3	425.53	2.02268e-10	-0.218989	-0.385457	adenylate kinase 3
NDUFAF1	238.751	2.0246e-10	0.186713	0.397738	NADH:ubiquinone oxidoreductase complex assembly factor 1
SPATA20	626.696	2.02539e-10	-0.0788586	-0.445952	spermatogenesis associated 20
CUEDC2	469.484	2.0476e-10	-0.0194504	-0.379756	CUE domain containing 2
PHF19	566.825	2.09538e-10	0.105362	-0.400669	PHD finger protein 19
KALRN	1499.99	2.10465e-10	0.15603	-0.533786	kalirin RhoGEF kinase
ZNF414	144.205	2.14203e-10	-0.291808	-0.654782	zinc finger protein 414
CENPO	126.282	2.23746e-10	-0.213189	0.489649	centromere protein O
C7orf50	929.4	2.28247e-10	-0.0858765	-0.426145	chromosome 7 open reading frame 50
PTGIR	58.7812	2.29108e-10	-0.32031	-0.801957	prostaglandin I2 receptor
RPS2	6108.09	2.30158e-10	-0.0230089	-0.422656	ribosomal protein S2
USP33	668.618	2.34393e-10	0.057205	0.345544	ubiquitin specific peptidase 33
NAA50	1644.57	2.35425e-10	0.132849	0.350017	N-alpha-acetyltransferase 50, NatE catalytic subunit
TXNL4B	146.697	2.37899e-10	0.247871	0.710777	thioredoxin like 4B
MARCHF8	558.11	2.42402e-10	0.158946	0.360338	membrane associated ring-CH-type finger 8
IFIT3	383.663	2.45439e-10	-0.0301494	0.555575	interferon induced protein with tetratricopeptide repeats 3
MANBA	411.319	2.51826e-10	-0.0558263	-0.387547	mannosidase beta
THBS2	192.277	2.52331e-10	-0.0468024	-0.698343	thrombospondin 2
KIAA0319	9.44126	2.56233e-10	0.540656	2.80859	KIAA0319
RPSA	3505.51	2.59321e-10	-0.0231564	-0.36044	ribosomal protein SA
FST	1821.62	2.59321e-10	0.319716	0.479343	follistatin
PELO	853.48	2.59417e-10	0.106429	0.514187	pelota mRNA surveillance and ribosome rescue factor
INTS6L	289.551	2.74532e-10	0.100543	-0.555001	integrator complex subunit 6 like
GPATCH11	515.02	2.83189e-10	0.0192834	0.406051	G-patch domain containing 11
TRIOBP	961.815	3.08082e-10	-0.0634516	-0.418589	TRIO and F-actin binding protein
ZNF121	172.655	3.08082e-10	0.319534	0.621126	zinc finger protein 121
CAD	1084.3	3.11058e-10	-0.291582	-0.458975	carbamoyl-phosphate synthetase 2, aspartate transcarbamylase, and dihydroorotase
TMEM43	1692.82	3.1397e-10	-0.242037	-0.381823	transmembrane protein 43
ZNF518B	257.578	3.18661e-10	0.076629	0.478521	zinc finger protein 518B
UBE2K	1129.92	3.18666e-10	0.144199	0.40927	ubiquitin conjugating enzyme E2 K
CCDC159	170.519	3.27745e-10	0.055878	-0.484831	coiled-coil domain containing 159
DENND2D	353.661	3.32569e-10	-0.212887	-0.460191	DENN domain containing 2D
TMEM140	91.8627	3.34805e-10	0.123895	1.04859	transmembrane protein 140
TENT4B	201.376	3.3498e-10	-0.0581553	0.440489	terminal nucleotidyltransferase 4B
TAOK3	466.486	3.41711e-10	-0.100088	0.416961	TAO kinase 3
ALS2	499.281	3.51567e-10	0.283226	0.582802	alsin Rho guanine nucleotide exchange factor ALS2
MSI2	1393.01	3.55167e-10	-0.108711	-0.415356	musashi RNA binding protein 2
RFNG	596.887	3.64992e-10	0.129531	-0.342236	RFNG O-fucosylpeptide 3-beta-N-acetylglucosaminyltransferase
RHBDD3	322.65	3.6936e-10	0.30153	0.657638	rhomboid domain containing 3
SMARCA1	758.867	3.7941e-10	0.0615985	-0.429652	SWI/SNF related, matrix associated, actin dependent regulator of chromatin, subfamily a, member 1
IL32	32.5406	3.79566e-10	0.314106	-1.09597	interleukin 32
GMPR	50.2922	3.80452e-10	0.068104	0.819998	guanosine monophosphate reductase
SAR1B	880.351	3.9656e-10	0.150072	0.374337	secretion associated Ras related GTPase 1B
RHOB	728.883	4.00099e-10	-0.0405486	-0.400557	ras homolog family member B
XRCC1	441.532	4.05733e-10	-0.293822	-0.560885	X-ray repair cross complementing 1
UQCR11	160.83	4.10085e-10	0.115004	0.49465	ubiquinol-cytochrome c reductase, complex III subunit XI
TRAPPC9	271.172	4.13488e-10	0.088526	-0.474177	trafficking protein particle complex subunit 9
EHD1	1386.13	4.24311e-10	-0.0216252	-0.399834	EH domain containing 1
SPINT2	1007.08	4.24397e-10	0.0364369	-0.419805	serine peptidase inhibitor, Kunitz type 2
EXOC8	423.946	4.24614e-10	-0.00910661	0.356581	exocyst complex component 8
TATDN1	213.718	4.28938e-10	0.20797	0.517674	TatD DNase domain containing 1
RAD23B	2115.39	4.37157e-10	0.031188	0.335312	RAD23 homolog B, nucleotide excision repair protein
DNAJC2	365.983	4.37157e-10	0.212682	0.544005	DnaJ heat shock protein family (Hsp40) member C2
PSMD3	1920.91	4.37193e-10	0.140631	0.501089	proteasome 26S subunit, non-ATPase 3
COX15	170.107	4.3752e-10	-0.251855	0.485236	cytochrome c oxidase assembly homolog COX15
BCL2L13	1090.71	4.39127e-10	0.293264	0.343897	BCL2 like 13
SOD1	1731.39	4.43646e-10	0.112868	0.388985	superoxide dismutase 1
SLC22A18	101.105	4.68163e-10	-0.170704	-0.652032	solute carrier family 22 member 18
COL9A2	412.306	4.75019e-10	-0.0471821	-0.38899	collagen type IX alpha 2 chain
SORBS2	342.441	4.94897e-10	-0.307393	-0.544788	sorbin and SH3 domain containing 2
FNIP2	2893.64	5.37207e-10	0.247258	0.579189	folliculin interacting protein 2
IFNGR2	1856.89	5.4384e-10	0.035401	-0.419407	interferon gamma receptor 2
TGFB1I1	541.171	5.46798e-10	-0.00202578	-0.54813	transforming growth factor beta 1 induced transcript 1
TMEM200A	136.32	5.58298e-10	-0.309785	-1.04503	transmembrane protein 200A
CPNE1	585.445	5.58298e-10	0.161811	-0.384892	copine 1
TCEA3	278.857	5.6746e-10	-0.113272	-0.56917	transcription elongation factor A3
TTC3	2179.79	5.90138e-10	-0.110483	-0.348661	tetratricopeptide repeat domain 3
TOMM7	776.359	6.04659e-10	0.0430608	-0.346279	translocase of outer mitochondrial membrane 7
ADCY1	31.19	6.08061e-10	-0.54782	-1.5475	adenylate cyclase 1
MMP24OS	478.964	6.0977e-10	0.0273211	-0.374978	MMP24 opposite strand
RB1CC1	1209.04	6.15631e-10	0.150611	0.376007	RB1 inducible coiled-coil 1
SCRG1	864.124	6.28201e-10	0.111729	-0.350345	stimulator of chondrogenesis 1
KIAA0232	986.182	6.28504e-10	0.307073	0.329907	KIAA0232
IFI27L2	357.673	6.36736e-10	0.0931066	-0.482432	interferon alpha inducible protein 27 like 2
KIAA0930	916.798	6.4077e-10	-0.23117	0.527758	KIAA0930
ABHD17B	110.007	6.45163e-10	0.183273	0.791294	abhydrolase domain containing 17B, depalmitoylase
RBM15	213.415	6.53667e-10	-0.0954849	0.516565	RNA binding motif protein 15
PSMB2	1224.58	6.53968e-10	0.0237058	0.525069	proteasome 20S subunit beta 2
FAM171B	55.3809	6.55572e-10	0.226501	0.739414	family with sequence similarity 171 member B
ZNF680	107.793	6.62358e-10	-0.124729	0.562093	zinc finger protein 680
MPG	516.914	6.63828e-10	-0.0216811	-0.38978	N-methylpurine DNA glycosylase
POM121L9P	6.66624	6.6739e-10	-0.511093	-2.35296	POM121 transmembrane nucleoporin like 9, pseudogene
GZF1	389.119	6.86298e-10	0.256463	0.513057	GDNF inducible zinc finger protein 1
TIMP2	14507.6	6.91995e-10	-0.17643	-0.490152	TIMP metallopeptidase inhibitor 2
PTPRF	536.112	7.00298e-10	-0.103936	-0.450286	protein tyrosine phosphatase receptor type F
ZNF75A	222.617	7.19462e-10	0.118481	0.437275	zinc finger protein 75a
TMEM63A	660.883	7.48435e-10	-0.231025	-0.389336	transmembrane protein 63A
NOXA1	64.3905	7.55979e-10	-0.0944345	-0.82206	NADPH oxidase activator 1
SLC11A1	18.9082	7.56551e-10	-0.438773	-1.70294	solute carrier family 11 member 1
AFDN	3362.56	7.59022e-10	-0.262018	-0.362495	afadin, adherens junction formation factor
HECA	697.419	7.63905e-10	0.311855	0.3337	hdc homolog, cell cycle regulator
PAPSS1	1519.1	7.76466e-10	-0.172761	-0.330219	3'-phosphoadenosine 5'-phosphosulfate synthase 1
MOXD1	3348.23	7.93865e-10	-0.127843	-0.542778	monooxygenase DBH like 1
STIM2	308.568	8.02789e-10	-0.101979	0.434867	stromal interaction molecule 2
VDAC3	489.382	8.05622e-10	-0.0136703	0.417605	voltage dependent anion channel 3
RTL8C	906.593	8.30492e-10	-0.0579992	-0.38424	retrotransposon Gag like 8C
SDC3	1225.67	8.36467e-10	-0.180147	-0.440845	syndecan 3
EGF	12.2184	8.67131e-10	-0.142217	2.13575	epidermal growth factor
WNT9A	53.0645	8.78312e-10	0.237903	0.944972	Wnt family member 9A
SIPA1L1	1752.59	8.92561e-10	-0.248766	-0.399128	signal induced proliferation associated 1 like 1
NR1D2	927.938	8.95496e-10	-0.107585	0.360305	nuclear receptor subfamily 1 group D member 2
C10orf90	27.442	9.07455e-10	0.220778	1.3905	chromosome 10 open reading frame 90
DHDDS	630.669	9.11899e-10	0.268417	0.402263	dehydrodolichyl diphosphate synthase subunit
MPST	217.543	9.16026e-10	0.104873	-0.519426	mercaptopyruvate sulfurtransferase
RSPRY1	805.492	9.26724e-10	-0.260117	-0.39383	ring finger and SPRY domain containing 1
RFTN2	400.813	9.30936e-10	-0.05497	-0.463161	raftlin family member 2
TCEA2	288.816	9.40463e-10	0.146674	-0.439909	transcription elongation factor A2
ZBTB6	180.011	1.00186e-09	0.268841	0.589678	zinc finger and BTB domain containing 6
PTP4A3	25.7945	1.05356e-09	-0.425799	-1.32135	protein tyrosine phosphatase 4A3
MT1F	1008.72	1.06382e-09	-0.295575	-1.39838	metallothionein 1F
INCENP	280.499	1.06867e-09	0.00968657	0.384795	inner centromere protein
USP53	2229.98	1.08109e-09	-0.0670114	-0.430758	ubiquitin specific peptidase 53
PCDH12	94.6815	1.08263e-09	-0.189703	-0.719566	protocadherin 12
S100A3	57.5229	1.09373e-09	-0.295142	-1.06724	S100 calcium binding protein A3
FRS2	453.006	1.09373e-09	0.0695865	0.329666	fibroblast growth factor receptor substrate 2
APBB2	503.314	1.1059e-09	-0.02423	-0.403448	amyloid beta precursor protein binding family B member 2
BOLA3	207.047	1.11715e-09	0.000552269	-0.49848	bolA family member 3
CAMLG	358.332	1.11715e-09	0.160174	0.399414	calcium modulating ligand
APRT	438.766	1.13613e-09	-0.0541313	-0.427724	adenine phosphoribosyltransferase
ZNF562	376.25	1.13709e-09	0.174742	0.413464	zinc finger protein 562
SNIP1	382.267	1.13817e-09	0.307477	0.407157	Smad nuclear interacting protein 1
BANK1	285.215	1.15647e-09	0.0894363	-0.467533	B cell scaffold protein with ankyrin repeats 1
VDR	652.74	1.15681e-09	-0.0809328	-0.32725	vitamin D receptor
CBX7	1092.65	1.1627e-09	-0.199869	-0.472973	chromobox 7
JUN	2572.71	1.16294e-09	0.12391	-0.444972	Jun proto-oncogene, AP-1 transcription factor subunit
ARL2	239.451	1.1896e-09	0.126111	-0.447079	ADP ribosylation factor like GTPase 2
TXNL1	1006.19	1.20396e-09	0.252395	0.50397	thioredoxin like 1
CCL20	18672.1	1.21575e-09	-0.0743041	-1.26821	C-C motif chemokine ligand 20
TBK1	656.052	1.229e-09	0.06451	0.415675	TANK binding kinase 1
EIF2D	384.058	1.2294e-09	-0.172212	-0.361775	eukaryotic translation initiation factor 2D
BSDC1	1229.06	1.23227e-09	0.265688	0.47304	BSD domain containing 1
PTPRD	863.745	1.26715e-09	0.148356	0.338803	protein tyrosine phosphatase receptor type D
NT5DC2	459.754	1.36035e-09	-0.000426476	-0.432179	5'-nucleotidase domain containing 2
PLGRKT	163.379	1.36043e-09	-0.152791	-0.50643	plasminogen receptor with a C-terminal lysine
ZNF703	472.261	1.37792e-09	-7.20436e-05	0.690326	zinc finger protein 703
NME3	127.096	1.38431e-09	-0.0788913	-0.643878	NME/NM23 nucleoside diphosphate kinase 3
SLC25A38	563.092	1.3909e-09	0.128476	0.365665	solute carrier family 25 member 38
PPP1R13L	376.919	1.44451e-09	0.00388184	-0.452331	protein phosphatase 1 regulatory subunit 13 like
MAN2C1	2286.78	1.48243e-09	0.00145848	-0.416289	mannosidase alpha class 2C member 1
GALNT17	85.2506	1.48486e-09	0.0394164	-0.94941	polypeptide N-acetylgalactosaminyltransferase 17
TACC3	80.3136	1.51802e-09	0.10804	0.647016	transforming acidic coiled-coil containing protein 3
ITGA6	373.596	1.52629e-09	0.099916	0.390579	integrin subunit alpha 6
LINC01558	12.5302	1.55352e-09	-0.681296	-1.74935	long intergenic non-protein coding RNA 1558
LINC01503	79.0625	1.55689e-09	-0.17448	-0.890033	long intergenic non-protein coding RNA 1503
KLF7	150.776	1.6554e-09	-0.136938	-0.548089	Kruppel like factor 7
ZNF395	755.703	1.68497e-09	-0.271643	-0.47751	zinc finger protein 395
SLIT2	435.373	1.73337e-09	0.0413717	-0.459315	slit guidance ligand 2
TMEM201	259.934	1.73541e-09	-0.241472	0.442403	transmembrane protein 201
DCUN1D2	164.708	1.76829e-09	0.217709	0.479223	defective in cullin neddylation 1 domain containing 2
TINAGL1	138.234	1.76918e-09	-0.256125	-0.749549	tubulointerstitial nephritis antigen like 1
NRBP2	276.262	1.8057e-09	0.0665337	-0.504538	nuclear receptor binding protein 2
STON2	47.2668	1.81445e-09	0.299948	1.0967	stonin 2
EIF4G3	3157.27	1.83778e-09	-0.00767121	-0.557776	eukaryotic translation initiation factor 4 gamma 3
POP1	168.69	1.86202e-09	-0.0553051	0.532384	POP1 homolog, ribonuclease P/MRP subunit
IMPDH2	1145.76	1.9197e-09	-0.287716	-0.397598	inosine monophosphate dehydrogenase 2
ZNF45	145.833	1.97786e-09	0.227164	0.485866	zinc finger protein 45
C2orf68	316.883	2.03676e-09	-0.216742	-0.375377	chromosome 2 open reading frame 68
PNPLA2	1534.47	2.05167e-09	0.20536	0.373521	patatin like phospholipase domain containing 2
PCNA	514.941	2.05167e-09	-0.0440587	0.414579	proliferating cell nuclear antigen
E2F6	259.284	2.05998e-09	0.29342	0.560429	E2F transcription factor 6
PAN2	1127.94	2.10029e-09	0.0454569	-0.451839	poly(A) specific ribonuclease subunit PAN2
PINLYP	48.3502	2.11811e-09	-0.161917	-1.09355	phospholipase A2 inhibitor and LY6/PLAUR domain containing
SCCPDH	348.051	2.26038e-09	-0.138785	-0.436261	saccharopine dehydrogenase (putative)
SMIM10	119.559	2.26201e-09	-0.183141	-0.600143	small integral membrane protein 10
FTSJ1	421.303	2.29086e-09	-0.0471996	-0.34904	FtsJ RNA 2'-O-methyltransferase 1
CGREF1	118.26	2.30392e-09	-0.00915258	-0.689631	cell growth regulator with EF-hand domain 1
SNRNP70	2984.23	2.3654e-09	0.0519888	-0.327336	small nuclear ribonucleoprotein U1 subunit 70
ZNF140	141.876	2.38708e-09	0.160469	0.536092	zinc finger protein 140
THYN1	261.865	2.41054e-09	-0.155753	-0.385874	thymocyte nuclear protein 1
MOB2	349.288	2.44158e-09	0.107471	0.414064	MOB kinase activator 2
DAW1	25.869	2.49955e-09	-0.433783	-1.27853	dynein assembly factor with WD repeats 1
ME3	72.5079	2.55111e-09	0.123789	-0.779159	malic enzyme 3
SOX13	68.3944	2.55111e-09	0.0174436	0.72586	SRY-box transcription factor 13
CYGB	204.829	2.56474e-09	-0.114959	-0.751768	cytoglobin
SAP30L	416.467	2.58034e-09	0.134597	0.322011	SAP30 like
TRAPPC6A	41.5046	2.59823e-09	0.205076	-0.878403	trafficking protein particle complex subunit 6A
MILR1	93.2386	2.60638e-09	-0.263282	-0.679334	mast cell immunoglobulin like receptor 1
KPNA3	550.207	2.67907e-09	-0.195718	0.329778	karyopherin subunit alpha 3
HSDL1	442.134	2.69922e-09	-0.062935	0.364636	hydroxysteroid dehydrogenase like 1
UTP11	422.333	2.70508e-09	0.153026	0.349044	UTP11 small subunit processome component
CPXM2	172.655	2.74891e-09	-0.185041	-0.504956	carboxypeptidase X, M14 family member 2
DNAJC4	149.619	2.77678e-09	0.110076	-0.481142	DnaJ heat shock protein family (Hsp40) member C4
FAM8A1	512.886	2.78072e-09	0.215954	0.356264	family with sequence similarity 8 member A1
GCAT	166.095	2.78717e-09	-0.029557	-0.563132	glycine C-acetyltransferase
ACP6	123.455	2.78717e-09	-0.233493	-0.531318	acid phosphatase 6, lysophosphatidic
SFXN5	362.26	2.80741e-09	0.227877	0.561893	sideroflexin 5
FZD5	273.465	2.94505e-09	0.0427615	0.493745	frizzled class receptor 5
ZBED1	491.705	2.94805e-09	0.278489	0.336813	zinc finger BED-type containing 1
HOMER3	343.392	3.01328e-09	0.182607	-0.445946	homer scaffold protein 3
SV2A	155.641	3.14119e-09	-0.0662384	-0.4471	synaptic vesicle glycoprotein 2A
PAPOLG	351.443	3.14119e-09	0.0447152	0.325536	poly(A) polymerase gamma
EAF2	60.7467	3.23375e-09	0.226794	0.721693	ELL associated factor 2
EBF4	57.5537	3.25298e-09	0.279562	-0.872257	EBF family member 4
RIC8B	240.098	3.25298e-09	0.173007	0.341637	RIC8 guanine nucleotide exchange factor B
ROS1	13.6163	3.25718e-09	-0.737408	-1.89231	ROS proto-oncogene 1, receptor tyrosine kinase
GALNT15	2655.44	3.4237e-09	-0.260522	-0.495689	polypeptide N-acetylgalactosaminyltransferase 15
VNN1	534.851	3.54249e-09	-0.207415	-0.728123	vanin 1
JAK3	268.95	3.56488e-09	-0.212844	-0.66122	Janus kinase 3
DOLPP1	174.242	3.57547e-09	-0.159049	0.569289	dolichyldiphosphatase 1
AGA	174.678	3.57745e-09	-0.101151	-0.490304	aspartylglucosaminidase
CCDC85B	956.538	3.58618e-09	-0.460901	-1.21819	coiled-coil domain containing 85B
CYFIP2	100.01	3.64526e-09	0.0141708	-0.604685	cytoplasmic FMR1 interacting protein 2
OSBPL3	207.161	3.65091e-09	-0.114159	-0.438958	oxysterol binding protein like 3
PAPPA2	167.163	3.80883e-09	-0.164898	-0.620468	pappalysin 2
VPS50	246.458	3.82155e-09	-0.0854442	0.437901	VPS50 subunit of EARP/GARPII complex
PSMD14	906.634	3.87694e-09	0.0510729	0.579756	proteasome 26S subunit, non-ATPase 14
LBP	810.252	3.94161e-09	-0.0358342	-0.798397	lipopolysaccharide binding protein
SDK1	64.5717	4.02568e-09	-0.148917	-0.745404	sidekick cell adhesion molecule 1
TNIK	291.518	4.03113e-09	-0.253092	-0.476514	TRAF2 and NCK interacting kinase
NFKBIZ	3077.22	4.07486e-09	0.00407538	-0.431029	NFKB inhibitor zeta
TCEAL3	380.686	4.15277e-09	0.117161	-0.521088	transcription elongation factor A like 3
AMPD2	1431.99	4.16108e-09	-0.108635	-0.383755	adenosine monophosphate deaminase 2
NRN1	1270.23	4.19743e-09	0.038162	-0.334374	neuritin 1
AKR7A2	185.426	4.32089e-09	-0.132026	-0.615102	aldo-keto reductase family 7 member A2
ARSG	78.258	4.51529e-09	-0.288222	-0.6754	arylsulfatase G
PLCG2	529.83	4.64424e-09	-0.228792	-0.477884	phospholipase C gamma 2
HEXIM1	927.12	4.66698e-09	0.0172138	0.375737	HEXIM P-TEFb complex subunit 1
WWP1	591.511	4.93223e-09	0.00130225	0.335071	WW domain containing E3 ubiquitin protein ligase 1
MYO1B	756.177	4.99577e-09	0.0387972	-0.338756	myosin IB
B3GNT2	109.393	5.00522e-09	0.165534	0.57783	UDP-GlcNAc:betaGal beta-1,3-N-acetylglucosaminyltransferase 2
ACOT13	364.686	5.08567e-09	-0.0317709	0.40344	acyl-CoA thioesterase 13
C1RL-AS1	403.528	5.17594e-09	0.104304	-0.594185	C1RL antisense RNA 1
UNC5B	1326.05	5.29901e-09	0.139512	-0.355789	unc-5 netrin receptor B
BLVRB	348.061	5.39518e-09	0.206061	0.477473	biliverdin reductase B
TCF7	220.235	5.4134e-09	0.207963	0.48289	transcription factor 7
NDUFAF4	167.293	5.49927e-09	-0.134071	0.496938	NADH:ubiquinone oxidoreductase complex assembly factor 4
RPL36	1807.23	5.63534e-09	0.055349	-0.34039	ribosomal protein L36
OBSL1	1223.54	5.75279e-09	-0.140546	-0.496059	obscurin like cytoskeletal adaptor 1
NPAT	319.431	5.85659e-09	0.227103	0.393623	nuclear protein, coactivator of histone transcription
SH3RF3	172.389	6.04573e-09	-0.196962	-0.587577	SH3 domain containing ring finger 3
MACO1	492.503	6.19833e-09	0.0642835	0.520074	macoilin 1
IFT172	383.746	6.3298e-09	-0.274467	-0.416346	intraflagellar transport 172
HS3ST3A1	302.778	6.37993e-09	-0.187021	-0.435469	heparan sulfate-glucosamine 3-sulfotransferase 3A1
B4GALT2	792.808	6.627e-09	-0.0495661	-0.503067	beta-1,4-galactosyltransferase 2
ZNF622	609.994	6.6808e-09	0.231726	0.384356	zinc finger protein 622
TBXAS1	45.3752	6.729e-09	0.0897278	0.834283	thromboxane A synthase 1
PLAA	646.546	6.94743e-09	0.0255607	0.489321	phospholipase A2 activating protein
CACYBP	631.365	6.97566e-09	0.264684	0.425606	calcyclin binding protein
MVD	413.152	7.04268e-09	0.139291	-0.490083	mevalonate diphosphate decarboxylase
MTHFD1	723.721	7.36951e-09	-0.137493	-0.356884	methylenetetrahydrofolate dehydrogenase, cyclohydrolase and formyltetrahydrofolate synthetase 1
MRGPRF	89.1448	7.43645e-09	-0.314295	-0.812627	MAS related GPR family member F
CLDN23	293.485	7.46893e-09	-0.271426	0.662629	claudin 23
MFAP3L	407.046	7.64612e-09	-0.204088	0.361351	uncharacterized LOC101928198
PTPRU	1144.89	7.78595e-09	-0.197197	-0.377681	protein tyrosine phosphatase receptor type U
LRIF1	295.103	7.79684e-09	0.146134	0.519241	ligand dependent nuclear receptor interacting factor 1
USP38	357.219	7.91231e-09	0.0752371	0.419226	ubiquitin specific peptidase 38
SLC6A9	227.519	8.17283e-09	0.0838066	-0.620088	solute carrier family 6 member 9
RC3H1	325.839	8.19074e-09	0.280728	0.41916	ring finger and CCCH-type domains 1
CD46	1689.21	8.66392e-09	-0.110501	-0.356147	CD46 molecule
NAV3	18.2488	8.6665e-09	-0.393004	-1.31026	neuron navigator 3
SYNM	1032.33	8.67563e-09	-0.251933	0.378855	synemin
IQGAP3	179.162	8.69973e-09	-0.299427	-0.677103	IQ motif containing GTPase activating protein 3
LARGE1	152.142	8.71377e-09	0.0937067	0.471052	LARGE xylosyl- and glucuronyltransferase 1
LPAR1	2387	8.87422e-09	-0.266326	-0.378698	lysophosphatidic acid receptor 1
POLR2A	3947.75	8.94482e-09	-0.00669396	0.398767	RNA polymerase II subunit A
STXBP5	729.806	9.0305e-09	-0.0314661	0.33957	syntaxin binding protein 5
MZT2B	498.229	9.18362e-09	0.14654	-0.516848	mitotic spindle organizing protein 2B
PGLS-DT	290.097	9.35393e-09	0.260542	-0.389017	PGLS divergent transcript
SLC48A1	317.825	9.46392e-09	0.0685443	0.442602	solute carrier family 48 member 1
PLA2G15	240.999	9.5655e-09	0.0954235	0.444211	phospholipase A2 group XV
OBI1	171.879	9.60399e-09	0.0716664	0.475587	ORC ubiquitin ligase 1
RARRES1	41.2121	1.01818e-08	-0.0970335	-0.857526	retinoic acid receptor responder 1
UBE2G1	356.43	1.0329e-08	0.131715	0.447142	ubiquitin conjugating enzyme E2 G1
TNFRSF9	120.402	1.04198e-08	-0.274265	-0.672844	TNF receptor superfamily member 9
NAA30	292.687	1.04266e-08	0.00107316	0.325977	N-alpha-acetyltransferase 30, NatC catalytic subunit
GSTM3	341.996	1.06677e-08	0.151196	0.356983	glutathione S-transferase mu 3
PDE1A	27.5692	1.11902e-08	-0.224202	-1.17915	phosphodiesterase 1A
CUTC	158.303	1.12417e-08	0.164012	0.423148	cutC copper transporter
TTLL3	163.604	1.17108e-08	0.217666	-0.549892	tubulin tyrosine ligase like 3
GHR	240.946	1.19434e-08	-0.0354831	0.461613	growth hormone receptor
BEST1	792.632	1.19653e-08	-0.148882	-0.461746	bestrophin 1
THSD4	344.388	1.2104e-08	-0.233299	-0.780319	thrombospondin type 1 domain containing 4
MMP15	36.2025	1.2167e-08	-0.0351012	1.06648	matrix metallopeptidase 15
DHX32	332.124	1.2304e-08	0.112428	0.356804	DEAH-box helicase 32 (putative)
CDYL	454.855	1.25087e-08	0.211801	0.341852	chromodomain Y like
PDGFC	410.799	1.28911e-08	-0.092994	-0.352352	platelet derived growth factor C
TPCN1	1224.63	1.29666e-08	-0.0774181	-0.370232	two pore segment channel 1
CPEB2	329.025	1.33284e-08	-0.0673478	-0.36155	cytoplasmic polyadenylation element binding protein 2
PSMC6	1104.12	1.33958e-08	0.102004	0.422759	proteasome 26S subunit, ATPase 6
KNDC1	30.7393	1.35148e-08	-0.00729431	-0.90822	kinase non-catalytic C-lobe domain containing 1
MIA2	478.409	1.3815e-08	0.196549	0.367716	MIA SH3 domain ER export factor 2
CEP295NL	18.7911	1.38942e-08	0.345569	1.28401	CEP295 N-terminal like
EVI5L	185.918	1.44185e-08	-0.104716	-0.481258	ecotropic viral integration site 5 like
NRSN2	239.942	1.50051e-08	0.0417336	-0.4697	neurensin 2
ZFYVE21	425.56	1.50057e-08	-0.0943914	-0.332249	zinc finger FYVE-type containing 21
SUN2	4595.47	1.50533e-08	-0.172307	-0.368935	Sad1 and UNC84 domain containing 2
RBMS1	2270.43	1.50533e-08	-0.24633	-0.345174	RNA binding motif single stranded interacting protein 1
CEACAM1	33.2584	1.50817e-08	-0.358484	-1.23859	CEA cell adhesion molecule 1
SLC49A4	125.762	1.54836e-08	0.096573	0.561758	solute carrier family 49 member 4
SORCS2	22.7096	1.56331e-08	-0.342941	-1.37013	sortilin related VPS10 domain containing receptor 2
PEX13	731.19	1.58876e-08	-0.0974264	0.398623	peroxisomal biogenesis factor 13
RNASEL	295.564	1.59942e-08	-0.115697	0.432044	ribonuclease L
ZIK1	18.0419	1.608e-08	0.457066	1.36674	zinc finger protein interacting with K protein 1
LHPP	112.346	1.63226e-08	-0.0453911	-0.633999	phospholysine phosphohistidine inorganic pyrophosphate phosphatase
MT-CO3	10466.1	1.64071e-08	-0.158178	-0.535582	cytochrome c oxidase subunit III
NOTCH3	172.68	1.68979e-08	0.0373143	-0.716721	notch receptor 3
SLC29A1	2540.94	1.69295e-08	-0.0847046	-0.631267	solute carrier family 29 member 1 (Augustine blood group)
ORC5	200.963	1.69295e-08	-0.0371753	0.444224	origin recognition complex subunit 5
S100A16	960.833	1.71396e-08	0.159578	-0.500787	S100 calcium binding protein A16
RPL18A	2945.62	1.73447e-08	0.0426469	-0.329383	ribosomal protein L18a
SPOPL	408.618	1.73967e-08	0.12067	0.349751	speckle type BTB/POZ protein like
ABLIM3	211.275	1.7889e-08	0.142696	0.458176	actin binding LIM protein family member 3
IL17RA	387.358	1.8254e-08	0.127531	0.326632	interleukin 17 receptor A
TPX2	14.3031	1.84794e-08	0.258118	1.57358	TPX2 microtubule nucleation factor
PLEKHG4	251.69	1.85226e-08	-0.306227	-0.523596	pleckstrin homology and RhoGEF domain containing G4
ADRM1	2108.5	1.85996e-08	0.0932923	0.399458	ADRM1 26S proteasome ubiquitin receptor
GGCX	782.291	1.93523e-08	-0.0638693	-0.332707	gamma-glutamyl carboxylase
CD320	431.441	1.97682e-08	-0.0202286	-0.410448	CD320 molecule
FCAMR	35.4956	1.99628e-08	-0.352506	-1.71411	Fc fragment of IgA and IgM receptor
PHTF1	285.34	1.99648e-08	0.0532007	0.501604	putative homeodomain transcription factor 1
F13A1	3285.06	2.01737e-08	-0.173017	-0.823632	coagulation factor XIII A chain
THBS3	165.879	2.02005e-08	0.0378588	-0.567192	thrombospondin 3
UBR3	617.542	2.02005e-08	-0.0555377	0.335855	ubiquitin protein ligase E3 component n-recognin 3
SCUBE1	1014.57	2.04893e-08	-0.240506	-0.77338	signal peptide, CUB domain and EGF like domain containing 1
ANG	71.7887	2.11232e-08	-0.271539	-0.771539	angiogenin
ARHGEF10L	648.28	2.12543e-08	-0.0224086	-0.369172	Rho guanine nucleotide exchange factor 10 like
LDHA	5669.23	2.13413e-08	0.0512114	-0.36205	lactate dehydrogenase A
LINC02104	21.6106	2.13635e-08	-0.634848	-1.12023	long intergenic non-protein coding RNA 2104
ANKH	7733.96	2.14462e-08	-0.0142019	-0.422855	ANKH inorganic pyrophosphate transport regulator
CASTOR2	263.723	2.15244e-08	0.171791	0.430507	cytosolic arginine sensor for mTORC1 subunit 2
TMEM167B	714.816	2.16803e-08	0.174484	0.330701	transmembrane protein 167B
TNS2	1649.57	2.17418e-08	-0.183957	-0.478261	tensin 2
ADCY2	237.605	2.30875e-08	-0.141591	-0.443745	adenylate cyclase 2
PPARGC1A	57.9011	2.31941e-08	0.0970461	-0.8381	PPARG coactivator 1 alpha
HELZ2	525.994	2.3548e-08	-0.120204	-0.477311	helicase with zinc finger 2
FAM20A	208.652	2.41362e-08	-0.219031	-0.984123	FAM20A golgi associated secretory pathway pseudokinase
PLXNB1	3038.14	2.4346e-08	-0.232808	-0.444015	plexin B1
DCTN3	323.154	2.51079e-08	-0.0207287	-0.373186	dynactin subunit 3
TIMELESS	444.27	2.55149e-08	-0.129069	0.335491	timeless circadian regulator
SIVA1	451.773	2.56048e-08	-0.122269	-0.329217	SIVA1 apoptosis inducing factor
GALNT12	507.261	2.60449e-08	0.0646164	-0.534625	polypeptide N-acetylgalactosaminyltransferase 12
PEDS1	231.46	2.75369e-08	0.0498385	0.379749	plasmanylethanolamine desaturase 1
KIAA1143	407.276	2.80379e-08	0.0397285	0.472293	KIAA1143
UTP3	608.163	2.81161e-08	0.0801631	0.338484	UTP3 small subunit processome component
PLEKHN1	454.313	2.8245e-08	-0.110764	-0.442575	pleckstrin homology domain containing N1
MT1H	1536.95	2.90004e-08	-0.1192	-1.21087	metallothionein 1H
SH3BP4	430.34	2.97662e-08	-0.0315696	0.389961	SH3 domain binding protein 4
RECQL5	441.671	3.02493e-08	-0.147626	-0.369277	RecQ like helicase 5
CHD1	839.511	3.02995e-08	0.228725	0.343502	chromodomain helicase DNA binding protein 1
E2F5	53.4823	3.06905e-08	-0.133444	-0.721618	E2F transcription factor 5
HTATIP2	318.861	3.10966e-08	0.313974	0.418376	HIV-1 Tat interactive protein 2
IRAK2	1860.57	3.11044e-08	0.221784	-0.364504	interleukin 1 receptor associated kinase 2
PSMC1	1480	3.12787e-08	0.0984665	0.396898	proteasome 26S subunit, ATPase 1
TTC4	36.2827	3.13805e-08	0.0843643	0.921348	tetratricopeptide repeat domain 4
NAT14	85.0834	3.16398e-08	-0.349687	-0.614903	N-acetyltransferase 14 (putative)
LXN	77.913	3.18934e-08	0.230167	0.569901	latexin
PDRG1	218.586	3.24666e-08	0.287479	0.493022	p53 and DNA damage regulated 1
DNASE1L1	402.964	3.27712e-08	0.0639852	-0.359734	deoxyribonuclease 1 like 1
CLSTN3	823.781	3.30778e-08	0.280657	-0.430553	calsyntenin 3
RACGAP1	175.991	3.33008e-08	0.00126251	0.417126	Rac GTPase activating protein 1
CHRNA5	15.8232	3.45384e-08	0.389345	1.37564	cholinergic receptor nicotinic alpha 5 subunit
ARHGEF9	103.816	3.5061e-08	-0.142906	-0.567952	Cdc42 guanine nucleotide exchange factor 9
VMP1	2575.34	3.5348e-08	0.269309	0.497194	vacuole membrane protein 1
TBC1D23	500.544	3.56745e-08	0.0635085	0.366668	TBC1 domain family member 23
ZNF707	141.265	3.73575e-08	0.204444	0.48226	uncharacterized LOC101928160
NOVA1	1681.3	3.79411e-08	-0.0847578	-0.524476	NOVA alternative splicing regulator 1
ALDH6A1	218.713	3.80369e-08	0.0214561	-0.386068	aldehyde dehydrogenase 6 family member A1
IGHMBP2	596.279	3.88706e-08	0.248008	0.42091	immunoglobulin mu DNA binding protein 2
METTL26	231.346	3.90875e-08	0.000636987	-0.475776	methyltransferase like 26
DISP1	297.455	3.95259e-08	-0.0441684	0.384582	dispatched RND transporter family member 1
FAM210A	199.636	3.98555e-08	0.0873865	0.458407	family with sequence similarity 210 member A
MIS18BP1	170.886	4.01158e-08	-0.0460885	0.425297	MIS18 binding protein 1
DDI2	610.025	4.19598e-08	-0.00495218	0.322985	DNA damage inducible 1 homolog 2
STMN3	179.102	4.27606e-08	0.0464094	-0.840735	stathmin 3
LNCOG	25.0843	4.36683e-08	0.0286801	-1.0375	lncRNA osteogenesis associated
CHAF1A	104.585	4.40839e-08	-0.143015	0.632506	chromatin assembly factor 1 subunit A
LRRC8D	269.887	4.50367e-08	-0.271649	0.378424	leucine rich repeat containing 8 VRAC subunit D
NBL1	523.211	4.53344e-08	0.0374633	-0.684572	MICOS10-NBL1 readthrough
TTLL7	170.641	4.76852e-08	0.181888	0.587763	tubulin tyrosine ligase like 7
NAGA	310.337	4.83778e-08	-0.217758	-0.416478	alpha-N-acetylgalactosaminidase
AR	195.879	4.85707e-08	-0.164427	0.499249	androgen receptor
LINC02035	72.5013	4.87869e-08	0.191732	0.623668	long intergenic non-protein coding RNA 2035
ANGPT2	70.6096	4.87869e-08	-0.0945248	1.46186	angiopoietin 2
WASHC2C	871.012	4.93767e-08	0.238991	0.32986	WASH complex subunit 2C
PIFO	54.2869	4.96013e-08	-0.427209	-0.852155	primary cilia formation
SUSD1	138.621	4.97598e-08	0.0360277	-0.514197	sushi domain containing 1
ZNF302	468.755	5.01817e-08	0.0345619	0.350993	zinc finger protein 302
ZEB2	1221.07	5.05218e-08	-0.165282	-0.471127	zinc finger E-box binding homeobox 2
TSPAN6	659.354	5.10139e-08	-0.047394	-0.333427	tetraspanin 6
RPSAP52	31.1135	5.24536e-08	0.140829	-1.04017	ribosomal protein SA pseudogene 52
PTPRG	1215.86	5.26852e-08	-0.152828	-0.384146	protein tyrosine phosphatase receptor type G
ATP6V0D1	782.932	5.4882e-08	0.315944	0.362192	ATPase H+ transporting V0 subunit d1
SNRPA1	351.366	5.5027e-08	0.00814887	0.334452	small nuclear ribonucleoprotein polypeptide A'
NRIP1	2524.83	5.57771e-08	0.116328	0.423078	nuclear receptor interacting protein 1
LTBP3	12415	5.66966e-08	0.0331666	-0.337	latent transforming growth factor beta binding protein 3
SLC38A7	526.481	5.71619e-08	0.125349	0.366393	solute carrier family 38 member 7
ASPH	4908.96	5.72722e-08	0.0747402	0.353101	aspartate beta-hydroxylase
CILP	804.946	5.942e-08	-0.113803	-0.327618	cartilage intermediate layer protein
SLC44A2	1928.81	5.9794e-08	-0.120799	-0.508578	solute carrier family 44 member 2
RAB13	207.035	6.12593e-08	0.135074	-0.394474	RAB13, member RAS oncogene family
USE1	326.946	6.17093e-08	-0.0951964	-0.352406	unconventional SNARE in the ER 1
RSU1	676.629	6.1887e-08	-0.141729	-0.439257	Ras suppressor protein 1
TNFAIP6	4803.22	6.20209e-08	-0.0815462	-0.927184	TNF alpha induced protein 6
PTRH2	231.286	6.2842e-08	0.0652032	0.418316	peptidyl-tRNA hydrolase 2
DUS3L	324.839	6.33376e-08	0.0282415	0.391327	dihydrouridine synthase 3 like
RUSC2	1021.44	6.34225e-08	0.197707	0.372376	RUN and SH3 domain containing 2
KNSTRN	70.6872	6.3958e-08	-0.0269121	0.672948	kinetochore localized astrin (SPAG5) binding protein
NPRL3	548.47	6.5185e-08	-0.172118	-0.385939	NPR3 like, GATOR1 complex subunit
ARHGEF3	351.717	6.69594e-08	-0.280909	-0.472352	Rho guanine nucleotide exchange factor 3
ANGPTL2	4241.83	6.81215e-08	-0.143855	-0.51321	angiopoietin like 2
ABLIM1	131.089	6.8281e-08	-0.124705	0.465229	actin binding LIM protein 1
HSPBAP1	229.714	6.85998e-08	0.298284	0.393421	HSPB1 associated protein 1
GALNT9	155.677	6.90074e-08	0.30287	0.585791	polypeptide N-acetylgalactosaminyltransferase 9
LINC01235	53.6589	7.07804e-08	-0.148881	-0.821027	long intergenic non-protein coding RNA 1235
PIP4P2	384.6	7.16122e-08	0.0125263	-0.474346	phosphatidylinositol-4,5-bisphosphate 4-phosphatase 2
CEROX1	107.128	7.16188e-08	0.198565	-0.716374	cytoplasmic endogenous regulator of oxidative phosphorylation 1
IFT43	317.46	7.1746e-08	0.139193	-0.327836	intraflagellar transport 43
KDM2B	262.494	7.25779e-08	0.144182	0.388575	lysine demethylase 2B
TSPAN11	63.5358	7.26062e-08	-0.268333	-0.767899	tetraspanin 11
TMEM255B	661.303	7.36331e-08	-0.0449874	-0.38653	transmembrane protein 255B
C5orf51	754.533	7.53715e-08	0.139453	0.332812	chromosome 5 open reading frame 51
HAL	86.3019	7.62183e-08	-0.0171037	-1.14674	histidine ammonia-lyase
RANBP2	2608.79	7.93228e-08	-0.006653	0.322453	RAN binding protein 2
IL24	11.2765	8.00862e-08	-0.601847	-1.90285	interleukin 24
FABP4	22.9026	8.01633e-08	-0.356632	-1.15114	fatty acid binding protein 4
SGTB	174.449	8.1364e-08	0.122335	0.376465	small glutamine rich tetratricopeptide repeat co-chaperone beta
ATRAID	1342.16	8.23634e-08	-0.0183155	-0.320375	all-trans retinoic acid induced differentiation factor
DRC3	73.2121	8.32268e-08	-0.0140172	-0.714133	dynein regulatory complex subunit 3
MOGS	853.743	8.32498e-08	-0.0291195	-0.326292	mannosyl-oligosaccharide glucosidase
CHPF2	2434.44	8.48496e-08	0.106825	0.364151	chondroitin polymerizing factor 2
SH2D4A	538.397	8.56239e-08	-0.116999	0.370268	SH2 domain containing 4A
DSEL	160.271	8.59552e-08	-0.0028025	0.556558	dermatan sulfate epimerase like
ABCC3	909.848	8.7555e-08	0.0597339	-0.664624	ATP binding cassette subfamily C member 3
ALDH1L2	205.261	8.88186e-08	0.0830479	-0.709012	aldehyde dehydrogenase 1 family member L2
SRM	1046.85	8.88549e-08	-0.148247	-0.350649	spermidine synthase
PI3	31.6459	8.90518e-08	-0.168782	-1.21295	peptidase inhibitor 3
ITIH5	359.458	9.11585e-08	-0.0377207	-0.395646	inter-alpha-trypsin inhibitor heavy chain 5
CENPE	8.05778	9.21705e-08	-0.190119	2.15153	centromere protein E
EVI5	298.818	9.25972e-08	0.088847	0.342402	ecotropic viral integration site 5
GDF11	24.4703	9.29407e-08	-0.00253239	-0.963142	growth differentiation factor 11
NAV2	1558.48	9.36586e-08	-0.153449	-0.535649	neuron navigator 2
MYO1C	3516	9.37393e-08	-0.127725	-0.364756	myosin IC
AGPAT5	388.205	9.50967e-08	-0.0106202	0.846071	1-acylglycerol-3-phosphate O-acyltransferase 5
C8orf82	263.127	9.68064e-08	-0.175324	-0.422193	chromosome 8 open reading frame 82
COQ4	388.344	9.68064e-08	-0.128881	-0.391382	coenzyme Q4
C12orf75	58.6996	9.72378e-08	-0.204672	-0.760106	chromosome 12 open reading frame 75
KPNA2	290.509	9.72719e-08	-0.0637848	0.470931	karyopherin subunit alpha 2
S100A13	312.153	9.74828e-08	0.157283	-0.361564	S100 calcium binding protein A13
ITPR3	11515	9.93357e-08	-0.106117	-0.572209	inositol 1,4,5-trisphosphate receptor type 3
CD300E	51.5498	9.99628e-08	-0.078315	-0.881439	CD300e molecule
SLC30A6	600.559	1.01125e-07	-0.143441	0.353044	solute carrier family 30 member 6
SH3GLB2	655.842	1.02727e-07	-0.0834214	-0.365735	SH3 domain containing GRB2 like, endophilin B2
RAD54L2	621.163	1.02936e-07	0.0981782	0.373374	RAD54 like 2
HOOK2	387.686	1.04106e-07	0.057912	-0.444486	hook microtubule tethering protein 2
MYO19	510.438	1.05685e-07	-0.138014	-0.336928	myosin XIX
HDAC4	438.281	1.07146e-07	-0.0848828	-0.347909	histone deacetylase 4
ZNF853	117.514	1.07332e-07	-0.0917641	-0.581272	zinc finger protein 853
MEX3A	103.499	1.10464e-07	-0.0931568	-0.63192	mex-3 RNA binding family member A
KLHL15	310.157	1.10464e-07	0.26494	0.390816	kelch like family member 15
DNAH1	339.327	1.12687e-07	-0.166019	-0.49257	dynein axonemal heavy chain 1
GLUL	3532.63	1.13135e-07	0.0497326	0.339523	glutamate-ammonia ligase
BPHL	118.966	1.13203e-07	-0.145314	-0.419263	biphenyl hydrolase like
TMEM192	377.32	1.14093e-07	0.0846798	0.33047	transmembrane protein 192
PHLPP2	218.626	1.15395e-07	-0.00363705	0.336614	PH domain and leucine rich repeat protein phosphatase 2
PPP3R1	706.015	1.16545e-07	0.30061	0.338175	protein phosphatase 3 regulatory subunit B, alpha
UBQLN1	2259.33	1.17869e-07	0.0265063	0.331955	ubiquilin 1
WDR27	219.073	1.19569e-07	-0.251641	-0.421935	WD repeat domain 27
GPSM1	1051.32	1.19821e-07	0.0814431	-0.466228	G protein signaling modulator 1
ARID2	445.633	1.21569e-07	0.183384	0.349249	AT-rich interaction domain 2
WTAP	4770.21	1.21803e-07	0.0367469	-0.332959	WT1 associated protein
EHBP1L1	3299.84	1.23368e-07	0.132859	-0.384197	EH domain binding protein 1 like 1
EID1	2659.78	1.24003e-07	-0.108164	-0.329348	EP300 interacting inhibitor of differentiation 1
TMEM102	56.4424	1.24105e-07	-0.0674491	0.669489	transmembrane protein 102
PRDM5	166.318	1.25203e-07	-0.0101306	-0.436758	PR/SET domain 5
ANAPC15	133.342	1.26748e-07	-0.0278813	-0.528915	anaphase promoting complex subunit 15
SCO2	209.468	1.29467e-07	-0.0523144	-0.460469	synthesis of cytochrome C oxidase 2
NAA25	474.561	1.31473e-07	-0.26162	0.394406	N-alpha-acetyltransferase 25, NatB auxiliary subunit
IRX3	37.1715	1.33721e-07	-0.47239	-1.05329	iroquois homeobox 3
PGAP3	226.511	1.35443e-07	-0.233342	-0.396542	post-GPI attachment to proteins phospholipase 3
ABCA3	190.176	1.38066e-07	-0.196571	-0.593103	ATP binding cassette subfamily A member 3
PSMD6	879.938	1.38497e-07	0.00613747	0.398413	proteasome 26S subunit, non-ATPase 6
HLA-F	174.816	1.4001e-07	0.0863199	-0.495181	major histocompatibility complex, class I, F
DARS1	1026.1	1.41321e-07	0.00546592	-0.35944	aspartyl-tRNA synthetase 1
CEP120	543.213	1.43e-07	-0.0919855	-0.333287	centrosomal protein 120
PGM1	1597.87	1.43516e-07	0.0755232	-0.33348	phosphoglucomutase 1
TMEM208	392.497	1.46258e-07	0.00220458	0.337765	transmembrane protein 208
NDUFV3	348.909	1.47899e-07	0.206474	0.338571	NADH:ubiquinone oxidoreductase subunit V3
DAP3	916.466	1.47899e-07	0.139236	0.38282	death associated protein 3
TAF6L	285.517	1.48432e-07	-0.0420114	0.384177	TATA-box binding protein associated factor 6 like
ZNF227	135.68	1.48432e-07	0.222677	0.456477	zinc finger protein 227
ZNF677	144.274	1.4866e-07	-0.0676963	0.471454	zinc finger protein 677
GALNT18	554.418	1.49416e-07	0.02555	-0.480527	polypeptide N-acetylgalactosaminyltransferase 18
SLC35E4	144.268	1.55375e-07	0.224862	0.528384	solute carrier family 35 member E4
PANX2	299.291	1.60759e-07	0.186907	0.409493	pannexin 2
SDC4	9293.87	1.63369e-07	-0.173163	-0.571519	syndecan 4
ENTPD6	3193.79	1.66035e-07	-0.0302192	-0.366549	ectonucleoside triphosphate diphosphohydrolase 6
ARNTL2	176.378	1.66689e-07	-0.258263	-0.392555	aryl hydrocarbon receptor nuclear translocator like 2
HAPLN1	13426.1	1.67406e-07	0.0113061	-0.469329	hyaluronan and proteoglycan link protein 1
HAGH	352.936	1.67834e-07	-0.0813051	-0.353055	hydroxyacylglutathione hydrolase
SEMA7A	117.403	1.71894e-07	-0.182414	-0.541247	semaphorin 7A (John Milton Hagen blood group)
PNPLA8	698.261	1.73053e-07	0.279619	0.382352	patatin like phospholipase domain containing 8
CSGALNACT2	2039.67	1.74171e-07	0.246127	0.383633	chondroitin sulfate N-acetylgalactosaminyltransferase 2
ZNF408	437.382	1.79168e-07	0.282702	0.357155	zinc finger protein 408
DLX4	53.5974	1.83898e-07	0.208517	-0.707196	distal-less homeobox 4
TNFRSF11B	70828	1.89112e-07	-0.0521247	-0.832498	TNF receptor superfamily member 11b
PRKAB2	387.006	1.90737e-07	-0.0273287	0.38658	protein kinase AMP-activated non-catalytic subunit beta 2
BLOC1S2	390.759	1.93704e-07	0.109707	0.41602	biogenesis of lysosomal organelles complex 1 subunit 2
CENPN	120.686	1.97587e-07	0.0762703	0.576935	centromere protein N
VWC2	188.296	1.98978e-07	-0.210727	-0.558045	von Willebrand factor C domain containing 2
PTPRE	3863.48	1.9993e-07	0.0118181	-0.353518	protein tyrosine phosphatase receptor type E
CIRBP-AS1	27.8726	2.00136e-07	-0.160816	1.13601	CIRBP antisense RNA 1
ZNF468	172.017	2.03046e-07	0.0374177	0.442594	zinc finger protein 468
CBLL1	294.563	2.08455e-07	0.224207	0.364651	Cbl proto-oncogene like 1
UQCC1	483.135	2.12245e-07	0.202065	0.334723	ubiquinol-cytochrome c reductase complex assembly factor 1
PELI3	140.181	2.14587e-07	0.154188	0.927928	pellino E3 ubiquitin protein ligase family member 3
FAHD2A	183.381	2.1488e-07	-0.0978863	-0.374422	fumarylacetoacetate hydrolase domain containing 2A
NLGN2	335.605	2.17591e-07	0.161638	-0.458973	neuroligin 2
ZDHHC18	509.983	2.18387e-07	0.253725	0.396259	zinc finger DHHC-type palmitoyltransferase 18
PLSCR1	476.405	2.2054e-07	-0.0620612	-0.328558	phospholipid scramblase 1
COL5A2	4462.96	2.25642e-07	-0.250748	-0.401038	collagen type V alpha 2 chain
MTHFD1L	927.198	2.341e-07	-0.212928	-0.363647	methylenetetrahydrofolate dehydrogenase (NADP+ dependent) 1 like
MZT2A	117.581	2.34398e-07	0.0248272	-0.492426	mitotic spindle organizing protein 2A
MCCC1	211.666	2.36317e-07	-0.0574215	-0.342079	methylcrotonyl-CoA carboxylase subunit 1
CXCL14	117.502	2.39002e-07	-0.190582	-1.29051	C-X-C motif chemokine ligand 14
YIF1A	1156.86	2.39975e-07	-0.0377529	-0.335483	Yip1 interacting factor homolog A, membrane trafficking protein
SHQ1	226.238	2.44993e-07	-0.0915817	0.395103	SHQ1, H/ACA ribonucleoprotein assembly factor
HOXC6	228.43	2.45684e-07	0.241065	0.39616	homeobox C6
CDH13	66.232	2.50247e-07	-0.0982508	-0.747955	cadherin 13
SMIM13	175.109	2.51032e-07	0.0782518	0.436713	small integral membrane protein 13
BNIP3	1001.6	2.55248e-07	0.229638	0.330906	BCL2 interacting protein 3
HECW1	128.813	2.59151e-07	0.120631	0.50549	HECT, C2 and WW domain containing E3 ubiquitin protein ligase 1
SLC25A42	120.096	2.61459e-07	-0.135986	-0.472311	solute carrier family 25 member 42
SOD2	222587	2.62298e-07	-0.0322359	-0.382995	superoxide dismutase 2
PPT2	113.778	2.63939e-07	-0.220583	-0.558805	palmitoyl-protein thioesterase 2
EFS	642.686	2.64705e-07	-0.0432392	-0.349658	embryonal Fyn-associated substrate
KANK2	1733.07	2.65069e-07	-0.258418	-0.364674	KN motif and ankyrin repeat domains 2
PMVK	327.413	2.66523e-07	0.00222825	-0.335244	phosphomevalonate kinase
B3GALNT2	184.41	2.66882e-07	0.0653763	0.407821	beta-1,3-N-acetylgalactosaminyltransferase 2
FBXO45	166.415	2.67355e-07	-0.0942527	0.401593	F-box protein 45
ZNF558	404.526	2.68361e-07	0.195587	0.39746	zinc finger protein 558
MACROD1	64.3929	2.69898e-07	0.0638233	-0.804365	mono-ADP ribosylhydrolase 1
ZNF850	26.5818	2.75505e-07	0.143492	0.992273	zinc finger protein 850
AQP9	138.757	2.8034e-07	-0.211718	-1.01628	aquaporin 9
FNDC1	8493.23	2.80965e-07	-0.300147	-0.471895	fibronectin type III domain containing 1
ANKRD50	541.171	2.81888e-07	-0.00108715	-0.38254	ankyrin repeat domain 50
ATG14	272.777	2.83249e-07	0.16473	0.339802	autophagy related 14
RAPGEFL1	106.011	2.90503e-07	-0.0549261	-0.572133	Rap guanine nucleotide exchange factor like 1
NKTR	1200.51	2.90768e-07	-0.251747	-0.393626	natural killer cell triggering receptor
SORBS3	1690.44	2.92064e-07	-0.00873458	-0.353505	sorbin and SH3 domain containing 3
AKR1C3	595.284	2.98492e-07	0.297959	0.406867	aldo-keto reductase family 1 member C3
DKK3	213.969	3.04015e-07	-0.00776789	-0.392623	dickkopf WNT signaling pathway inhibitor 3
DHCR7	553.744	3.10022e-07	-0.165975	-0.663072	7-dehydrocholesterol reductase
GJB2	88.9838	3.10454e-07	-0.134474	-1.03359	gap junction protein beta 2
IKZF5	274.047	3.28795e-07	0.231795	0.343142	IKAROS family zinc finger 5
MGME1	164.862	3.29682e-07	-0.00286873	0.417723	mitochondrial genome maintenance exonuclease 1
SLBP	409.437	3.29684e-07	0.0446509	0.332495	stem-loop binding protein
GSTT2	9.99676	3.31374e-07	-0.109397	-1.4541	glutathione S-transferase theta 2 (gene/pseudogene)
GPM6B	28.7419	3.31448e-07	0.093718	-0.994785	glycoprotein M6B
ETHE1	165.927	3.32281e-07	-0.0863222	-0.640296	ETHE1 persulfide dioxygenase
TRMT10C	169.338	3.37618e-07	0.0938057	0.369954	tRNA methyltransferase 10C, mitochondrial RNase P subunit
CTNNBIP1	151.035	3.38426e-07	-0.0826393	-0.42055	catenin beta interacting protein 1
PLEKHA8P1	16.7852	3.42469e-07	0.594846	1.1459	pleckstrin homology domain containing A8 pseudogene 1
GRIA3	38.2709	3.4505e-07	-0.269966	-0.812125	glutamate ionotropic receptor AMPA type subunit 3
VPS26A	907.621	3.58727e-07	0.22118	0.324791	VPS26, retromer complex component A
SH3BP5L	539.112	3.67487e-07	0.183907	0.327872	SH3 binding domain protein 5 like
PPIEL	145.536	3.69425e-07	0.0378635	-0.531324	peptidylprolyl isomerase E like pseudogene
TRPV1	67.0577	3.83354e-07	0.356694	-0.595381	transient receptor potential cation channel subfamily V member 1
ZNF484	149.32	3.84943e-07	0.033149	0.490849	zinc finger protein 484
PEX11A	90.7011	3.86691e-07	0.215375	0.577495	peroxisomal biogenesis factor 11 alpha
GPRC5B	342.66	3.91048e-07	0.189161	0.528768	G protein-coupled receptor class C group 5 member B
P4HA3	409.887	3.91725e-07	-0.162129	-0.760204	prolyl 4-hydroxylase subunit alpha 3
MT-ATP8	1233.76	3.93436e-07	-0.271071	-0.718086	ATP synthase F0 subunit 8
SUCLG2	355.089	3.96579e-07	-0.137728	-0.371193	succinate-CoA ligase GDP-forming subunit beta
TMEM199	280.627	3.9775e-07	0.115697	0.337217	transmembrane protein 199
IDH2	148.52	3.98367e-07	-0.232594	-0.556901	isocitrate dehydrogenase (NADP(+)) 2
EPSTI1	12.6974	4.04772e-07	-0.491506	-1.31386	epithelial stromal interaction 1
PLP2	1491.95	4.12183e-07	-0.0142527	-0.33169	proteolipid protein 2
NINJ1	1792.54	4.12519e-07	-0.0201193	-0.441448	ninjurin 1
DNAJB5	87.1641	4.14585e-07	-0.132387	-0.664571	DnaJ heat shock protein family (Hsp40) member B5
TUBA4A	270.416	4.17813e-07	0.144883	0.425436	tubulin alpha 4a
ALG11	171.113	4.31308e-07	0.0530668	0.432357	ALG11 alpha-1,2-mannosyltransferase
CHRDL2	121.239	4.31755e-07	0.00637018	-0.523631	chordin like 2
KCNQ5	1448.19	4.41874e-07	-0.147558	-0.598241	potassium voltage-gated channel subfamily Q member 5
DHRS3	1402.88	4.44623e-07	-0.178442	0.40869	dehydrogenase/reductase 3
C4A	69.879	4.54306e-07	-0.0131005	-0.650466	complement C4A (Rodgers blood group)-like
PKN1	1544.36	4.57666e-07	-0.0120705	-0.392074	protein kinase N1
VEGFB	299.673	4.58187e-07	0.151049	-0.388964	vascular endothelial growth factor B
TMEM200B	137.471	4.84092e-07	0.251949	0.48548	transmembrane protein 200B
MBP	296.481	4.8591e-07	-0.167868	-0.442803	myelin basic protein
GPATCH3	206.117	4.8705e-07	0.153629	0.442069	G-patch domain containing 3
ACTR6	219.475	4.88999e-07	0.222711	0.41774	actin related protein 6
CAV2	512.202	4.9088e-07	-0.244896	-0.323321	caveolin 2
PEMT	307.898	4.91584e-07	-0.0372821	-0.457484	phosphatidylethanolamine N-methyltransferase
TENT5A	2882.47	4.96409e-07	-0.293321	-0.491022	terminal nucleotidyltransferase 5A
ADAMTS10	176.03	4.97211e-07	0.263807	-0.59936	ADAM metallopeptidase with thrombospondin type 1 motif 10
ZNF557	117.551	5.08649e-07	0.280734	0.463367	zinc finger protein 557
CUL9	688.671	5.15072e-07	-0.10007	-0.322225	cullin 9
KCNK2	46.5425	5.25066e-07	-0.193039	-1.24583	potassium two pore domain channel subfamily K member 2
CCDC134	276.35	5.28713e-07	0.311253	0.424135	coiled-coil domain containing 134
ZDHHC14	186.378	5.3053e-07	0.104224	0.370875	zinc finger DHHC-type palmitoyltransferase 14
ZNF578	22.5898	5.67978e-07	0.27065	0.934747	zinc finger protein 578
ZNF385C	188.405	5.68244e-07	-0.245228	-0.61728	zinc finger protein 385C
RAI14	847.74	5.68751e-07	0.0425037	-0.330434	retinoic acid induced 14
ATP5F1D	353.101	5.72728e-07	0.00940092	-0.363386	ATP synthase F1 subunit delta
LINC01588	74.6983	5.92099e-07	-0.070348	-0.549259	long intergenic non-protein coding RNA 1588
NRIP3	26.762	5.96511e-07	0.359751	1.1179	nuclear receptor interacting protein 3
TMEM147	897.821	5.97013e-07	0.0517088	-0.389593	transmembrane protein 147
FAM135A	270.654	6.00733e-07	0.0251646	0.375211	family with sequence similarity 135 member A
MT1M	690.04	6.07581e-07	-0.228016	-1.04832	metallothionein 1M
BRSK1	30.5284	6.17241e-07	0.235069	-0.903658	BR serine/threonine kinase 1
LRRN4CL	161.021	6.17241e-07	-0.017493	-0.459561	LRRN4 C-terminal like
FYN	277.059	6.3703e-07	0.103618	-0.354815	FYN proto-oncogene, Src family tyrosine kinase
ZNF888	72.2409	6.37403e-07	0.176998	0.542348	zinc finger protein 888
RARG	2937.79	6.42762e-07	-0.0981703	-0.356197	retinoic acid receptor gamma
IKBKG	141.857	6.43752e-07	0.0226967	0.39832	inhibitor of nuclear factor kappa B kinase regulatory subunit gamma
FLRT3	27.0639	6.5276e-07	-0.29557	-1.37619	fibronectin leucine rich transmembrane protein 3
GOLGA8B	276.06	6.581e-07	0.0746281	-0.427477	golgin A8 family member B
RPAIN	333.58	6.5999e-07	0.0275663	-0.33358	RPA interacting protein
CST6	57.1486	6.92806e-07	-0.099152	-0.922371	cystatin E/M
AKT1S1	1381.73	6.93523e-07	0.313056	0.329268	AKT1 substrate 1
PSMD13	1240.47	7.16648e-07	0.0976425	0.379221	proteasome 26S subunit, non-ATPase 13
SYN1	37.8473	7.43264e-07	-0.268511	-0.862841	synapsin I
IFT140	442.303	7.43524e-07	-0.0184508	-0.322459	intraflagellar transport 140
STK19	235.084	7.61557e-07	0.189094	-0.338996	serine/threonine kinase 19
MPI	344.185	7.75681e-07	-0.00245396	-0.324442	mannose phosphate isomerase
FJX1	48.2063	7.82481e-07	-0.252347	-0.743437	four-jointed box kinase 1
TRPV4	7233.16	7.82481e-07	-0.0444745	-0.604812	transient receptor potential cation channel subfamily V member 4
NMT2	198.819	7.82481e-07	-0.0452018	0.327006	N-myristoyltransferase 2
PPP1R3D	198.44	7.94189e-07	0.0215997	0.343976	protein phosphatase 1 regulatory subunit 3D
PYCR1	848.042	7.97039e-07	-0.0298235	-0.509753	pyrroline-5-carboxylate reductase 1
SEMA3B	164.243	8.00888e-07	0.172551	-0.480929	semaphorin 3B
APTX	333.524	8.0721e-07	0.0870773	0.343039	aprataxin
HNRNPH2	1087.6	8.08765e-07	0.283245	0.340889	heterogeneous nuclear ribonucleoprotein H2
DOCK6	611.244	8.10973e-07	0.110197	-0.388472	dedicator of cytokinesis 6
SGCA	47.2836	8.16239e-07	0.0472769	-0.796155	sarcoglycan alpha
NSMCE4A	244.684	8.28161e-07	-0.264228	-0.342599	NSE4 homolog A, SMC5-SMC6 complex component
LYST	470.382	8.38365e-07	0.132202	0.339124	lysosomal trafficking regulator
VLDLR	937.968	8.43719e-07	0.0276771	-0.36201	very low density lipoprotein receptor
MAPK11	39.8663	8.52527e-07	-0.158646	-0.72151	mitogen-activated protein kinase 11
USP43	26.9496	8.56503e-07	-0.436619	-0.894989	ubiquitin specific peptidase 43
MRPL44	347.055	8.58481e-07	0.15257	0.322008	mitochondrial ribosomal protein L44
P3H3	734.578	8.64244e-07	-0.0111111	-0.432893	prolyl 3-hydroxylase 3
PEX10	395.793	8.73582e-07	-0.252885	-0.374086	peroxisomal biogenesis factor 10
KRBA1	326.855	8.77886e-07	-0.00544337	0.339688	KRAB-A domain containing 1
DPH3	537.579	8.84148e-07	0.141919	0.362549	diphthamide biosynthesis 3
LMO2	81.1109	9.24104e-07	-0.283077	-0.678329	LIM domain only 2
FGF10	17.9183	9.25563e-07	-0.700966	-1.41811	fibroblast growth factor 10
ZRSR2	208.978	9.32759e-07	0.131986	0.339335	zinc finger CCCH-type, RNA binding motif and serine/arginine rich 2
RMI1	83.023	9.33831e-07	-0.0155145	0.543803	RecQ mediated genome instability 1
PABPC1L	290.43	9.34003e-07	-0.00764494	-0.43979	poly(A) binding protein cytoplasmic 1 like
KLHDC1	61.0975	9.60193e-07	-0.165164	-0.58295	kelch domain containing 1
IPPK	241.693	9.62388e-07	0.120893	0.338886	inositol-pentakisphosphate 2-kinase
SARM1	210.071	9.656e-07	-0.223935	-0.404903	sterile alpha and TIR motif containing 1
SPATA5	142.501	9.65663e-07	-0.0496255	0.424312	spermatogenesis associated 5
MTFR1	267.177	9.78029e-07	0.0311893	0.351549	mitochondrial fission regulator 1
TTC13	208.148	9.81275e-07	-0.0699226	-0.343356	tetratricopeptide repeat domain 13
LAMA4	1323.68	9.84922e-07	-0.242247	-0.430711	laminin subunit alpha 4
UST	615.112	9.98505e-07	-0.0285714	-0.358074	uronyl 2-sulfotransferase
INTS12	246.586	1.00816e-06	-0.0189689	0.335358	integrator complex subunit 12
MCM2	266.144	1.0165e-06	-0.141673	0.361175	minichromosome maintenance complex component 2
DCP2	302.86	1.01938e-06	0.160126	0.350946	decapping mRNA 2
TNF	20.1487	1.04175e-06	-0.256776	-1.52777	tumor necrosis factor
PGLYRP2	7.25679	1.04474e-06	-0.355479	-1.74112	peptidoglycan recognition protein 2
COMMD9	204.731	1.06053e-06	0.0343737	0.357976	COMM domain containing 9
CRTC1	357.384	1.06673e-06	0.0216785	-0.419382	CREB regulated transcription coactivator 1
PSMA4	959.989	1.12419e-06	0.0283794	0.380939	proteasome 20S subunit alpha 4
MMRN2	37.9595	1.12578e-06	0.0159554	-0.806793	multimerin 2
MFSD9	161.586	1.14502e-06	-0.0766737	0.473489	major facilitator superfamily domain containing 9
CLEC18A	14.4222	1.15536e-06	-0.0429769	-1.58991	C-type lectin domain family 18 member A
ANKEF1	30.8599	1.15621e-06	-0.290505	0.800088	ankyrin repeat and EF-hand domain containing 1
DOC2B	92.0409	1.15861e-06	0.106015	-0.470139	double C2 domain beta
KLF6	1971.93	1.19192e-06	-0.310912	-0.386671	Kruppel like factor 6
FAM217B	209.268	1.1942e-06	-0.166122	0.474491	family with sequence similarity 217 member B
EEPD1	31.185	1.25166e-06	0.229971	1.06781	endonuclease/exonuclease/phosphatase family domain containing 1
BTN2A2	131.769	1.274e-06	0.0680398	-0.452974	butyrophilin subfamily 2 member A2
COL1A2	1792.66	1.27561e-06	-0.209014	-0.408007	collagen type I alpha 2 chain
HTR2A	8.71734	1.3002e-06	-1.19025	-1.93133	5-hydroxytryptamine receptor 2A
FRMPD4	22.4948	1.30554e-06	-0.0229657	-1.06849	FERM and PDZ domain containing 4
UBTD2	571.128	1.31528e-06	-0.0318922	-0.320931	ubiquitin domain containing 2
POLR2I	292.28	1.3177e-06	-0.135343	-0.335887	RNA polymerase II subunit I
TRMU	393.768	1.32437e-06	0.225862	0.410017	tRNA mitochondrial 2-thiouridylase
TLN2	147.974	1.3303e-06	-0.200079	-0.384161	talin 2
AKR1C1	11336.5	1.33828e-06	0.269757	0.543251	aldo-keto reductase family 1 member C1
NDRG1	9052.65	1.35843e-06	0.166289	-0.350036	N-myc downstream regulated 1
NT5C3A	175.253	1.36675e-06	-0.0743053	0.423075	5'-nucleotidase, cytosolic IIIA
BID	92.3097	1.37072e-06	-0.291228	-0.572293	BH3 interacting domain death agonist
BAALC	384.665	1.38803e-06	-0.296315	-0.749995	BAALC binder of MAP3K1 and KLF4
TYW5	120.042	1.395e-06	0.181738	0.455426	tRNA-yW synthesizing protein 5
TMEM242	176.881	1.41876e-06	0.296697	0.476114	transmembrane protein 242
R3HCC1L	272.389	1.43366e-06	0.296927	0.356984	R3H domain and coiled-coil containing 1 like
CCDC117	381.54	1.45836e-06	0.314606	0.362495	coiled-coil domain containing 117
MST1R	80.3495	1.48597e-06	-0.164181	-0.553764	macrophage stimulating 1 receptor
FAAP20	390.272	1.49937e-06	-0.0418888	-0.321969	FA core complex associated protein 20
LIN9	52.2092	1.50914e-06	-0.0732704	0.664406	lin-9 DREAM MuvB core complex component
RNF168	303.112	1.51423e-06	0.125753	0.350993	ring finger protein 168
FZD10-AS1	29.3898	1.515e-06	0.0834847	-1.03128	FZD10 antisense divergent transcript
SYNE1	4611.37	1.51908e-06	0.0741626	-0.364723	spectrin repeat containing nuclear envelope protein 1
CHPF	6073.09	1.55181e-06	-0.137407	-0.384653	chondroitin polymerizing factor
ITIH6	1745.19	1.56434e-06	-0.204449	-0.590953	inter-alpha-trypsin inhibitor heavy chain family member 6
GCH1	2106.28	1.56573e-06	-0.194884	-0.595134	GTP cyclohydrolase 1
PODXL2	28.278	1.5723e-06	-0.453324	-0.931344	podocalyxin like 2
ZNF28	148.688	1.5757e-06	-0.0525606	0.412057	zinc finger protein 28
WDR62	33.8058	1.57895e-06	0.168334	0.913948	WD repeat domain 62
CISD2	312.101	1.58581e-06	0.249804	0.370907	CDGSH iron sulfur domain 2
TBPL1	140.54	1.58702e-06	0.152698	0.361464	TATA-box binding protein like 1
GON7	89.7354	1.59211e-06	0.294826	0.501327	GON7 subunit of KEOPS complex
MT1HL1	24.4974	1.59937e-06	0.203606	-1.46905	metallothionein 1H like 1
SPPL2B	547.567	1.59937e-06	-0.143214	-0.379109	signal peptide peptidase like 2B
CHORDC1	435.673	1.61263e-06	0.295342	0.368442	cysteine and histidine rich domain containing 1
TENT5B	34.8918	1.6238e-06	0.402075	1.01423	terminal nucleotidyltransferase 5B
SLC22A4	143.729	1.62989e-06	-0.0405187	-0.419831	solute carrier family 22 member 4
PGPEP1	412.631	1.63649e-06	0.0976673	-0.373928	pyroglutamyl-peptidase I
TIE1	22.9541	1.64006e-06	-0.205607	-1.13226	tyrosine kinase with immunoglobulin like and EGF like domains 1
NATD1	189.395	1.68181e-06	0.119256	0.423938	N-acetyltransferase domain containing 1
SPATA6L	52.5325	1.70885e-06	0.150076	-0.730082	spermatogenesis associated 6 like
TIA1	534.867	1.71705e-06	-0.0972984	-0.321266	TIA1 cytotoxic granule associated RNA binding protein
RPAP3	355.281	1.7265e-06	-0.0882905	0.339184	RNA polymerase II associated protein 3
MPND	91.8659	1.72936e-06	-0.103862	-0.511318	MPN domain containing
GDF9	22.5208	1.7318e-06	0.449497	0.915216	growth differentiation factor 9
KLK10	44.3233	1.75181e-06	-0.131069	-1.1648	kallikrein related peptidase 10
GALK1	101.627	1.77878e-06	-0.262033	-0.515095	galactokinase 1
CD4	9.18491	1.7957e-06	0.0280631	-1.54691	CD4 molecule
ZNF473	198.122	1.81186e-06	0.244403	0.340138	zinc finger protein 473
GPC4	73.69	1.84805e-06	-0.158564	-0.858602	glypican 4
EIF4EBP1	394.973	1.87728e-06	0.124146	-0.448766	eukaryotic translation initiation factor 4E binding protein 1
DMPK	753.516	1.89746e-06	-0.101356	-0.610079	DM1 protein kinase
HSPA12A	150.042	1.90429e-06	0.14904	0.488936	heat shock protein family A (Hsp70) member 12A
NINJ2	85.9934	1.91336e-06	-0.00134962	0.477937	ninjurin 2
C2CD4A	26.8291	1.94774e-06	0.00923883	-1.0935	C2 calcium dependent domain containing 4A
FAM219A	695.38	1.95515e-06	0.168417	0.488977	family with sequence similarity 219 member A
RFK	247.903	1.96196e-06	-0.0503616	0.323169	riboflavin kinase
TIMM22	248.994	1.96305e-06	-0.110919	0.333303	translocase of inner mitochondrial membrane 22
TMEM134	240.406	1.98468e-06	0.0456027	-0.395283	transmembrane protein 134
PCDHGA8	12.6628	2.02945e-06	0.424129	1.26332	protocadherin gamma subfamily A, 8
SP140L	184.237	2.04213e-06	-0.235581	0.373712	SP140 nuclear body protein like
GTF2IRD2	131.357	2.04534e-06	0.0410316	-0.394181	GTF2I repeat domain containing 2
TRO	286.642	2.08379e-06	0.142882	-0.432596	trophinin
ZNF791	519.2	2.08828e-06	0.300378	0.339073	zinc finger protein 791
DGKA	287.812	2.10361e-06	0.158982	-0.404403	diacylglycerol kinase alpha
CDCA4	200.198	2.16849e-06	-0.0974734	0.371108	cell division cycle associated 4
CLMP	12171.2	2.20972e-06	-0.286564	-0.384448	CXADR like membrane protein
ZNF542P	172.483	2.21921e-06	0.259959	0.401683	zinc finger protein 542, pseudogene
NDUFA3	264.544	2.32845e-06	-0.00912242	-0.363459	NADH:ubiquinone oxidoreductase subunit A3
STIP1	2177.82	2.35442e-06	0.246763	0.351716	stress induced phosphoprotein 1
CCDC121	55.374	2.36004e-06	0.0436318	0.619815	coiled-coil domain containing 121
RFXANK	253.575	2.41498e-06	-0.0363498	-0.336767	regulatory factor X associated ankyrin containing protein
PGRMC1	835.33	2.42601e-06	0.0586082	0.375223	progesterone receptor membrane component 1
GMNN	80.8984	2.442e-06	0.152818	0.601147	geminin DNA replication inhibitor
SIX5	493.773	2.45241e-06	-0.145808	-0.362426	SIX homeobox 5
DYNC2I2	479.866	2.45241e-06	-0.217928	-0.33805	dynein 2 intermediate chain 2
HMGCR	926.514	2.47692e-06	-0.239169	-0.361984	3-hydroxy-3-methylglutaryl-CoA reductase
CBS	58.0034	2.50065e-06	0.0460199	-0.673689	cystathionine beta-synthase
ZNF610	33.2338	2.50572e-06	0.27066	0.695807	zinc finger protein 610
ZNF77	39.0357	2.51729e-06	-0.0341371	0.651154	zinc finger protein 77
BASP1	113.839	2.55407e-06	-0.310619	-0.687236	brain abundant membrane attached signal protein 1
RNF144B	1808.54	2.56592e-06	-0.250278	-0.46545	ring finger protein 144B
MT1E	4769.06	2.64292e-06	-0.181162	-0.595189	metallothionein 1E
FBXO33	335.323	2.65697e-06	0.060765	0.340373	F-box protein 33
HNMT	1665.96	2.70841e-06	-0.146962	-0.418518	histamine N-methyltransferase
PEX5L	23.9101	2.74294e-06	-0.389781	-1.02894	peroxisomal biogenesis factor 5 like
GOLGA8A	404.976	2.80039e-06	0.0757882	-0.40922	golgin A8 family member A
MICOS13	327.534	2.80544e-06	0.0134003	-0.335465	mitochondrial contact site and cristae organizing system subunit 13
TNFAIP8	650.854	2.81287e-06	-0.142004	-0.68719	TNF alpha induced protein 8
NYNRIN	238.454	2.84066e-06	-0.149169	-0.494139	NYN domain and retroviral integrase containing
PTGIS	69.668	2.84558e-06	-0.120298	-0.829222	prostaglandin I2 synthase
H2AC15	4.90982	2.86511e-06	0.671113	2.10772	H2A clustered histone 15
GLI1	55.8159	2.86743e-06	0.154765	-0.909932	GLI family zinc finger 1
ADAMTS2	87.0339	2.89527e-06	-0.169923	-0.587549	ADAM metallopeptidase with thrombospondin type 1 motif 2
SPR	334.115	2.96098e-06	0.0313649	0.364365	sepiapterin reductase
ARMCX4	324.118	2.98905e-06	-0.177165	-0.332419	armadillo repeat containing X-linked 4
ADGRG1	362.298	3.00129e-06	-0.0249282	-0.436565	adhesion G protein-coupled receptor G1
TBCK	267.086	3.00955e-06	0.246179	-0.367991	TBC1 domain containing kinase
ZNF420	88.5503	3.02698e-06	0.161544	0.456063	zinc finger protein 420
POC5	130.345	3.04943e-06	-0.107978	0.520744	POC5 centriolar protein
NDUFB7	541.54	3.07683e-06	0.0272274	-0.353659	NADH:ubiquinone oxidoreductase subunit B7
CMTM3	565.594	3.078e-06	0.0386291	-0.348495	CKLF like MARVEL transmembrane domain containing 3
FAM102A	418.495	3.0852e-06	0.167581	0.423972	family with sequence similarity 102 member A
TFAP4	141.191	3.08827e-06	-0.171048	0.509738	transcription factor AP-4
ZPLD1	24.4658	3.13913e-06	-0.252031	-1.20402	zona pellucida like domain containing 1
UBE2D1	153.433	3.16413e-06	0.0672534	0.469939	ubiquitin conjugating enzyme E2 D1
PFDN4	192.924	3.18256e-06	-0.0238628	0.338751	prefoldin subunit 4
CLIC3	67.3395	3.19165e-06	-0.421626	-0.779293	chloride intracellular channel 3
SH3TC2	410.521	3.20866e-06	-0.268565	0.3919	SH3 domain and tetratricopeptide repeats 2
CCDC102A	64.5956	3.2439e-06	-0.221377	-0.604706	coiled-coil domain containing 102A
NCAM2	31.3514	3.30477e-06	-0.316055	-0.825413	neural cell adhesion molecule 2
LIPC	11.6339	3.34219e-06	-0.224267	-1.61999	lipase C, hepatic type
ZKSCAN3	52.2064	3.34568e-06	0.23234	0.698232	zinc finger with KRAB and SCAN domains 3
CABCOCO1	27.2155	3.35827e-06	-0.475438	-1.00121	ciliary associated calcium binding coiled-coil 1
BHMT2	61.7987	3.3628e-06	0.243389	0.800033	betaine--homocysteine S-methyltransferase 2
TRIM66	361.1	3.41002e-06	-0.138879	-0.426329	tripartite motif containing 66
KCTD17	232.849	3.43863e-06	0.00450106	-0.341407	potassium channel tetramerization domain containing 17
ANKRD36	75.8383	3.44032e-06	-0.26428	-0.682295	ankyrin repeat domain 36
PFN2	1071.89	3.48527e-06	0.242115	0.374451	profilin 2
MCC	709.001	3.53451e-06	-0.11945	-0.428281	MCC regulator of WNT signaling pathway
TMEM60	155.147	3.57645e-06	0.149809	0.385676	transmembrane protein 60
APBB3	308.223	3.58761e-06	-0.108752	-0.434927	amyloid beta precursor protein binding family B member 3
ZNF235	44.9665	3.60133e-06	-0.0489192	0.681209	zinc finger protein 235
PHOSPHO1	24.2223	3.65397e-06	0.327105	1.16199	phosphoethanolamine/phosphocholine phosphatase 1
MAP3K14	280.642	3.66407e-06	0.112296	0.379117	mitogen-activated protein kinase kinase kinase 14
PENK	145.479	3.67315e-06	-0.024125	-0.467126	proenkephalin
CTF1	80.1	3.71523e-06	0.0921438	-0.566025	cardiotrophin 1
SOD3	16573.1	3.72477e-06	0.0661495	-0.340716	superoxide dismutase 3
DCLRE1A	200.573	3.85067e-06	0.0692254	0.369388	DNA cross-link repair 1A
LINC01238	10.7963	3.85822e-06	-0.00100201	-1.46631	long intergenic non-protein coding RNA 1238
NUDT16L1	264.063	3.91203e-06	-0.080763	-0.384935	nudix hydrolase 16 like 1
VSIG10L	25.9854	3.99592e-06	0.302792	1.03087	V-set and immunoglobulin domain containing 10 like
EFNB1	221.233	4.02289e-06	0.0336765	0.370392	ephrin B1
DCAF8	705.412	4.02803e-06	-0.028201	-0.321211	DDB1 and CUL4 associated factor 8
BMPER	92.6545	4.02995e-06	-0.166167	-0.492263	BMP binding endothelial regulator
VSIR	1626	4.09073e-06	-0.157782	-0.513488	V-set immunoregulatory receptor
TP53INP1	225.992	4.09795e-06	0.243296	0.424963	tumor protein p53 inducible nuclear protein 1
ARSD	324.76	4.15072e-06	-0.204655	-0.337082	arylsulfatase D
GCKR	48.6955	4.16684e-06	-0.0810009	-0.689639	glucokinase regulator
TNFSF12	55.2487	4.17666e-06	-0.32177	-0.719341	TNF superfamily member 12
C2orf92	48.1833	4.17666e-06	-0.0365948	-0.63698	chromosome 2 open reading frame 92
CHST11	720.876	4.20815e-06	-0.198874	-0.371776	carbohydrate sulfotransferase 11
SYT8	6.62883	4.22878e-06	-0.591555	-1.81802	synaptotagmin 8
PKDCC	122.462	4.23235e-06	-0.304129	-0.539036	protein kinase domain containing, cytoplasmic
C9orf85	69.1334	4.26646e-06	0.217295	0.557233	chromosome 9 open reading frame 85
ADSS1	161.73	4.33252e-06	0.168189	-0.470487	adenylosuccinate synthase 1
HACL1	212.409	4.42479e-06	-0.145018	0.363416	2-hydroxyacyl-CoA lyase 1
SCAT8	20.8847	4.48254e-06	0.21682	-0.928599	S-phase cancer associated transcript 8
PICART1	8.61256	4.49952e-06	-0.599759	-1.64853	p53 inducible cancer associated RNA transcript 1
TBC1D7	103.577	4.49952e-06	0.0433426	0.466972	TBC1D7-LOC100130357 readthrough
PKD1	3844.38	4.50663e-06	-0.206933	-0.325906	polycystin 1, transient receptor potential channel interacting
NRG4	7.94035	4.53753e-06	0.0704522	1.65261	neuregulin 4
CYP2A6	5.0156	4.5573e-06	0.632094	-2.26845	cytochrome P450 family 2 subfamily A member 6
ARMC7	126.824	4.56326e-06	0.0617545	0.358098	armadillo repeat containing 7
BAG1	564.498	4.61525e-06	0.201558	0.326262	BAG cochaperone 1
FYB1	332.754	4.61577e-06	0.210795	0.427319	FYN binding protein 1
CYP26B1	1763.2	4.61659e-06	-0.129353	0.713378	cytochrome P450 family 26 subfamily B member 1
CH25H	8.4404	4.6329e-06	-0.595334	-2.17874	cholesterol 25-hydroxylase
RPL13	4352.71	4.65873e-06	-0.00400897	-0.371162	ribosomal protein L13
CDK7	297.968	4.66415e-06	0.274397	0.321858	cyclin dependent kinase 7
MT2A	47968.9	4.75185e-06	-0.0494053	-0.510862	metallothionein 2A
MAIP1	118.92	4.8453e-06	-0.0614354	0.413642	matrix AAA peptidase interacting protein 1
ZNF721	218.466	4.86303e-06	0.246462	0.402423	zinc finger protein 721
EZH2	49.487	5.01644e-06	0.199987	0.571155	enhancer of zeste 2 polycomb repressive complex 2 subunit
METTL25	48.3837	5.06019e-06	-0.121513	0.59948	methyltransferase like 25
UPB1	18.3831	5.08298e-06	0.414254	-1.25527	beta-ureidopropionase 1
ERBB2	531.266	5.19531e-06	-0.249685	-0.36839	erb-b2 receptor tyrosine kinase 2
NKX3-2	73.1169	5.24978e-06	-0.017536	-0.545109	NK3 homeobox 2
DNAH11	353.623	5.25762e-06	0.0483952	-0.517024	dynein axonemal heavy chain 11
FAM120C	179.634	5.25762e-06	0.078253	-0.346934	family with sequence similarity 120C
PI4K2B	169.277	5.27323e-06	-0.0345559	-0.395433	phosphatidylinositol 4-kinase type 2 beta
SNHG15	166.785	5.27555e-06	-0.102445	0.345517	small nucleolar RNA host gene 15
KATNB1	322.296	5.292e-06	0.186785	0.334443	katanin regulatory subunit B1
BDKRB1	115.238	5.319e-06	-0.0517191	-0.619378	bradykinin receptor B1
LAMA1	308.913	5.35727e-06	-0.0234914	-0.376155	laminin subunit alpha 1
LY96	54.8242	5.3595e-06	-0.354129	0.561634	lymphocyte antigen 96
ZMAT5	171.576	5.4081e-06	0.0382138	0.41412	zinc finger matrin-type 5
NOMO3	321.912	5.41439e-06	-0.21536	-0.347009	NODAL modulator 3
RAD18	153.302	5.4602e-06	-0.130837	0.471673	RAD18 E3 ubiquitin protein ligase
KCTD15	383.087	5.54033e-06	0.0689736	-0.360356	potassium channel tetramerization domain containing 15
TRIM68	189.113	5.60584e-06	-0.160688	0.38167	tripartite motif containing 68
ZNF589	132.426	5.70677e-06	0.066198	0.488547	zinc finger protein 589
ANAPC4	285.423	5.74939e-06	-0.252475	-0.341142	anaphase promoting complex subunit 4
ZFYVE28	140.146	5.91603e-06	-0.00632009	-0.469445	zinc finger FYVE-type containing 28
GADD45GIP1	501.565	5.94626e-06	-0.124093	-0.345085	GADD45G interacting protein 1
AJM1	48.6921	5.9613e-06	0.171249	-0.767727	apical junction component 1 homolog
DDHD2	397.85	6.03242e-06	-0.302519	-0.359663	DDHD domain containing 2
CCDC96	25.5109	6.13489e-06	0.23791	0.884906	coiled-coil domain containing 96
SLCO2B1	6.34375	6.14551e-06	0.346488	2.05707	solute carrier organic anion transporter family member 2B1
GPSM3	31.4835	6.19598e-06	0.0738198	-0.810943	G protein signaling modulator 3
MPZL2	103.96	6.20529e-06	0.0660862	-0.604428	myelin protein zero like 2
SMAGP	82.5036	6.20529e-06	-0.119865	-0.464998	small cell adhesion glycoprotein
DBF4	92.8266	6.34345e-06	0.0459086	0.459415	DBF4 zinc finger
NPHP1	98.8003	6.39742e-06	-0.122526	-0.427984	nephrocystin 1
STX2	236.279	6.4883e-06	-0.206792	-0.324013	syntaxin 2
WDR53	114.432	6.50075e-06	0.0857158	0.403156	WD repeat domain 53
ZNF417	88.6596	6.54231e-06	0.273923	0.510014	zinc finger protein 417
ANKS1B	25.7093	6.55429e-06	-0.180081	-0.918837	ankyrin repeat and sterile alpha motif domain containing 1B
IRF8	20.2314	6.55766e-06	-0.0827968	-1.14096	interferon regulatory factor 8
ADAMTS4	39.6312	6.61184e-06	-0.0318354	-0.985048	ADAM metallopeptidase with thrombospondin type 1 motif 4
APOO	146.822	6.64726e-06	-0.0518313	-0.347822	apolipoprotein O
ANGPTL7	11.5206	6.65928e-06	-0.58582	-1.9027	angiopoietin like 7
G2E3	142.728	6.79601e-06	0.117319	0.422687	G2/M-phase specific E3 ubiquitin protein ligase
ZNF304	82.2077	6.90348e-06	0.191905	0.531684	zinc finger protein 304
NSFL1C	1428.19	6.95527e-06	0.016128	0.331804	NSFL1 cofactor
PICSAR	18.2758	7.00504e-06	-0.131221	-1.24429	P38 inhibited cutaneous squamous cell carcinoma associated lincRNA
SLC25A23	177.002	7.00783e-06	-0.0825476	-0.327968	solute carrier family 25 member 23
TENM4	48.9506	7.0763e-06	-0.703025	-1.23667	teneurin transmembrane protein 4
HADH	398.887	7.23371e-06	-0.0791592	-0.378183	hydroxyacyl-CoA dehydrogenase
SAA2	69.2983	7.30219e-06	-0.194706	-0.797752	serum amyloid A2
SERPINA5	677.313	7.3258e-06	-0.0623325	-0.337579	serpin family A member 5
PLBD1	198.879	7.35654e-06	-0.091684	-0.352331	phospholipase B domain containing 1
LPCAT4	140.53	7.38037e-06	-0.056627	-0.460471	lysophosphatidylcholine acyltransferase 4
KIF1B	785.898	7.40675e-06	0.156419	0.327337	kinesin family member 1B
GNB3	111.279	7.44679e-06	0.332765	-0.720254	G protein subunit beta 3
ZNF660	51.4509	7.71985e-06	-0.13547	-0.656725	zinc finger protein 660
CYSLTR1	25.2631	7.72832e-06	-0.550406	-1.01296	cysteinyl leukotriene receptor 1
IL11RA	65.9405	7.95242e-06	0.119404	-0.542185	interleukin 11 receptor subunit alpha
JADE3	83.3368	7.97188e-06	0.28804	0.486722	jade family PHD finger 3
MBOAT2	454.421	8.01935e-06	-0.169405	-0.470167	membrane bound O-acyltransferase domain containing 2
AP3S2	176.213	8.12349e-06	0.118498	0.407163	adaptor related protein complex 3 subunit sigma 2
NINL	129.113	8.19685e-06	0.133342	-0.429028	ninein like
CYTL1	57.681	8.21813e-06	0.0260093	-0.738213	cytokine like 1
LINC02381	167.712	8.43157e-06	0.0774672	-0.358915	long intergenic non-protein coding RNA 2381
SMPDL3A	148.147	8.50515e-06	0.149367	0.391639	sphingomyelin phosphodiesterase acid like 3A
RBM48	180.701	8.5494e-06	0.130199	0.358173	RNA binding motif protein 48
AQP7	36.3063	8.87165e-06		-0.958667	putative aquaporin-7-like protein 3
ABHD17A	856.853	9.09995e-06	0.292198	0.328452	abhydrolase domain containing 17A, depalmitoylase
NDUFA2	226.195	9.15938e-06	0.00970926	-0.336017	NADH:ubiquinone oxidoreductase subunit A2
MIR4458HG	51.2898	9.20241e-06	0.228544	0.672713	MIR4458 host gene
METTL4	145.19	9.25733e-06	0.158547	0.403021	methyltransferase 4, N6-adenosine
ARHGAP39	110.904	9.30277e-06	0.0184061	-0.440578	Rho GTPase activating protein 39
ALPK2	9.06131	9.33258e-06	-0.251239	-1.62479	alpha kinase 2
SPACA9	113.8	9.37214e-06	-0.216628	-0.410093	sperm acrosome associated 9
ZNF674	69.5188	9.41022e-06	0.106453	0.508026	zinc finger protein 674
DGAT2	22.809	9.43706e-06	-0.0387255	-0.933585	diacylglycerol O-acyltransferase 2
BAIAP2-DT	175.387	9.73133e-06	-0.0777549	-0.322939	BAIAP2 divergent transcript
MXD3	44.7453	9.73407e-06	0.248109	-0.741962	MAX dimerization protein 3
HOXA6	75.8753	9.78248e-06	0.232602	0.515641	homeobox A6
LOXL2	527.991	9.81949e-06	-0.122631	-0.376457	lysyl oxidase like 2
HDDC3	164.313	9.89361e-06	-0.309499	-0.406203	HD domain containing 3
KREMEN1	210.382	9.94961e-06	0.177716	0.334002	kringle containing transmembrane protein 1
TSPAN32	19.4247	1.00017e-05	-0.226928	-0.951912	tetraspanin 32
CCDC126	86.6873	1.00024e-05	-0.201913	0.470153	coiled-coil domain containing 126
FER1L5	15.5387	1.00095e-05	0.0358726	-1.04137	fer-1 like family member 5
CEP76	76.1935	1.00482e-05	0.199241	0.577232	centrosomal protein 76
PTER	165.243	1.08074e-05	-0.0623447	0.369447	phosphotriesterase related
RPP25	266.21	1.08898e-05	-0.0381042	0.350707	ribonuclease P and MRP subunit p25
AIRE	6.9478	1.09361e-05	0.0650154	-2.13324	autoimmune regulator
ZNRF3	155.283	1.09607e-05	0.273371	0.422397	zinc and ring finger 3
ADAT2	74.7535	1.13816e-05	-0.232676	0.487032	adenosine deaminase tRNA specific 2
SMDT1	201.563	1.14422e-05	0.0322477	-0.345711	single-pass membrane protein with aspartate rich tail 1
GSDMD	556.301	1.15653e-05	-0.0869898	-0.327311	gasdermin D
GPR137B	122.448	1.15894e-05	0.179373	0.390771	G protein-coupled receptor 137B
CCDC32	216.486	1.16616e-05	0.127587	0.368672	coiled-coil domain containing 32
WDCP	98.051	1.16743e-05	-0.00435076	0.424298	WD repeat and coiled coil containing
TSPAN9	175.865	1.19187e-05	-0.0151079	0.419177	tetraspanin 9
MMP10	615.392	1.19535e-05	0.020466	-0.563222	matrix metallopeptidase 10
SIAE	204.032	1.20048e-05	-0.0584778	-0.357784	sialic acid acetylesterase
GABRA4	301.651	1.20572e-05	0.181472	-0.474275	gamma-aminobutyric acid type A receptor subunit alpha4
H3-5	123.691	1.22793e-05	-0.244737	-0.511702	H3.5 histone
COA7	257.13	1.23344e-05	-0.238169	0.349827	cytochrome c oxidase assembly factor 7
ST3GAL5	32.6139	1.2366e-05	-0.160662	-0.759243	ST3 beta-galactoside alpha-2,3-sialyltransferase 5
PAQR5	56.9751	1.26353e-05	0.10657	-0.763725	progestin and adipoQ receptor family member 5
TNFSF13	80.2839	1.26664e-05	-0.175988	-0.470758	TNF superfamily member 13
MRGBP	162.532	1.29141e-05	-0.0970179	0.365287	MRG domain binding protein
EVI2A	294.772	1.29165e-05	0.0389839	-0.435127	ecotropic viral integration site 2A
CDS1	9.89858	1.29366e-05	0.39213	1.17387	CDP-diacylglycerol synthase 1
CHAC1	232.206	1.30766e-05	0.278057	-0.545948	ChaC glutathione specific gamma-glutamylcyclotransferase 1
C2CD4B	19.9939	1.3117e-05	0.268921	-1.35449	C2 calcium dependent domain containing 4B
ATP6V0E2	42.549	1.32978e-05	-0.30666	-0.734646	ATPase H+ transporting V0 subunit e2
PSMB5	1053.6	1.33093e-05	0.0894639	0.331549	proteasome 20S subunit beta 5
CDH2	19.0185	1.34353e-05	0.060725	-0.985749	cadherin 2
ZUP1	118.293	1.36767e-05	0.204029	0.3806	zinc finger containing ubiquitin peptidase 1
EVI2B	76.9194	1.38406e-05	0.255053	-0.572522	ecotropic viral integration site 2B
RNLS	82.9441	1.3957e-05	-0.213675	0.451636	renalase, FAD dependent amine oxidase
MAN1C1	53.5922	1.42287e-05	-0.123694	-0.817162	mannosidase alpha class 1C member 1
ABCA7	211.33	1.4318e-05	0.141447	-0.402583	ATP binding cassette subfamily A member 7
ARAP2	164.403	1.43616e-05	0.11083	-0.431452	ArfGAP with RhoGAP domain, ankyrin repeat and PH domain 2
HYLS1	30.0918	1.45586e-05	0.188598	0.723834	HYLS1 centriolar and ciliogenesis associated
ULK4	70.9757	1.47423e-05	0.0572558	0.560203	unc-51 like kinase 4
FBXO38-DT	31.6612	1.48086e-05	0.416946	0.746129	FBXO38 divergent transcript
ST8SIA1	89.5233	1.55226e-05	-0.316495	-0.510617	ST8 alpha-N-acetyl-neuraminide alpha-2,8-sialyltransferase 1
MIR199A1	1.9845	1.55799e-05	1.91334	3.56991	microRNA 199a-1
NEK8	121.228	1.5729e-05	-0.204786	-0.408916	NIMA related kinase 8
ICAM1	43356	1.58821e-05	-0.0532778	-0.475491	intercellular adhesion molecule 1
GLB1L	167.716	1.60015e-05	-0.0881081	-0.375966	galactosidase beta 1 like
ZNF568	96.1856	1.64762e-05	0.221265	0.456816	zinc finger protein 568
SLC16A4	129.856	1.65555e-05	-0.219425	-0.513667	solute carrier family 16 member 4
ADARB2	28.8637	1.68785e-05	0.0668227	-1.15783	adenosine deaminase RNA specific B2 (inactive)
SEL1L3	66.7036	1.71266e-05	0.21237	0.612998	SEL1L family member 3
NANOS1	15.5383	1.71593e-05	-0.450955	-1.16753	nanos C2HC-type zinc finger 1
DHFR	148.994	1.71734e-05	-0.00210497	0.408224	dihydrofolate reductase
PIGO	639.298	1.76759e-05	-0.296778	-0.320531	phosphatidylinositol glycan anchor biosynthesis class O
SPRTN	161.706	1.7998e-05	-0.0536546	0.360413	SprT-like N-terminal domain
CRLF1	383.744	1.80806e-05	0.131023	-0.335059	cytokine receptor like factor 1
H2BC11	10.3065	1.83748e-05	0.412171	1.47631	H2B clustered histone 11
UPRT	144.375	1.83752e-05	0.0874585	0.365687	uracil phosphoribosyltransferase homolog
EN2	4.81611	1.84235e-05	0.158204	1.69159	engrailed homeobox 2
MYOM2	48.5009	1.84803e-05	0.243628	0.813569	myomesin 2
WFDC2	34.3796	1.90236e-05	0.0963641	-0.764778	WAP four-disulfide core domain 2
PGBD2	90.9669	1.91756e-05	-0.21729	0.442175	piggyBac transposable element derived 2
CBR3	179.767	1.93654e-05	0.00510804	0.502413	carbonyl reductase 3
PSMA1	164.089	1.94393e-05	0.156383	0.447258	proteasome 20S subunit alpha 1
SPP1	123789	1.94894e-05	0.0471612	-0.465508	secreted phosphoprotein 1
AP1G2-AS1	250.999	1.98818e-05	0.211765	-0.370265	AP1G2 antisense RNA 1
CDK11A	50.3718	1.98818e-05	0.314984	0.748188	cyclin dependent kinase 11A
LDAF1	99.3642	2.00369e-05	0.27077	0.445822	lipid droplet assembly factor 1
IL36B	110.1	2.01111e-05	0.0749414	-0.566887	interleukin 36 beta
CARD9	45.5418	2.03769e-05	-0.269355	-0.674998	caspase recruitment domain family member 9
HOXA10-AS	70.3511	2.03769e-05	-0.165251	0.468997	HOXA10 antisense RNA
ZBED9	49.6796	2.05476e-05	-0.0637243	0.50365	zinc finger BED-type containing 9
H2AX	314.089	2.13539e-05	0.274797	0.432953	H2A.X variant histone
CDC37L1	378.104	2.14754e-05	0.10827	0.364354	cell division cycle 37 like 1
DNAAF9	234.635	2.15163e-05	-0.135555	-0.39694	dynein axonemal assembly factor 9
ARHGAP4	51.8989	2.19234e-05	-0.0083867	-0.583533	Rho GTPase activating protein 4
KRT6B	4.00239	2.20482e-05	-0.689891	-2.65921	keratin 6B
PLXNA4	15.3999	2.21857e-05	-0.18823	-1.35719	plexin A4
NFASC	91.3331	2.22264e-05	-0.300474	-0.543142	neurofascin
DONSON	110.506	2.22959e-05	0.106099	0.495751	DNA replication fork stabilization factor DONSON
TSEN54	195.663	2.23029e-05	0.176632	0.448687	tRNA splicing endonuclease subunit 54
OLFML3	10.8086	2.25103e-05	0.296002	-1.47915	olfactomedin like 3
ACVR2A	123.962	2.26467e-05	-0.030208	0.38143	activin A receptor type 2A
WIF1	164.901	2.27482e-05	-0.0497545	-0.389735	WNT inhibitory factor 1
KIF21A	322.653	2.2965e-05	0.281924	0.363872	kinesin family member 21A
ZNF765	116.973	2.30462e-05	0.207045	0.420315	zinc finger protein 765
GPR146	16.5394	2.33229e-05	0.274379	0.995503	G protein-coupled receptor 146
TARBP2	246.026	2.34402e-05	-0.15231	0.326847	TARBP2 subunit of RISC loading complex
KCTD6	66.3219	2.36754e-05	0.24396	0.550649	potassium channel tetramerization domain containing 6
ATF5	334.239	2.37175e-05	0.125437	0.359355	activating transcription factor 5
DNAJC9	223.756	2.3891e-05	-0.179478	0.329338	DnaJ heat shock protein family (Hsp40) member C9
RHPN1	61.7445	2.4032e-05	0.0848963	-0.538164	rhophilin Rho GTPase binding protein 1
KCTD7	223.099	2.41702e-05	0.206976	0.366007	potassium channel tetramerization domain containing 7
CCDC170	13.0465	2.47334e-05	-0.243414	-1.14998	coiled-coil domain containing 170
TMEM198B	143.379	2.48869e-05	0.0778362	-0.396814	transmembrane protein 198B (pseudogene)
LINC02709	47.2536	2.51389e-05	-0.470461	-0.859042	long intergenic non-protein coding RNA 2709
NRXN1	11.8773	2.55183e-05	0.0361694	-1.2876	neurexin 1
DHCR24	1195.14	2.6036e-05	-0.319232	-0.373668	24-dehydrocholesterol reductase
CLIC5	22.0449	2.60762e-05	-0.281506	-1.21146	chloride intracellular channel 5
DCHS1	3678.54	2.62639e-05	-0.279476	-0.481964	dachsous cadherin-related 1
SENP7	229.291	2.66063e-05	-0.0404217	-0.350706	SUMO specific peptidase 7
PIGX	179.005	2.66724e-05	-0.175586	0.332659	phosphatidylinositol glycan anchor biosynthesis class X
DUT	359.742	2.68049e-05	-0.00818743	-0.337196	deoxyuridine triphosphatase
CSPG4	16885.3	2.70734e-05	-0.208271	-0.525538	chondroitin sulfate proteoglycan 4
FAS	86.0159	2.72837e-05	0.00862766	0.438807	Fas cell surface death receptor
HAUS3	121.674	2.72839e-05	-0.206191	0.447856	HAUS augmin like complex subunit 3
MAP1B	320.351	2.75116e-05	-0.125048	0.608391	microtubule associated protein 1B
TBCEL	163.41	2.81401e-05	0.117284	0.323424	tubulin folding cofactor E like
LCA5	101.071	2.83703e-05	0.146883	0.437276	lebercilin LCA5
IGIP	90.298	2.83912e-05	-0.152816	-0.591268	IgA inducing protein
NEB	54.0105	2.8598e-05	0.256805	0.758759	nebulin
ADORA2A	11.1535	2.90265e-05	-0.148517	-1.19954	adenosine A2a receptor
SIMC1	87.1605	2.93927e-05	0.0957699	0.442105	SUMO interacting motifs containing 1
CORO6	32.7253	2.95512e-05	-0.0381699	0.855045	coronin 6
TAFA3	29.6129	2.95625e-05	-0.0980476	-0.772368	TAFA chemokine like family member 3
PGLS	514.535	2.97399e-05	-0.0834692	-0.336687	6-phosphogluconolactonase
MAMDC2	17.2192	2.97504e-05	-0.303074	-0.931231	MAM domain containing 2
IRAK3	576.033	2.9981e-05	-0.282082	-0.376642	interleukin 1 receptor associated kinase 3
MAP1A	518.991	3.01995e-05	0.195963	0.632918	microtubule associated protein 1A
BCKDHB	154.556	3.04565e-05	-0.140809	-0.349879	branched chain keto acid dehydrogenase E1 subunit beta
TUB	103.265	3.10219e-05	0.202452	-0.470626	TUB bipartite transcription factor
ABCD1	251.039	3.13953e-05	0.0431281	0.373857	ATP binding cassette subfamily D member 1
TMEM135	154.136	3.1444e-05	-0.0567908	0.355255	transmembrane protein 135
TMEM45A	585.045	3.15168e-05	0.0626801	-0.320365	transmembrane protein 45A
FBLN5	32.5867	3.16544e-05	-0.330131	-0.649405	fibulin 5
FOXRED1	250.881	3.17181e-05	-0.0570579	-0.325191	FAD dependent oxidoreductase domain containing 1
TPM3P9	109.901	3.19169e-05	-0.0220823	0.461636	tropomyosin 3 pseudogene 9
ENKUR	70.9647	3.19683e-05	0.154848	-0.539739	enkurin, TRPC channel interacting protein
NT5C	242.67	3.1971e-05	0.00359272	-0.328778	5', 3'-nucleotidase, cytosolic
ZNF16	111.234	3.1993e-05	0.0765647	0.389793	zinc finger protein 16
CD14	758.007	3.25708e-05	-0.175049	-0.407091	CD14 molecule
C1orf122	222.575	3.28435e-05	0.0286171	-0.32533	chromosome 1 open reading frame 122
FANCG	114.727	3.30361e-05	0.162269	0.485378	FA complementation group G
ZSCAN22	75.1108	3.32217e-05	0.138168	0.440993	zinc finger and SCAN domain containing 22
XAF1	44.225	3.32969e-05	-0.320039	-0.71343	XIAP associated factor 1
GCNT3	21.0448	3.34649e-05	0.435446	1.131	glucosaminyl (N-acetyl) transferase 3, mucin type
GRID2IP	23.6477	3.46535e-05	0.405931	-0.9829	Grid2 interacting protein
RBM27	174.875	3.50578e-05	0.0217622	0.4157	RNA binding motif protein 27
LINC00942	5.71454	3.50585e-05	0.54558	1.66456	long intergenic non-protein coding RNA 942
DYRK4	159.802	3.53904e-05	-0.0548619	-0.389958	dual specificity tyrosine phosphorylation regulated kinase 4
EIF5A2	76.9692	3.55651e-05	0.139913	0.477289	eukaryotic translation initiation factor 5A2
ZNF551	26.381	3.57439e-05	0.0249067	0.724595	zinc finger protein 551
LINC02561	7.16713	3.57631e-05	-0.465198	1.51153	long intergenic non-protein coding RNA 2561
ZNF426	166.712	3.61423e-05	0.0997208	0.429507	zinc finger protein 426
CKAP2	25.2684	3.61582e-05	0.0808737	0.860168	cytoskeleton associated protein 2
DTD1	173.335	3.86643e-05	-0.226007	-0.331018	D-aminoacyl-tRNA deacylase 1
ZNF101	93.3058	3.88106e-05	0.0951944	0.463291	zinc finger protein 101
C14orf28	78.3802	3.92319e-05	0.00632042	-0.447259	chromosome 14 open reading frame 28
ALOX12	113.211	3.938e-05	0.166498	-0.770402	arachidonate 12-lipoxygenase, 12S type
ZNF529	144.326	3.97481e-05	-0.0972028	0.340898	zinc finger protein 529
NAALADL1	118.245	4.02889e-05	-0.269741	-0.387789	N-acetylated alpha-linked acidic dipeptidase like 1
ATG4A	131.413	4.02889e-05	0.0123899	0.465706	autophagy related 4A cysteine peptidase
ORAI1	162.106	4.03012e-05	0.304659	0.401243	ORAI calcium release-activated calcium modulator 1
ARHGDIB	555.741	4.07935e-05	-0.102027	-0.507122	Rho GDP dissociation inhibitor beta
REX1BD	406.75	4.08378e-05	-0.102763	-0.374499	required for excision 1-B domain containing
ADGRL1	81.9278	4.15097e-05	0.27497	0.525945	adhesion G protein-coupled receptor L1
MT1G	6270.38	4.21087e-05	-0.149691	-0.732854	metallothionein 1G
NSUN5P1	135.708	4.21278e-05	-0.327212	-0.424307	NSUN5 pseudogene 1
C15orf40	206.627	4.25061e-05	0.247199	0.322053	chromosome 15 open reading frame 40
DOCK4	122.976	4.26286e-05	-0.0210644	-0.5141	dedicator of cytokinesis 4
MKKS	216.131	4.26286e-05	0.250737	0.362276	MKKS centrosomal shuttling protein
SCEL	3.35078	4.27664e-05	-0.173618	-2.43243	sciellin
ZNF839	154.903	4.3425e-05	-0.165186	-0.323518	zinc finger protein 839
PAFAH1B3	88.5557	4.393e-05	0.00705013	-0.45995	platelet activating factor acetylhydrolase 1b catalytic subunit 3
FGGY	87.2542	4.44874e-05	-0.00903308	-0.434878	FGGY carbohydrate kinase domain containing
ATXN7L2	144.705	4.46602e-05	0.0807964	0.489676	ataxin 7 like 2
CCSAP	105.706	4.47276e-05	0.143654	0.432135	centriole, cilia and spindle associated protein
SWT1	130.515	4.48695e-05	0.0410483	0.390853	SWT1 RNA endoribonuclease homolog
WDHD1	115.927	4.51554e-05	0.229944	0.403529	WD repeat and HMG-box DNA binding protein 1
CEP97	226.345	4.58948e-05	-0.0467159	0.324687	centrosomal protein 97
FANCM	69.1097	4.60285e-05	-0.106038	0.506274	FA complementation group M
HSCB	150.968	4.6185e-05	-0.00420467	0.364194	HscB mitochondrial iron-sulfur cluster cochaperone
SNHG32	376.374	4.62623e-05	-0.159022	-0.321113	small nucleolar RNA host gene 32
SLC2A13	148.32	4.64607e-05	-0.0565338	0.390987	solute carrier family 2 member 13
COMMD8	123.776	4.71577e-05	-0.126768	0.337479	COMM domain containing 8
EXO5	81.4341	4.78443e-05	-0.042012	0.423338	exonuclease 5
ZNF134	142.15	4.81095e-05	0.213558	0.323249	zinc finger protein 134
IL17RD	39.5246	4.85797e-05	0.239632	0.612746	interleukin 17 receptor D
GPR153	51.7856	4.90182e-05	0.127802	-0.772095	G protein-coupled receptor 153
TMPRSS5	20.9604	4.91955e-05	-0.0232593	-0.924026	transmembrane serine protease 5
DPCD	143.208	4.91955e-05	-0.0237675	-0.377001	deleted in primary ciliary dyskinesia homolog (mouse)
ROBO3	137.517	4.92553e-05	0.0585429	-0.496645	roundabout guidance receptor 3
MBNL1-AS1	231.095	4.96192e-05	0.212735	0.339421	MBNL1 antisense RNA 1
CDH19	326.398	5.03965e-05	-0.303023	-0.407681	cadherin 19
C8orf34	4.31386	5.09591e-05	-0.792064	-2.2598	chromosome 8 open reading frame 34
MIR3613	2.48704	5.11272e-05		2.45479	microRNA 3613
ZNF354B	90.2976	5.13494e-05	0.0855952	0.422539	zinc finger protein 354B
NPTX2	47.3746	5.18634e-05	0.101277	0.574159	neuronal pentraxin 2
SHROOM1	302.945	5.20422e-05	0.109822	-0.362251	shroom family member 1
CCN3	120.393	5.22287e-05	0.12807	-0.492408	cellular communication network factor 3
GCNT4	72.5226	5.2812e-05	0.0146588	0.469231	glucosaminyl (N-acetyl) transferase 4
PRCD	28.9366	5.32676e-05	-0.367745	-0.872961	photoreceptor disc component
HSPA4L	141.918	5.45231e-05	0.248957	0.454019	heat shock protein family A (Hsp70) member 4 like
HELB	36.4365	5.47252e-05	-0.130479	0.762316	DNA helicase B
C4BPA	60.1603	5.49224e-05	-0.0446655	-0.657342	complement component 4 binding protein alpha
GRB7	26.633	5.53928e-05	0.267048	-0.858613	growth factor receptor bound protein 7
LINC01554	187.733	5.56725e-05	-0.0870541	-0.437222	long intergenic non-protein coding RNA 1554
PLPPR4	2.41736	5.56932e-05	-0.411899	-2.88471	phospholipid phosphatase related 4
HSD17B8	23.3133	5.58049e-05	-0.0906109	-0.775199	hydroxysteroid 17-beta dehydrogenase 8
TMEM25	202.534	5.60253e-05	-0.181441	-0.393999	transmembrane protein 25
ARHGAP33	38.8997	5.64178e-05	0.181676	-0.673118	Rho GTPase activating protein 33
GGPS1	150.948	5.72223e-05	0.219447	0.320385	geranylgeranyl diphosphate synthase 1
SEC14L2	179.704	5.77029e-05	0.0120439	-0.349961	SEC14 like lipid binding 2
PGBD4	113.156	5.80199e-05	-0.288453	0.356041	piggyBac transposable element derived 4
ARL15	57.0148	5.89413e-05	0.030583	0.518643	ADP ribosylation factor like GTPase 15
EPGN	18.2092	5.9522e-05	-0.47032	-0.937154	epithelial mitogen
IGDCC4	35.3028	6.09697e-05	-0.18006	-0.746776	immunoglobulin superfamily DCC subclass member 4
KRT7	4.58555	6.13059e-05	-0.259761	-2.00247	keratin 7
PIAS2	192.635	6.14856e-05	0.172058	0.340645	protein inhibitor of activated STAT 2
DHRS4L2	93.8758	6.16274e-05	-0.127823	-0.429689	dehydrogenase/reductase 4 like 2
UBN2	452.253	6.17601e-05	0.0806026	0.335343	ubinuclein 2
PARP8	73.2758	6.18101e-05	0.112818	-0.425327	poly(ADP-ribose) polymerase family member 8
ACADS	177.726	6.19273e-05	-0.270496	-0.325256	acyl-CoA dehydrogenase short chain
WNK3	80.7798	6.21408e-05	0.198319	0.458432	WNK lysine deficient protein kinase 3
HR	124.779	6.23107e-05	-0.142124	-0.550293	HR lysine demethylase and nuclear receptor corepressor
PPP2R3B	229.62	6.23347e-05	-0.100116	-0.362221	protein phosphatase 2 regulatory subunit B''beta
HEXA-AS1	7.71162	6.27645e-05	0.445678	1.24385	HEXA antisense RNA 1
PRR22	18.7146	6.27701e-05	-0.42154	-0.980206	proline rich 22
ESPL1	76.1035	6.42145e-05	-0.124965	-0.532167	extra spindle pole bodies like 1, separase
FCER1G	31.855	6.44988e-05	0.243968	-0.742646	Fc fragment of IgE receptor Ig
FUT10	84.6758	6.49679e-05	-0.123639	0.410412	fucosyltransferase 10
EPB41	231.062	6.72966e-05	0.105644	0.38627	erythrocyte membrane protein band 4.1
CD1D	83.6817	6.8458e-05	0.0374545	-0.481467	CD1d molecule
ZNF555	89.1924	6.88837e-05	0.266063	0.573515	zinc finger protein 555
SLC4A4	86.3708	6.91537e-05	-0.265465	-0.60082	solute carrier family 4 member 4
ADAM21	10.3743	6.94027e-05	0.0282452	1.21027	ADAM metallopeptidase domain 21
ZNF200	81.1322	6.97131e-05	0.128238	0.484414	zinc finger protein 200
MPZL3	145.97	7.027e-05	0.0358597	0.381899	myelin protein zero like 3
TTC22	33.6841	7.15129e-05	-0.518261	0.660885	tetratricopeptide repeat domain 22
MYLIP	232.427	7.1853e-05	0.117383	0.395152	myosin regulatory light chain interacting protein
LCAT	98.0605	7.30387e-05	0.17779	-0.44758	lecithin-cholesterol acyltransferase
MCM9	144.86	7.33834e-05	0.251601	0.483332	minichromosome maintenance 9 homologous recombination repair factor
CDCA5	13.1146	7.34928e-05	-0.497508	1.0027	cell division cycle associated 5
ZNF570	76.7538	7.45614e-05	0.0474601	0.417535	zinc finger protein 570
RSKR	69.7452	7.4778e-05	0.011536	-0.588227	ribosomal protein S6 kinase related
C9orf50	23.3914	7.53431e-05	-0.00569157	-0.896198	chromosome 9 open reading frame 50
TYW1B	72.5532	7.55951e-05	-0.12102	0.407615	tRNA-yW synthesizing protein 1 homolog B
NEDD9	136.886	7.63653e-05	-0.226708	-0.452479	neural precursor cell expressed, developmentally down-regulated 9
ZNF774	165.272	7.68287e-05	-0.159031	-0.349356	zinc finger protein 774
ZNF215	77.4801	7.81071e-05	0.0472032	0.467455	zinc finger protein 215
GNG7	73.5228	7.81558e-05	-0.0517504	-0.549409	G protein subunit gamma 7
AKR1B15	34.0982	7.94027e-05	0.317031	0.843418	aldo-keto reductase family 1 member B15
CD27-AS1	148.462	7.94276e-05	-0.0180785	-0.373592	CD27 antisense RNA 1
EFHC2	17.0617	7.94772e-05	-0.227556	-1.01889	EF-hand domain containing 2
HSD3B7	170.435	7.95098e-05	0.24871	-0.407242	hydroxy-delta-5-steroid dehydrogenase, 3 beta- and steroid delta-isomerase 7
STOX2	54.9467	7.95098e-05	0.0858309	0.674943	storkhead box 2
PDK1	172.762	8.1579e-05	0.317754	-0.417394	pyruvate dehydrogenase kinase 1
SEPTIN6	285.569	8.22814e-05	0.0170599	-0.374447	septin 6
DEPDC5	142.8	8.31689e-05	0.00745919	0.324989	DEP domain containing 5, GATOR1 subcomplex subunit
JUND	1461.37	8.36677e-05	0.0851729	-0.395892	JunD proto-oncogene, AP-1 transcription factor subunit
SPINT1	35.8543	8.3767e-05	-0.234199	-0.650339	serine peptidase inhibitor, Kunitz type 1
TMEM65	129.372	8.49875e-05	0.0448715	0.375183	transmembrane protein 65
SESN1	153.072	8.51836e-05	-0.0827884	0.334573	sestrin 1
CCN4	122.074	8.58292e-05	0.114373	-0.680465	cellular communication network factor 4
LINC00106	33.1997	8.71225e-05	-0.0626124	-0.689289	long intergenic non-protein coding RNA 106
MINDY2	563.008	8.76136e-05	-0.22517	-0.334255	MINDY lysine 48 deubiquitinase 2
DDX28	129.059	8.81198e-05	-0.230872	0.38296	DEAD-box helicase 28
LRRC20	49.3688	8.90394e-05	-0.343324	-0.514449	leucine rich repeat containing 20
PSTPIP2	149.316	8.93884e-05	-0.207571	-0.366689	proline-serine-threonine phosphatase interacting protein 2
ADCY10P1	103.489	8.94281e-05	0.246477	-0.424543	ADCY10 pseudogene 1
NDUFC2	135.781	8.99308e-05	0.0951559	0.348527	NADH:ubiquinone oxidoreductase subunit C2
L3MBTL4	97.5276	9.16354e-05	-0.112151	-0.558495	L3MBTL histone methyl-lysine binding protein 4
CLSPN	18.739	9.24567e-05	0.0283914	0.80456	claspin
RUNX1T1	74.9915	9.26513e-05	0.0981317	0.413119	RUNX1 partner transcriptional co-repressor 1
SNCG	24.1024	9.34871e-05	0.218767	-0.802075	synuclein gamma
F8	137.321	9.34871e-05	-0.11169	-0.357294	coagulation factor VIII
CLMN	119.554	9.48371e-05	-0.166012	-0.58686	calmin
F2RL2	4.03475	9.53914e-05	0.780938	2.27334	coagulation factor II thrombin receptor like 2
PPP1R35	129.142	9.58853e-05	-0.236338	-0.383955	protein phosphatase 1 regulatory subunit 35
DDIAS	13.5194	9.61022e-05	-0.661015	0.986834	DNA damage induced apoptosis suppressor
IGFBP5	1051.68	9.64819e-05	-0.172492	-0.598065	insulin like growth factor binding protein 5
BTN3A2	139.586	9.68867e-05	-0.0586366	0.403301	butyrophilin subfamily 3 member A2
NECAB3	117.253	9.73316e-05	0.239054	0.458824	N-terminal EF-hand calcium binding protein 3
ABCB1	25.3094	9.73487e-05	-0.0230427	0.685262	ATP binding cassette subfamily B member 1
NR4A3	226.095	9.85121e-05	-0.276638	-0.631608	nuclear receptor subfamily 4 group A member 3
CRIPT	245.162	9.87785e-05	0.100415	0.337732	CXXC repeat containing interactor of PDZ3 domain
QPCTL	163.548	0.000101171	0.26098	-0.382967	glutaminyl-peptide cyclotransferase like
PDE1B	274.286	0.000102288	0.315479	-0.450168	phosphodiesterase 1B
TDRP	91.5874	0.000104326	0.180374	0.548218	testis development related protein
FILIP1	19.4089	0.000105447	-0.50122	-0.881754	filamin A interacting protein 1
ITGB4	35.1359	0.000106218	-0.290167	-0.606623	integrin subunit beta 4
ZNF688	122.327	0.000106253	-0.0799098	-0.389985	zinc finger protein 688
ZNF280C	91.599	0.000106396	0.14829	0.390378	zinc finger protein 280C
[truncated: 644 more rows]

## Sheet: genes6hwo24h
Symbol	baseMean	padj 6h	log2FC 6h	log2FC 24h	GeneName
SLC20A1	12296.1	4.47912e-81	0.652113	-0.0890437	solute carrier family 20 member 1
FGD4	642.817	3.92168e-59	-1.12629	-0.141699	FYVE, RhoGEF and PH domain containing 4
CPM	159.456	6.95655e-55	-1.41046	-0.115865	carboxypeptidase M
ITGA5	10181.9	1.27918e-52	0.534908	-0.166189	integrin subunit alpha 5
BHLHE40	2222.53	3.14274e-52	0.700509	0.0550687	basic helix-loop-helix family member e40
CYP1B1	9740.8	7.26005e-51	-2.36865	-0.641817	cytochrome P450 family 1 subfamily B member 1
SMAD3	1999.43	4.92168e-49	-0.573943	-0.26414	SMAD family member 3
PLEKHM1	1473.04	7.9807e-49	0.493282	0.26873	pleckstrin homology and RUN domain containing M1
ERF	1471.86	7.95667e-47	0.535132	0.107097	ETS2 repressor factor
GLRX	1937.77	2.92315e-46	0.772028	0.292247	glutaredoxin
C11orf96	1826.46	1.57837e-43	1.0815	-0.000974337	chromosome 11 open reading frame 96
NAB2	1261.84	5.56652e-42	0.606146	-0.155949	NGFI-A binding protein 2
LACC1	332.599	9.54102e-42	-0.807451	-0.317457	laccase domain containing 1
MEF2D	2668.54	1.21375e-41	0.458199	0.150085	myocyte enhancer factor 2D
HNRNPR	1709.46	1.29205e-40	-0.379145	-0.135037	heterogeneous nuclear ribonucleoprotein R
SH3BP5	1742.56	2.69971e-40	0.419748	0.122153	SH3 domain binding protein 5
SYNJ2	6728.67	3.89299e-40	-0.590668	-0.290454	synaptojanin 2
UBALD2	926.366	1.00498e-38	0.534382	0.190505	UBA like domain containing 2
ARHGAP29	593.683	1.06484e-37	-0.744684	-0.270634	Rho GTPase activating protein 29
FBXO32	2771.41	2.62231e-37	0.431302	-0.238904	F-box protein 32
EGR2	96.5703	1.81639e-36	1.4363	-0.329068	early growth response 2
MIR29B2CHG	450.98	7.19799e-36	1.33273		NA
SRC	566.478	9.47727e-36	0.569	0.163367	SRC proto-oncogene, non-receptor tyrosine kinase
IRF4	433.708	1.33752e-31	0.827036	0.188238	interferon regulatory factor 4
OSBP	1563.81	2.33145e-31	0.397275	0.310381	oxysterol binding protein
CSRNP1	1088.6	2.0411e-30	0.606483	-0.206599	cysteine and serine rich nuclear protein 1
GEM	2051.83	2.32996e-30	1.0844	0.301683	GTP binding protein overexpressed in skeletal muscle
KANK1	5326.75	1.00673e-29	0.470178	0.0433308	KN motif and ankyrin repeat domains 1
FAM83G	1249.66	1.02065e-29	0.465816	0.149245	family with sequence similarity 83 member G
ADAMTS1	770.139	2.51815e-29	-0.668951	-0.27919	ADAM metallopeptidase with thrombospondin type 1 motif 1
MXD1	1971.69	3.45265e-29	0.458423	-0.0524362	MAX dimerization protein 1
EIF2AK4	581.302	4.67636e-29	-0.502727	-0.108141	eukaryotic translation initiation factor 2 alpha kinase 4
CAB39	2252.88	6.56092e-29	-0.496967	-0.0953577	calcium binding protein 39
SNX30	435.014	8.18768e-29	0.568839	0.223198	sorting nexin family member 30
RARB	759.533	8.72092e-29	-0.617855	-0.0509693	retinoic acid receptor beta
LRIG1	1226.3	1.17772e-28	-0.521334	-0.278672	leucine rich repeats and immunoglobulin like domains 1
PHF21A	765.812	1.94956e-28	0.546442	0.138014	PHD finger protein 21A
TRIB3	924.945	2.35739e-28	1.15204	0.0951668	tribbles pseudokinase 3
ZFYVE16	1883.51	2.39509e-28	0.436461	0.0399462	zinc finger FYVE-type containing 16
FERMT2	2091.64	1.06614e-27	0.403828	-0.130176	FERM domain containing kindlin 2
LINC02015	111.833	1.24752e-27	-1.09251	-0.40857	long intergenic non-protein coding RNA 2015
BCL2	708.087	1.60084e-27	0.567533	0.0747307	BCL2 apoptosis regulator
SVIL	2901.47	1.60882e-27	-0.343307	-0.215653	supervillin
ETS1	2820.88	1.82486e-27	-0.335938	0.0807292	ETS proto-oncogene 1, transcription factor
UTP20	455.999	4.75353e-27	-0.616464	-0.0826246	UTP20 small subunit processome component
URB1	628.838	5.58407e-27	-0.617039	-0.170546	URB1 ribosome biogenesis homolog
ZNF385D	1560.55	5.61485e-27	0.376802	0.0236263	zinc finger protein 385D
CLCF1	1249.99	1.05516e-26	0.399806	-0.0405519	cardiotrophin like cytokine factor 1
ZSWIM6	457.491	2.75502e-26	0.589252	0.307981	zinc finger SWIM-type containing 6
TOM1	1347.42	4.65258e-26	0.351059	0.132851	target of myb1 membrane trafficking protein
ZBTB7B	637.093	4.70494e-26	0.504248	0.153052	zinc finger and BTB domain containing 7B
PFAS	269.677	8.27207e-26	-0.729475	-0.209034	phosphoribosylformylglycinamidine synthase
COG3	915.565	8.42377e-26	0.384891	0.135941	component of oligomeric golgi complex 3
PPP1R15A	4767.31	1.11253e-25	0.60913	0.268586	protein phosphatase 1 regulatory subunit 15A
RBM33	1068.94	4.0282e-25	0.475783	0.229732	RNA binding motif protein 33
B3GNT5	530.935	5.43629e-25	0.688274	0.22752	UDP-GlcNAc:betaGal beta-1,3-N-acetylglucosaminyltransferase 5
SNAI1	396.016	5.78664e-25	0.662228	0.136146	snail family transcriptional repressor 1
EIF2AK3	806.362	1.09542e-24	0.398657	0.209443	eukaryotic translation initiation factor 2 alpha kinase 3
GGA2	1097	1.48738e-24	0.360184	0.294009	golgi associated, gamma adaptin ear containing, ARF binding protein 2
ATL3	1228.81	2.43605e-24	-0.416335	-0.141532	atlastin GTPase 3
JMJD6	543.986	2.43605e-24	0.55785	0.306937	jumonji domain containing 6, arginine demethylase and lysine hydroxylase
ABTB2	2101.76	4.3321e-24	0.341501	0.167488	ankyrin repeat and BTB domain containing 2
RCL1	258.089	8.1484e-24	-0.577336	-0.288466	RNA terminal phosphate cyclase like 1
PIP4P1	575.782	1.14448e-23	0.426325	0.317642	phosphatidylinositol-4,5-bisphosphate 4-phosphatase 1
LGR4	388.75	3.09401e-23	-0.639343	-0.200769	leucine rich repeat containing G protein-coupled receptor 4
CREB5	1222.63	3.62464e-23	0.384009	0.0340581	cAMP responsive element binding protein 5
SLC2A3	459.284	3.92499e-23	0.530415	0.0417288	solute carrier family 2 member 3
HIPK2	3192.09	8.29763e-23	-0.530259	-0.313625	homeodomain interacting protein kinase 2
ARHGAP27	366.642	8.73878e-23	0.720715	-0.0436926	Rho GTPase activating protein 27
SOCS5	851.519	1.7091e-22	-0.452959	-0.10322	suppressor of cytokine signaling 5
MAST2	1050.57	2.38757e-22	0.432027	0.209913	microtubule associated serine/threonine kinase 2
CHST1	353.892	2.44349e-22	0.613379	0.25286	carbohydrate sulfotransferase 1
ARFIP2	974.426	2.55038e-22	0.509708	0.308961	ADP ribosylation factor interacting protein 2
ARMC9	751.453	2.70249e-22	-0.500007	-0.181245	armadillo repeat containing 9
CYP1A1	18.6172	5.46165e-22	-3.1444	0.123178	cytochrome P450 family 1 subfamily A member 1
OSGIN2	846.481	5.96141e-22	-0.412791	-0.212543	oxidative stress induced growth inhibitor family member 2
FAM43A	439.517	6.39973e-22	0.70353	0.0636887	family with sequence similarity 43 member A
ELF3	916.048	9.21931e-22	-0.45539	-0.228889	E74 like ETS transcription factor 3
OPA3	374.511	1.10204e-21	-0.493435	-0.04694	outer mitochondrial membrane lipid metabolism regulator OPA3
KDM6B	1880.43	1.13413e-21	0.560472	-0.0389693	lysine demethylase 6B
PHF13	422.483	2.07377e-21	0.53421	0.264421	PHD finger protein 13
XBP1	3248.56	2.25562e-21	0.340676	0.0622386	X-box binding protein 1
TRAM2	2696.42	2.32017e-21	-0.515879	-0.213896	translocation associated membrane protein 2
C17orf107	297.956	2.8786e-21	0.597097	0.264332	chromosome 17 open reading frame 107
SAV1	2079.02	3.33391e-21	-0.402999	-0.0503454	salvador family WW domain containing protein 1
MTR	745.838	4.93802e-21	-0.511759	-0.262019	5-methyltetrahydrofolate-homocysteine methyltransferase
POLR1A	910.524	9.92655e-21	-0.395898	-0.143959	RNA polymerase I subunit A
RBBP6	965.429	1.34737e-20	0.628129	0.203467	RB binding protein 6, ubiquitin ligase
MSL1	1260.29	1.80904e-20	0.388154	0.0585205	MSL complex subunit 1
NBN	674.417	2.53646e-20	-0.360296	-0.132707	nibrin
LINC00511	801.697	2.71465e-20	-0.523993	-0.00473349	long intergenic non-protein coding RNA 673
NR4A2	496.391	2.73098e-20	1.05209	-0.284942	nuclear receptor subfamily 4 group A member 2
HDAC9	742.774	2.90288e-20	-0.441554	-0.167027	histone deacetylase 9
PREB	843.957	4.33263e-20	0.352074	0.186415	prolactin regulatory element binding
HEATR1	686.455	9.70074e-20	-0.444567	0.0274069	HEAT repeat containing 1
TET3	347.562	1.07477e-19	0.546005	0.154713	tet methylcytosine dioxygenase 3
ELAC2	544.393	2.76988e-19	-0.458777	0.0269755	elaC ribonuclease Z 2
GPR176	460.903	2.77585e-19	-0.525429	-0.234437	G protein-coupled receptor 176
CITED2	2082.9	3.10507e-19	-0.481244	-0.239099	Cbp/p300 interacting transactivator with Glu/Asp rich carboxy-terminal domain 2
NIN	773.447	3.9748e-19	-0.423961	-0.19754	ninein
DTX3L	544.163	4.0065e-19	-0.495913	0.116663	deltex E3 ubiquitin ligase 3L
PCF11	1022.99	4.79024e-19	0.578131	0.0893718	PCF11 cleavage and polyadenylation factor subunit
ZNF697	349.961	4.84722e-19	0.514792	0.272491	zinc finger protein 697
JMJD1C	2023.38	4.90712e-19	0.365081	0.11598	jumonji domain containing 1C
LONRF3	162.41	5.38349e-19	0.617362	0.176945	LON peptidase N-terminal domain and ring finger 3
SH3TC1	675.008	6.16185e-19	0.444769	0.0282339	SH3 domain and tetratricopeptide repeats 1
ANKRD10	998.048	6.29302e-19	0.588439	0.0161113	ankyrin repeat domain 10
SLC39A10	111.536	1.10209e-18	0.850191	0.220615	solute carrier family 39 member 10
ATP2B4	1358.59	1.36347e-18	-0.495024	-0.275014	ATPase plasma membrane Ca2+ transporting 4
THBD	1994.31	1.3758e-18	-0.826751	0.206151	thrombomodulin
ARL2BP	895.302	1.39587e-18	-0.367381	-0.277846	ADP ribosylation factor like GTPase 2 binding protein
BAHCC1	550.858	1.53782e-18	-0.629382	-0.160446	BAH domain and coiled-coil containing 1
PLEKHO2	1005.83	1.72582e-18	0.369579	0.124935	pleckstrin homology domain containing O2
URB2	252.462	1.89947e-18	-0.593204	0.0512622	URB2 ribosome biogenesis homolog
DUSP16	414.942	1.9182e-18	0.504541	0.145809	dual specificity phosphatase 16
ARRDC3	5186	2.00575e-18	-0.366668	-0.203635	arrestin domain containing 3
PPM1F	759.3	2.10363e-18	-0.483124	-0.152296	protein phosphatase, Mg2+/Mn2+ dependent 1F
CTBP2	951.491	2.11197e-18	0.35215	0.2226	C-terminal binding protein 2
TSC22D4	1196.97	3.2443e-18	0.331327	0.128449	TSC22 domain family member 4
PRICKLE2	668.131	4.24035e-18	0.398972	-0.113236	prickle planar cell polarity protein 2
ITPRIP	1119.19	5.74493e-18	0.463729	-0.0949706	inositol 1,4,5-trisphosphate receptor interacting protein
HGH1	186.02	6.14277e-18	-0.773596	-0.289073	HGH1 homolog
ARHGAP35	3083.46	6.50801e-18	-0.521154	-0.202997	Rho GTPase activating protein 35
TPP2	713.881	7.82371e-18	0.367146	0.318644	tripeptidyl peptidase 2
RIOX2	304.617	8.67376e-18	-0.586744	-0.206014	ribosomal oxygenase 2
ICAM5	79.6799	1.12678e-17	3.85587	0.138744	intercellular adhesion molecule 5
SATB1	445.947	1.18632e-17	0.482884	-0.22153	SATB homeobox 1
RTL3	65.015	1.3728e-17	-1.12015	-0.0302334	retrotransposon Gag like 3
ALDH1B1	120.299	1.53137e-17	-0.928104	-0.29624	aldehyde dehydrogenase 1 family member B1
NUMBL	445.264	1.58805e-17	0.511086	0.137362	NUMB like endocytic adaptor protein
AKAP1	414.969	1.62426e-17	-0.532084	0.000734815	A-kinase anchoring protein 1
TEAD3	396.931	2.18953e-17	0.45468	0.10324	TEA domain transcription factor 3
RGL2	618.142	3.37263e-17	0.469142	-0.301951	ral guanine nucleotide dissociation stimulator like 2
PPP1R3C	703.433	3.74299e-17	0.423149	-0.171764	protein phosphatase 1 regulatory subunit 3C
PNPT1	359.1	5.58553e-17	-0.41925	-0.0747371	polyribonucleotide nucleotidyltransferase 1
POLR1F	295.191	7.32432e-17	-0.565591	-0.0530394	RNA polymerase I subunit F
PPP1R10	1542.75	7.80258e-17	0.781458	0.114284	protein phosphatase 1 regulatory subunit 10
TBL1XR1	2052.3	1.15081e-16	-0.320233	-0.207311	TBL1X receptor 1
NLN	201.188	1.20355e-16	-0.67326	-0.0576915	neurolysin
BMF	582.55	1.51425e-16	-0.583552	0.0198686	Bcl2 modifying factor
ABCC4	288.092	1.70904e-16	-0.562825	0.102646	ATP binding cassette subfamily C member 4
APEX1	664.434	1.88637e-16	-0.350522	-0.270116	apurinic/apyrimidinic endodeoxyribonuclease 1
FITM2	255.911	2.61165e-16	-0.565661	-0.0810849	fat storage inducing transmembrane protein 2
CCDC154	32.6906	2.75238e-16	1.55511	0.203246	coiled-coil domain containing 154
SLC7A5	2899.46	2.81869e-16	0.565796	0.162388	solute carrier family 7 member 5
DNAJB6	1215.94	2.96806e-16	0.33588	0.240531	DnaJ heat shock protein family (Hsp40) member B6
TCEAL9	595.265	3.07276e-16	0.55048	0.128376	transcription elongation factor A like 9
IQCN	63.9698	3.55043e-16	2.20524	0.216411	IQ motif containing N
N4BP2L1	134.215	4.35249e-16	0.780873	0.18122	NEDD4 binding protein 2 like 1
TMOD3	1179.23	4.62015e-16	-0.335531	-0.312939	uncharacterized LOC112268148
SSH1	3530.46	5.44271e-16	-0.372367	-0.159304	slingshot protein phosphatase 1
CALCOCO1	1849.71	7.09006e-16	0.408379	-0.240015	calcium binding and coiled-coil domain 1
PIM3	2585.08	8.55441e-16	0.414044	0.0202914	Pim-3 proto-oncogene, serine/threonine kinase
MBTPS2	585.58	1.18638e-15	-0.421877	-0.193109	membrane bound transcription factor peptidase, site 2
SLC43A2	981.813	1.28178e-15	-0.39879	-0.0752602	solute carrier family 43 member 2
LPCAT1	605.797	1.33812e-15	-0.394184	-0.0447991	lysophosphatidylcholine acyltransferase 1
MCM4	280.736	1.47073e-15	-0.518248	-0.0979105	minichromosome maintenance complex component 4
CBARP	116.222	1.67428e-15	0.909556	0.234363	CACN subunit beta associated regulatory protein
NFYA	617.725	2.16215e-15	-0.402638	-0.295841	nuclear transcription factor Y subunit alpha
FOXA3	225.943	2.21135e-15	0.754456	0.0235289	forkhead box A3
ROCK2	1407.36	2.40058e-15	-0.375997	0.105127	Rho associated coiled-coil containing protein kinase 2
IER2	1697.12	2.56851e-15	0.454798	-0.135703	immediate early response 2
PBRM1	936.831	3.1963e-15	-0.323483	-0.236316	polybromo 1
SERP1	1568.12	3.69659e-15	0.345531	0.254832	stress associated endoplasmic reticulum protein 1
GSDMB	181.221	3.69659e-15	0.779477	0.220308	gasdermin B
CSNK1E	1342.2	3.76091e-15	0.329449	0.0229144	casein kinase 1 epsilon
ABCC2	92.9086	3.84699e-15	1.46445	0.265786	ATP binding cassette subfamily C member 2
ST6GALNAC4	1102.98	4.20767e-15	0.333965	-0.13711	ST6 N-acetylgalactosaminide alpha-2,6-sialyltransferase 4
LINC00857	57.4117	4.4652e-15	-0.922068	-0.320107	long intergenic non-protein coding RNA 857
MTSS2	806.582	4.52809e-15	0.37897	0.246136	MTSS I-BAR domain containing 2
DHX37	467.036	5.36251e-15	-0.411067	-0.0961194	DEAH-box helicase 37
SPRY4	1379.67	5.63751e-15	0.357213	-0.203218	sprouty RTK signaling antagonist 4
PRKCD	662.188	5.6898e-15	0.370717	0.208807	protein kinase C delta
BOP1	295.608	7.20476e-15	-0.466958	-0.260049	BOP1 ribosomal biogenesis factor
ERBIN	814.368	8.18836e-15	0.351185	0.250536	erbb2 interacting protein
USP12	1019.3	9.11116e-15	0.321408	0.229179	ubiquitin specific peptidase 12
NOL6	802.481	9.75587e-15	-0.367947	-0.0305832	nucleolar protein 6
FAM214B	582.804	1.31884e-14	0.417267	0.0496799	family with sequence similarity 214 member B
STX5	677.121	1.51269e-14	0.391372	0.203967	syntaxin 5
KLF10	928.277	2.31447e-14	0.324193	0.217129	Kruppel like factor 10
ZBTB14	167.191	2.62189e-14	-0.614754	-0.123064	zinc finger and BTB domain containing 14
RRP1B	590.881	2.82882e-14	-0.46276	-0.0359211	ribosomal RNA processing 1B
ARID5A	362.992	2.9821e-14	0.42927	0.0730426	AT-rich interaction domain 5A
SMARCB1	693.565	3.3226e-14	-0.32743	-0.232441	SWI/SNF related, matrix associated, actin dependent regulator of chromatin, subfamily b, member 1
NEDD4L	607.012	3.42754e-14	-0.370061	-0.180623	NEDD4 like E3 ubiquitin protein ligase
SH3D21	612.883	3.79317e-14	0.473373	-0.0872123	SH3 domain containing 21
AHDC1	734.149	4.10825e-14	0.343637	-0.0112102	AT-hook DNA binding motif containing 1
IFFO2	190.649	4.3322e-14	0.584025	0.275839	intermediate filament family orphan 2
RASAL2	708.805	4.69937e-14	-0.341363	-0.231895	RAS protein activator like 2
TLR4	1047.54	5.80891e-14	-0.40399	-0.131081	toll like receptor 4
RASGEF1B	130.895	5.8628e-14	0.653294	0.259999	RasGEF domain family member 1B
AOC3	647.16	6.05282e-14	-0.749279	-0.359225	amine oxidase copper containing 3
BMP6	2214.89	6.22234e-14	0.327832	0.0513579	bone morphogenetic protein 6
SLC35D1	507.995	6.2407e-14	-0.44363	-0.0596318	solute carrier family 35 member D1
LRIG3	506.279	6.58602e-14	-0.409996	0.0397495	leucine rich repeats and immunoglobulin like domains 3
ZFP36L2	761.582	6.74559e-14	-0.429619	-0.0845445	ZFP36 ring finger protein like 2
PIK3R1	850.015	7.18967e-14	-0.483002	0.0332356	phosphoinositide-3-kinase regulatory subunit 1
DDAH1	473.916	7.21515e-14	-0.400951	-0.312894	dimethylarginine dimethylaminohydrolase 1
ZNF295-AS1	83.8519	7.61249e-14	-0.906068	-0.158518	ZNF295 antisense RNA 1
MEAK7	311.41	7.61249e-14	-0.449165	-0.056263	MTOR associated protein, eak-7 homolog
ELF4	453.496	9.05972e-14	0.396506	0.280472	E74 like ETS transcription factor 4
ARMCX3	783.23	1.06472e-13	0.330591	0.219754	armadillo repeat containing X-linked 3
FAM13A	298.028	1.12362e-13	0.423025	0.262074	family with sequence similarity 13 member A
DYRK3	366.075	1.30463e-13	0.451193	0.0919933	dual specificity tyrosine phosphorylation regulated kinase 3
NCEH1	118.256	1.43741e-13	-0.734933	-0.0190485	neutral cholesterol ester hydrolase 1
NOC3L	255.321	1.45606e-13	-0.47117	-0.096792	NOC3 like DNA replication regulator
THBS1	17946.8	1.56442e-13	-0.66389	-0.312941	thrombospondin 1
C2CD2	590.947	1.95329e-13	-0.436887	0.0168564	C2 calcium dependent domain containing 2
ATP13A2	875.767	2.1066e-13	-0.322003	-0.201873	ATPase cation transporting 13A2
CPPED1	374.575	2.45335e-13	-0.414707	-0.291838	calcineurin like phosphoesterase domain containing 1
PHACTR2	901.821	2.49406e-13	-0.372588	-0.031418	phosphatase and actin regulator 2
C14orf132	819.855	3.23025e-13	0.328584	-0.252957	chromosome 14 open reading frame 132
SLC25A34	50.46	3.64774e-13	1.57012	0.337004	solute carrier family 25 member 34
TGIF1	1913.05	4.37244e-13	0.329505	0.0605165	TGFB induced factor homeobox 1
PHF23	442.04	4.56328e-13	0.476334	0.266597	PHD finger protein 23
ITPKC	941.775	4.6338e-13	0.347311	-0.0629485	inositol-trisphosphate 3-kinase C
CYP1B1-AS1	29.039	5.08082e-13	-1.31417	-0.132566	CYP1B1 antisense RNA 1
USP24	1395.44	5.17788e-13	-0.355012	0.0170346	ubiquitin specific peptidase 24
SLU7	996.653	5.20328e-13	0.33159	0.314452	SLU7 homolog, splicing factor
TSHZ3	175.885	6.39911e-13	0.555951	0.128751	teashirt zinc finger homeobox 3
SLC33A1	154.629	1.25469e-12	0.569085	0.102001	solute carrier family 33 member 1
CHD2	2330.85	1.43233e-12	0.375478	0.0339352	chromodomain helicase DNA binding protein 2
FUT4	419.01	1.52604e-12	-0.446307	-0.254197	fucosyltransferase 4
DIMT1	165.938	1.61676e-12	-0.549536	-0.0383613	DIM1 rRNA methyltransferase and ribosome maturation factor
TMOD2	97.4506	1.88403e-12	-0.83857	-0.179746	tropomodulin 2
DAG1	1080.67	1.95803e-12	-0.406163	-0.0866766	dystroglycan 1
CCN2	6270.26	2.00985e-12	-0.54203	0.248015	cellular communication network factor 2
TRAFD1	601.745	2.61529e-12	-0.34486	0.0603891	TRAF-type zinc finger domain containing 1
GNB4	249.882	2.63792e-12	-0.546519	-0.210691	G protein subunit beta 4
POLR3B	175.239	2.65294e-12	-0.59672	0.106567	RNA polymerase III subunit B
LINC00641	255.91	3.02426e-12	0.973273	0.295073	long intergenic non-protein coding RNA 641
SLC46A1	306.222	3.33035e-12	-0.547653	-0.0488608	solute carrier family 46 member 1
SOWAHC	467.878	3.34879e-12	0.391841	0.313305	sosondowah ankyrin repeat domain family member C
CREBRF	824.572	3.43749e-12	0.373577	0.256417	CREB3 regulatory factor
C20orf204	34.3015	3.50498e-12	1.28646	0.473498	chromosome 20 open reading frame 204
C2CD5	407.605	3.61332e-12	-0.344692	-0.20248	C2 calcium dependent domain containing 5
GPAM	218.191	3.75722e-12	-0.600869	0.138511	glycerol-3-phosphate acyltransferase, mitochondrial
UBTD1	239.18	4.244e-12	0.511826	0.120966	ubiquitin domain containing 1
RUVBL1	332.715	4.34153e-12	-0.356333	-0.147601	RuvB like AAA ATPase 1
FAIM	120.223	4.54851e-12	-0.615577	-0.188969	Fas apoptotic inhibitory molecule
RRS1	196.584	5.12139e-12	-0.55375	-0.026982	ribosome biogenesis regulator 1 homolog
YTHDC1	1055.05	6.13392e-12	0.339808	0.0668965	YTH domain containing 1
EEF2K	307.4	6.70841e-12	-0.522512	-0.054658	eukaryotic elongation factor 2 kinase
NXF1	1590.59	8.01134e-12	0.409709	0.198815	nuclear RNA export factor 1
VASP	925.907	8.82669e-12	0.373147	0.0719798	vasodilator stimulated phosphoprotein
ERLIN1	431.248	9.85199e-12	-0.342457	-0.10823	ER lipid raft associated 1
GPATCH4	457.023	1.04491e-11	-0.354748	-0.0587034	G-patch domain containing 4
RRP15	276.199	1.47069e-11	-0.401136	0.0507127	ribosomal RNA processing 15 homolog
GRWD1	534.858	1.52787e-11	-0.357367	0.115559	glutamate rich WD repeat containing 1
MCM10	8.25819	1.53406e-11	2.8088	0.497267	minichromosome maintenance 10 replication initiation factor
DSP	942.181	1.72898e-11	0.392247	0.226034	desmoplakin
PRKDC	2222.11	1.82408e-11	-0.381574	-0.192685	protein kinase, DNA-activated, catalytic subunit
EXT1	772.401	1.83304e-11	-0.3418	-0.174196	exostosin glycosyltransferase 1
DNMT3A	365.231	2.04314e-11	0.412661	0.00171993	DNA methyltransferase 3 alpha
RRAGD	303.164	2.1212e-11	0.421993	0.0978914	Ras related GTP binding D
SLC30A4	185.648	2.19106e-11	-0.563752	-0.0161716	solute carrier family 30 member 4
SYNGAP1	381.148	2.2117e-11	0.445875	-0.0818851	synaptic Ras GTPase activating protein 1
PARP9	344.746	2.23739e-11	-0.378816	0.0795356	poly(ADP-ribose) polymerase family member 9
STOML1	234.267	2.34056e-11	-0.424958	-0.319763	stomatin like 1
CHD1-DT	22.7427	2.52882e-11	1.43865	0.495242	uncharacterized LOC100289230
ECT2	60.7285	2.58807e-11	-0.890715	0.0866917	epithelial cell transforming 2
PPP1R3F	145.705	2.71657e-11	0.668079	-0.0097937	protein phosphatase 1 regulatory subunit 3F
SMG1P7	28.2871	2.98161e-11	1.42154	0.271483	SMG1 pseudogene 7
PLEKHG2	347.448	3.22984e-11	0.63719	-0.106648	pleckstrin homology and RhoGEF domain containing G2
ZFYVE1	418.716	3.56629e-11	0.370677	0.237522	zinc finger FYVE-type containing 1
PPP1R3B	288.849	3.68714e-11	-0.466562	-0.197518	protein phosphatase 1 regulatory subunit 3B
ADAT1	305.466	3.96566e-11	-0.449997	-0.160793	adenosine deaminase tRNA specific 1
SYVN1	1941.42	4.26858e-11	0.322384	0.146614	synoviolin 1
DUSP8	199.146	4.48134e-11	0.595557	-0.0559295	dual specificity phosphatase 8
POU6F1	309.899	4.65938e-11	0.365719	0.0547922	POU class 6 homeobox 1
WDR19	545.063	4.78979e-11	0.405628	-0.0440655	WD repeat domain 19
BYSL	248.637	4.82804e-11	-0.416526	-0.0149794	bystin like
PDGFRL	270.534	5.08396e-11	0.817319	-0.114341	platelet derived growth factor receptor like
FAT4	427.137	5.40497e-11	-0.721227	-0.110231	FAT atypical cadherin 4
YPEL2	263.73	5.95847e-11	0.42239	0.23953	yippee like 2
KIF3A	230.803	6.25437e-11	-0.464888	-0.137747	kinesin family member 3A
ZNF432	160.711	6.93488e-11	0.688246	0.26861	zinc finger protein 432
PRKD2	463.673	7.57782e-11	0.330361	0.24045	protein kinase D2
ABTB1	1189.57	7.57782e-11	0.410112	0.252411	ankyrin repeat and BTB domain containing 1
PPP1R14C	383.244	8.16792e-11	0.378766	0.0494396	protein phosphatase 1 regulatory inhibitor subunit 14C
PUM3	301.396	8.81639e-11	-0.403166	0.0061319	pumilio RNA binding family member 3
CEBPB	1430.79	9.98473e-11	0.351089	-0.0147119	CCAAT enhancer binding protein beta
ITPRIPL2	1955.41	1.25704e-10	-0.476049	-0.136797	ITPRIP like 2
UNC13D	103.688	1.3879e-10	0.971127	-0.174409	unc-13 homolog D
FAM131A	187.679	1.75571e-10	0.446943	0.313941	family with sequence similarity 131 member A
PLEKHO1	129.442	1.85758e-10	0.527656	0.137776	pleckstrin homology domain containing O1
ZNF22	291.03	2.15182e-10	-0.415353	-0.180107	zinc finger protein 22
GPD1	29.4114	2.38882e-10	1.24633	-0.161889	glycerol-3-phosphate dehydrogenase 1
TBC1D8	154.987	2.46763e-10	-0.494069	0.0835328	TBC1 domain family member 8
MPP2	43.7524	2.48998e-10	0.849648	-0.111935	membrane palmitoylated protein 2
IMPACT	407.864	2.53253e-10	-0.320842	-0.219629	impact RWD domain protein
HOXA10	303.31	2.59449e-10	-0.363889	0.136444	homeobox A10
RNF26	392.288	2.64603e-10	-0.361359	0.0494376	ring finger protein 26
ARL5B	337.119	2.84736e-10	0.430798	0.197291	ADP ribosylation factor like GTPase 5B
SIX1	564.781	2.90113e-10	-0.406795	0.12294	SIX homeobox 1
PKN3	1181.99	2.97079e-10	0.374157	-0.211231	protein kinase N3
SRGAP1	321.105	3.1415e-10	-0.468641	-0.272407	SLIT-ROBO Rho GTPase activating protein 1
POLR1B	354.619	3.4037e-10	-0.406991	0.0162278	RNA polymerase I subunit B
METTL1	149.746	4.04352e-10	-0.476461	-0.0489217	methyltransferase 1, tRNA methylguanosine
GAS5	518.927	4.1289e-10	-0.379068	-0.225794	growth arrest specific 5
SESN2	1079.23	4.16148e-10	0.377394	-0.174336	sestrin 2
CDIP1	390.358	4.4202e-10	0.335866	0.301729	cell death inducing p53 target 1
VAV3	492.157	4.62482e-10	-0.322044	-0.267807	vav guanine nucleotide exchange factor 3
CDK6	262.741	4.77384e-10	-0.478682	-0.206595	cyclin dependent kinase 6
CTU2	154.955	5.50756e-10	-0.484205	-0.264251	cytosolic thiouridylase subunit 2
PDZD2	122.785	6.01458e-10	-0.601131	-0.115076	PDZ domain containing 2
KNOP1	248.008	6.18921e-10	-0.440094	0.110577	lysine rich nucleolar protein 1
ZNF618	134.373	6.87936e-10	-0.600528	0.0561186	zinc finger protein 618
ADAM8	39.8684	7.92993e-10	1.09055	0.416161	ADAM metallopeptidase domain 8
RORA	562.834	8.91791e-10	0.34286	0.222569	RAR related orphan receptor A
SYBU	256.034	9.91967e-10	0.383082	-0.0616717	syntabulin
LGALSL	358.684	1.01467e-09	0.338766	-0.137412	galectin like
MTMR11	204.838	1.03317e-09	0.515855	-0.0832528	myotubularin related protein 11
SAMD9	242.628	1.04582e-09	-0.526546	0.237937	sterile alpha motif domain containing 9
RTN4IP1	70.624	1.18981e-09	-0.649705	0.00783338	reticulon 4 interacting protein 1
GRB10	513.5	1.19159e-09	0.330829	0.098431	growth factor receptor bound protein 10
GCNA	40.8224	1.43664e-09	1.15734	0.191687	germ cell nuclear acidic peptidase
CMTM7	720.192	1.49716e-09	-0.350019	-0.116093	CKLF like MARVEL transmembrane domain containing 7
IPO11	212.198	1.57526e-09	-0.452216	0.0287573	importin 11
COMMD4	387.36	1.59028e-09	0.365067	0.182541	COMM domain containing 4
THUMPD1	534.586	1.76264e-09	-0.361226	0.118203	THUMP domain containing 1
ACVR1C	8.91191	1.77244e-09	2.61387	0.566987	activin A receptor type 1C
AGL	210.11	1.78507e-09	-0.424628	-0.310427	amylo-alpha-1, 6-glucosidase, 4-alpha-glucanotransferase
HOMER1	77.9612	1.79638e-09	0.75046	0.278978	homer scaffold protein 1
CRY1	544.347	1.79888e-09	0.355767	-0.243268	cryptochrome circadian regulator 1
CTPS1	248.06	1.80333e-09	-0.431632	-0.0507029	CTP synthase 1
RARA	321.34	1.84661e-09	0.366901	0.191998	retinoic acid receptor alpha
ZNF516	307.154	2.06273e-09	0.322579	0.0844344	zinc finger protein 516
MSI1	36.5275	2.17273e-09	0.88546	-0.0922297	musashi RNA binding protein 1
PER1	608.858	2.28868e-09	0.372545	0.0590604	period circadian regulator 1
SIRT7	356.396	2.35897e-09	0.426848	0.293398	sirtuin 7
OVGP1	20.9	2.61353e-09	1.26379	0.403558	oviductal glycoprotein 1
DACT1	567.832	2.62056e-09	-0.678421	-0.276046	dishevelled binding antagonist of beta catenin 1
SLC35B4	436.366	2.62356e-09	-0.350321	0.0372266	solute carrier family 35 member B4
EPHA4	432.628	2.81741e-09	-0.483803	-0.207525	EPH receptor A4
TTLL12	387.981	3.08419e-09	-0.328656	-0.0814413	tubulin tyrosine ligase like 12
TMEM250	546.363	3.40974e-09	-0.359397	-0.164852	transmembrane protein 250
STX1A	605.932	3.4581e-09	0.405788	0.165253	syntaxin 1A
UBE2D4	258.27	3.48349e-09	-0.374603	-0.199009	ubiquitin conjugating enzyme E2 D4 (putative)
GRAMD4	831.57	3.6343e-09	-0.365606	-0.316813	GRAM domain containing 4
TLR5	49.3691	3.72525e-09	-0.905317	0.232831	toll like receptor 5
MCM6	417.135	3.72525e-09	-0.345477	-0.106914	minichromosome maintenance complex component 6
NCOA7	774.662	3.86106e-09	0.345664	-0.0345741	nuclear receptor coactivator 7
ADCY9	324.551	4.67228e-09	-0.388717	0.17745	adenylate cyclase 9
EIF1B	523.536	5.18152e-09	0.324766	0.165863	eukaryotic translation initiation factor 1B
CDC42BPG	14.461	5.27339e-09	2.1987	0.990013	CDC42 binding protein kinase gamma
SNHG3	187.573	5.4538e-09	-0.51836	-0.29977	small nucleolar RNA host gene 3
S100A14	10.3485	5.67951e-09	2.06143	0.7551	S100 calcium binding protein A14
IER5	1097.19	6.03656e-09	0.353121	0.100778	immediate early response 5
GPANK1	417.349	7.07223e-09	0.331674	0.260663	G-patch domain and ankyrin repeats 1
BTG3	686.402	7.45199e-09	0.344258	0.279595	BTG anti-proliferation factor 3
FIGNL1	115.52	7.98489e-09	-0.618241	0.139364	fidgetin like 1
CYP2T1P	78.3028	8.25923e-09	-0.595856	-0.174005	cytochrome P450 family 2 subfamily T member 1, pseudogene
TCHP	354.492	8.38803e-09	-0.477478	-0.235842	trichoplein keratin filament binding
GPR75	52.2789	8.42615e-09	0.698578	0.179278	G protein-coupled receptor 75
FEN1	117.606	8.66953e-09	0.515903	0.299765	flap structure-specific endonuclease 1
HIRIP3	192.838	8.91709e-09	-0.418782	-0.0942337	HIRA interacting protein 3
AVIL	232.484	9.49759e-09	0.976382	-0.317539	advillin
HEATR3	62.5471	1.03322e-08	-0.823351	-0.0135346	HEAT repeat containing 3
NLRP1	613.012	1.05584e-08	0.335776	0.0017825	NLR family pyrin domain containing 1
RASD2	15.5249	1.12301e-08	2.26044	0.780448	RASD family member 2
WNT5B	149.031	1.16593e-08	-0.591151	-0.332993	Wnt family member 5B
KCNK5	1203.11	1.19628e-08	-0.40188	-0.289732	potassium two pore domain channel subfamily K member 5
EEF2KMT	182.69	1.20971e-08	-0.431984	-0.12784	eukaryotic elongation factor 2 lysine methyltransferase
ATRN	1594.45	1.23704e-08	-0.337613	-0.230502	attractin
SRD5A1	191.902	1.24566e-08	-0.433712	-0.161834	steroid 5 alpha-reductase 1
ARMC6	272.371	1.37315e-08	-0.372994	-0.202842	armadillo repeat containing 6
NECTIN2	401.725	1.54496e-08	0.334374	0.181979	nectin cell adhesion molecule 2
JUNB	3150.05	1.72321e-08	0.532876	-0.27371	JunB proto-oncogene, AP-1 transcription factor subunit
NFATC2	135.249	1.737e-08	-0.595062	-0.020064	nuclear factor of activated T cells 2
GABRR2	91.6834	1.76321e-08	0.730274	0.254078	gamma-aminobutyric acid type A receptor subunit rho2
RHOBTB2	279.671	1.76847e-08	-0.35495	0.190573	Rho related BTB domain containing 2
SMC2	205.751	1.95065e-08	-0.397618	0.238563	structural maintenance of chromosomes 2
ERCC6	299.962	1.97199e-08	-0.385428	0.0669754	ERCC excision repair 6, chromatin remodeling factor
ERO1B	225.516	2.00137e-08	0.356031	0.269934	endoplasmic reticulum oxidoreductase 1 beta
ST6GALNAC6	25.8134	2.0172e-08	1.15808	-0.323171	ST6 N-acetylgalactosaminide alpha-2,6-sialyltransferase 6
N6AMT1	151.239	2.13232e-08	-0.488353	0.00656717	N-6 adenine-specific DNA methyltransferase 1
STN1	220.921	2.31089e-08	-0.408871	-0.128012	STN1 subunit of CST complex
RBMXL1	238.725	2.31708e-08	0.389887	0.204345	RBMX like 1
KLKB1	30.0122	2.33933e-08	1.08176	0.148284	kallikrein B1
PIGW	232.121	2.50333e-08	-0.36185	0.134642	phosphatidylinositol glycan anchor biosynthesis class W
UNC5C	237.366	2.57523e-08	-0.498285	-0.0381241	unc-5 netrin receptor C
SCUBE2	37.3538	2.57669e-08	1.08292	0.113475	signal peptide, CUB domain and EGF like domain containing 2
TCP11L2	146.082	2.58772e-08	0.446751	0.0808647	t-complex 11 like 2
AIMP2	210.107	2.77156e-08	-0.39643	-0.0709319	aminoacyl tRNA synthetase complex interacting multifunctional protein 2
ATR	498.61	2.78935e-08	-0.329258	-0.00617658	ATR serine/threonine kinase
ENTPD5	283.501	2.85358e-08	-0.339457	-0.2525	ectonucleoside triphosphate diphosphohydrolase 5 (inactive)
NFKBID	108.367	2.86669e-08	0.610889	-0.0364742	NFKB inhibitor delta
RWDD2A	133.441	2.94781e-08	0.485599	-0.209769	RWD domain containing 2A
AZIN2	114.966	3.00107e-08	0.545402	-0.0851744	antizyme inhibitor 2
DYRK2	390.321	3.06558e-08	-0.393206	0.144608	dual specificity tyrosine phosphorylation regulated kinase 2
HYAL2	180.328	3.20645e-08	-0.447732	-0.299431	hyaluronidase 2
ARPIN	201.043	3.20645e-08	-0.41175	-0.250045	actin related protein 2/3 complex inhibitor
TTC27	228.718	3.47237e-08	-0.375013	0.00204981	tetratricopeptide repeat domain 27
ACRBP	17.3664	3.59971e-08	1.51853	0.365098	acrosin binding protein
IMP3	468.885	3.83388e-08	-0.374923	-0.304884	IMP U3 small nucleolar ribonucleoprotein 3
ACBD6	311.938	3.87274e-08	-0.32155	-0.0371796	LHX4 antisense RNA 1
CASP8	192.574	4.34432e-08	-0.396603	0.00563823	caspase 8
ZNF580	278.682	4.60486e-08	0.471178	0.145579	zinc finger protein 580
FSCN3	6.88151	4.63347e-08	2.1872	1.02893	fascin actin-bundling protein 3
LGALS3BP	13.2308	4.63581e-08	1.4938	0.512538	galectin 3 binding protein
CYSTM1	579.291	4.6997e-08	0.341321	0.170497	cysteine rich transmembrane module containing 1
RPS6KA4	330.831	4.94576e-08	-0.34696	-0.221253	ribosomal protein S6 kinase A4
RNASEK	57.5642	5.53679e-08	0.642587	0.173834	ribonuclease K
REM2	11.0956	5.70016e-08	2.43488	1.03221	RRAD and GEM like GTPase 2
NPAS1	13.9939	5.83555e-08	1.65346	0.786445	neuronal PAS domain protein 1
BLOC1S5	230.677	5.8524e-08	-0.358704	-0.280817	biogenesis of lysosomal organelles complex 1 subunit 5
TMEM168	295.845	6.29244e-08	-0.370558	-0.120259	transmembrane protein 168
PPP1R32	30.4233	6.7545e-08	0.925982	0.0648618	protein phosphatase 1 regulatory subunit 32
TRIM5	169.883	7.59294e-08	0.358117	0.174208	tripartite motif containing 5
DCAF17	237.445	8.1817e-08	-0.376646	-0.0153961	DDB1 and CUL4 associated factor 17
NFIB	453.18	8.33095e-08	-0.331356	-0.108543	nuclear factor I B
PDE4D	244.748	8.48085e-08	0.404174	0.0136611	phosphodiesterase 4D
ADAMTS17	197.087	8.55826e-08	-0.45232	-0.0938773	ADAM metallopeptidase with thrombospondin type 1 motif 17
ZMAT3	252.191	8.58414e-08	-0.404611	0.280608	zinc finger matrin-type 3
NOL4L	289.492	9.20014e-08	0.392725	-0.00732845	nucleolar protein 4 like
MSH2	293.949	9.7435e-08	-0.373773	0.0484479	mutS homolog 2
CHD5	31.6195	9.75409e-08	0.957798	0.350694	chromodomain helicase DNA binding protein 5
ENDOD1	430.396	9.76507e-08	-0.412956	0.127394	endonuclease domain containing 1
ATL1	161.587	1.02334e-07	-0.48342	0.196679	atlastin GTPase 1
HEATR6	306.02	1.09092e-07	-0.353049	-0.0404864	HEAT repeat containing 6
KCNAB3	33.1654	1.09227e-07	1.10873	-0.235726	potassium voltage-gated channel subfamily A regulatory beta subunit 3
GPR155	93.8874	1.19916e-07	-0.63708	-0.171386	G protein-coupled receptor 155
STEAP1B	80.9921	1.20054e-07	-0.651436	-0.279203	uncharacterized LOC401312
EHD3	323	1.2386e-07	-0.332316	-0.116263	EH domain containing 3
HCFC2	252.421	1.2593e-07	-0.355474	-0.152904	host cell factor C2
KBTBD6	209.492	1.26339e-07	-0.394084	0.032854	kelch repeat and BTB domain containing 6
GPR84	125.228	1.31712e-07	0.722564	-0.350183	G protein-coupled receptor 84
PCDHGA2	264.6	1.33113e-07	-0.474037	-0.302682	protocadherin gamma subfamily A, 2
UCKL1-AS1	14.0521	1.36245e-07	1.6048	0.314226	UCKL1 antisense RNA 1
PDLIM3	159.661	1.40658e-07	0.414517	-0.283667	PDZ and LIM domain 3
SRRD	244.321	1.50067e-07	-0.35925	-0.109374	SRR1 domain containing
DARS2	236.765	1.5405e-07	-0.369643	-0.0361598	aspartyl-tRNA synthetase 2, mitochondrial
DYRK1B	226.241	1.6307e-07	0.365216	0.004603	dual specificity tyrosine phosphorylation regulated kinase 1B
DOCK11	196.739	1.64547e-07	0.37299	0.188353	dedicator of cytokinesis 11
SORBS1	281.172	1.67627e-07	-0.369986	-0.0897753	sorbin and SH3 domain containing 1
MRPL15	277.958	1.82318e-07	-0.335119	-0.187005	mitochondrial ribosomal protein L15
HLTF	435.555	1.97202e-07	-0.321653	-0.177692	helicase like transcription factor
GLIS1	46.6162	1.97736e-07	-0.771875	-0.143099	GLIS family zinc finger 1
INPP5J	15.1235	2.02394e-07	1.39677	0.0747148	inositol polyphosphate-5-phosphatase J
RMDN3	240.649	2.0353e-07	-0.349059	-0.0726022	regulator of microtubule dynamics 3
AKAP17A	1013.28	2.14022e-07	0.345981	0.0921791	A-kinase anchoring protein 17A
ZNF560	1.6179	2.21102e-07	4.53978	1.91917	zinc finger protein 560
POMK	203.672	2.27833e-07	-0.524404	0.0727253	protein O-mannose kinase
XPNPEP3	189.487	2.29245e-07	0.401056	0.175175	X-prolyl aminopeptidase 3
C17orf58	99.7288	2.34355e-07	-0.464284	-0.0840113	chromosome 17 open reading frame 58
LIPA	138.239	2.34475e-07	-0.504282	-0.0306644	lipase A, lysosomal acid type
TRUB1	187.541	2.5254e-07	-0.363654	-0.15322	TruB pseudouridine synthase family member 1
DNAH10	4.5262	2.62303e-07	2.38548	0.530718	dynein axonemal heavy chain 10
LANCL2	190.852	2.65598e-07	-0.359931	0.170892	LanC like 2
RHOBTB1	106.726	2.9501e-07	-0.519525	-0.295707	Rho related BTB domain containing 1
DNASE1	273.129	3.01245e-07	0.422471	0.247942	deoxyribonuclease 1
DDAH2	140.708	3.28973e-07	0.590767	-0.0707859	dimethylarginine dimethylaminohydrolase 2
DALRD3	208.868	3.45608e-07	-0.385276	-0.167818	DALR anticodon binding domain containing 3
GNPTAB	353.617	3.48221e-07	-0.362349	0.107642	N-acetylglucosamine-1-phosphate transferase subunits alpha and beta
FAM86C2P	44.4836	3.67184e-07	-0.780783	-0.336052	family with sequence similarity 86, member A pseudogene
NIPAL1	57.8367	4.30733e-07	0.606156	-0.160143	NIPA like domain containing 1
USP13	239.717	4.52054e-07	-0.39286	-0.19263	ubiquitin specific peptidase 13
RPUSD1	199.345	4.57202e-07	-0.404497	0.0526918	RNA pseudouridine synthase domain containing 1
ACTN2	20.5304	4.62197e-07	1.16574	0.223598	actinin alpha 2
LRRC58	560.82	4.64443e-07	-0.320846	0.159104	leucine rich repeat containing 58
TMEM88	10.6093	4.72909e-07	1.84075	-0.0218357	transmembrane protein 88
MARS2	78.3631	4.88024e-07	-0.545334	-0.234418	methionyl-tRNA synthetase 2, mitochondrial
DENND5B	238.85	4.95084e-07	0.409535	0.17752	DENN domain containing 5B
LAT2	14.7006	5.12137e-07	1.88269	-0.0103059	linker for activation of T cells family member 2
SHISA3	42.7293	5.22704e-07	-0.77815	-0.332748	shisa family member 3
DIS3L	271.772	5.33929e-07	-0.375941	0.012369	DIS3 like exosome 3'-5' exoribonuclease
STARD8	78.0508	5.52602e-07	0.533097	-0.118893	StAR related lipid transfer domain containing 8
EVC	474.658	5.61529e-07	-0.324506	-0.178575	EvC ciliary complex subunit 1
DLX3	267.345	6.10476e-07	0.393636	0.157931	distal-less homeobox 3
DOP1A	260.263	6.133e-07	-0.417075	-0.166948	DOP1 leucine zipper like protein A
CRISPLD2	259.781	6.14386e-07	-0.343442	-0.0172629	cysteine rich secretory protein LCCL domain containing 2
MUC20	35.6376	6.38659e-07	0.847931	0.0442859	mucin 20, cell surface associated
PRMT6	249.365	6.54673e-07	-0.375297	0.0299066	protein arginine methyltransferase 6
EPPK1	5.04989	6.58629e-07	2.87466	-0.705549	epiplakin 1
BSCL2	47.7167	6.80336e-07	0.807941	-0.0362115	BSCL2 lipid droplet biogenesis associated, seipin
NT5DC4	6.37385	6.94758e-07	4.77805	0.750192	5'-nucleotidase domain containing 4
KIF20B	48.4106	7.03999e-07	-0.678015	0.239733	kinesin family member 20B
COL20A1	4.75094	7.04048e-07	2.31163	0.951993	collagen type XX alpha 1 chain
B3GALT4	145.28	7.37983e-07	-0.44148	-0.0901297	beta-1,3-galactosyltransferase 4
DLG4	150.069	7.4456e-07	0.397765	-0.0569551	discs large MAGUK scaffold protein 4
TRIM47	901.99	7.45624e-07	-0.334811	0.0598558	tripartite motif containing 47
EGLN3	109.652	7.65561e-07	0.572561	0.367649	egl-9 family hypoxia inducible factor 3
RNF112	32.7216	7.72907e-07	0.846896	-0.33506	ring finger protein 112
ING4	172.925	7.78837e-07	0.380321	0.141255	inhibitor of growth family member 4
PIGM	290.409	7.88573e-07	-0.394471	0.169708	phosphatidylinositol glycan anchor biosynthesis class M
FKTN	273.211	8.8748e-07	-0.39977	-0.0910514	fukutin
COPG2	306.646	8.95346e-07	-0.323656	-0.105678	COPI coat complex subunit gamma 2
TOP1MT	115.55	9.12548e-07	-0.465012	-0.211418	DNA topoisomerase I mitochondrial
CETP	2.77994	9.17235e-07	3.87828	2.32925	cholesteryl ester transfer protein
LHFPL3-AS2	14.5822	9.31801e-07	1.2289	-0.225492	LHFPL3 antisense RNA 2
TRMT2B	134.569	9.88327e-07	-0.447171	-0.0501267	tRNA methyltransferase 2 homolog B
DCPS	159.426	9.91714e-07	-0.357325	-0.0665815	decapping enzyme, scavenger
KCNA1	25.4567	9.94067e-07	1.03291	0.371331	potassium voltage-gated channel subfamily A member 1
FPGT	57.9503	1.00074e-06	-0.688372	0.239518	fucose-1-phosphate guanylyltransferase
PARP16	143.518	1.00429e-06	-0.437961	-0.180171	poly(ADP-ribose) polymerase family member 16
YJEFN3	54.9062	1.01478e-06	0.97026	0.0216969	YjeF N-terminal domain containing 3
SERTAD1	418.41	1.10493e-06	0.376035	0.153319	SERTA domain containing 1
XDH	62.6289	1.15073e-06	-0.61247	-0.349221	xanthine dehydrogenase
BZW2	269.459	1.15695e-06	-0.321194	-0.10486	basic leucine zipper and W2 domains 2
ACTR5	110.248	1.18836e-06	-0.508952	-0.0577316	actin related protein 5
NOTCH2	15774.2	1.2384e-06	-0.405942	-0.262259	notch receptor 2
NARS2	138.074	1.24527e-06	-0.424615	-0.0102174	asparaginyl-tRNA synthetase 2, mitochondrial
GIPR	232.936	1.26431e-06	0.561394	-0.0370888	gastric inhibitory polypeptide receptor
CYTOR	214.527	1.46477e-06	-0.322717	-0.124643	cytoskeleton regulator RNA
KCND1	16.3408	1.46567e-06	1.39762	0.359659	potassium voltage-gated channel subfamily D member 1
EPOP	43.0913	1.49548e-06	0.773773	-0.0017464	elongin BC and polycomb repressive complex 2 associated protein
STX1B	58.677	1.51159e-06	0.686048	-0.157663	syntaxin 1B
ING1	344.466	1.51483e-06	0.475188	0.12173	inhibitor of growth family member 1
NUDT15	161.202	1.56737e-06	-0.370572	0.126322	nudix hydrolase 15
SHOX2	119.826	1.64067e-06	0.462765	0.21975	short stature homeobox 2
SEPTIN5	52.8503	1.64586e-06	1.04204	0.557689	septin 5
ANKRD26	138.396	1.64819e-06	-0.43538	-0.295373	ankyrin repeat domain 26
ZNF596	99.2426	1.72798e-06	0.465635	0.249448	zinc finger protein 596
MSMO1	321.984	1.78405e-06	-0.341411	-0.25024	methylsterol monooxygenase 1
TEAD4	229.012	1.8002e-06	-0.34487	-0.0825399	TEA domain transcription factor 4
CFAP43	19.4821	1.82927e-06	1.02759	0.451352	cilia and flagella associated protein 43
LYRM1	234.1	1.87289e-06	0.380986	0.232123	LYR motif containing 1
CABLES1	119.505	2.07417e-06	-0.41633	-0.0307664	Cdk5 and Abl enzyme substrate 1
PRR12	692.252	2.11318e-06	-0.357437	-0.14361	proline rich 12
KHDC4	625.762	2.15199e-06	0.374435	0.208443	KH domain containing 4, pre-mRNA splicing factor
RTL10	186.877	2.18841e-06	-0.393238	-0.147704	retrotransposon Gag like 10
C9orf152	2.2325	2.22553e-06	3.29836	1.52261	chromosome 9 open reading frame 152
KIAA1549	559.107	2.24463e-06	-0.378593	0.0333448	KIAA1549
HLA-DMA	42.4161	2.30852e-06	0.779338	-0.0164315	major histocompatibility complex, class II, DM alpha
A3GALT2	5.05185	2.33073e-06	2.28152	0.0876983	alpha 1,3-galactosyltransferase 2
ALKBH2	120.632	2.42748e-06	-0.43209	-0.0197391	alkB homolog 2, alpha-ketoglutarate dependent dioxygenase
TEX22	22.7392	2.48136e-06	0.898965	-0.143869	testis expressed 22
TAGLN	58.1196	2.56051e-06	0.743763	-0.181987	transgelin
SELPLG	5.01619	2.62555e-06	2.30723	0.663231	selectin P ligand
LTA	8.11583	2.77752e-06	1.89494	0.660635	lymphotoxin alpha
FOXN2	199.487	2.82772e-06	0.343712	0.271758	forkhead box N2
MZF1-AS1	35.1253	2.89442e-06	0.797316	-0.0252855	MZF1 antisense RNA 1
LINC01480	10.3484	2.91293e-06	1.73108	0.780015	long intergenic non-protein coding RNA 1480
KIAA1109	1051.55	2.95538e-06	-0.33429	-0.117822	KIAA1109
FAM151B	29.2356	3.10349e-06	0.823098	0.230589	family with sequence similarity 151 member B
TUSC1	201.422	3.16511e-06	-0.336188	-0.139117	tumor suppressor candidate 1
LMBR1L	416.955	3.74306e-06	0.321461	0.239666	limb development membrane protein 1 like
B3GALT6	280.44	3.91524e-06	-0.333355	-0.0400705	beta-1,3-galactosyltransferase 6
IRAK1BP1	29.329	4.13878e-06	-0.819298	-0.334422	interleukin 1 receptor associated kinase 1 binding protein 1
PUS1	201.747	4.40227e-06	-0.37529	0.0373345	pseudouridine synthase 1
FGF14-AS2	62.7936	4.60084e-06	-0.554846	-0.0636453	FGF14 antisense RNA 2
APC2	7.31106	4.62238e-06	1.77072	0.285258	APC regulator of WNT signaling pathway 2
MGAM	8.91221	5.00321e-06	1.49583	0.517204	maltase-glucoamylase
C17orf75	199.29	5.01486e-06	-0.340632	-0.0479425	chromosome 17 open reading frame 75
HEG1	540.376	5.0853e-06	-0.334789	0.0801127	heart development protein with EGF like domains 1
LVRN	138.77	5.26407e-06	-0.487089	-0.0517753	laeverin
GOLGA7B	23.1031	5.46399e-06	0.963642	0.319473	golgin A7 family member B
CNIH2	6.78503	5.62955e-06	1.75408	0.720531	cornichon family AMPA receptor auxiliary protein 2
TLR1	123.544	5.67656e-06	-0.439357	-0.168517	toll like receptor 1
FAM86DP	182.5	5.76257e-06	-0.369867	-0.185559	family with sequence similarity 86 member D, pseudogene
ASB13	213.4	5.76257e-06	-0.365444	-0.214082	ankyrin repeat and SOCS box containing 13
CPT1B	15.4129	5.82303e-06	1.29688	0.675675	carnitine palmitoyltransferase 1B
CRYZL2P	51.9018	5.90482e-06	-0.6088	-0.288286	crystallin zeta like 2, pseudogene
F11	3.91382	5.93283e-06	2.44402	1.07792	coagulation factor XI
GRIN2A	49.751	6.1881e-06	-0.6684	0.258959	glutamate ionotropic receptor NMDA type subunit 2A
PARD6G-AS1	12.1712	6.42111e-06	1.10386	0.809626	PARD6G antisense RNA 1
KLRD1	8.54027	7.26172e-06	1.60574	0.720478	killer cell lectin like receptor D1
GPR180	174.235	7.70485e-06	-0.405205	0.0413051	G protein-coupled receptor 180
CARNMT1	82.5479	8.22539e-06	-0.439654	0.26657	carnosine N-methyltransferase 1
TMPRSS4	41.5553	8.63151e-06	-0.755049	-0.234672	transmembrane serine protease 4
TSEN2	111.915	8.9857e-06	-0.469304	-0.257568	tRNA splicing endonuclease subunit 2
SFT2D3	113.706	8.9883e-06	-0.418285	0.112467	SFT2 domain containing 3
OTUD6B	100.765	9.29318e-06	-0.456659	0.0588949	OTU deubiquitinase 6B
ITGB7	85.19	9.29318e-06	0.849712	-0.296633	integrin subunit beta 7
CDC7	113.836	9.41086e-06	-0.419184	-0.173914	cell division cycle 7
ACAA2	267.015	9.47557e-06	0.347354	0.0596552	acetyl-CoA acyltransferase 2
GCM1	3.55264	9.47557e-06	2.53269	1.37896	glial cells missing transcription factor 1
TTF2	135.27	9.60955e-06	-0.363485	-0.0880668	transcription termination factor 2
TTC26	146.124	9.8668e-06	-0.375407	0.000380805	tetratricopeptide repeat domain 26
FAM50B	204.687	1.02994e-05	-0.33493	0.0031193	family with sequence similarity 50 member B
CACNA2D1	86.1331	1.04683e-05	-0.468164	-0.270204	calcium voltage-gated channel auxiliary subunit alpha2delta 1
ADCY7	152.902	1.06619e-05	-0.43395	-0.252492	adenylate cyclase 7
CEP295	174.102	1.16281e-05	-0.387365	0.113416	centrosomal protein 295
MIR31HG	50.2639	1.19015e-05	0.613344	0.208096	MIR31 host gene
DENND3	1050.25	1.21086e-05	-0.352823	-0.290489	DENN domain containing 3
THEM6	139.34	1.23706e-05	-0.399796	0.178433	thioesterase superfamily member 6
COX18	115.806	1.28504e-05	-0.391528	-0.0630049	cytochrome c oxidase assembly factor COX18
C1QTNF6	146.979	1.28648e-05	0.575605	-0.0382488	C1q and TNF related 6
PDE7A	107.376	1.33686e-05	-0.435607	-0.13057	phosphodiesterase 7A
MYCBPAP	17.9964	1.36793e-05	0.909547	-0.193232	MYCBP associated protein
RAB44	9.42008	1.45781e-05	2.00368	0.955319	RAB44, member RAS oncogene family
PIK3R3	217.494	1.51246e-05	0.33694	0.0225963	phosphoinositide-3-kinase regulatory subunit 3
PITPNM3	32.9371	1.55876e-05	0.813998	-0.156163	PITPNM family member 3
MOAP1	282.545	1.57784e-05	0.348274	0.236299	modulator of apoptosis 1
SPAG5	113.044	1.62297e-05	0.422829	0.114401	sperm associated antigen 5
CASP10	4.32307	1.62483e-05	3.21863	1.25316	caspase 10
ANKRD34A	16.7447	1.65083e-05	0.921555	0.298564	ankyrin repeat domain 34A
PLEKHA6	13.0433	1.68112e-05	1.23232	-0.286425	pleckstrin homology domain containing A6
TG	15.7546	1.70217e-05	0.991251	-0.0857685	thyroglobulin
TAF10	60.9427	1.72818e-05	0.573498	-0.100171	TATA-box binding protein associated factor 10
DOK3	57.529	1.75063e-05	0.590343	-0.135465	docking protein 3
CHRNA10	15.4243	1.79453e-05	1.22336	0.128285	cholinergic receptor nicotinic alpha 10 subunit
TRIM65	131.678	1.8294e-05	-0.441971	-0.0961429	tripartite motif containing 65
RBL1	108.183	1.89599e-05	-0.38881	0.254972	RB transcriptional corepressor like 1
PCCB	176.934	1.95053e-05	-0.327394	-0.305729	propionyl-CoA carboxylase subunit beta
PTPN6	62.4942	1.98151e-05	0.577577	0.103779	protein tyrosine phosphatase non-receptor type 6
DSC3	378.939	1.99885e-05	-0.357888	-0.0344483	desmocollin 3
SLITRK4	202.679	2.0232e-05	-0.339945	0.216436	SLIT and NTRK like family member 4
PRDM11	210.88	2.08852e-05	-0.391892	-0.203302	PR/SET domain 11
C13orf46	106.694	2.08852e-05	0.472977	-0.311911	chromosome 13 open reading frame 46
BEX2	94.1237	2.10897e-05	0.461516	0.230045	brain expressed X-linked 2
LNPEP	1238.26	2.1272e-05	-0.399821	-0.163181	leucyl and cystinyl aminopeptidase
DOCK3	11.8895	2.20274e-05	-1.25008	-0.0468181	dedicator of cytokinesis 3
MIF4GD-DT	43.4437	2.39387e-05	-0.640211	-0.123805	MIF4GD divergent transcript
PAK1IP1	235.982	2.47304e-05	-0.332104	-0.0575024	PAK1 interacting protein 1
GPBAR1	3.19984	2.51257e-05	2.67752	0.966664	G protein-coupled bile acid receptor 1
FZD4	136.422	2.52378e-05	-0.456341	0.150324	frizzled class receptor 4
NFIA	329.285	2.52871e-05	-0.341786	0.159615	nuclear factor I A
BBC3	133.89	2.5564e-05	0.529743	-0.0994709	BCL2 binding component 3
ZNF33B	93.3238	2.58782e-05	-0.498196	-0.146601	zinc finger protein 33B
LCORL	99.0578	2.59045e-05	0.394103	0.242375	ligand dependent nuclear receptor corepressor like
ZNF843	49.789	2.60103e-05	0.635725	-0.221262	zinc finger protein 843
ABCC5	376.976	2.6449e-05	-0.357389	-0.123189	ATP binding cassette subfamily C member 5
SLC5A6	417.121	2.67301e-05	-0.355808	-0.16317	solute carrier family 5 member 6
RABAC1	173.003	2.82555e-05	0.342526	-0.186676	Rab acceptor 1
COL10A1	953.818	2.90321e-05	-0.377815	-0.0712187	collagen type X alpha 1 chain
CRYBG1	69.9354	2.90418e-05	-0.555508	-0.454494	crystallin beta-gamma domain containing 1
HAGHL	23.3507	3.04178e-05	0.860075	0.33124	hydroxyacylglutathione hydrolase like
TEKT2	1.92514	3.24446e-05	3.54217		tektin 2
ALG10B	127.134	3.33869e-05	-0.434481	0.150403	ALG10 alpha-1,2-glucosyltransferase B
NUDT16L2P	82.7064	3.34059e-05	-0.481805	-0.0871552	nudix hydrolase 16 like 2, pseudogene
CYP27C1	177.295	3.35879e-05	0.377292	-0.0226011	cytochrome P450 family 27 subfamily C member 1
H4-16	19.0128	3.36231e-05	0.987575	0.644322	H4 histone 16
CPB2-AS1	18.2959	3.44107e-05	0.827818	-0.0491941	CPB2 antisense RNA 1
GRIN2C	237.74	3.55999e-05	-0.34772	-0.514313	glutamate ionotropic receptor NMDA type subunit 2C
KPNA7	33.0739	3.70749e-05	-0.783251	0.224642	karyopherin subunit alpha 7
RHBDL1	5.90714	3.71498e-05	1.81091	0.43589	rhomboid like 1
SLC45A3	21.3262	3.73992e-05	0.902989	-0.117447	solute carrier family 45 member 3
PTPRH	15.7373	3.76718e-05	1.04229	-0.109786	protein tyrosine phosphatase receptor type H
CFP	6.77897	3.8152e-05	1.62304	0.099341	complement factor properdin
RBM26-AS1	79.6617	3.91255e-05	0.487585	0.18459	RBM26 antisense RNA 1
SAMD9L	377.523	3.98517e-05	-0.336438	-0.104923	sterile alpha motif domain containing 9 like
TMEM171	47.4326	4.10208e-05	-0.63914	-0.141284	transmembrane protein 171
CPOX	111.652	4.15085e-05	-0.405836	0.0471969	coproporphyrinogen oxidase
DACT3	26.7514	4.18441e-05	0.793792	-0.154415	dishevelled binding antagonist of beta catenin 3
SRGAP3	37.302	4.25678e-05	0.66555	-0.235643	SLIT-ROBO Rho GTPase activating protein 3
PIGA	185.713	4.27117e-05	0.386888	0.0127968	phosphatidylinositol glycan anchor biosynthesis class A
SUV39H1	68.9275	4.28773e-05	-0.481731	-0.229755	suppressor of variegation 3-9 homolog 1
FERMT3	33.1695	4.35967e-05	0.869827	0.182162	FERM domain containing kindlin 3
CASD1	225.438	4.37153e-05	-0.326299	-0.0759491	CAS1 domain containing 1
C1orf74	96.6332	4.39277e-05	-0.388756	-0.253945	chromosome 1 open reading frame 74
TMEM39B	185.63	4.49453e-05	-0.327558	-0.273322	transmembrane protein 39B
NUDT14	80.8122	4.52124e-05	0.439771	0.0179861	nudix hydrolase 14
TRDMT1	93.1672	4.57239e-05	-0.463868	-0.00326092	tRNA aspartic acid methyltransferase 1
NUFIP1	126.395	4.60753e-05	-0.363174	0.143901	nuclear FMR1 interacting protein 1
DCAF4	131.161	4.62831e-05	-0.411164	-0.176586	DDB1 and CUL4 associated factor 4
PDC-AS1	7.07284	4.64169e-05	1.49931	0.718714	PDC antisense RNA 1
PRDM15	213.245	4.64585e-05	-0.320388	0.000900352	PR/SET domain 15
RSPH4A	11.7758	4.69698e-05	1.44195	0.670179	radial spoke head component 4A
CASS4	4.60634	4.77544e-05	2.04862	0.62974	Cas scaffold protein family member 4
SLC6A13	2.24506	4.79611e-05	3.15971		solute carrier family 6 member 13
SDCBP2-AS1	55.794	4.97618e-05	0.65339	0.136121	SDCBP2 antisense RNA 1
PUDP	130.3	5.21504e-05	-0.420596	-0.0168183	pseudouridine 5'-phosphatase
MANEAL	65.2325	5.40362e-05	-0.458979	0.203106	mannosidase endo-alpha like
ZNF699	133.367	5.46117e-05	0.358122	0.253258	zinc finger protein 699
DEF6	72.9975	5.49139e-05	0.470638	-0.206245	DEF6 guanine nucleotide exchange factor
USP49	126.195	5.5497e-05	0.396513	-0.0025863	ubiquitin specific peptidase 49
SPTBN2	8.84837	5.59828e-05	1.49569	0.531729	spectrin beta, non-erythrocytic 2
MYH3	133.981	5.82724e-05	0.456607	0.228664	myosin heavy chain 3
LRRC37A3	106.192	6.03141e-05	0.447795	0.127785	leucine rich repeat containing 37 member A3
ZNF668	154.583	6.05326e-05	0.337388	0.21497	zinc finger protein 668
GZMM	3.70768	6.09091e-05	2.21573	0.772372	granzyme M
ZNF341-AS1	23.0552	6.32454e-05	0.793966	-0.35022	ZNF341 antisense RNA 1
LINC01619	40.3008	6.42519e-05	0.662916	0.20937	long intergenic non-protein coding RNA 1619
POLR2J4	45.8041	6.56745e-05	0.621487	-0.05458	RNA polymerase II subunit J4, pseudogene
TAMM41	103.502	6.62838e-05	-0.438077	-0.126838	TAM41 mitochondrial translocator assembly and maintenance homolog
RAPGEF4	29.346	6.81027e-05	0.729234	-0.457312	Rap guanine nucleotide exchange factor 4
HPX	10.7735	6.81027e-05	1.0795	0.515973	hemopexin
SRP14-DT	77.7326	6.8649e-05	0.438308	0.170828	SRP14 divergent transcript
VWA3A	8.06058	7.10913e-05	1.43107	0.79566	von Willebrand factor A domain containing 3A
ERCC6L	2.50062	7.13974e-05	3.04099	0.0295589	ERCC excision repair 6 like, spindle assembly checkpoint helicase
SYNDIG1L	3.59327	7.18704e-05	2.0686		synapse differentiation inducing 1 like
PATZ1	281.379	7.56447e-05	-0.341718	-0.261707	POZ/BTB and AT hook containing zinc finger 1
VWCE	9.36039	7.56447e-05	1.38741	0.228223	von Willebrand factor C and EGF domains
PSMD6-AS2	21.2573	7.58255e-05	0.878734	0.511282	PSMD6 antisense RNA 2
ABHD15	147.998	7.65393e-05	-0.354685	0.0409171	abhydrolase domain containing 15
DEPDC7	108.724	8.49146e-05	-0.378652	-0.055922	DEP domain containing 7
ALDH4A1	61.9066	8.52599e-05	0.486997	0.278321	aldehyde dehydrogenase 4 family member A1
ABCA10	30.7721	8.6499e-05	0.796798	0.0819144	ATP binding cassette subfamily A member 10
NXN	88.8916	8.71448e-05	0.41954	0.21764	nucleoredoxin
BAIAP3	12.8841	8.72931e-05	1.16032	0.949024	BAI1 associated protein 3
TFEB	116.2	9.3284e-05	0.386759	0.129908	transcription factor EB
CCDC17	32.0408	9.6138e-05	0.841331	0.118693	coiled-coil domain containing 17
SETD6	265.101	9.86803e-05	-0.328292	0.09048	SET domain containing 6, protein lysine methyltransferase
MARK1	80.927	9.93354e-05	0.405913	0.300697	microtubule affinity regulating kinase 1
ABCC10	348.691	9.97441e-05	-0.354077	-0.0631036	ATP binding cassette subfamily C member 10
LEF1	21.167	0.000101095	-0.852474	-0.241434	lymphoid enhancer binding factor 1
AMER1	99.3239	0.000108571	-0.423406	0.147941	APC membrane recruitment protein 1
NCR3LG1	184.25	0.000113528	0.33051	0.244226	natural killer cell cytotoxicity receptor 3 ligand 1
DGKI	25.4582	0.000115235	0.710691	0.110138	diacylglycerol kinase iota
ASIC4	4.36376	0.000115785	2.08711	0.964941	acid sensing ion channel subunit family member 4
THG1L	129.045	0.000117803	-0.35412	0.106388	tRNA-histidine guanylyltransferase 1 like
PDIK1L	86.4979	0.000118238	-0.4111	0.0790868	PDLIM1 interacting kinase 1 like
SPATA1	15.515	0.000119159	1.00538	0.498653	spermatogenesis associated 1
ELMO3	27.5879	0.000120146	0.729164	0.361467	engulfment and cell motility 3
XIRP1	10.9858	0.000122057	1.55267	0.315775	xin actin binding repeat containing 1
C3orf20	12.4762	0.00012291	1.17772	0.203139	chromosome 3 open reading frame 20
PLK1	27.597	0.000126486	0.775168	0.292787	polo like kinase 1
NUP37	122.395	0.000127671	-0.349653	0.0582442	nucleoporin 37
SPDYA	10.4156	0.000129336	1.40453	0.310998	speedy/RINGO cell cycle regulator family member A
NIBAN3	23.5542	0.000130518	0.792867	-0.0893395	niban apoptosis regulator 3
AP5S1	192.512	0.000131507	-0.332527	-0.0486749	adaptor related protein complex 5 subunit sigma 1
PRSS53	51.4773	0.000132051	0.546688	0.259386	serine protease 53
VRK1	79.2788	0.000132816	-0.446417	-0.19598	VRK serine/threonine kinase 1
LRRC66	16.9472	0.000138779	0.904333	0.252694	leucine rich repeat containing 66
MDGA1	80.9445	0.000139397	0.413875	0.168509	MAM domain containing glycosylphosphatidylinositol anchor 1
AMY2B	64.8183	0.00014101	0.503262	0.245972	amylase alpha 2B
TOGARAM2	2.09901	0.000142406	3.16966	1.22542	TOG array regulator of axonemal microtubules 2
PHLDB3	102.545	0.000151856	0.366676	0.08298	pleckstrin homology like domain family B member 3
ZBTB11-AS1	102.463	0.000152043	-0.360825	0.069097	ZBTB11 antisense RNA 1
TLR3	96.4377	0.000154086	-0.433057	0.304477	toll like receptor 3
KICS2	93.8393	0.000156341	-0.447054	-0.116737	KICSTOR subunit 2
PUS7L	200.471	0.000157679	-0.372869	0.0570378	pseudouridine synthase 7 like
PNMA8B	72.3523	0.000157967	-0.45492	-0.121722	PNMA family member 8B
PCDHB5	105.892	0.000157982	-0.424089	-0.104586	protocadherin beta 5
ZNF585B	165.265	0.000165012	0.328605	0.23435	zinc finger protein 585B
ZFHX4	219.402	0.000165353	-0.44498	-0.10348	zinc finger homeobox 4
ORC1	16.8589	0.000165589	0.875213	0.62527	origin recognition complex subunit 1
SBSPON	108.244	0.000166943	-0.402262	0.24846	somatomedin B and thrombospondin type 1 domain containing
DTD2	67.0539	0.000167127	-0.468087	0.206732	D-aminoacyl-tRNA deacylase 2
PRR5L	52.6179	0.00017192	-0.486413	-0.29458	proline rich 5 like
ENPP4	60.2812	0.000184247	-0.470114	-0.362594	ectonucleotide pyrophosphatase/phosphodiesterase 4
SFXN4	167.837	0.000185818	-0.350336	-0.182674	sideroflexin 4
PCDHGB5	131.265	0.000185862	-0.386009	-0.161102	protocadherin gamma subfamily B, 5
PNPLA3	8.22302	0.000192552	-1.33574	-0.481667	patatin like phospholipase domain containing 3
PAQR6	8.02049	0.000193224	1.34044	0.202006	progestin and adipoQ receptor family member 6
GDAP1	155.592	0.000201195	-0.348073	-0.180309	ganglioside induced differentiation associated protein 1
C2orf69	132.204	0.000205626	-0.334671	0.24593	chromosome 2 open reading frame 69
DNAI4	70.0393	0.00020721	0.490969	-0.100718	dynein axonemal intermediate chain 4
WHRN	105.191	0.000213543	0.366128	0.189155	whirlin
RNASEH2B	102.644	0.000213553	-0.360976	-0.164834	ribonuclease H2 subunit B
THAP2	75.9662	0.000213779	0.417224	0.213382	THAP domain containing 2
ADCY10	3.61183	0.000216189	2.13505	0.974449	adenylate cyclase 10
RNF183	3.76347	0.000219466	2.04099	0.412568	ring finger protein 183
RAPSN	6.25572	0.000222568	1.65167	-0.0827108	receptor associated protein of the synapse
LRRC56	84.6626	0.000222837	0.40995	0.100404	leucine rich repeat containing 56
NUTM2B	10.9131	0.00023202	1.12655	0.714769	NUT family member 2B
RCVRN	5.14239	0.00023202	1.95398	-0.584323	recoverin
H2BC5	119.253	0.000233469	0.403717	0.318991	H2B clustered histone 5
OSMR-DT	67.1593	0.000234305	0.450322	0.0957765	long intergenic non-protein coding RNA 1265
CPLX4	1.44216	0.000238497	3.39352		complexin 4
LIN37	84.3869	0.000243564	0.403601	0.285944	lin-37 DREAM MuvB core complex component
ATP8B4	4.71237	0.000246708	-2.06106	-0.673267	ATPase phospholipid transporting 8B4 (putative)
SLFNL1	9.93819	0.000248404	1.33371	0.0911371	schlafen like 1
CFAP157	5.75746	0.000249525	1.54105	0.145434	cilia and flagella associated protein 157
LINC00880	4.90471	0.000256727	1.68971	0.608167	long intergenic non-protein coding RNA 880
KIF17	4.06463	0.000257976	1.88671	1.11365	kinesin family member 17
NUDT17	37.3521	0.000259535	0.597627	0.032319	nudix hydrolase 17
WFIKKN1	10.3951	0.000263851	1.13604	0.611397	WAP, follistatin/kazal, immunoglobulin, kunitz and netrin domain containing 1
TUBB3	9.15871	0.000274535	1.23962	0.168551	tubulin beta 3 class III
MTBP	48.0873	0.000277607	-0.531001	0.333609	MDM2 binding protein
ZNF74	104.838	0.000279005	-0.458894	-0.262622	zinc finger protein 74
WIPF3	75.9491	0.000283868	-0.440827	-0.139316	WAS/WASL interacting protein family member 3
BAAT	3.97613	0.000288596	2.11146	1.34147	bile acid-CoA:amino acid N-acyltransferase
SH3BP5-AS1	307.348	0.000290586	0.417721	-0.181191	SH3BP5 antisense RNA 1
CCNA2	6.87007	0.000290694	1.35727	0.346155	cyclin A2
SPATA7	25.763	0.000291673	-0.663055	-0.152879	spermatogenesis associated 7
PLAC8L1	8.77926	0.000292491	1.18525	0.462947	PLAC8 like 1
ZNF771	51.4735	0.000301627	0.520219	0.161553	zinc finger protein 771
TTC31	311.092	0.000301742	-0.32415	-0.177376	tetratricopeptide repeat domain 31
RPGRIP1L	95.3967	0.000313736	-0.37825	-0.0713424	RPGRIP1 like
TDP1	87.1672	0.000317992	-0.369357	0.208733	tyrosyl-DNA phosphodiesterase 1
PPIL6	16.5903	0.000327553	0.922016	0.0853075	peptidylprolyl isomerase like 6
MFSD2B	28.3092	0.000342106	0.64602	-0.241046	major facilitator superfamily domain containing 2B
EVA1C	51.2296	0.000348458	-0.478844	-0.356287	eva-1 homolog C
TEX9	115.693	0.00035365	-0.371329	-0.270724	testis expressed 9
CCDC163	76.5616	0.000367829	0.424412	0.159828	coiled-coil domain containing 163
REELD1	4.72672	0.000368231	1.63713	0.900946	reeler domain containing 1
MCM5	462.296	0.000368896	0.472979	0.127324	minichromosome maintenance complex component 5
MYBPHL	1.59152	0.000369619	2.9069		myosin binding protein H like
LYSMD2	53.4506	0.000397718	-0.4803	-0.188829	LysM domain containing 2
MAMLD1	135.379	0.000408349	-0.439017	-0.358629	mastermind like domain containing 1
DCTPP1	136.132	0.000408363	-0.321831	0.0889269	dCTP pyrophosphatase 1
BBS5	135.085	0.000410537	-0.332297	0.109256	Bardet-Biedl syndrome 5
DNAJC3-DT	48.5491	0.000411156	0.523856	0.343329	DNAJC3 divergent transcript
CEACAM19	119.765	0.000412888	0.387602	-0.0569348	CEA cell adhesion molecule 19
ESRRB	5.6437	0.000425845	1.68242	0.323736	estrogen related receptor beta
GRM2	3.733	0.000437837	2.0354	0.491342	glutamate metabotropic receptor 2
MRPL30	135.653	0.000440146	-0.328858	0.225413	mitochondrial ribosomal protein L30
RTL5	141.189	0.000444085	0.32071	-0.131553	retrotransposon Gag like 5
CCDC141	46.2691	0.00044696	-0.589618	-0.54426	coiled-coil domain containing 141
TAP2	144.878	0.000453385	-0.321817	0.194841	transporter 2, ATP binding cassette subfamily B member
C19orf71	6.0338	0.000457705	1.47095	-0.173874	chromosome 19 open reading frame 71
CDH24	28.9368	0.000459367	0.643191	0.436948	cadherin 24
CEP78	142.968	0.00046804	-0.326179	0.146031	centrosomal protein 78
HCLS1	33.026	0.000468642	0.724587	0.00761635	hematopoietic cell-specific Lyn substrate 1
DNA2	30.0756	0.000472793	0.580318	0.346493	DNA replication helicase/nuclease 2
TMOD4	5.00063	0.000492511	1.5643	0.783864	tropomodulin 4
GHRLOS	19.8787	0.000508764	0.797928	-0.0735903	ghrelin opposite strand/antisense RNA
ACACB	145.445	0.000511844	-0.330896	0.136019	acetyl-CoA carboxylase beta
TBX5-AS1	17.9059	0.00051404	-0.873565	-0.335178	TBX5 antisense RNA 1
LINC02150	2.12289	0.000514862	2.77368		long intergenic non-protein coding RNA 2150
CHKB	39.7972	0.00052809	0.592217	0.228379	choline kinase beta
CLDN20	3.34073	0.00052977	3.45266		claudin 20
LINC00852	10.2438	0.000531572	1.25359	0.190593	long intergenic non-protein coding RNA 852
C1orf116	7.96517	0.000533627	1.19975	0.612581	chromosome 1 open reading frame 116
LINC01963	66.9238	0.000546477	0.442162	-0.228996	long intergenic non-protein coding RNA 1963
CPEB1	12.6398	0.000557358	0.954899	0.867296	cytoplasmic polyadenylation element binding protein 1
LINC00622	6.58121	0.000562113	1.32607	0.52307	long intergenic non-protein coding RNA 622
LHX4	3.54258	0.000569324	2.08726	0.504721	LIM homeobox 4
NUDT18	71.0826	0.000571934	-0.477784	-0.245935	nudix hydrolase 18
WEE2-AS1	38.6498	0.000577293	-0.606452	-6.21918e-05	WEE2 antisense RNA 1
ZNF737	65.1611	0.000591444	-0.446	0.0609975	zinc finger protein 737
ALB	6.92531	0.000598765	1.20878	0.325823	albumin
TRABD2A	1.69217	0.000602968	3.08597		uncharacterized LOC105374836
RASSF2	8.255	0.000604314	1.30497	0.913013	Ras association domain family member 2
ZNF624	76.2198	0.000617434	-0.397936	-0.34714	zinc finger protein 624
CRYM	7.03645	0.000617435	1.56078	1.09391	crystallin mu
PAQR9	23.8869	0.000627423	0.6736	0.0168872	progestin and adipoQ receptor family member 9
LINC01581	5.93111	0.000673287	-1.75805	-0.23887	long intergenic non-protein coding RNA 1581
HACD4	28.7895	0.000677205	-0.600964	-0.0316999	3-hydroxyacyl-CoA dehydratase 4
TEKT3	7.65395	0.000688334	1.1193	-0.473822	tektin 3
BMS1P1	47.6944	0.000695931	-0.565265	0.144214	BMS1 pseudogene 1
MID1	35.3349	0.000698866	-0.596414	-0.329892	midline 1
CDCA7L	39.7317	0.000708598	-0.56086	-0.375426	cell division cycle associated 7 like
ZNF490	40.0657	0.000723787	0.504258	0.173751	zinc finger protein 490
CYP7B1	132.479	0.000725469	-0.381038	-0.166698	cytochrome P450 family 7 subfamily B member 1
ZNF675	63.8873	0.000778749	-0.390593	0.179939	zinc finger protein 675
EFCAB8	3.00948	0.000787458	2.24929	0.706781	EF-hand calcium binding domain 8
RASGEF1A	26.038	0.000791899	0.685237	0.043468	RasGEF domain family member 1A
C9	5.24636	0.000794304	2.27232	0.858403	complement C9
WDFY3-AS2	66.3419	0.000804284	0.406613	0.235023	WDFY3 antisense RNA 2
FAM71F1	3.37543	0.000812502	2.25672	-0.0957505	family with sequence similarity 71 member F1
MFSD13A	19.7036	0.000816768	-0.736432	-0.0330645	major facilitator superfamily domain containing 13A
RAD51AP1	9.71668	0.000829545	-1.07896	0.769842	RAD51 associated protein 1
MPV17L	74.2179	0.000831534	-0.399504	-0.0571614	MPV17 mitochondrial inner membrane protein like
TEDC2-AS1	4.26501	0.000839533	1.65793	0.731365	TEDC2 antisense RNA 1
PLEK2	9.63261	0.000847976	-1.13174	-0.524441	pleckstrin 2
PTAFR	9.40181	0.000853522	1.25762	0.793897	platelet activating factor receptor
ARHGAP18	34.8309	0.000902081	-0.657532	-0.428266	Rho GTPase activating protein 18
CD101	6.37885	0.000902365	1.31678	0.505242	CD101 molecule
LRP2BP	17.8103	0.000902709	0.780347	0.188498	LRP2 binding protein
TMEM225B	1.7401	0.000920943	2.97434		transmembrane protein 225B
NDUFA13	27.905	0.000939068	0.616604	0.109582	NADH:ubiquinone oxidoreductase subunit A13
ADM5	3.89681	0.000939474	1.91103	0.829204	adrenomedullin 5 (putative)
DUSP2	8.77475	0.000948962	1.2447	0.365804	dual specificity phosphatase 2
HFE	87.6925	0.000951986	-0.375105	0.0869136	homeostatic iron regulator
AMH	8.20921	0.000961783	1.29954	0.543479	anti-Mullerian hormone
ZNF239	60.5734	0.000963082	-0.431235	-0.106306	zinc finger protein 239
SYNPO2L	1.16056	0.000965224	3.20321		synaptopodin 2 like
SH2B2	32.8855	0.000993853	0.530495	-0.117005	SH2B adaptor protein 2
DDX60	83.7317	0.000998928	-0.368118	0.127666	DExD/H-box helicase 60
FAM225B	88.0833	0.00099967	0.352355	-0.125317	family with sequence similarity 225 member B
TMEM19	97.5359	0.00101119	-0.388105	-0.286072	transmembrane protein 19
TMEM97	43.4455	0.00101291	-0.481322	-0.123819	transmembrane protein 97
CCDC62	5.58674	0.00105258	1.37091	0.698317	coiled-coil domain containing 62
TPPP3	6.10762	0.00106354	1.35644	-0.399354	tubulin polymerization promoting protein family member 3
B3GALNT1	77.3103	0.00106954	-0.385606	-0.232299	beta-1,3-N-acetylgalactosaminyltransferase 1 (globoside blood group)
MITF	97.703	0.00107809	-0.344272	-0.167461	melanocyte inducing transcription factor
EGLN2	155.61	0.00109974	0.376792	-0.0438531	egl-9 family hypoxia inducible factor 2
C3orf35	12.2777	0.00111678	1.01447	0.345556	chromosome 3 open reading frame 35
TMEM131L	135.022	0.00111919	-0.349474	0.15567	transmembrane 131 like
PLCL2	74.8979	0.0011221	-0.405174	-0.035522	phospholipase C like 2
IGF1	6.05533	0.00113279	-1.6663	-0.966639	insulin like growth factor 1
REC8	27.5231	0.00113743	0.693589	-0.225092	REC8 meiotic recombination protein
NAPEPLD	65.8879	0.00115596	-0.449099	0.127353	N-acyl phosphatidylethanolamine phospholipase D
FAM241B	78.2938	0.00117213	-0.393505	-0.082945	family with sequence similarity 241 member B
ASPRV1	29.5262	0.00119086	0.636896	0.107263	aspartic peptidase retroviral like 1
LNP1	56.2351	0.00120398	0.47	0.381991	leukemia NUP98 fusion partner 1
TAS1R3	26.6139	0.0012106	0.61757	0.0267236	taste 1 receptor member 3
KIAA0895	65.2805	0.00122149	0.400764	0.250373	KIAA0895
ESAM	6.60783	0.00123071	1.42644	0.659213	endothelial cell adhesion molecule
ANKLE1	7.39567	0.00123289	1.32024	0.859564	ankyrin repeat and LEM domain containing 1
TSPAN12	20.3218	0.00123623	0.699546	0.440075	tetraspanin 12
ZNF256	20.3293	0.00123635	0.72252	0.638672	zinc finger protein 256
SBNO1-AS1	6.7552	0.00124152	1.32142	0.345547	SBNO1 antisense RNA 1
FAM225A	64.5067	0.00125454	0.378751	-0.205325	family with sequence similarity 225 member A
TWIST1	95.4824	0.00125481	-0.329513	0.120534	twist family bHLH transcription factor 1
PNLDC1	6.61478	0.0012688	1.45821	0.690098	PARN like ribonuclease domain containing exonuclease 1
SYNPO2	37.7946	0.00127296	-0.526075	-0.467076	synaptopodin 2
FAM209A	5.00035	0.00131724	1.39987	0.922096	family with sequence similarity 209 member A
C1orf162	25.4985	0.00135801	0.701745	-0.049103	chromosome 1 open reading frame 162
LDLRAD2	8.87856	0.00136409	-1.02929	-0.663097	low density lipoprotein receptor class A domain containing 2
ZNF780B	129.361	0.00139872	-0.376828	-0.0245615	zinc finger protein 780B
RASL10B	2.44075	0.00140206	2.31644		RAS like family 10 member B
RFC5	120.116	0.0014113	-0.32636	0.140156	replication factor C subunit 5
BTBD8	95.3816	0.00143702	-0.33232	0.271114	BTB domain containing 8
HENMT1	99.0943	0.00145803	-0.320464	0.171897	HEN methyltransferase 1
TTLL1	62.723	0.00150255	-0.385468	-0.0786798	tubulin tyrosine ligase like 1
NEURL1	21.7975	0.00156502	-0.732202	-0.320147	neuralized E3 ubiquitin protein ligase 1
GK5	154.845	0.00156827	-0.343899	-0.0141565	glycerol kinase 5
GNAL	99.1078	0.00156832	-0.341513	0.178359	G protein subunit alpha L
C9orf24	7.78645	0.00159083	1.26409	0.713616	chromosome 9 open reading frame 24
SERPINA3	54.2392	0.00162959	-0.565454	-0.625458	serpin family A member 3
TLR10	2.31002	0.00164311	2.9066		toll like receptor 10
CTTNBP2	65.8221	0.00165795	0.348873	0.215783	cortactin binding protein 2
GUCA1B	37.2484	0.00167104	0.506674	0.324183	guanylate cyclase activator 1B
GRK7	2.23106	0.00168988	2.4725		G protein-coupled receptor kinase 7
IL13	1.03973	0.00169565	3.22102		interleukin 13
DHODH	105.879	0.00170907	-0.327164	-0.16795	dihydroorotate dehydrogenase (quinone)
ZDHHC11	31.4789	0.00173726	0.599603	-0.420192	zinc finger DHHC-type containing 11
CDKN1C	55.3978	0.00173982	0.396577	0.345143	cyclin dependent kinase inhibitor 1C
KBTBD7	132.257	0.00174748	-0.320152	0.202969	kelch repeat and BTB domain containing 7
MMACHC	77.8641	0.0017653	-0.368404	0.128508	metabolism of cobalamin associated C
ARHGAP25	19.271	0.00178673	-0.685008	-0.439806	Rho GTPase activating protein 25
LY6G5B	39.382	0.00180829	0.570843	0.058026	lymphocyte antigen 6 family member G5B
CNKSR2	33.4157	0.00182553	-0.590056	-0.457601	connector enhancer of kinase suppressor of Ras 2
SDCBP2	32.6666	0.00183337	0.566108	0.151321	syndecan binding protein 2
BFSP1	62.5036	0.00186329	0.441419	0.248998	beaded filament structural protein 1
SYNE4	8.05219	0.00186746	1.05844	-0.0305426	spectrin repeat containing nuclear envelope family member 4
RUFY1-AS1	5.90009	0.00187273	1.36919	0.0980656	RUFY1 antisense RNA 1
TMEM92-AS1	13.6449	0.00187779	0.863767	-0.13619	TMEM92 antisense RNA 1
ADRA2A	35.9716	0.00189349	-0.51354	-0.32846	adrenoceptor alpha 2A
SLC16A9	21.4184	0.00191179	-0.664114	-0.728531	solute carrier family 16 member 9
FBXO27	31.0001	0.00191179	-0.547197	-0.346414	F-box protein 27
CMTM2	1.03132	0.00193614	3.21954		CKLF like MARVEL transmembrane domain containing 2
FHL3	43.6485	0.00194775	0.475722	0.315923	four and a half LIM domains 3
HDC	1.1644	0.00201447	3.17141		histidine decarboxylase
DBH-AS1	2.2614	0.00207488	2.34967	0.216273	DBH antisense RNA 1
GVQW3	28.6793	0.00208192	-0.634128	-0.197858	GVQW motif containing 3
MSH4	4.05914	0.00216704	1.79185	0.67181	mutS homolog 4
RFC3	76.8083	0.00217101	-0.376661	0.148378	replication factor C subunit 3
ARRDC3-AS1	16.6843	0.00222787	0.67761	0.593346	ARRDC3 antisense RNA 1
IDO1	10.0446	0.00223846	-1.06368	-0.967509	indoleamine 2,3-dioxygenase 1
LINC00339	60.1937	0.00225332	0.411985	-0.0845089	long intergenic non-protein coding RNA 339
IQCA1L	1.23416	0.00226409	3.03686		IQ motif containing with AAA domain 1 like
SYPL2	18.4659	0.00230021	0.674847	0.185319	synaptophysin like 2
LINC00578	9.38025	0.00231441	-0.969316	-0.497653	long intergenic non-protein coding RNA 578
LOXL1	88.0886	0.00231918	-0.34261	-0.293867	lysyl oxidase like 1
LRFN1	3.08391	0.00236571	1.89298	0.985159	leucine rich repeat and fibronectin type III domain containing 1
LMNTD2-AS1	1.70562	0.00239737	2.49064		LMNTD2 antisense RNA 1
RPP40	48.5148	0.00249801	-0.477825	0.200825	ribonuclease P/MRP subunit p40
ELAPOR1	12.2276	0.00255835	0.958423	0.576669	endosome-lysosome associated apoptosis and autophagy regulator 1
RAP2C-AS1	30.8902	0.00255887	-0.579423	-0.280015	RAP2C antisense RNA 1
ONECUT2	10.9503	0.00255995	-1.06526	0.118403	one cut homeobox 2
FAM189A2	66.0685	0.00257706	-0.467448	0.122956	family with sequence similarity 189 member A2
ZNF341	56.3946	0.00259893	-0.453907	0.212139	zinc finger protein 341
SPATA9	5.84521	0.00261125	1.28243	0.557917	spermatogenesis associated 9
RFPL3S	23.7757	0.00263225	0.662258	0.0648385	RFPL3 antisense
LRIT3	3.38729	0.00264181	1.71355	0.491604	leucine rich repeat, Ig-like and transmembrane domains 3
PPP1R27	2.29535	0.00267285	2.34833		protein phosphatase 1 regulatory subunit 27
MIR125B1	7.76345	0.00271684	1.23937	0.575233	microRNA 125b-1
PINX1	72.6552	0.00272367	-0.343073	0.12244	PIN2 (TERF1) interacting telomerase inhibitor 1
ZNF587B	72.8239	0.00277828	-0.377465	0.147585	zinc finger protein 587B
PPM1L	55.3255	0.00277926	-0.383118	-0.206936	protein phosphatase, Mg2+/Mn2+ dependent 1L
TMEM253	3.65573	0.00278363	1.85702	0.984965	transmembrane protein 253
FLT1	127.126	0.00291164	0.321909	0.168509	fms related receptor tyrosine kinase 1
PUSL1	111.922	0.00291875	-0.334816	0.185597	pseudouridine synthase like 1
GNRH1	36.9531	0.00294932	0.559218	0.0556108	gonadotropin releasing hormone 1
SLC6A16	18.5149	0.00299198	0.639092	0.212428	solute carrier family 6 member 16
MYOM1	53.6303	0.00301554	0.428536	-0.153629	myomesin 1
PCDHB11	38.2286	0.00302972	-0.451801	-0.0451954	protocadherin beta 11
EEF1E1	61.9729	0.00304224	-0.418693	0.0709328	eukaryotic translation elongation factor 1 epsilon 1
CYP2D6	8.28423	0.00305452	1.11619	-0.327872	cytochrome P450 2D6
ODF3L1	24.7754	0.00305479	0.630398	0.112558	outer dense fiber of sperm tails 3 like 1
ARSI	24.2446	0.00314121	-0.677989	0.16613	arylsulfatase family member I
FRMD6-AS1	18.3157	0.00314432	-0.663933	-0.545499	FRMD6 antisense RNA 1
RFX3	86.9173	0.00316971	0.335955	-0.176095	regulatory factor X3
TLL2	4.39016	0.0032042	1.67643	0.567689	tolloid like 2
SEMA4G	7.01969	0.00322245	1.13426	0.156662	semaphorin 4G
EVPL	1.5537	0.00325981	2.73475	0.735313	envoplakin
CCNP	3.28328	0.00328676	1.99357	1.33967	cyclin P
CSKMT	55.6887	0.00337114	-0.400544	0.0374695	citrate synthase lysine methyltransferase
CHRNE	44.905	0.0034132	0.436779	0.108602	cholinergic receptor nicotinic epsilon subunit
STX5-DT	9.33408	0.00345637	1.09245	-0.126904	STX5 divergent transcript
ALDH8A1	2.73148	0.00346302	2.04043	0.613532	aldehyde dehydrogenase 8 family member A1
CENPP	37.7204	0.00346788	-0.474554	0.0149728	centromere protein P
LINC01089	105.956	0.00347144	0.45188	0.150629	long intergenic non-protein coding RNA 1089
SLC45A2	2.65517	0.00349445	2.20279		solute carrier family 45 member 2
ZWINT	41.1715	0.00355706	-0.452721	0.339444	ZW10 interacting kinetochore protein
FRK	91.8896	0.00356849	-0.345476	0.0157098	fyn related Src family tyrosine kinase
LOXL1-AS1	48.3385	0.00358459	-0.422674	-0.315573	LOXL1 antisense RNA 1
ALDH1A3-AS1	26.915	0.00360748	-0.60856	-0.0724504	ALDH1A3 antisense RNA 1
NRSN2-AS1	23.9975	0.00361069	0.635999	0.120033	NRSN2 antisense RNA 1
CRELD1	26.4871	0.00365437	0.634737	-0.398224	cysteine rich with EGF like domains 1
TTC30B	49.4469	0.00365675	-0.412718	-0.045701	tetratricopeptide repeat domain 30B
TFB1M	88.4887	0.00368336	-0.330529	-0.250452	transcription factor B1, mitochondrial
CROT	101.407	0.00369398	-0.329426	0.00373208	carnitine O-octanoyltransferase
STAC3	18.0561	0.00369398	0.759531	-0.307198	SH3 and cysteine rich domain 3
MATN4	5.00955	0.00369419	1.38505	0.225813	matrilin 4
CARD8-AS1	44.4397	0.00370809	-0.431491	-0.295757	CARD8 antisense RNA 1
RAB43	55.371	0.00379557	0.476036	0.10862	RAB43, member RAS oncogene family
FAM110C	16.9947	0.0038617	0.723395	-0.599066	family with sequence similarity 110 member C
KRTAP5-AS1	4.17909	0.0038977	1.34343		KRTAP5-1/KRTAP5-2 antisense RNA 1
RNF133	1.99491	0.0039619	2.26809		ring finger protein 133
CRTAM	2.64671	0.00399616	1.82193		cytotoxic and regulatory T cell molecule
LINC02541	5.9813	0.00399795	-1.30232	-0.870246	long intergenic non-protein coding RNA 2541
CCND2-AS1	11.2076	0.00400531	0.809516	-0.199707	CCND2 antisense RNA 1
RASGRP2	1.43495	0.00403404	2.55955		RAS guanyl releasing protein 2
NOD1	83.687	0.00404282	-0.375543	-0.0481013	nucleotide binding oligomerization domain containing 1
EFNA2	1.12597	0.004048	2.9228		ephrin A2
ZNF667	81.9951	0.00410952	0.372053	0.0380928	zinc finger protein 667
CKAP2L	8.92733	0.00413094	-1.00467	-0.694666	cytoskeleton associated protein 2 like
PKDREJ	6.64324	0.0041649	-1.15933	0.464625	polycystin family receptor for egg jelly
FGF17	4.28222	0.00417297	1.46451	0.428337	fibroblast growth factor 17
LINC02889	3.0292	0.00421208	-1.70901	-0.664031	long intergenic non-protein coding RNA 2889
GPX7	73.5954	0.00423396	-0.37075	-0.247319	glutathione peroxidase 7
PAG1	102.59	0.004272	-0.333616	-0.328624	phosphoprotein membrane anchor with glycosphingolipid microdomains 1
ZNF155	76.0322	0.00429888	0.354437	0.319331	zinc finger protein 155
METTL21A	79.7553	0.00431798	-0.330556	-0.197865	methyltransferase 21A, HSPA lysine
PRORSD1P	27.7934	0.00434239	-0.558514	-0.0125701	prolyl-tRNA synthetase associated domain containing 1, pseudogene
ZNF211	85.1775	0.00434651	0.342755	0.202233	zinc finger protein 211
SMARCD3	70.0574	0.00436885	0.418457	0.151215	SWI/SNF related, matrix associated, actin dependent regulator of chromatin, subfamily d, member 3
SLCO4A1	67.6938	0.00437291	0.339156	-0.376356	solute carrier organic anion transporter family member 4A1
S1PR1	47.3853	0.00439882	0.448886	0.139829	sphingosine-1-phosphate receptor 1
PRANCR	35.1563	0.00445253	0.438314	0.346441	progenitor renewal associated non-coding RNA
LCLAT1	96.5899	0.00447173	-0.365015	-0.0128495	lysocardiolipin acyltransferase 1
TNFRSF19	24.8157	0.00455783	-0.626889	-0.195898	TNF receptor superfamily member 19
CKB	36.7557	0.00470565	0.438944	0.389169	creatine kinase B
FES	70.127	0.00470712	0.3724	-0.205203	FES proto-oncogene, tyrosine kinase
LPAR2	12.738	0.00470712	0.725097	0.124355	lysophosphatidic acid receptor 2
BEX5	58.2768	0.00483176	0.378294	0.165908	brain expressed X-linked 5
FOXM1	7.7449	0.00497061	0.993536	0.697913	forkhead box M1
H3C10	3.756	0.00501408	1.79049	1.45778	H3 clustered histone 10
RRAD	23.3029	0.00505583	0.690594	-0.0689878	RRAD, Ras related glycolysis inhibitor and calcium channel regulator
RBM44	15.9175	0.00507282	0.874761	0.487097	RNA binding motif protein 44
BDNF-AS	68.477	0.00507395	0.335143	0.226829	BDNF antisense RNA
FAM156A	9.94763	0.00508312	0.859616	-0.0368332	family with sequence similarity 156 member A
KLHL3	70.9491	0.00509387	0.398562	-0.0624642	kelch like family member 3
H2BC8	3.0717	0.00520972	1.74043		H2B clustered histone 8
TMC4	1.45221	0.00523101	2.41231		transmembrane channel like 4
ACSF2	63.3448	0.00525369	0.397365	0.188439	acyl-CoA synthetase family member 2
RAB4B	171.406	0.00528733	0.381279	-0.156788	RAB4B, member RAS oncogene family
LINC01191	4.49912	0.00535934	1.60849	0.643255	long intergenic non-protein coding RNA 1191
DNAJC27-AS1	23.586	0.00536278	0.568101	-0.23394	DNAJC27 antisense RNA 1
PTGDR2	2.72844	0.00536278	1.80298		prostaglandin D2 receptor 2
GUSBP5	4.55688	0.00551266	-1.19676	-0.331345	GUSB pseudogene 5
DPP3-DT	27.7313	0.00551792	0.478361	0.145123	DPP3 divergent transcript
STYK1	1.96109	0.00557358	1.99545		serine/threonine/tyrosine kinase 1
AFAP1L1	9.84934	0.00557666	0.946076	0.256204	actin filament associated protein 1 like 1
PNPLA1	2.84831	0.00558874	1.67235	1.25454	patatin like phospholipase domain containing 1
PRORP	36.5507	0.00564407	0.450423	0.350521	protein only RNase P catalytic subunit
C16orf87	57.4746	0.00570429	0.370693	0.292136	chromosome 16 open reading frame 87
TECTA	26.1592	0.00571022	0.639873	0.50771	TBCEL-TECTA readthrough
FOXD4L1	3.83743	0.00577766	1.66478	-0.24045	forkhead box D4 like 1
CEP43	85.1912	0.00584989	-0.322317	-0.22535	centrosomal protein 43
CCDC89	24.2721	0.00587286	-0.55754	0.0385165	coiled-coil domain containing 89
TRIP13	11.3289	0.00587342	-0.909329	-0.0556468	thyroid hormone receptor interactor 13
ZNF22-AS1	46.5096	0.0058787	-0.48042	0.0179224	ZNF22 antisense RNA 1
RNF139-DT	19.5672	0.00595985	0.708578	0.521244	RNF139 antisense RNA 1 (head to head)
UNC5CL	30.3006	0.00598557	0.539751	0.193101	unc-5 family C-terminal like
NOPCHAP1	90.0649	0.00602723	-0.343432	0.115593	NOP protein chaperone 1
B3GALT9	65.1209	0.0061134	-0.335675	-0.10988	beta-1,3-galactosyltransferase 9
CENPQ	60.3186	0.00611802	-0.333273	0.201626	centromere protein Q
ZNF485	28.8907	0.00617085	-0.50843	0.141282	zinc finger protein 485
ARHGAP9	3.66301	0.00620463	1.61794	0.2393	Rho GTPase activating protein 9
PCDHB8	6.51915	0.00621922	-1.15094	-0.00569759	protocadherin beta 8
PYY2	2.28083	0.006505	2.05319		peptide YY 2 (pseudogene)
PATL2	18.157	0.00651635	0.784192	-0.249688	PAT1 homolog 2
MMP25	3.45304	0.00651735	1.4308	-0.446908	matrix metallopeptidase 25
LEAP2	13.741	0.00653028	0.798732	-0.145358	liver enriched antimicrobial peptide 2
GRIP1	24.6966	0.00662986	0.577845	0.456555	glutamate receptor interacting protein 1
HUNK	18.0738	0.00667798	-0.781549	-0.0801736	hormonally up-regulated Neu-associated kinase
MBLAC2	61.1901	0.00677278	-0.40501	-0.346891	metallo-beta-lactamase domain containing 2
PSCA	3.82691	0.00682355	1.6306	0.521961	prostate stem cell antigen
HLA-V	38.2349	0.00689861	0.472534	0.254649	major histocompatibility complex, class I, V (pseudogene)
GPD1L	87.4937	0.0070773	-0.352994	-0.258099	glycerol-3-phosphate dehydrogenase 1 like
RASIP1	42.9946	0.00715321	-0.400764	-0.133796	Ras interacting protein 1
INE1	47.3402	0.00718478	0.420519	0.190133	inactivation escape 1
MPZ	12.2861	0.00723438	0.803189	0.531414	myelin protein zero
DMGDH	7.98998	0.00728994	0.941563	0.773805	dimethylglycine dehydrogenase
GSC	12.0811	0.00734105	-0.782255	-0.429389	goosecoid homeobox
STKLD1	13.8738	0.00744766	0.706241	0.285881	serine/threonine kinase like domain containing 1
ZNF529-AS1	29.23	0.00747793	0.483445	0.442231	ZNF529 antisense RNA 1
SH3PXD2A-AS1	14.9553	0.00752001	-0.705419	-0.642195	SH3PXD2A antisense RNA 1
MUTYH	36.3654	0.00752001	0.501528	0.0705585	mutY DNA glycosylase
KIFC2	125.017	0.00770521	0.337241	-0.132411	kinesin family member C2
AGAP9	97.3816	0.00772507	-0.348199	-0.0377864	ArfGAP with GTPase domain, ankyrin repeat and PH domain 9
NOXRED1	16.2104	0.00790113	0.674267	0.313459	NADP dependent oxidoreductase domain containing 1
IGFALS	3.08764	0.00816252	1.55803		insulin like growth factor binding protein acid labile subunit
IQCJ-SCHIP1	93.4262	0.00822463	0.386997	-0.0771926	IQCJ-SCHIP1 readthrough
SPIN2B	26.5131	0.00842936	-0.500776	0.325798	spindlin family member 2B
FHOD3	2.26411	0.00850207	-2.10866	-2.02	formin homology 2 domain containing 3
DOK5	25.6795	0.00850225	0.517086	0.0175008	docking protein 5
NAP1L5	48.5757	0.00863397	0.392717	-0.123795	nucleosome assembly protein 1 like 5
EXTL3-AS1	16.5392	0.00868165	0.701334	-0.01261	EXTL3 antisense RNA 1
GPR135	31.3261	0.00893578	-0.531206	0.166931	G protein-coupled receptor 135
LSMEM1	8.3533	0.00895765	1.05103	0.468122	leucine rich single-pass membrane protein 1
HEATR4	4.39326	0.0089711	1.29768	0.433773	HEAT repeat containing 4
TCEAL5	11.9027	0.00902733	0.716421	-0.533215	transcription elongation factor A like 5
SGK2	10.366	0.00903553	0.753725	0.0414472	serum/glucocorticoid regulated kinase 2
DLL4	3.9129	0.00908482	1.60665	1.00292	delta like canonical Notch ligand 4
ST3GAL6	11.139	0.00911277	0.816351	0.575477	ST3 beta-galactoside alpha-2,3-sialyltransferase 6
TSPAN15	5.16772	0.00916053	1.38626	-0.175434	tetraspanin 15
YY2	20.8268	0.00924244	-0.687732	0.224546	YY2 transcription factor
CLDN2	1.09538	0.00925395	2.74816	0.813291	claudin 2
IRX5	63.216	0.00927126	-0.345892	-0.212996	iroquois homeobox 5
NTF3	9.85055	0.00934376	-0.910102	-0.815879	neurotrophin 3
FAM86EP	45.7927	0.00936661	-0.39626	-0.26827	family with sequence similarity 86, member A pseudogene
PSPN	22.3198	0.00940811	0.534804	0.351634	persephin
LY6G6C	2.19596	0.00942907	2.89412		lymphocyte antigen 6 family member G6C
BATF	25.4115	0.00955018	-0.588024	-0.27005	basic leucine zipper ATF-like transcription factor
DYNLRB2	9.00534	0.0096785	0.918384	0.0571384	dynein light chain roadblock-type 2
MTFR2	6.01836	0.0096785	1.11765	1.00028	mitochondrial fission regulator 2
TNFRSF10A-DT	4.10207	0.00979239	1.4124	0.171194	TNFRSF10A divergent transcript
GRTP1	47.082	0.00988491	0.369562	0.22824	growth hormone regulated TBC protein 1
CRYGS	20.3999	0.00999259	0.588785	0.354478	crystallin gamma S

## Sheet: opposite
Symbol	Log2FC 6h	Log2FC 24h
MAP2K3	0.353325	-0.464103
PTGER3	-0.385752	0.6339
NDC1	-0.403487	0.378179
CLEC2D	0.473788	-0.645416
SEC31B	0.452189	-0.418352
SMOX	0.430354	-0.426515
SLC17A9	0.359562	-0.491197
TGFB1	0.354602	-0.368026
SLC2A9	1.23729	-0.570068
ENO2	0.510516	-0.426977
PYROXD2	0.59513	-0.420899
DUSP1	0.59207	-0.324932
EGR1	0.432349	-0.409634
RDH10	-0.436136	0.336694
ADM2	0.497251	-0.786939
FAAP24	-0.422449	0.58625
SLF1	-0.42322	0.345016
ALKBH8	-0.462883	0.351976
ARRDC4	-0.328956	0.529806
TAGLN3	0.563812	-1.61799
KLHL35	-0.630551	0.778398
ANK3	0.346212	-0.59674
ABCA9	0.886411	-0.444591
NEXN	-0.740003	0.453556
SGO2	-0.52482	0.47215
TIPARP	-0.430856	0.330624
CCDC112	-0.651117	0.712158
DEPP1	-0.574491	0.398619
ZNF283	-0.357329	0.446424
TRANK1	0.436374	-0.356951
DDIT4	0.397248	-0.765358
ARL4D	-0.381703	0.327998
EGR3	0.671419	-0.546534
DNHD1	0.362415	-0.440309
WDR97	0.493557	-0.455549
DDX60L	-0.36914	0.516201
SLC25A29	0.423308	-0.521818
AGER	0.803266	-0.564259
APOM	0.644404	-1.07926
ARHGAP27P1-BPTFP1-KPNA2P3	0.978343	-0.799179
APOL6	-0.471714	0.462303
PELATON	0.92123	-0.669825
PRKCQ-AS1	-0.981777	0.463859
IFITM10	0.942997	-0.440301
MIR210HG	0.628626	-1.23553
RIPK2-DT	0.373837	-0.330444
MT1JP	0.582477	-1.40575

## Sheet: 6hvs24h
Symbol	6h log2FC	24h log2FC	p-value between effect at 6h vs 24h	Sign
CLDN15	0.972215	0.557607	0.004	**
GDF15	1.53269	1.005	0.004	**
ALDH5A1	-1.04162	-0.473754	0.006	**
MEOX2	-1.45664	-0.84558	0.007	**
CCL7	-2.16608	-2.1622	0.007	**
AMOTL2	-1.22226	-0.617126	0.007	**
KDM7A-DT	0.680329	0.349743	0.007	**
NEU1	0.506308	0.321438	0.008	**
PXDN	-0.80007	-0.462121	0.009	**
PIM1	0.674536	0.474556	0.01	**
ZMYND8	-0.617412	-0.350694	0.011	*
CDKN1A	0.596083	0.342889	0.012	*
EML1	-0.526522	-0.34106	0.016	*
FOS	0.996658	0.446287	0.019	*

## Sheet: 24hvs6h
Symbol	6h log2FC	24h log2FC	p-value between effect at 24h vs 6h	Sign
NQO1	0.529423	1.83612	9.29e-07	****
EVA1A	-0.665304	-1.23735	7.13e-06	****
PCSK1	-0.432365	-1.67656	1.11e-05	****
HTRA3	0.771728	2.32223	3.18e-05	****
FTH1	0.384442	0.939911	6.61e-05	****
FTL	0.451009	1.43041	7.57e-05	****
CX3CL1	-0.625724	-1.75492	8.79e-05	****
H4C8	0.751795	1.99219	9.2e-05	****
CXCL5	-0.56742	-2.11007	0.000147	***
EPHB2	-0.401164	-1.41397	0.000151	***
PDK4	1.31806	2.08603	0.000194	***
IGFBP4	-0.833024	-2.06433	0.000208	***
BANP	0.340296	0.719882	0.000253	***
DLEU2	0.896305	1.54949	0.000264	***
H2BC12	0.401774	1.11467	0.000269	***
TNC	-0.448587	-1.44843	0.00031	***
ADD3	-0.453007	-1.05275	0.000428	***
C1QTNF1	-0.548134	-1.69225	0.000429	***
RAD9A	0.472776	1.24676	0.000682	***
TXN	0.331776	0.698938	0.000782	***
ME1	0.338461	1.23551	0.000812	***
PDCD1LG2	-0.79747	-1.65661	0.000847	***
PGD	0.342319	0.987558	0.00086	***
STS	-0.402929	-1.02214	0.000955	***
ITGA3	-0.408194	-1.22998	0.001	**
IGFBP1	-0.365434	-2.1323	0.001	**
PLIN2	0.337319	0.729987	0.001	**
PID1	-0.662547	-1.47393	0.001	**
PCDH1	0.405611	0.935001	0.001	**
SLC13A3	-0.567952	-1.47162	0.001	**
ESM1	-0.596458	-2.41553	0.001	**
GNG2	-0.527926	-0.822209	0.001	**
LAMB1	-0.473401	-1.38473	0.002	**
TDP2	0.35274	1.10672	0.002	**
CXCL6	-1.26205	-2.75884	0.002	**
RAMP1	-0.395429	-1.18857	0.002	**
RSPO3	-0.76498	-1.96537	0.002	**
ZNF274	0.391964	0.85177	0.002	**
ENC1	-0.613583	-1.11429	0.002	**
ABCA13	-0.66521	-1.61827	0.002	**
MRPS6	-0.322223	-0.924109	0.002	**
NDP	-0.468774	-1.45082	0.003	**
IL1B	-0.490057	-2.20505	0.003	**
SULF1	-0.370399	-1.35737	0.003	**
SEMA6D	-0.448945	-0.842626	0.003	**
TPM1	-0.629941	-1.21303	0.003	**
CAVIN3	-0.329663	-0.756152	0.003	**
TRIM16	0.576631	1.18185	0.003	**
SLC9A3R2	-0.598045	-1.21944	0.004	**
TRIM16L	0.513141	1.44928	0.004	**
UGDH	0.477899	0.901354	0.004	**
HMGA2	-0.362111	-0.998037	0.004	**
CXCL3	-0.892528	-1.97267	0.004	**
CXCL1	-1.0341	-2.49477	0.004	**
GLMP	0.349863	0.65872	0.004	**
COL15A1	-0.373628	-1.15887	0.004	**
CCDC80	-0.329014	-0.914716	0.005	**
PYGB	-0.341756	-0.771138	0.005	**
BACH2	0.601674	1.46292	0.005	**
PSD4	-0.520574	-0.935303	0.005	**
SNED1	-0.349276	-0.996705	0.005	**
TNXB	-0.562653	-1.53569	0.005	**
PDGFD	-0.356821	-1.19378	0.005	**
LOXL3	-0.548535	-1.29296	0.006	**
CTDSP1	-0.806661	-1.01941	0.006	**
COL3A1	-0.376848	-0.893353	0.006	**
ETFDH	0.416615	0.619909	0.006	**
CAMK2B	-0.753397	-1.9327	0.007	**
SLC39A14	-0.432919	-1.13352	0.007	**
RBM24	1.39966	2.83116	0.007	**
STEAP3	-0.332901	-0.804162	0.007	**
SLC6A6	0.487636	0.855414	0.007	**
FRMD6	-0.367817	-0.469117	0.007	**
SCUBE3	-0.377225	-1.067	0.007	**
SYNC	-1.27891	-2.18763	0.007	**
FSTL1	-0.343231	-0.925319	0.007	**
SNRNP48	0.331846	0.686403	0.007	**
GCLM	0.900261	1.58446	0.008	**
SEMA3C	-0.571885	-1.28299	0.008	**
CXCL2	-0.873586	-1.86943	0.008	**
TNFSF11	-0.822139	-1.53921	0.008	**
AOX1	-0.4125	-0.928091	0.008	**
EXTL1	-0.72959	-1.96158	0.008	**
VCAN	-0.709699	-1.52293	0.009	**
GSR	0.481808	1.22823	0.009	**
SLC3A2	0.370749	0.719998	0.01	*
MRPS24	-0.457615	-0.970612	0.01	**
IL1RN	-0.473869	-1.45306	0.01	**
INHBA	-0.645033	-1.04837	0.011	*
HSPB8	0.713885	1.61244	0.011	*
SQSTM1	0.860499	1.3892	0.011	*
RBM12B	0.33632	0.699985	0.011	*
H1-0	-0.407454	-0.857691	0.011	*
KITLG	0.435379	0.90644	0.012	*
TNFAIP3	-0.425061	-1.02654	0.012	*
IL6	-1.09777	-2.4345	0.012	*
MGLL	-0.637865	-1.12335	0.013	*
GNG11	-0.376839	-0.899821	0.013	*
GLA	0.550458	1.39526	0.014	*
WNT5A	-0.621116	-1.30073	0.014	*
IL1RL1	-0.422015	-0.99828	0.014	*
TNFSF9	1.22134	2.51102	0.014	*
ADAMTS6	-0.39096	-0.949349	0.015	*
P3H2	-0.355219	-0.923104	0.015	*
ANTXR2	-0.339019	-0.58675	0.015	*
ID2	-0.542576	-1.08032	0.016	*
DNAJC6	0.59921	1.44164	0.016	*
KCNQ3	-0.483472	-1.22794	0.016	*
DIO3	-0.64736	-1.23618	0.016	*
MXRA5	-0.887312	-1.79496	0.017	*
NREP	-0.554869	-0.873218	0.017	*
LPP	-0.396438	-0.895665	0.017	*
LIN54	0.448306	0.828288	0.017	*
LTBP2	-0.497582	-1.0033	0.018	*
CDC42EP3	-0.508843	-0.933913	0.018	*
MT-ND3	-0.323779	-0.601582	0.019	*
CCDC8	-0.556974	-0.83823	0.02	*
NHS	-0.669807	-1.09038	0.02	*
DNAJC25	0.346914	0.474485	0.021	*
NMRAL2P	0.92273	2.45776	0.021	*
HSPA6	1.13801	3.11	0.022	*
CITED4	-0.782046	-0.97001	0.022	*
GDF6	-1.34148	-2.25396	0.023	*
LRRC38	-0.495501	-1.34569	0.023	*
TNFRSF12A	-0.336045	-0.516417	0.024	*
PLD1	-0.445501	-0.792321	0.024	*
TRPM8	-0.417246	-1.10407	0.024	*
SYDE1	-0.334126	-0.457543	0.027	*
MTMR7	-0.429318	-0.794765	0.028	*
CDH11	-0.346139	-0.795014	0.029	*
HSPG2	-0.489464	-1.05024	0.029	*
LINC01686	-0.822306	-1.14329	0.029	*
OSGIN1	1.03082	1.91513	0.031	*
TXNRD1	0.842378	1.42036	0.031	*
CPA4	-0.975681	-1.27605	0.032	*
STEAP1	-0.44352	-0.730384	0.032	*
ERFE	-0.503523	-1.11584	0.033	*
HIF1A	-0.347291	-0.633864	0.034	*
SLC2A6	-0.344754	-0.697272	0.034	*
ZNF469	1.07228	1.65952	0.034	*
TLR2	-0.608612	-1.32412	0.035	*
RGS16	-0.396689	-1.01114	0.036	*
MN1	-0.614867	-0.979855	0.036	*
CPED1	-0.364192	-0.63866	0.037	*
CGNL1	-0.382644	-0.752841	0.039	*
EREG	-0.577792	-1.28226	0.04	*
LOXL4	-1.1839	-1.85261	0.04	*
NIPSNAP2	-0.322312	-0.518531	0.04	*
CA5BP1	0.433708	0.693047	0.04	*
MMAB	-0.385861	-0.803152	0.041	*
PTX3	-0.371377	-0.824576	0.042	*
GLDN	-0.681157	-1.21602	0.042	*
SAMD5	-0.693629	-1.04386	0.042	*
MIR222	2.84599	3.72814	0.043	*
COL11A1	-0.382609	-0.811991	0.045	*
TRERF1	-0.620345	-0.934463	0.045	*
LNX1	-0.475817	-0.784163	0.046	*
GBP3	-0.477519	-0.645525	0.046	*
PPL	-0.663549	-1.3645	0.046	*
FZD10	-0.87969	-1.43391	0.049	*
ZFAND2A	0.489955	1.09728	0.049	*
